# Supplementary material for: Patterns of gene expression during Arabidopsis flower development from the time of initiation to maturation
Source: BMC Genomics. 2015 Jul 1;16(1):488. doi: 10.1186/s12864-015-1699-6 (PMC4488132; doi:10.1186/s12864-015-1699-6)
Supplement: Additional file 2: — Excel spreadsheet containing 7,405 genes identified as differentially expressed in this study. Gene identifiers, aliases, descriptions, and their assignment to one of the fifteen k-means clusters are indicated. Also shown are the log2-transformed expression ratios and adjusted p-values for each contrast between time-points (‘T’). [file 12864_2015_1699_MOESM2_ESM.xls]

## Sheet: Sheet1
					Log2-transformed ratios																								Adjusted p-values
	Genes ID	Cluster	Alias	Description	T1v0	T2v1	T3v2	T4v3	T5v4	T2.5v1.5	T3.5v2.5	T4.5v3.5	T1.5v1	T2v1.5	T2.5v2	T3v2.5	T3.5v3	T4v3.5	T4.5v4	T5v4.5	T2v0	T3v1	T4v2	T5v3	T7v5	T9v7	T11v9	T13v11	T1v0	T2v1	T3v2	T4v3	T5v4	T2.5v1.5	T3.5v2.5	T4.5v3.5	T1.5v1	T2v1.5	T2.5v2	T3v2.5	T3.5v3	T4v3.5	T4.5v4	T5v4.5	T2v0	T3v1	T4v2	T5v3	T7v5
1	AT1G47610	5	NA	transducin family protein / WD-40 repeat family protein; similar to transducin family protein / WD-40 repeat family protein [Arabidopsis thaliana] (TAIR:AT2G26490.1); similar to WD-40 repeat family protein [Musa acuminata] (GB:ABF70017.1); contains InterPro domain WD-40 repeat; (InterPro:IPR001680); contains InterPro domain WD40-like; (InterPro:IPR011046)	0.830725	0.659301	0.747698	0.968347	0.648683	1.00843	0.646342	0.86764	0.385144	0.274157	0.734277	0.0134205	0.632921	0.335425	0.532214	0.116469	1.49003	1.407	1.71604	1.61703	0.571349	-0.453315	1.59913	-2.0464	0.000376147	0.00880089	0.00155673	1.19245e-05	0.00505127	6.68518e-06	0.00727537	8.76835e-05	0.999983	0.99987	0.00667291	0.999965	0.0285919	0.999987	0.0753092	0.999828	2.67937e-11	1.55374e-10	5.26658e-14	4.80494e-13	0.00831105
2	AT5G53390	12	NA	similar to unknown protein [Arabidopsis thaliana] (TAIR:AT2G38995.1); similar to Protein of unknown function DUF1298 [Medicago truncatula] (GB:ABE82755.1); contains InterPro domain Protein of unknown function UPF0089; (InterPro:IPR004255); contains InterPro domain Protein of unknown function DUF1298; (InterPro:IPR009721)	1.58583	1.80746	0.518027	0.239166	-0.042238	1.02286	0.367726	-0.121483	1.16784	0.639612	0.383249	0.134779	0.232948	0.00621806	-0.127701	0.0854627	3.39329	2.32548	0.757193	0.196928	0.0932742	-0.91107	-0.120289	-0.326674	3.34572e-21	1.10658e-24	0.000189402	0.195966	0.943174	7.48512e-13	0.0138577	0.616814	2.6789e-14	1.46577e-05	0.0359902	0.999965	0.531265	0.999987	0.75278	0.999828	3.77444e-42	5.75505e-32	4.39975e-09	0.17695	0.654757
3	AT1G35970	3	NA	gypsy-like retrotransposon family (Athila), has a 3.8e-37 P-value blast match to GB:CAA57397 Athila ORF 1 (Arabidopsis thaliana)	-0.921611	0.17058	-0.0597282	0.0132754	-0.118111	0.0268227	-0.0710658	0.0528011	0.0879987	0.0825813	-0.0557586	-0.00396966	-0.0670961	0.0803715	-0.0275704	-0.0905401	-0.751031	0.110852	-0.0464529	-0.104835	0.150431	-0.0780942	0.418505	2.15885	0.00763048	0.999921	0.997812	0.996685	0.918935	0.996562	0.999475	0.956761	0.999983	0.99987	0.999901	0.999965	0.999968	0.999987	0.990197	0.999828	0.0194442	0.878546	0.952144	0.839325	0.779333
4	AT2G42200	15	AtSPL9, SPL9	squamosa promoter-binding protein-like 9 (SPL9); Identical to Squamosa promoter-binding-like protein 9 (SPL9) [Arabidopsis Thaliana] (GB:Q700W2;GB:O48527;GB:Q94AJ2;GB:Q9SMX7); similar to squamosa promoter-binding protein, putative [Arabidopsis thaliana] (TAIR:AT3G57920.1); similar to squamosa promoter binding protein-homologue 5 [Antirrhinum majus] (GB:CAB56570.1); contains InterPro domain SBP; (…	-1.00895	-0.274296	0.23754	0.277036	0.151952	-0.0817542	0.400251	0.241177	-0.133804	-0.140493	0.0587384	0.178802	0.221449	0.0555872	0.18559	-0.033638	-1.28325	-0.0367558	0.514576	0.428987	0.0242372	-0.259839	-0.334552	0.183536	6.75803e-19	0.0124704	0.0393267	0.00585026	0.242638	0.821886	2.85984e-05	0.0196972	0.999983	0.99987	0.999901	0.910215	0.144413	0.999987	0.208442	0.999828	1.33371e-25	0.867563	1.50089e-08	1.24776e-06	0.903688
5	AT4G37150	11	ATMES9, MES9	esterase, putative; similar to hydrolase, alpha/beta fold family protein [Arabidopsis thaliana] (TAIR:AT2G23580.1); similar to ethylene-induced esterase [Citrus sinensis] (GB:AAK58599.1); similar to protein S [Catharanthus roseus] (GB:AAU95203.1); contains InterPro domain Esterase/lipase/thioesterase; (InterPro:IPR000379); contains InterPro domain Alpha/beta hydrolase fold-1; (InterPro:IPR000073)	0.827129	0.897361	-0.0472944	-0.291394	-0.5597	0.708414	-0.432525	-0.305902	0.44444	0.452921	0.255492	-0.302787	-0.129738	-0.161656	-0.144245	-0.415455	1.72449	0.850066	-0.338689	-0.851094	-0.878389	1.53565	-1.67106	0.566733	0.000446133	0.000104886	0.997812	0.474529	0.0216319	0.00309187	0.156538	0.342292	0.706122	0.437567	0.94931	0.999965	0.999968	0.999987	0.880775	0.675688	1.23321e-13	6.8118e-05	0.185686	3.69644e-05	2.69816e-05
6	AT5G22430	5	NA	similar to unknown protein [Arabidopsis thaliana] (TAIR:AT2G27385.1); similar to hypothetical protein [Oryza sativa (japonica cultivar-group)] (GB:BAD27801.1)	1.87823	1.02509	0.458592	1.34873	1.60087	0.848888	0.575644	1.92728	0.610055	0.415034	0.433853	0.0247392	0.550905	0.797821	1.12946	0.471416	2.90332	1.48368	1.80732	2.9496	0.740158	0.113444	-0.421942	-4.98284	2.5644e-12	7.07531e-05	0.246797	7.15012e-08	3.07209e-10	0.00124733	0.0573151	3.61343e-13	0.25039	0.870464	0.556858	0.999965	0.197721	0.0215815	2.23039e-05	0.642972	4.83235e-22	1.33305e-09	7.53503e-13	1.2043e-22	0.00190992
7	AT3G18550	7	ATTCP18, BRC1, TCP18	Encodes a TCP transcription factor, closely related to teosinte branched1, arrests axillary bud development and prevents axillary bud outgrowth.	-0.969425	-0.535832	-0.469975	-0.53123	-0.33467	-0.590591	-0.527239	-0.408971	-0.133333	-0.402499	-0.188092	-0.281883	-0.245355	-0.285875	-0.123097	-0.211574	-1.50526	-1.00581	-1.00121	-0.8659	-0.263718	0.533725	0.366226	-0.647276	4.64854e-15	1.79113e-06	2.81563e-05	1.34865e-06	0.00334515	1.09003e-07	1.78456e-06	0.000207894	0.999983	0.0020893	0.575265	0.185519	0.187414	0.142408	0.66538	0.610261	6.79522e-26	6.68757e-17	5.81899e-17	2.61918e-14	0.0157258
8	AT5G28490	7	LSH1, OBO2	LSH1 (LIGHT-DEPENDENT SHORT HYPOCOTYLS 1); similar to unknown protein [Arabidopsis thaliana] (TAIR:AT3G04510.1); similar to Ribulose bisphosphate carboxylase, large chain [Medicago truncatula] (GB:ABE90860.1); contains InterPro domain Protein of unknown function DUF640; (InterPro:IPR006936)	-1.21097	-0.760765	-0.692379	-1.27287	-0.811819	-1.02792	-0.838309	-1.07161	-0.284896	-0.47587	-0.552053	-0.140326	-0.697983	-0.574884	-0.496724	-0.315095	-1.97174	-1.45314	-1.96525	-2.08469	-0.466072	-0.507972	0.0381476	0.696443	5.53564e-06	0.0102813	0.0225395	8.34189e-07	0.00225826	0.000102632	0.00212471	3.22599e-05	0.999983	0.652305	0.262531	0.999965	0.0486708	0.365318	0.222722	0.999828	2.45315e-13	8.01285e-09	1.24741e-13	9.94301e-15	0.0903433
9	AT3G23290	6	LSH4	similar to unknown protein [Arabidopsis thaliana] (TAIR:AT2G31160.1); similar to Ribulose bisphosphate carboxylase, large chain [Medicago truncatula] (GB:ABE90860.1); contains InterPro domain Protein of unknown function DUF640; (InterPro:IPR006936)	-0.773947	-0.210808	0.177604	0.0742199	-0.321033	-0.0224285	0.282735	-0.224463	-0.214287	0.00347941	-0.0259079	0.203512	0.0792236	-0.00500373	-0.219459	-0.101574	-0.984755	-0.033204	0.251824	-0.246813	-0.908521	-1.03506	0.0245302	1.06579	1.52749e-09	0.369879	0.529472	0.916032	0.0161906	0.989974	0.0598101	0.144963	0.999983	0.99987	0.999901	0.999965	0.999968	0.999987	0.288014	0.999828	3.64076e-14	0.917824	0.0486084	0.0455989	5.52068e-13
10	AT4G34970	10	ADF9	actin binding; similar to ADF5 (ACTIN DEPOLYMERIZING FACTOR 5), actin binding [Arabidopsis thaliana] (TAIR:AT2G16700.1); similar to Os03g0243100 [Oryza sativa (japonica cultivar-group)] (GB:NP_001049525.1); similar to actin depolymerizing factor [Elaeis guineensis] (GB:AAF60173.1); contains InterPro domain Actin-binding, cofilin/tropomyosin type; (InterPro:IPR002108)	1.49031	-0.174807	-0.468358	-0.49412	-0.647542	-0.253191	-0.270756	-0.628787	-0.302557	0.12775	-0.380942	-0.0874163	-0.183339	-0.31078	-0.318007	-0.329535	1.3155	-0.643165	-0.962478	-1.14166	-0.175764	1.17263	0.310311	0.698581	4.91985e-15	0.903552	0.0167612	0.00595583	0.000130519	0.429491	0.334214	0.000218086	0.999983	0.99987	0.202112	0.999965	0.999968	0.759874	0.244965	0.597481	1.23321e-13	7.88229e-05	3.83945e-09	1.0591e-11	0.430829
11	AT1G32280	7	NA	protease inhibitor/seed storage/lipid transfer protein (LTP) family protein; similar to protease inhibitor/seed storage/lipid transfer protein (LTP) family protein [Arabidopsis thaliana] (TAIR:AT5G56480.1); similar to Protease inhibitor/seed storage/LTP family protein [Oryza sativa (japonica cultivar-group)] (GB:ABA93696.1); contains InterPro domain Plant lipid transfer/seed storage/trypsin-alpha…	-1.08332	-1.00037	-0.403401	-0.27711	-0.114369	-0.555014	-0.253311	-0.114009	-0.728673	-0.271697	-0.283317	-0.120085	-0.133227	-0.143883	0.0298748	-0.144243	-2.08369	-1.40377	-0.680511	-0.391479	-0.0235207	0.013632	-0.112066	2.4177	2.56594e-13	3.01903e-12	0.00738353	0.100688	0.707119	5.76385e-05	0.186879	0.650711	7.08619e-07	0.464584	0.293462	0.999965	0.999968	0.999987	0.977868	0.999828	8.6021e-29	1.56647e-19	1.16923e-07	0.00213688	0.939472
12	AT5G66800	11	NA	similar to unknown protein [Arabidopsis thaliana] (TAIR:AT3G50640.1); similar to conserved hypothetical protein [Medicago truncatula] (GB:ABE80518.1); similar to Os02g0762600 [Oryza sativa (japonica cultivar-group)] (GB:NP_001048205.1)	0.956328	0.955961	0.187397	-0.0667571	-0.302367	0.674336	0.044502	-0.296295	0.491709	0.464252	0.210084	-0.0226868	0.0671888	-0.133946	-0.162349	-0.140018	1.91229	1.14336	0.12064	-0.369124	-0.607043	-1.32664	0.38956	-0.341279	2.94818e-15	1.03966e-15	0.303437	0.906096	0.00764972	8.38901e-10	0.991707	0.00929724	3.9826e-05	0.000102297	0.388982	0.999965	0.999968	0.999987	0.437604	0.999828	1.31773e-32	3.74811e-20	0.391009	0.000210936	4.67197e-09
13	AT3G51660	11	NA	macrophage migration inhibitory factor family protein / MIF family protein; similar to macrophage migration inhibitory factor family protein / MIF family protein [Arabidopsis thaliana] (TAIR:AT5G01650.1); similar to Macrophage migration inhibitory factor family protein [Oryza sativa (japonica cultivar-group)] (GB:ABA95632.1); contains InterPro domain Macrophage migration inhibitory factor; (Inter…	0.953858	0.769827	0.30901	0.0972029	-0.47482	0.625007	0.146382	-0.0486714	0.41559	0.354237	0.27077	0.0382396	0.108142	-0.0109391	-0.0377323	-0.437088	1.72369	1.07884	0.406212	-0.377617	-0.97275	-0.835954	0.113324	0.337774	1.97189e-09	7.92359e-07	0.16247	0.900938	0.00260877	6.17652e-05	0.799861	0.908647	0.112945	0.219209	0.532011	0.999965	0.999968	0.999987	0.972575	0.0676602	3.1674e-21	3.9883e-12	0.00640568	0.010252	1.18745e-10
14	AT1G24590	6	DRN-LIKE, DRNL, ESR2, SOB2	Encodes a member of the ERF (ethylene response factor) subfamily B-1 of ERF/AP2 transcription factor family. The protein contains one AP2 domain. There are 15 members in this subfamily including ATERF-3, ATERF-4, ATERF-7, and LEAFY PETIOLE. This gene functions in the regeneration of shoots in tissue culture, probably through transcriptional regulation of CUC1. May also be involved in activation o…	1.07152	0.43842	-0.493107	-0.894458	-1.53185	-0.268754	-0.547566	-1.25114	0.412326	0.0260939	-0.294848	-0.198259	-0.349307	-0.545151	-0.705986	-0.825861	1.50994	-0.0546876	-1.38756	-2.4263	-2.20266	-1.04792	0.205958	0.0549675	9.86735e-05	0.403522	0.230367	0.000929636	7.76824e-09	0.738107	0.111127	1.76372e-06	0.999983	0.99987	0.96233	0.999965	0.914619	0.487038	0.0349896	0.0284669	5.87939e-09	0.939302	3.37859e-08	2.90595e-17	3.04502e-15
15	AT2G34510	4	NA	similar to unknown protein [Arabidopsis thaliana] (TAIR:AT1G29980.1); similar to unknown [Ricinus communis] (GB:CAB02653.1); similar to Os01g0756600 [Oryza sativa (japonica cultivar-group)] (GB:NP_001044289.1); similar to Os01g0531400 [Oryza sativa (japonica cultivar-group)] (GB:NP_001043243.1); contains InterPro domain Galactose-binding like; (InterPro:IPR008979); contains InterPro domain Protei…	-0.955535	-0.26972	0.112209	0.358422	0.359642	-0.0634382	0.285148	0.392891	-0.157121	-0.112599	0.0491611	0.063048	0.2221	0.136323	0.256568	0.103073	-1.22525	-0.157511	0.470631	0.718064	0.130896	-0.195868	-0.0119116	0.643508	6.07916e-12	0.158299	0.900947	0.0103471	0.00890739	0.939057	0.0783645	0.00345301	0.999983	0.99987	0.999901	0.999965	0.552682	0.999987	0.197467	0.999828	2.11949e-17	0.39281	0.000113788	5.98453e-09	0.447761
16	AT1G52400	3	ATBG1, BGL1, BGLU18	encodes a member of glycosyl hydrolase family 1	0.922057	0.296478	0.21104	-0.307166	-0.687915	0.460929	-0.18137	-0.641558	0.0598268	0.236651	0.224278	-0.0132377	-0.168132	-0.139034	-0.502524	-0.185391	1.21853	0.507518	-0.0961264	-0.995081	0.806775	-1.98193	2.45933	1.40467	0.00201394	0.866777	0.932411	0.609202	0.022065	0.309335	0.943438	0.0369128	0.999983	0.99987	0.999901	0.999965	0.999968	0.999987	0.262289	0.999828	4.22822e-06	0.107625	0.868721	9.08305e-05	0.00213782
17	AT4G32480	4	NA	similar to unknown protein [Arabidopsis thaliana] (TAIR:AT2G20670.1); similar to Protein of unknown function DUF506, plant [Medicago truncatula] (GB:ABD32359.1); contains InterPro domain Protein of unknown function DUF506, plant; (InterPro:IPR006502)	-1.11941	0.791731	1.257	0.721608	-0.20969	1.07064	0.9192	-0.290275	0.58303	0.208701	0.861936	0.395063	0.524137	0.197471	-0.487747	0.278056	-0.327679	2.04873	1.97861	0.511918	0.455558	0.795453	0.0754748	0.558154	0.000147086	0.016086	1.10297e-05	0.0208822	0.765675	0.000224876	0.00194972	0.545013	0.616708	0.99987	0.0186886	0.999965	0.417748	0.999987	0.312258	0.999828	0.433672	1.23639e-12	2.63213e-12	0.0763613	0.141884
18	AT3G54340	12	AP3, ATAP3	Floral homeotic gene encoding a MADS domain protein homologous to SRF transcription factors. Specifies petal and stamen identities. Associates with PISTILLATA.	3.21832	1.76193	0.239605	0.130192	-0.150149	0.700901	0.245304	-0.0512034	1.20966	0.552263	0.148639	0.0909668	0.154337	-0.0241451	-0.0270583	-0.123091	4.98025	2.00153	0.369798	-0.0199567	-0.31005	-0.212811	0.125644	-0.652302	1.72423e-40	2.61701e-24	0.269904	0.709284	0.522108	1.86734e-07	0.200123	0.878673	5.159e-15	0.000229333	0.96233	0.999965	0.999968	0.999987	0.978662	0.999828	9.65548e-54	3.57239e-28	0.00404091	0.936706	0.0195585
19	AT1G53180	12	NA	similar to unknown protein [Arabidopsis thaliana] (TAIR:AT3G15115.1)	0.810153	1.60293	0.333441	-0.488719	-0.667408	0.97939	-0.19676	-0.599744	0.89913	0.703803	0.275587	0.0578541	-0.254614	-0.234104	-0.365639	-0.301768	2.41309	1.93637	-0.155278	-1.15613	0.535789	0.850302	-0.793368	0.1539	4.66029e-06	1.14253e-16	0.19359	0.00759399	9.32975e-05	1.74858e-08	0.670031	0.000534401	1.34275e-06	0.000283093	0.657871	0.999965	0.772524	0.999987	0.142682	0.811501	1.56309e-26	1.9642e-21	0.533429	1.00189e-11	0.00103751
20	AT1G44350	1	ILL6	encodes a protein similar to IAA amino acid conjugate hydrolase.	1.39871	0.149516	0.240045	0.293907	-0.124385	0.250596	0.266072	-0.029288	0.0858562	0.0636594	0.186937	0.0531077	0.212964	0.0809433	-0.110231	-0.0141537	1.54823	0.38956	0.533952	0.169522	0.130706	0.378745	1.91222	-0.878316	1.23483e-11	0.999921	0.681809	0.337567	0.818253	0.557761	0.491746	0.96332	0.999983	0.99987	0.999901	0.999965	0.999968	0.999987	0.905414	0.999828	3.48982e-14	0.0692441	0.00434246	0.502182	0.667785
21	AT5G07190	6	ATS3	Gene is expressed preferentially in the embryo and encodes a unique protein of unknown function.	0.800466	0.673892	-0.895935	-0.572663	-0.561921	-0.297126	-0.517973	-0.732059	0.36867	0.305222	-0.602348	-0.293586	-0.224386	-0.348277	-0.383783	-0.178138	1.47436	-0.222043	-1.4686	-1.13458	-0.500016	-0.084219	-0.061283	-0.141427	5.28448e-06	0.000154836	2.21356e-07	0.00106408	0.00122199	0.276647	0.00480982	1.60941e-05	0.514122	0.707261	0.00302172	0.999965	0.923867	0.503179	0.110197	0.999828	1.25424e-15	0.341403	6.45888e-16	1.58826e-11	0.0022409
22	AT3G18560	1	NA	similar to unknown protein [Arabidopsis thaliana] (TAIR:AT1G49000.1); similar to Os02g0711400 [Oryza sativa (japonica cultivar-group)] (GB:NP_001047903.1); similar to hypothetical protein [Oryza sativa (japonica cultivar-group)] (GB:BAD45365.1)	-0.829817	-0.173207	0.0851645	-0.204119	0.370955	0.145944	-0.181181	0.427943	-0.13036	-0.0428467	0.188791	-0.103626	-0.0775544	-0.126565	0.554507	-0.183552	-1.00302	-0.0880423	-0.118954	0.166836	0.213857	3.47232	0.25808	-0.670764	0.00602909	0.999921	0.997812	0.839952	0.358627	0.925075	0.93945	0.234168	0.999983	0.99987	0.999901	0.999965	0.999968	0.999987	0.165159	0.999828	0.000129582	0.894078	0.820812	0.675441	0.590669
23	AT3G18610	9	ATNUC-L2, NUC-L2, PARLL1	ATRANGAP1 (RAN GTPASE-ACTIVATING PROTEIN 1); nucleic acid binding; similar to nucleolin, putative [Arabidopsis thaliana] (TAIR:AT1G48920.1); similar to Os04g0620700 [Oryza sativa (japonica cultivar-group)] (GB:NP_001053909.1); similar to H0714H04.9 [Oryza sativa (indica cultivar-group)] (GB:CAH66982.1); contains InterPro domain Nucleotide-binding, alpha-beta plait; (InterPro:IPR012677); contains …	-0.963824	-0.523138	-0.181066	-0.294259	0.159588	-0.401334	-0.300152	0.126951	-0.284396	-0.238742	-0.162593	-0.0184735	-0.281679	-0.0125805	0.139531	0.0200564	-1.48696	-0.704204	-0.475325	-0.134671	0.594749	4.6517	-1.21617	-0.666306	2.81442e-10	0.000753716	0.680014	0.107963	0.542867	0.0157398	0.115899	0.634018	0.758243	0.906109	0.96233	0.999965	0.356742	0.999987	0.748748	0.999828	4.72753e-19	4.61561e-07	0.000575811	0.470014	1.43555e-05
24	AT2G35290	4	NA	similar to Os03g0170100 [Oryza sativa (japonica cultivar-group)] (GB:NP_001049105.1)	-0.82177	-0.0972459	0.360378	0.269477	0.672293	0.29319	0.376859	0.46969	-0.149236	0.0519897	0.2412	0.119178	0.257682	0.0117948	0.457895	0.214398	-0.919016	0.263132	0.629855	0.94177	0.409552	-0.501999	0.772292	-0.993797	1.86252e-05	0.999921	0.193676	0.377326	0.00030744	0.369965	0.124496	0.0201732	0.999983	0.99987	0.87039	0.999965	0.858709	0.999987	0.0636936	0.999828	3.25074e-07	0.278954	0.000329093	7.09696e-08	0.0288356
25	AT1G75900	4	NA	family II extracellular lipase 3 (EXL3); similar to family II extracellular lipase 1 (EXL1) [Arabidopsis thaliana] (TAIR:AT1G75880.2); similar to Lipolytic enzyme, G-D-S-L [Medicago truncatula] (GB:ABE88162.1); contains InterPro domain Lipolytic enzyme, G-D-S-L; (InterPro:IPR001087); contains InterPro domain 5&apos; (InterPro:IPR006179); contains InterPro domain Lipolytic enzyme, G-D-S-L, active …	-1.0071	-0.142888	0.303236	0.431329	0.703313	0.269552	0.30002	0.726613	-0.191212	0.0483242	0.221228	0.0820083	0.218011	0.213318	0.513295	0.190018	-1.14999	0.160348	0.734566	1.13464	0.643098	-0.26728	0.126144	1.00396	9.91675e-11	0.942463	0.148681	0.00563828	1.50781e-06	0.229165	0.123199	6.78844e-07	0.999983	0.99987	0.746057	0.999965	0.776625	0.999987	0.00217203	0.999828	9.70591e-14	0.469432	1.44884e-07	6.43461e-14	3.69732e-06
26	AT3G13130	7	NA	similar to unknown protein [Arabidopsis thaliana] (TAIR:AT2G04515.1)	-1.42731	-0.556546	-0.511921	-1.01122	-0.266329	-0.382818	-1.07796	-0.287725	-0.211038	-0.345509	-0.037309	-0.474612	-0.603351	-0.407871	0.120146	-0.386475	-1.98385	-1.06847	-1.52314	-1.27755	-0.215073	-0.588677	-0.286879	3.62813	1.69613e-06	0.237434	0.290596	0.000627724	0.660623	0.54044	0.000274295	0.564996	0.999983	0.99987	0.999901	0.999965	0.262769	0.999987	0.938023	0.999828	1.50036e-11	0.000125685	3.49493e-08	2.15793e-06	0.624369
27	AT4G32980	11	ATH1	Encodes transcription factor involved in photomorphogenesis. Regulates gibberellin biosynthesis. Activated by AGAMOUS in a cal-1, ap1-1 background. Expressed at low levels in developing stamens.	1.22828	0.811316	0.0258425	0.0585134	-0.315612	0.283489	0.034231	-0.0755147	0.539595	0.271722	0.0117673	0.0140752	0.0201558	0.0383576	-0.113872	-0.20174	2.03959	0.837159	0.0843558	-0.257099	-0.760178	0.0246264	-0.0798397	-0.473022	2.37678e-15	7.93216e-09	0.997812	0.963065	0.0414564	0.128161	0.999475	0.801288	0.000868487	0.483786	0.999901	0.999965	0.999968	0.999987	0.809637	0.999828	4.97448e-28	5.66579e-10	0.720088	0.0646694	7.9425e-09
28	AT4G36850	4	NA	PQ-loop repeat family protein / transmembrane family protein; similar to PQ-loop repeat family protein / transmembrane family protein [Arabidopsis thaliana] (TAIR:AT2G41050.1); similar to Cystinosin/ERS1p repeat [Medicago truncatula] (GB:ABE78499.1); contains InterPro domain Cystinosin/ERS1p repeat; (InterPro:IPR006603)	-1.33987	0.674618	1.11908	0.537	-0.483164	0.894529	0.795058	0.0136135	0.132771	0.541847	0.352682	0.7664	0.0286582	0.508342	-0.494728	0.0115641	-0.66525	1.7937	1.65608	0.0538358	-0.272038	1.99418	0.254514	-0.79263	9.5362e-08	0.0189036	6.03899e-06	0.0655709	0.10258	0.000413139	0.00199289	0.987997	0.999983	0.275728	0.776802	0.0270896	0.999968	0.473678	0.178578	0.999828	0.00769518	8.31545e-13	9.74519e-12	0.9034	0.380749
29	AT3G28925	7	NA	similar to ATSMC3 (Arabidopsis thaliana structural maintenance of chromosome 3), ATP binding [Arabidopsis thaliana] (TAIR:AT5G48600.1); similar to SMC4 protein [Oryza sativa] (GB:CAD32690.1); similar to putative SMC protein [Oryza sativa (japonica cultivar-group)] (GB:AAT07581.1); similar to Os05g0497100 [Oryza sativa (japonica cultivar-group)] (GB:NP_001055940.1); contains domain Smc hinge domai…	-0.817883	-0.46925	-0.1364	-0.159284	-0.182862	-0.391824	-0.246994	-0.116422	-0.168019	-0.30123	-0.0905938	-0.0458067	-0.201187	0.041903	-0.158325	-0.0245375	-1.28713	-0.60565	-0.295685	-0.342147	0.151797	-0.0901878	-0.0877237	0.00996601	7.97879e-10	0.000508439	0.806552	0.517613	0.327837	0.00480323	0.159884	0.612605	0.999983	0.195987	0.999901	0.999965	0.681044	0.999987	0.601728	0.999828	8.41449e-19	7.22335e-07	0.0204818	0.00471681	0.335586
30	AT1G75430	6	BLH11	transcription factor; similar to BLH7 (BELL1-LIKE HOMEODOMAIN 7), DNA binding / transcription factor [Arabidopsis thaliana] (TAIR:AT2G16400.1); similar to bell-like homeodomain protein 1 [Lycopersicon esculentum] (GB:AAP47024.1); contains InterPro domain Homeodomain-related; (InterPro:IPR012287); contains InterPro domain Homeobox; (InterPro:IPR001356); contains InterPro domain Homeodomain-like; (…	1.10391	1.10505	-0.127194	-0.453957	-0.269469	0.38326	-0.429031	-0.278568	0.750801	0.354249	0.0290108	-0.156204	-0.272827	-0.181131	-0.0974372	-0.172031	2.20896	0.977857	-0.581151	-0.723426	-0.975196	-0.817474	0.803669	-0.348741	1.00337e-11	5.22384e-12	0.91439	0.00438271	0.169274	0.0337908	0.0103201	0.140941	6.48916e-06	0.20901	0.999901	0.999965	0.476894	0.999987	0.882763	0.999828	2.08072e-27	1.03052e-10	4.59319e-05	3.54037e-07	8.42203e-11
31	AT1G11545	10	XTH8	xyloglucan:xyloglucosyl transferase, putative / xyloglucan endotransglycosylase, putative / endo-xyloglucan transferase, putative; Identical to Probable xyloglucan endotransglucosylase/hydrolase protein 8 precursor (EC 2.4.1.207) (At-XTH8) (XTH-8) (XTH8) [Arabidopsis Thaliana] (GB:Q8L9A9;GB:Q9LPY1); similar to xyloglucan:xyloglucosyl transferase, putative / xyloglucan endotransglycosylase, putati…	0.770581	0.36848	-0.221327	-0.305246	-0.446019	0.0431521	-0.202988	-0.5242	0.147669	0.220811	-0.177659	-0.0436675	-0.159321	-0.145925	-0.378275	-0.0677447	1.13906	0.147154	-0.526572	-0.751265	-0.775187	0.374163	1.46663	0.550418	5.41691e-05	0.192647	0.706813	0.259338	0.0287235	0.98468	0.70282	0.00664415	0.999983	0.99987	0.999901	0.999965	0.999968	0.999987	0.165578	0.999828	4.74299e-10	0.652151	0.00289559	1.05342e-05	7.39817e-06
32	AT1G69920	7	ATGSTU12, GSTU12	Encodes glutathione transferase belonging to the tau class of GSTs. Naming convention according to Wagner et al. (2002).	0.818623	-0.375143	-0.323029	-0.457913	0.0593776	-0.265496	-0.240307	-0.432916	-0.287117	-0.0880259	-0.17747	-0.145559	-0.0947486	-0.363164	-0.0697522	0.12913	0.44348	-0.698172	-0.780941	-0.398535	-0.33756	-0.240381	0.151127	-0.102169	5.68087e-05	0.239626	0.369735	0.0424416	0.946452	0.518611	0.609703	0.053736	0.999983	0.99987	0.999901	0.999965	0.999968	0.71825	0.954802	0.999828	0.035901	0.00021545	2.12988e-05	0.0411476	0.110083
33	AT4G00220	7	JLO, LBD30	LOB domain protein 30 / lateral organ boundaries domain protein 30 (LBD30); Identical to LOB domain-containing protein 30 (LBD30) [Arabidopsis Thaliana] (GB:O81323); similar to LOB domain protein 18 / lateral organ boundaries domain protein 18 (LBD18) [Arabidopsis thaliana] (TAIR:AT2G45420.1); similar to Unknown protein [Oryza sativa (japonica cultivar-group)] (GB:AAL77143.1); similar to Os03g024…	-0.971427	-0.177399	-0.275182	-0.53119	-0.431885	-0.255838	-0.223299	-0.497712	-0.155283	-0.0221161	-0.233722	-0.0414592	-0.181839	-0.349351	-0.148362	-0.283523	-1.14883	-0.45258	-0.806372	-0.963075	-0.301117	0.00871587	-0.0843332	0.475874	1.18201e-09	0.819386	0.273747	0.000697451	0.00772205	0.317571	0.432274	0.00149589	0.999983	0.99987	0.72148	0.999965	0.999968	0.326258	0.744569	0.703006	5.05213e-13	0.00291556	3.48883e-08	1.17678e-10	0.0585462
34	AT4G18960	12	AG	Floral homeotic gene encoding a MADS domain transcription factor. Specifies floral meristem and carpel and stamen identity. Binds CArG box sequences. It is the only C function gene. It interacts genetically with the other homeotic genes to specify the floral organs.	1.6626	1.86085	0.437513	0.216731	0.0653803	0.956036	0.301526	0.260045	1.11264	0.74821	0.207826	0.229687	0.0718387	0.144892	0.115153	-0.0497728	3.52345	2.29836	0.654243	0.282111	0.415911	0.495662	0.629355	-1.33657	2.49982e-14	6.57936e-17	0.0935762	0.6222	0.938228	1.47397e-06	0.376258	0.371759	1.73737e-07	0.00110808	0.97815	0.999965	0.999968	0.999987	0.898107	0.999828	1.04653e-32	3.17641e-22	0.0004405	0.190614	0.0380528
35	AT1G47655	11	NA	Dof-type zinc finger domain-containing protein; Identical to Hypothetical Dof zinc finger protein DOF1.6 (AtDOF1.6) (DOF1.6) [Arabidopsis Thaliana] (GB:Q9SX97); similar to OBP1 (OBF BINDING PROTEIN 1), DNA binding / transcription factor [Arabidopsis thaliana] (TAIR:AT3G50410.1); similar to DNA binding with one finger 5 protein [Pisum sativum] (GB:BAC81662.1); contains InterPro domain Zinc finger,…	0.942665	0.143278	-0.238514	0.0417639	0.933263	-0.118751	0.0345751	0.452094	0.036295	0.106983	-0.225734	-0.0127795	0.0473546	-0.00559066	0.457685	0.475578	1.08594	-0.0952359	-0.19675	0.975027	0.494676	-2.12517	0.206361	-1.00535	4.5434e-08	0.999921	0.54169	0.986386	2.44582e-08	0.880884	0.999475	0.011304	0.999983	0.99987	0.841627	0.999965	0.999968	0.999987	0.0291175	0.0696172	9.82543e-11	0.7837	0.359032	1.26476e-09	0.0020117
36	AT1G78440	14	ATGA2OX1, GA2OX1	Encodes a gibberellin 2-oxidase.	1.03865	0.215991	0.428045	-0.0478898	-0.355608	0.622404	0.283071	-0.361379	0.0657963	0.150195	0.47221	-0.0441648	0.327235	-0.375125	0.0137466	-0.369355	1.25464	0.644036	0.380155	-0.403498	-0.263132	0.895131	1.54568	-2.59807	2.34986e-06	0.914	0.168594	0.98804	0.21307	0.00881507	0.530359	0.191367	0.999983	0.99987	0.219211	0.999965	0.721861	0.881992	0.992771	0.837035	2.74839e-09	0.0022902	0.100331	0.0630202	0.312136
37	AT2G40475	5	ASG8	similar to unknown protein [Arabidopsis thaliana] (TAIR:AT5G01790.1); similar to Os01g0166500 [Oryza sativa (japonica cultivar-group)] (GB:NP_001042116.1); similar to hypothetical protein MtrDRAFT_AC135801g20v1 [Medicago truncatula] (GB:ABE82186.1); similar to Os05g0335500 [Oryza sativa (japonica cultivar-group)] (GB:NP_001055233.1)	0.926059	0.615908	0.941411	1.02694	0.890432	0.875387	1.00455	1.0223	0.278921	0.336986	0.5384	0.403011	0.601536	0.425408	0.59689	0.293542	1.54197	1.55732	1.96835	1.91738	0.408261	-0.355967	0.154005	-0.722766	7.21226e-13	3.64215e-07	2.60503e-13	5.27532e-15	1.35736e-12	2.7321e-12	1.42237e-14	4.22982e-15	0.33148	0.0484235	4.35679e-05	0.0108858	3.85636e-06	0.00529861	2.2883e-06	0.194245	1.31897e-24	6.35909e-25	1.00351e-30	3.82992e-30	0.000275394
38	AT4G21590	12	ENDO3	bifunctional nuclease, putative, similar to bifunctional nuclease (Zinnia elegans) gi:4099833/gb:AAD00694. Activated by AGAMOUS in a cal-1, ap1-1 background. Expressed in the floral meristem and during stamen development.	0.958543	1.4978	0.622465	0.395989	0.164231	1.12165	0.432377	0.339886	0.772362	0.725438	0.396212	0.226253	0.206123	0.189866	0.150021	0.0142098	2.45634	2.12027	1.01845	0.560219	0.349332	0.107492	-0.553435	-0.335196	5.01468e-09	6.57936e-17	0.000139571	0.0255788	0.582695	1.19264e-11	0.0143011	0.0651132	8.59039e-06	3.44507e-05	0.103674	0.999965	0.933926	0.999987	0.754583	0.999828	5.71077e-29	1.94574e-25	6.53405e-11	0.000137027	0.0288356
39	AT1G68320	7	AtMYB62, BW62B, BW62C, MYB62	putative transcription factor: R2R3-MYB transcription family	0.925222	-0.652523	-0.917263	-0.716065	-0.383728	-0.688202	-0.979405	-0.409387	-0.273072	-0.379452	-0.308751	-0.608513	-0.370893	-0.345172	-0.0642145	-0.319513	0.272699	-1.56979	-1.63333	-1.09979	0.0423195	0.30691	1.16173	1.88842	1.26704e-05	0.00407687	1.05516e-05	0.000624369	0.134642	0.00155628	1.91661e-06	0.0967741	0.999983	0.64254	0.7413	0.0507512	0.465126	0.966194	0.961256	0.999828	0.329821	1.54193e-13	1.76799e-14	1.55814e-08	0.924357
40	AT4G39950	12	CYP79B2	Belongs to cytochrome P450 and is involved in tryptophan metabolism. Converts Trp to indo-3-acetaldoxime (IAOx), a precursor to IAA and indole glucosinolates.	1.36204	0.140827	0.940303	-0.0650536	-0.406776	0.542662	0.342773	-0.269243	0.0705226	0.0703042	0.472358	0.467945	-0.125172	0.0601181	-0.329361	-0.0774145	1.50286	1.08113	0.875249	-0.471829	-1.22628	0.28363	1.83633	-0.199595	0.000233086	0.999921	0.0229143	0.992678	0.504877	0.395325	0.78939	0.69072	0.999983	0.99987	0.843538	0.999965	0.999968	0.999987	0.76256	0.999828	1.00036e-05	0.00182367	0.0116731	0.231466	0.00022493
41	AT2G07779	5	NA	unknown protein	-0.798588	0.118253	0.346987	0.0349029	0.173718	0.213933	0.0313548	0.302764	0.0941421	0.024111	0.189822	0.157165	-0.12581	0.160713	0.142051	0.0316678	-0.680335	0.46524	0.38189	0.208621	0.317336	-0.232017	-0.0819605	-0.313502	5.63692e-07	0.999921	0.0903519	0.988034	0.528138	0.504549	0.999475	0.108108	0.999983	0.99987	0.913064	0.999965	0.999968	0.999987	0.769881	0.999828	5.73953e-06	0.00243475	0.0127058	0.229566	0.0468026
42	AT4G33560	13	NA	similar to wound-responsive protein-related [Arabidopsis thaliana] (TAIR:AT2G14070.1)	-1.20334	0.419303	0.294203	-0.175665	0.322405	0.104719	0.806392	-0.363566	-0.193822	0.613125	-0.508406	0.802609	0.0037829	-0.179448	-0.184118	0.506523	-0.784036	0.713506	0.118538	0.14674	-0.347763	0.238092	-2.10124	-0.911324	0.000798886	0.743551	0.897435	0.944915	0.633611	0.974229	0.0434829	0.513549	0.999983	0.672699	0.73439	0.293608	0.999968	0.999987	0.910256	0.999828	0.0293585	0.0503019	0.867457	0.790275	0.431258
43	AT3G20880	6	WIP4	zinc finger (C2H2 type) protein (WIP4); similar to zinc finger (C2H2 type) protein (WIP5) [Arabidopsis thaliana] (TAIR:AT1G51220.1); similar to Zinc finger, C2H2-type [Medicago truncatula] (GB:ABE93767.1); contains InterPro domain Zinc finger, C2H2-type; (InterPro:IPR007087)	0.893932	0.855454	-0.372978	-0.861321	-0.817388	0.0596371	-0.629453	-0.773222	0.558469	0.296985	-0.237348	-0.13563	-0.493824	-0.367498	-0.405725	-0.411663	1.74939	0.482476	-1.2343	-1.67871	-1.36509	-0.712186	0.333422	-0.0715669	0.00493363	0.00802235	0.632825	0.00386283	0.00628775	0.986498	0.0756714	0.0108701	0.750837	0.99987	0.999901	0.999965	0.531602	0.999987	0.49037	0.999828	6.36485e-10	0.158494	3.93622e-06	8.98653e-10	4.21845e-07
44	AT1G35750	7	APUM10, PUM10	APUM10 (ARABIDOPSIS PUMILIO 10); RNA binding; similar to APUM9 (ARABIDOPSIS PUMILIO 9), RNA binding [Arabidopsis thaliana] (TAIR:AT1G35730.1); similar to Os03g0191700 [Oryza sativa (japonica cultivar-group)] (GB:NP_001049234.1); similar to Translational repressor Pumilio/PUF3 and related RNA-binding proteins (Puf superfamily) (ISS) [Ostreococcus tauri] (GB:CAL57619.1); similar to Os12g0493900 [Or…	-0.790593	-0.513679	-0.569069	-0.70834	-0.199337	-0.744819	-0.627123	-0.323072	-0.136257	-0.377422	-0.367397	-0.201672	-0.425451	-0.282889	-0.0401839	-0.159153	-1.30427	-1.08275	-1.27741	-0.907676	-0.198393	-0.0612003	0.0313668	-0.00862481	5.63716e-08	0.000614308	9.18691e-05	5.29114e-07	0.340886	1.80818e-07	9.89506e-06	0.0431579	0.999983	0.0871481	0.0770325	0.999965	0.0171811	0.539601	0.966983	0.999828	6.29772e-17	1.48137e-13	7.73184e-17	5.39249e-11	0.223285
45	AT1G68480	11	JAG	Encodes a putative zinc finger transcription factor that is necessary for proper lateral organ shape and is sufficient to induce the proliferation of lateral organ tissue. Together with NUB, it is involved in stamen and carpel development.	1.45336	0.888407	0.190818	0.29186	-0.286729	0.389767	0.351442	-0.237543	0.511685	0.376722	0.0130453	0.177773	0.173669	0.118191	-0.355733	0.0690048	2.34176	1.07923	0.482678	0.00513134	-0.563713	-0.65498	-0.239363	0.143175	8.42874e-11	4.78487e-05	0.887173	0.425603	0.373876	0.222607	0.295735	0.488229	0.26671	0.721765	0.999901	0.999965	0.999968	0.999987	0.340243	0.999828	7.58206e-21	1.21195e-07	0.0231703	0.989491	0.00625173
46	AT3G02310	12	AGL4, SEP2	MADS-box protein, binds K domain of AG in vivo	0.939572	1.39255	0.430005	0.546348	0.23078	0.896645	0.461123	0.270763	0.866726	0.525823	0.370822	0.0591835	0.401939	0.144409	0.126354	0.104426	2.33212	1.82255	0.976353	0.777128	0.0498232	-0.0128486	0.0933578	0.2681	4.61809e-11	1.01239e-18	0.00325685	5.2885e-05	0.192204	1.157e-10	0.00101177	0.0937043	2.71571e-09	0.00071771	0.0473626	0.999965	0.0187039	0.999987	0.760579	0.999828	7.58877e-32	1.20147e-25	7.79596e-13	1.75516e-09	0.847756
47	AT1G52040	12	ATMBP, MBP1	Encodes myrosinase-binding protein expressed in flowers.	1.07586	0.445165	1.0292	0.50128	-0.790855	1.27602	0.457687	-0.213069	-0.0340615	0.479227	0.796791	0.232413	0.225273	0.276007	-0.489076	-0.301779	1.52103	1.47437	1.53049	-0.289575	-0.708198	-1.44024	3.22716	0.438075	0.000763835	0.543751	0.0012382	0.252397	0.0142594	2.71978e-05	0.379399	0.720716	0.999983	0.970597	0.0627683	0.999965	0.999968	0.999987	0.365165	0.999828	1.71469e-07	2.91554e-07	7.35683e-08	0.441965	0.0173758
48	AT5G58580	14	ATL63, TL63	ATL63; protein binding / zinc ion binding; Identical to RING-H2 finger protein ATL5O (ATL5O) [Arabidopsis Thaliana] (GB:Q9LUZ9;GB:Q4PSB0); similar to ATL2 (Arabidopsis T?xicos en Levadura 2), protein binding / zinc ion binding [Arabidopsis thaliana] (TAIR:AT3G16720.1); similar to Avr9/Cf-9 rapidly elicited protein 132 [Nicotiana tabacum] (GB:AAG43550.1); contains InterPro domain Zinc finger, RING…	-0.901188	-0.854286	-0.0126615	0.185021	-0.112544	-0.510325	0.239698	-0.132907	-0.48633	-0.367955	-0.14237	0.129708	0.10999	0.0750313	-0.207938	0.0953937	-1.75547	-0.866947	0.17236	0.0724768	-0.104015	0.470911	0.819396	-1.74992	5.63716e-08	1.99793e-07	0.997812	0.588369	0.790148	0.0032902	0.408547	0.658714	0.0418952	0.23477	0.999901	0.999965	0.999968	0.999987	0.572338	0.999828	1.66707e-20	2.75233e-08	0.423884	0.781706	0.686218
49	AT1G26945	4	KDR	transcription regulator; similar to bHLH family protein [Arabidopsis thaliana] (TAIR:AT1G74500.1); similar to Os03g0171300 [Oryza sativa (japonica cultivar-group)] (GB:NP_001049112.1); similar to hypothetical protein LOC_Os10g26460 [Oryza sativa (japonica cultivar-group)] (GB:ABB47567.1); contains InterPro domain Helix-loop-helix DNA-binding; (InterPro:IPR011598); contains InterPro domain Basic h…	1.14242	0.961896	0.380738	0.0800584	-0.0478541	0.458948	0.207532	0.0110827	0.683947	0.277948	0.181	0.199738	0.00779396	0.0722645	-0.0611818	0.0133277	2.10431	1.34263	0.460796	0.0322044	0.624743	0.801606	0.294208	-0.80712	2.33398e-10	4.26428e-08	0.0953672	0.954821	0.951737	0.020497	0.625869	0.986058	0.000731014	0.942105	0.97882	0.999965	0.999968	0.999987	0.954802	0.999828	3.09203e-23	6.45396e-14	0.00568932	0.919143	0.000111131
50	AT4G37400	3	CYP81F3	member of CYP81F	1.07302	0.630908	-0.220742	-0.260371	-0.232877	0.219427	-0.238881	-0.247462	0.274062	0.356846	-0.13742	-0.083322	-0.155559	-0.104812	-0.14265	-0.0902268	1.70393	0.410167	-0.481113	-0.493248	-0.418965	-0.433614	0.974325	0.979528	6.96994e-17	2.64513e-08	0.173159	0.0410789	0.0746444	0.159654	0.0885138	0.0505649	0.237896	0.0125738	0.905289	0.999965	0.84606	0.999987	0.57327	0.999828	8.6021e-29	0.000117296	3.78315e-06	1.70395e-06	5.83655e-05
51	AT1G30840	7	ATPUP4, PUP4	Member of a family of proteins related to PUP1, a purine transporter. May be involved in the transport of purine and purine derivatives such as cytokinins, across the plasma membrane.	1.73093	0.232257	-0.406187	-0.799963	-1.17472	-0.103102	-0.708163	-0.940698	0.190243	0.042014	-0.145116	-0.261071	-0.447092	-0.352871	-0.587826	-0.586894	1.96319	-0.17393	-1.20615	-1.97468	-0.76513	-0.00759249	0.292826	1.64761	2.16518e-09	0.999921	0.517893	0.00694503	2.1389e-05	0.966786	0.0276162	0.000870979	0.999983	0.99987	0.999901	0.999965	0.664203	0.999987	0.1493	0.430827	5.04745e-12	0.753101	4.08905e-06	1.57915e-12	0.00457336
52	AT2G37130	3	NA	peroxidase 21 (PER21) (P21) (PRXR5); Identical to Peroxidase 21 precursor (EC 1.11.1.7) (Atperox P21) (PRXR5) (ATP2a/ATP2b) (PER21) [Arabidopsis Thaliana] (GB:Q42580;GB:Q43733;GB:Q93YM9); similar to PRXR1 (peroxidase 42), peroxidase [Arabidopsis thaliana] (TAIR:AT4G21960.1); similar to putative peroxidase [Oryza sativa (japonica cultivar-group)] (GB:BAC84057.1); contains InterPro domain Haem pero…	-0.826958	-0.227036	0.00706878	-0.146327	0.0487249	-0.079337	-0.0127031	0.0735111	-0.16372	-0.0633155	-0.0160214	0.0230902	-0.0357933	-0.110533	0.184045	-0.13532	-1.05399	-0.219967	-0.139258	-0.0976018	0.0392559	-0.121498	0.0837451	4.54506	5.66253e-06	0.70869	0.997812	0.802049	0.953354	0.947045	0.999475	0.863914	0.999983	0.99987	0.999901	0.999965	0.999968	0.999987	0.708115	0.999828	1.75631e-09	0.37514	0.611149	0.717765	0.918695
53	AT5G24420	4	PGL5	glucosamine/galactosamine-6-phosphate isomerase-related; similar to glucosamine/galactosamine-6-phosphate isomerase family protein [Arabidopsis thaliana] (TAIR:AT3G49360.1); similar to putative 6-phosphogluconolactonase [Brassica carinata] (GB:AAK50346.1); contains InterPro domain 6-phosphogluconolactonase; (InterPro:IPR005900); contains InterPro domain Glucosamine/galactosamine-6-phosphate isome…	1.11916	-0.551081	0.506782	0.629517	0.159497	0.0304303	0.426134	0.452373	-0.266562	-0.28452	0.31495	0.191832	0.234302	0.395215	0.0571579	0.102339	0.568076	-0.0442993	1.1363	0.789015	0.192693	0.60376	0.370855	0.410039	2.81653e-05	0.135465	0.184022	0.0311809	0.831582	0.993585	0.299456	0.167962	0.999983	0.99987	0.913064	0.999965	0.999968	0.999987	0.977868	0.999828	0.0433551	0.952046	2.76557e-06	0.00106563	0.620711
54	AT4G35810	7	NA	oxidoreductase, 2OG-Fe(II) oxygenase family protein; similar to oxidoreductase, 2OG-Fe(II) oxygenase family protein [Arabidopsis thaliana] (TAIR:AT2G17720.1); similar to 2OG-Fe(II) oxygenase [Medicago truncatula] (GB:ABE81866.1); contains InterPro domain Prolyl 4-hydroxylase, alpha subunit; (InterPro:IPR006620); contains InterPro domain 2OG-Fe(II) oxygenase; (InterPro:IPR005123)	-0.81577	-1.00342	-0.477963	-0.363105	0.0408746	-0.861196	-0.429171	-0.0608712	-0.497473	-0.505951	-0.355245	-0.122718	-0.306453	-0.0566513	-0.00421997	0.0450946	-1.81919	-1.48139	-0.841068	-0.32223	-0.0684661	-0.0540316	-0.0461715	-0.130478	1.66259e-07	1.92387e-10	0.00385793	0.0361684	0.955241	2.02001e-08	0.0101544	0.869896	0.0152954	0.0076611	0.160602	0.999965	0.294214	0.999987	0.996318	0.999828	1.00092e-22	2.86163e-18	7.51737e-09	0.0315626	0.802466
55	AT5G48900	3	NA	pectate lyase family protein; Identical to Probable pectate lyase 20 precursor (EC 4.2.2.2) [Arabidopsis Thaliana] (GB:Q93WF1;GB:Q8LDB4;GB:Q9FI81); similar to pectate lyase family protein [Arabidopsis thaliana] (TAIR:AT3G24670.1); similar to pectate lyase family protein [Arabidopsis thaliana] (TAIR:AT4G13210.1); similar to pectate lyase family protein [Arabidopsis thaliana] (TAIR:AT3G07010.1); si…	0.960492	0.535714	-0.0978254	-0.391526	-0.757091	0.202316	-0.360521	-0.617191	0.355085	0.180629	0.0216872	-0.119513	-0.241009	-0.150517	-0.466674	-0.290416	1.49621	0.437889	-0.489351	-1.14862	-0.635838	-0.383045	1.68263	2.91043	3.28212e-08	0.00407127	0.97931	0.0442343	5.79844e-06	0.621459	0.0920422	0.000257307	0.571236	0.99987	0.999901	0.999965	0.819226	0.999987	0.0263107	0.839783	3.61245e-16	0.0107604	0.00245144	6.3182e-12	5.96531e-05
56	AT4G13180	7	NA	short-chain dehydrogenase/reductase (SDR) family protein; similar to short-chain dehydrogenase/reductase (SDR) family protein [Arabidopsis thaliana] (TAIR:AT3G03980.1); similar to short chain dehydrogenase [Solanum tuberosum] (GB:BAE46415.1); contains InterPro domain Short-chain dehydrogenase/reductase SDR; (InterPro:IPR002198); contains InterPro domain Glucose/ribitol dehydrogenase; (InterPro:IP…	0.789661	0.165997	-0.0659204	-0.465203	0.000139399	0.354909	-0.375924	-0.136036	-0.135823	0.30182	0.0530895	-0.11901	-0.256914	-0.20829	0.0722535	-0.0721141	0.955658	0.100077	-0.531124	-0.465064	-0.179637	-0.217416	0.257062	0.699504	6.89515e-05	0.999921	0.997812	0.0312133	0.999996	0.211369	0.145817	0.719546	0.999983	0.985878	0.999901	0.999965	0.897986	0.999987	0.946854	0.999828	2.38242e-07	0.805741	0.00390473	0.011301	0.491856
57	AT2G37210	11	NA	similar to unknown protein [Arabidopsis thaliana] (TAIR:AT3G53450.1); similar to Conserved hypothetical protein 730 [Medicago truncatula] (GB:ABE89044.1); contains InterPro domain Conserved hypothetical protein 730; (InterPro:IPR005269)	1.27356	1.24834	0.514827	0.0540538	-0.14933	1.12399	0.105726	-0.0077616	0.602203	0.646139	0.477855	0.0369718	0.068754	-0.0147002	0.00693861	-0.156269	2.5219	1.76317	0.568881	-0.0952761	-0.386807	-1.23389	1.10346	-2.41189	6.2471e-09	9.43875e-09	0.0490886	0.985778	0.786124	1.52343e-07	0.982319	0.991491	0.0754203	0.0238158	0.197874	0.999965	0.999968	0.999987	0.996159	0.999828	1.51613e-22	4.86782e-15	0.005686	0.78183	0.0849306
58	AT3G60870	6	AHL18	DNA-binding protein-related; similar to DNA-binding protein-related [Arabidopsis thaliana] (TAIR:AT2G45430.1); similar to hypothetical protein 23.t00073 [Brassica oleracea] (GB:ABD65635.1); similar to Os06g0136900 [Oryza sativa (japonica cultivar-group)] (GB:NP_001056730.1); similar to Os02g0448000 [Oryza sativa (japonica cultivar-group)] (GB:NP_001046754.1); contains InterPro domain Protein of u…	0.766891	0.491496	-0.0211904	-0.265456	-0.225763	0.0782253	-0.104214	-0.372592	0.367561	0.123935	-0.04571	0.0245196	-0.128733	-0.136723	-0.235869	0.0101058	1.25839	0.470306	-0.286647	-0.49122	-0.295712	-0.910852	-0.0805125	0.0849232	1.35961e-05	0.0127613	0.997812	0.316603	0.391993	0.946752	0.960677	0.0585113	0.515646	0.99987	0.999901	0.999965	0.999968	0.999987	0.51845	0.999828	9.0346e-13	0.00610598	0.128619	0.00223386	0.107898
59	AT5G57720	11	NA	transcriptional factor B3 family protein; similar to transcriptional factor B3 family protein [Arabidopsis thaliana] (TAIR:AT3G06160.1); similar to Transcriptional factor B3; Cupredoxin [Medicago truncatula] (GB:ABE81219.1); contains InterPro domain Transcriptional factor B3; (InterPro:IPR003340)	1.1191	2.2791	0.864237	0.242246	0.304581	1.42234	0.556946	0.189276	1.26435	1.01475	0.407594	0.456643	0.100302	0.141944	0.0473324	0.257248	3.39819	3.14333	1.10648	0.546827	0.0168459	-3.03165	-1.68144	-0.565808	6.66212e-10	3.24742e-24	8.12789e-07	0.413418	0.175932	4.61943e-14	0.00238241	0.507035	4.1101e-11	9.664e-08	0.157834	0.152531	0.999968	0.999987	0.968892	0.999828	4.0561e-35	4.49197e-33	8.88468e-11	0.000730537	0.967267
60	AT5G15800	12	AGL2, SEP1	Encodes a MADS box transcription factor involved flower and ovule development. Functionally redundant with SEP2 and SEP3.	0.816038	0.985918	0.268969	0.31511	0.106724	0.566818	0.260375	0.128642	0.625294	0.360624	0.206194	0.0627749	0.1976	0.11751	0.0111324	0.0955916	1.80196	1.25489	0.584079	0.421834	0.119587	0.233919	0.0885363	0.123231	2.89926e-08	3.6054e-11	0.220196	0.0632217	0.76363	0.000100211	0.206386	0.617625	9.87939e-05	0.123542	0.772557	0.999965	0.859264	0.999987	0.991871	0.999828	5.20239e-24	3.65934e-16	1.23842e-05	0.00159708	0.561798
61	AT1G24260	12	AGL9, SEP3	Member of the MADs box transcription factor family. SEP3 is redundant with SEP1 and 2. Flowers of SEP1/2/3 triple mutants show a conversion of petals and stamens to sepals.	1.88196	1.83278	0.604884	0.34721	0.406793	1.10982	0.416799	0.420667	1.15966	0.673114	0.43671	0.168174	0.248624	0.0985863	0.32208	0.0847132	3.71474	2.43766	0.952095	0.754004	0.339459	0.468826	0.59918	-0.848104	3.34572e-21	4.04617e-21	0.00025995	0.0700556	0.0193326	2.29748e-11	0.0215165	0.0140886	4.1101e-11	0.000169296	0.0496144	0.999965	0.697503	0.999987	0.180402	0.999828	7.17592e-40	1.35459e-28	7.83743e-10	4.22408e-07	0.0365739
62	AT5G04660	10	CYP77A4	encodes a protein with cytochrome P450 domain	1.19736	0.310694	0.0470078	-0.0413093	-0.422335	0.0847395	-0.0747361	-0.240103	0.283875	0.0268197	0.0579197	-0.0109119	-0.0638241	0.0225149	-0.262618	-0.159717	1.50805	0.357702	0.00569856	-0.463644	-0.591929	0.336758	1.59747	0.980032	1.8638e-10	0.352101	0.997812	0.987808	0.034608	0.942936	0.991617	0.358039	0.999983	0.99987	0.999901	0.999965	0.999968	0.999987	0.462363	0.999828	3.41994e-15	0.0710701	0.989799	0.00645779	0.000462049
63	AT3G19200	7	NA	similar to unknown protein [Arabidopsis thaliana] (TAIR:AT4G34420.1); similar to conserved hypothetical protein [Medicago truncatula] (GB:ABE80518.1)	0.899633	-0.586113	-0.710028	-0.53972	-0.288726	-0.775432	-0.58534	-0.321599	-0.302297	-0.283816	-0.491616	-0.218412	-0.366928	-0.172792	-0.148807	-0.139919	0.31352	-1.29614	-1.24975	-0.828446	-0.765653	1.32064	-1.39166	-0.506975	0.00154963	0.103392	0.0204975	0.098312	0.540131	0.00754795	0.0723018	0.427039	0.999983	0.99987	0.45133	0.999965	0.852194	0.999987	0.905498	0.999828	0.413735	2.74984e-07	4.56923e-07	0.000719726	0.00237215
64	AT1G13400	11	JGL, NUB	Along with JAG, it is involved in stamen and carpel development. Expression is limited to the adaxial side of lateral organs. Activated by AGAMOUS in a cal-1, ap1-1 background.	1.00453	0.800828	0.378479	0.21822	-0.164609	0.450271	0.403326	-0.103723	0.482176	0.318652	0.131619	0.24686	0.156466	0.0617539	-0.165477	0.000868306	1.80536	1.17931	0.596699	0.0536117	-0.651358	-0.911448	-0.967286	-0.0421883	0.000118115	0.0037728	0.472149	0.773253	0.81026	0.24352	0.322421	0.864294	0.807117	0.99987	0.999901	0.999965	0.999968	0.999987	0.876372	0.999828	1.98876e-12	8.31191e-07	0.0162072	0.906519	0.00763215
65	AT5G53200	12	TRY	TRY (TRIPTYCHON); DNA binding / transcription factor; similar to myb family transcription factor [Arabidopsis thaliana] (TAIR:AT2G30420.1); similar to hypothetical protein [Oryza sativa (japonica cultivar-group)] (GB:BAD61200.1); contains InterPro domain Homeodomain-related; (InterPro:IPR012287); contains InterPro domain Homeodomain-like; (InterPro:IPR009057); contains InterPro domain Myb, DNA-bi…	0.953642	0.612412	0.198701	0.270638	0.121694	0.43444	0.214542	0.20469	0.382092	0.230319	0.204121	-0.00541987	0.219961	0.0506765	0.154014	-0.0323201	1.56605	0.811113	0.469339	0.392332	-0.00610547	-0.265504	-0.365073	0.175482	4.10054e-13	6.32403e-07	0.372684	0.0575739	0.601872	0.000540631	0.229513	0.189383	0.0238171	0.566275	0.587743	0.999965	0.453424	0.999987	0.580585	0.999828	1.31897e-24	2.31847e-11	3.45774e-05	0.000477518	0.983393
66	AT5G41380	12	NA	similar to unknown protein [Arabidopsis thaliana] (TAIR:AT1G63820.1); similar to CCT [Medicago truncatula] (GB:ABD32315.1); similar to Os01g0835700 [Oryza sativa (japonica cultivar-group)] (GB:NP_001044727.1); contains InterPro domain CCT; (InterPro:IPR010402)	0.798145	0.0675201	0.465236	0.325288	-0.208257	0.363167	0.485173	0.14048	-0.115123	0.182643	0.180524	0.284712	0.200461	0.124827	0.0156527	-0.22391	0.865665	0.532757	0.790525	0.117031	-0.561539	-0.602858	0.845829	0.0377411	2.32024e-07	0.999921	0.00478065	0.0721177	0.353812	0.0476084	0.0021969	0.597727	0.999983	0.99987	0.918498	0.894619	0.903897	0.999987	0.988973	0.999828	4.79319e-09	0.000235469	3.32657e-08	0.566807	7.10016e-05
67	AT1G52030	1	F-ATMBP, MBP1.2, MBP2	Similar to myrosinase binding proteins which may be involved in metabolizing glucosinolates and forming defense compounds to protect against herbivory. Also similar to lectins and other agglutinating factors. Expressed only in flowers.	1.00964	0.642835	0.137182	-0.409502	-0.101707	0.474582	-0.298117	-0.332547	0.332186	0.310649	0.163933	-0.026751	-0.271366	-0.138136	-0.194411	0.0927036	1.65248	0.780017	-0.27232	-0.511209	0.643846	0.219974	0.335463	0.12824	7.9924e-06	0.01057	0.971936	0.160184	0.894903	0.0996759	0.502152	0.269251	0.999983	0.99987	0.999901	0.999965	0.987708	0.999987	0.784796	0.999828	3.86453e-13	0.000225185	0.321708	0.0163678	0.00219232
68	AT1G61110	9	NAC025, anac025	ANAC025 (Arabidopsis NAC domain containing protein 25); transcription factor; similar to NAM (Arabidopsis NAC domain containing protein 18), transcription factor [Arabidopsis thaliana] (TAIR:AT1G52880.1); similar to NAM-like protein [Prunus persica] (GB:CAG28971.1); contains InterPro domain No apical meristem (NAM) protein; (InterPro:IPR003441)	-1.15575	-0.610694	-0.455161	-0.350739	0.0437723	-0.476152	-0.510275	0.131259	-0.34768	-0.263014	-0.213138	-0.242023	-0.268253	-0.0824869	0.213746	-0.169974	-1.76645	-1.06586	-0.805901	-0.306967	-0.0423941	6.81104	0.459389	-5.91141	0.00758112	0.453544	0.716257	0.747793	0.984734	0.593146	0.522723	0.898453	0.999983	0.99987	0.999901	0.999965	0.999968	0.999987	0.906001	0.999828	1.77599e-06	0.0054821	0.0403127	0.55152	0.962024
69	AT1G29660	1	NA	GDSL-motif lipase/hydrolase family protein; similar to GDSL-motif lipase/hydrolase family protein [Arabidopsis thaliana] (TAIR:AT1G29670.1); similar to GDSL-lipase 1 [Capsicum annuum] (GB:AAZ23955.1); contains InterPro domain Lipolytic enzyme, G-D-S-L; (InterPro:IPR001087)	-1.08278	0.688808	0.586293	-0.00242224	-0.331908	1.2074	0.247728	-0.396887	-0.120764	0.809572	0.397825	0.188468	0.0592598	-0.0616821	-0.335205	0.0032969	-0.393972	1.2751	0.583871	-0.334331	0.258138	1.30578	1.14408	0.244201	6.2471e-09	0.000272132	0.0025549	0.998027	0.144236	9.17822e-11	0.491203	0.0551356	0.999983	5.01873e-05	0.219211	0.999965	0.999968	0.999987	0.249394	0.999828	0.0456475	3.40581e-12	0.000634583	0.0689052	0.210929
70	AT2G28970	7	NA	leucine-rich repeat protein kinase, putative; similar to leucine-rich repeat protein kinase, putative [Arabidopsis thaliana] (TAIR:AT1G51850.1); similar to leucine-rich repeat protein kinase, putative [Arabidopsis thaliana] (TAIR:AT2G28990.1); similar to leucine-rich repeat protein kinase, putative [Arabidopsis thaliana] (TAIR:AT1G51820.1); similar to leaf senescence-associated receptor-like prot…	-0.875992	-0.345382	-0.247457	-0.25246	-0.0615077	-0.577514	-0.0748338	-0.0259999	-0.070589	-0.274793	-0.302721	0.0552641	-0.130098	-0.122362	0.0963624	-0.15787	-1.22137	-0.592839	-0.499918	-0.313968	0.12764	-0.237382	0.0477658	0.0408753	2.32024e-07	0.151622	0.481243	0.329197	0.925053	0.000826871	0.988086	0.961729	0.999983	0.868296	0.475676	0.999965	0.999968	0.999987	0.898646	0.999828	7.42344e-13	0.000188543	0.00149483	0.0600763	0.604242
71	AT4G25990	13	CIL	chloroplast import apparatus CIA2-like. CIA2 is a transcription factor which upregulates chloroplast translocon genes	0.778452	0.0167106	-0.167364	0.274144	0.417619	-0.512157	0.303936	0.380133	0.129584	-0.112874	-0.399283	0.231919	0.0720171	0.202127	0.178006	0.239613	0.795163	-0.150653	0.106781	0.691764	-0.0801776	0.657763	-0.813642	-1.8747	1.37511e-06	0.999921	0.806552	0.211804	0.0130136	0.00219755	0.15804	0.0283085	0.999983	0.99987	0.0890734	0.999965	0.999968	0.999987	0.657268	0.999828	1.75606e-07	0.550283	0.68017	2.0606e-06	0.768487
72	AT2G46870	12	NGA1	NGA1 (NGATHA1); transcription factor; similar to NGA2 (NGATHA2), transcription factor [Arabidopsis thaliana] (TAIR:AT3G61970.1); similar to Os02g0683500 [Oryza sativa (japonica cultivar-group)] (GB:NP_001047754.1); similar to Os03g0120900 [Oryza sativa (japonica cultivar-group)] (GB:NP_001048792.1); similar to putative DNA-binding protein [Oryza sativa (japonica cultivar-group)] (GB:AAM76357.1); …	0.958519	1.69963	0.719335	0.428557	-0.0178313	1.1718	0.554102	0.158726	0.985122	0.714504	0.457295	0.26204	0.292062	0.136495	0.0222317	-0.040063	2.65814	2.41896	1.14789	0.410726	-0.366468	-0.00194478	0.313096	0.375122	6.16845e-12	3.6831e-24	5.61812e-08	0.00136564	0.979589	8.64668e-16	2.33533e-05	0.429341	1.1615e-11	5.28768e-07	0.00324373	0.712738	0.18315	0.999987	0.98331	0.999828	3.10543e-36	1.30725e-33	2.30676e-16	0.000721903	0.00352204
73	AT1G23420	10	INO	Essential for formation and asymmetric growth of the ovule outer integument. Member of the YABBY protein family of putative transcription factors that contain apparent Cys(2)-Cys(2) zinc-finger domains and regions of similarity to the high mobility group (HMG) transcription factors. INO may be required for polarity determination in the central part of the ovule.	-0.786813	-1.33565	-0.526404	-0.817474	-0.846611	-0.836032	-0.710899	-0.597473	-0.854916	-0.480733	-0.355299	-0.171105	-0.539793	-0.277681	-0.319792	-0.526819	-2.12246	-1.86205	-1.34388	-1.66408	-0.541493	3.30811	3.24283	-0.158979	0.00281437	5.03537e-08	0.101793	0.000867303	0.00045663	0.000895984	0.00631371	0.0230068	0.0048022	0.465654	0.757429	0.999965	0.179493	0.999987	0.542398	0.366125	4.4359e-16	8.77428e-14	5.53498e-09	3.47701e-12	0.0244722
74	AT4G25430	6	NA	similar to unknown protein [Arabidopsis thaliana] (TAIR:AT5G51850.1)	-0.835629	0.0656855	-0.259756	-0.577823	-0.37439	-0.149605	-0.507437	-0.318689	0.109733	-0.0440478	-0.105557	-0.154199	-0.353238	-0.224585	-0.0941042	-0.280286	-0.769944	-0.19407	-0.837578	-0.952213	-0.388085	-0.392138	-0.344835	-0.142894	2.43403e-06	0.999921	0.476715	0.00107014	0.0611843	0.818145	0.00666695	0.135796	0.999983	0.99987	0.999901	0.999965	0.279633	0.999987	0.910995	0.980965	3.73283e-06	0.44536	2.70431e-07	6.30327e-09	0.0247978
75	AT5G10970	3	NA	zinc finger (C2H2 type) family protein; similar to ZFP3 (ZINC FINGER PROTEIN 3), nucleic acid binding / transcription factor/ zinc ion binding [Arabidopsis thaliana] (TAIR:AT5G25160.1); similar to zinc finger protein (GB:AAA87300.1); contains InterPro domain Zinc finger, C2H2-type; (InterPro:IPR007087)	0.802382	0.0958514	0.144575	-0.331337	-0.337681	0.156774	-0.0249124	-0.30927	-0.0150649	0.110916	0.0458576	0.0987178	-0.12363	-0.207707	-0.101564	-0.236117	0.898233	0.240427	-0.186761	-0.669018	-0.161294	0.413539	0.233026	0.794477	7.15611e-09	0.999921	0.800259	0.0280554	0.02149	0.642866	0.999475	0.0409253	0.999983	0.99987	0.999901	0.999965	0.999968	0.999987	0.840732	0.81138	3.28463e-11	0.125135	0.242525	1.10781e-07	0.328026
76	AT2G19800	10	MIOX2	Encodes a myo-inositol oxygenase family gene.	-1.02063	0.360418	0.175714	-0.366579	-0.206	0.0947921	0.0290352	-0.435403	0.341625	0.0187933	0.0759987	0.0997149	-0.0706798	-0.295899	-0.139503	-0.0664972	-0.660213	0.536132	-0.190866	-0.57258	-1.01738	1.26182	1.18903	0.800266	3.59917e-05	0.519522	0.941758	0.325028	0.694944	0.960117	0.999475	0.142775	0.999983	0.99987	0.999901	0.999965	0.999968	0.999987	0.897948	0.999828	0.00648682	0.0340023	0.601592	0.0127338	5.69785e-06
77	AT1G48300	10	NA	similar to soluble diacylglycerol acyltransferase [Arachis hypogaea] (GB:AAX62735.1); contains InterPro domain Thioredoxin-like fold; (InterPro:IPR012336); contains InterPro domain Thioredoxin fold; (InterPro:IPR012335)	-0.776184	-0.323538	0.128582	-0.122561	-0.0496274	-0.170539	-0.122267	0.0833626	0.060779	-0.384317	0.213778	-0.0851964	-0.0370707	-0.0854906	0.168853	-0.218481	-1.09972	-0.194956	0.00602022	-0.172189	0.649797	0.0959334	0.731526	0.132267	0.000129498	0.400476	0.965479	0.901879	0.958195	0.81293	0.954855	0.856801	0.999983	0.489647	0.965403	0.999965	0.999968	0.999987	0.794943	0.999828	7.84988e-09	0.523026	0.990056	0.494826	0.000397462
78	AT2G30750	7	CYP71A12	putative cytochrome P450	-1.13509	-0.590297	-0.360107	0.116459	-0.274895	-0.353202	-0.140693	-0.147192	-0.498152	-0.0921451	-0.261057	-0.0990494	-0.0416434	0.158103	-0.305294	0.0303994	-1.72539	-0.950404	-0.243647	-0.158436	0.117179	-0.0521181	0.0207833	0.577245	1.06742e-09	0.00256504	0.16364	0.894607	0.272156	0.161342	0.893747	0.65984	0.0869942	0.99987	0.766578	0.999965	0.999968	0.999987	0.32483	0.999828	7.59429e-18	3.81793e-08	0.257503	0.495088	0.681018
79	AT1G72430	12	NA	auxin-responsive protein-related; similar to auxin-responsive protein-related [Arabidopsis thaliana] (TAIR:AT1G17345.1); similar to Os08g0452500 [Oryza sativa (japonica cultivar-group)] (GB:NP_001061954.1); similar to auxin-induced protein-like [Oryza sativa (japonica cultivar-group)] (GB:BAD36435.1); contains InterPro domain Auxin responsive SAUR protein; (InterPro:IPR003676)	-0.876111	1.12391	1.32113	0.736654	0.734199	1.83565	1.31667	0.550758	-0.163036	1.28694	0.548711	0.77242	0.544248	0.192407	0.358352	0.375847	0.247795	2.44504	2.05779	1.47085	-0.2534	-0.0220943	0.592837	1.42358	0.000763835	6.54609e-06	9.60789e-08	0.00390459	0.00370883	1.2568e-12	8.61333e-08	0.0467803	0.999983	1.17891e-06	0.199989	0.0257132	0.185541	0.999987	0.462577	0.999828	0.526126	8.03794e-19	1.50066e-15	4.29295e-10	0.428009
80	AT4G17990	7	NA	similar to unknown protein [Arabidopsis thaliana] (TAIR:AT4G17700.1); contains InterPro domain Protein of unknown function DUF626, Arabidopsis thaliana; (InterPro:IPR006462)	-1.47311	-1.3752	-0.480093	-0.590102	-0.110111	-1.03149	-0.457949	-0.207069	-0.765591	-0.609609	-0.421883	-0.05821	-0.399739	-0.190363	-0.016706	-0.0934054	-2.84831	-1.85529	-1.0702	-0.700214	-0.156224	1.93666	-1.25315	-0.787579	2.22739e-11	1.7056e-10	0.069172	0.0075245	0.866711	8.03084e-07	0.075467	0.559799	0.0027766	0.035284	0.325213	0.999965	0.359013	0.999987	0.991317	0.999828	5.34554e-26	1.65411e-16	5.4572e-08	0.000271155	0.616316
81	AT3G50980	7	XERO1	dehydrin, putative; Identical to Dehydrin Xero 1 (XERO1) [Arabidopsis Thaliana] (GB:P25863;GB:Q9SD47); similar to RAB18 (RESPONSIVE TO ABA 18) [Arabidopsis thaliana] (TAIR:AT5G66400.1); similar to dehydrin [Nicotiana tabacum] (GB:BAD13498.1); contains InterPro domain Dehydrin; (InterPro:IPR000167)	-0.944472	-0.545393	0.10489	-0.370056	-0.190807	-0.510663	-0.434254	0.0880948	-0.108024	-0.437369	-0.0732946	0.178184	-0.612438	0.242382	-0.154287	-0.0365201	-1.48986	-0.440503	-0.265166	-0.560863	-0.173323	-0.0152896	1.54284	-1.53037	0.00020478	0.0975361	0.997812	0.331778	0.743196	0.115751	0.223056	0.889409	0.999983	0.691322	0.999901	0.999965	0.0820424	0.999987	0.883432	0.999828	6.12973e-10	0.117157	0.4086	0.0172173	0.641623
82	AT1G56430	10	ATNAS4, NAS4	nicotianamine synthase, putative; Identical to Probable nicotianamine synthase 4 (EC 2.5.1.43) (S-adenosyl-L- methionine:S-adenosyl-L-methionine:S-adenosyl-methionine 3-amino-3- carboxypropyltransferase 4) (NAS4) [Arabidopsis Thaliana] (GB:Q9C7X5); similar to nicotianamine synthase, putative [Arabidopsis thaliana] (TAIR:AT1G09240.1); similar to nicotianamine synthase [Thlaspi caerulescens] (GB:CA…	-1.50676	-0.310273	-0.210121	-0.233409	0.0996804	-0.187898	-0.0950886	0.155282	-0.409569	0.0992955	-0.287193	0.0770722	-0.172161	-0.0612485	0.21653	-0.11685	-1.81703	-0.520394	-0.44353	-0.133729	0.203195	0.0219752	0.948713	0.665346	1.44189e-12	0.466114	0.806552	0.561547	0.877086	0.772231	0.983745	0.677803	0.598205	0.99987	0.76702	0.999965	0.999968	0.999987	0.675135	0.999828	6.19462e-17	0.00920123	0.0252458	0.634836	0.432649
83	AT1G61120	7	GES, TPS04, TPS4	terpene synthase/cyclase family protein; similar to GA2 (GA REQUIRING 2), ent-kaurene synthase [Arabidopsis thaliana] (TAIR:AT1G79460.1); similar to linalool synthase [Clarkia concinna] (GB:AAD19839.1); contains InterPro domain Terpenoid cylases/protein prenyltransferase alpha-alpha toroid; (InterPro:IPR008930); contains InterPro domain Terpenoid synthase; (InterPro:IPR008949); contains InterPro …	-1.08962	-1.15385	-1.24254	-1.06938	-0.172068	-1.26047	-1.20826	-0.486368	-0.416633	-0.737214	-0.523252	-0.719292	-0.488969	-0.580411	0.0940425	-0.26611	-2.24347	-2.39639	-2.31192	-1.24145	0.384866	-0.296209	1.07182	-0.722162	5.65408e-05	1.53894e-05	2.32496e-06	4.16712e-05	0.809774	1.61785e-06	3.68623e-06	0.130821	0.999983	0.0484235	0.34533	0.100935	0.403107	0.360728	0.954658	0.999828	1.39675e-15	4.9301e-17	1.67948e-16	3.46221e-07	0.191869
84	AT3G04510	7	LSH2	similar to LSH1 (LIGHT-DEPENDENT SHORT HYPOCOTYLS 1) [Arabidopsis thaliana] (TAIR:AT5G28490.1); similar to Ribulose bisphosphate carboxylase, large chain [Medicago truncatula] (GB:ABE90860.1); contains InterPro domain Protein of unknown function DUF640; (InterPro:IPR006936)	-1.23667	-0.315359	0.0352652	-0.152278	-0.0609098	-0.267195	-0.106111	-0.0246068	-0.0806654	-0.234693	-0.0325019	0.0677672	-0.173878	0.0216002	-0.046207	-0.0147028	-1.55203	-0.280094	-0.117013	-0.213188	-0.366153	-0.0910402	0.123313	0.203983	2.37678e-15	0.0862579	0.997812	0.61864	0.903672	0.175746	0.90077	0.955016	0.999983	0.826531	0.999901	0.999965	0.968198	0.999987	0.957733	0.999828	2.93673e-21	0.0650031	0.567635	0.147316	0.00627973
85	AT4G25980	13	NA	cationic peroxidase, putative; Identical to Peroxidase 43 precursor (EC 1.11.1.7) (Atperox P43) (PER43) [Arabidopsis Thaliana] (GB:Q9SZH2); similar to peroxidase, putative [Arabidopsis thaliana] (TAIR:AT1G77100.1); similar to Peroxidase 43 precursor (Atperox P43) (GB:Q9SZH2); contains InterPro domain Haem peroxidase; (InterPro:IPR010255); contains InterPro domain Haem peroxidase, plant/fungal/bac…	-0.808321	-0.146484	0.0245046	-0.0528517	0.000224321	-0.0805665	0.136015	0.0109772	-0.146485	7.30011e-07	-0.0805672	0.105072	0.0309437	-0.0837954	0.0947727	-0.0945483	-0.954805	-0.121979	-0.0283471	-0.0526274	-0.139276	0.998912	-0.618647	-1.06472	1.30503e-05	0.999921	0.997812	0.981895	0.999858	0.947045	0.906667	0.986523	0.999983	0.999996	0.999901	0.999965	0.999968	0.999987	0.914073	0.999828	4.93961e-08	0.725911	0.949923	0.866503	0.603049
86	AT1G60060	12	NA	similar to unknown protein [Arabidopsis thaliana] (TAIR:AT5G53900.2); similar to Os02g0742700 [Oryza sativa (japonica cultivar-group)] (GB:NP_001048090.1); similar to unknown protein [Oryza sativa (japonica cultivar-group)] (GB:BAD37771.1); similar to Os06g0233800 [Oryza sativa (japonica cultivar-group)] (GB:NP_001057234.1); contains domain gb def: At3g15240 (PTHR13902:SF3); contains domain SERIN…	0.891752	0.854566	1.13557	0.702137	0.210567	1.07319	1.05538	0.36272	0.396575	0.457992	0.615199	0.520375	0.535001	0.167136	0.195584	0.0149826	1.74632	1.99014	1.83771	0.912704	-0.283525	-0.276129	0.64092	-0.0813798	4.39199e-10	1.4499e-09	3.95395e-14	2.84494e-07	0.270328	2.3944e-13	4.30715e-13	0.013342	0.0639833	0.00727338	4.77661e-05	0.00203735	0.000497113	0.999987	0.486126	0.999828	2.98065e-24	1.99833e-27	1.27407e-25	1.34263e-11	0.0428284
87	AT1G23110	11	NA	similar to unknown protein [Arabidopsis thaliana] (TAIR:AT1G70900.1); similar to conserved hypothetical protein [Medicago truncatula] (GB:ABE89195.1)	-1.08242	1.99215	0.511672	0.50119	-1.11488	1.43385	0.543559	-0.300908	0.663836	1.32831	0.105538	0.406134	0.137425	0.363765	-0.664674	-0.450203	0.909734	2.50382	1.01286	-0.613687	-0.555868	0.0545897	1.14746	-2.64653	0.00714931	4.57477e-08	0.534632	0.40655	0.00235178	8.28211e-05	0.382709	0.649865	0.891722	0.00159852	0.999901	0.999965	0.999968	0.999987	0.248061	0.999828	0.0142752	4.46865e-12	0.00318561	0.0971296	0.161443
88	AT5G51800	6	NA	similar to gt-2-related [Arabidopsis thaliana] (TAIR:AT2G33550.1); similar to CRN-like CRN8 [Phytophthora infestans] (GB:AAY43402.1); contains InterPro domain Protein kinase-like; (InterPro:IPR011009)	0.960253	0.190314	-0.146944	-0.409026	-0.729594	-0.187558	-0.0927407	-0.616802	0.22485	-0.0345362	-0.153021	0.00607714	-0.0988178	-0.310208	-0.306594	-0.423	1.15057	0.0433701	-0.55597	-1.13862	-1.24091	-0.551585	-0.235884	-0.197199	6.64047e-08	0.853807	0.907544	0.0390246	2.03655e-05	0.697925	0.977271	0.000384078	0.999983	0.99987	0.999901	0.999965	0.999968	0.810764	0.290874	0.203304	3.99497e-11	0.924055	0.000693883	2.1532e-11	1.46995e-12
89	AT1G14760	13	KNATM	DNA binding; similar to KNOX1; KNOX2 [Medicago truncatula] (GB:ABE80189.1); contains InterPro domain KNOX1; (InterPro:IPR005540)	-1.36587	0.210836	0.512122	0.140919	0.0295614	0.660788	0.145962	0.204745	-0.0259406	0.236776	0.424012	0.08811	0.0578522	0.0830664	0.121678	-0.0921171	-1.15504	0.722957	0.653041	0.17048	0.30958	0.693819	-0.979767	-1.92146	1.18465e-14	0.670888	0.00285525	0.763741	0.972539	4.36947e-05	0.826118	0.389614	0.999983	0.99987	0.0619907	0.999965	0.999968	0.999987	0.838231	0.999828	1.50893e-12	1.92527e-06	1.17186e-05	0.375646	0.0605683
90	AT5G61850	6	LFY, LFY3	Encodes transcriptional regulator that promotes the transition to flowering.Involved in floral meristem development.	0.903007	0.0822799	-0.293069	-0.645745	-0.678897	-0.197049	-0.538901	-0.570204	0.165557	-0.0832774	-0.113771	-0.179298	-0.359603	-0.286142	-0.284062	-0.394835	0.985287	-0.210789	-0.938814	-1.32464	-1.02937	-2.27419	-0.0463417	-0.823539	9.33711e-08	0.999921	0.279784	9.30569e-05	3.16414e-05	0.622149	0.00182793	0.000595679	0.999983	0.99987	0.999901	0.999965	0.208813	0.898593	0.313761	0.226071	1.42439e-09	0.352008	3.05998e-09	9.6707e-15	1.90172e-10
91	AT4G36920	11	AP2, FL1, FLO2	Encodes a floral homeotic gene, a member of the AP2/EREBP (ethylene responsive element binding protein) class of transcription factors and is involved in the specification of floral organ identity, establishment of floral meristem identity, suppression of floral meristem indeterminancy, and development of the ovule and seed coat. AP2 also has a role in controlling seed mass. Dominant negative all…	0.92359	0.472502	0.233425	0.199798	-0.140778	0.378784	0.223791	0.0466438	0.21025	0.262252	0.116531	0.116893	0.106898	0.0929005	-0.0462567	-0.0945212	1.39609	0.705927	0.433223	0.0590203	-0.39223	-0.535066	-0.447177	0.254209	6.07916e-12	0.000342632	0.233618	0.294712	0.525018	0.00580953	0.225882	0.885042	0.999983	0.377261	0.999901	0.999965	0.999968	0.999987	0.95173	0.999828	5.36483e-21	7.28591e-09	0.000248036	0.769945	0.000999487
92	AT1G21460	12	AtSWEET1, SWEET1	nodulin MtN3 family protein; similar to nodulin MtN3 family protein [Arabidopsis thaliana] (TAIR:AT4G10850.1); similar to Os05g0426000 [Oryza sativa (japonica cultivar-group)] (GB:NP_001055599.1); similar to senescence-associated protein-like [Oryza sativa (japonica cultivar-group)] (GB:BAB92465.1); similar to Os01g0881300 [Oryza sativa (japonica cultivar-group)] (GB:NP_001044998.1); contains Int…	1.66578	1.11401	-0.00772945	-0.0267247	0.13915	0.389882	-0.0253642	0.114629	0.717671	0.396335	-0.00645235	-0.00127711	-0.0240871	-0.00263763	0.117267	0.0218833	2.77979	1.10628	-0.0344542	0.112425	0.571756	0.530835	0.148759	0.383237	6.26568e-21	3.9716e-13	0.997812	0.992044	0.627749	0.0178536	0.999475	0.673351	4.88148e-06	0.062827	0.999901	0.999965	0.999968	0.999987	0.814665	0.999828	7.06865e-35	1.16168e-13	0.918511	0.564315	2.26967e-05
93	AT5G13330	10	Rap2.6L	encodes a member of the ERF (ethylene response factor) subfamily B-4 of ERF/AP2 transcription factor family. The protein contains one AP2 domain. There are 7 members in this subfamily.	0.794446	-0.0920164	0.056917	0.0368255	-0.240892	0.0704805	0.167833	-0.237945	-0.12306	0.0310439	0.0394366	0.0174804	0.150353	-0.113527	-0.124418	-0.116474	0.702429	-0.0350994	0.0937425	-0.204066	-0.409067	0.114026	1.01553	0.394727	1.86252e-05	0.999921	0.997812	0.991041	0.381588	0.960772	0.816038	0.369402	0.999983	0.99987	0.999901	0.999965	0.999968	0.999987	0.865335	0.999828	5.49999e-05	0.943197	0.776558	0.336718	0.022937
94	AT5G65070	7	AGL69, FCL4, MAF4	Encodes MADS-box containing FLC paralog. Five splice variants have been identified but not characterized with respect to expression patterns and/or differing function. Overexpression of the gene in the Landsberg ecotype leads to a delay in flowering, transcript levels of MAF4 are reduced after a 6 week vernalization.	-1.34594	-1.37726	-0.410469	-0.520905	-0.231996	-0.66697	-0.613991	-0.134317	-0.871471	-0.505791	-0.161179	-0.24929	-0.364702	-0.156203	0.0218859	-0.253882	-2.72321	-1.78773	-0.931374	-0.752901	-0.292831	-0.0790549	1.24866	-1.00708	1.24351e-08	4.84108e-09	0.273048	0.0514002	0.597714	0.00873984	0.0168937	0.785835	0.00164006	0.282749	0.999901	0.999965	0.674092	0.999987	0.989574	0.999828	1.51613e-22	6.64178e-14	1.43707e-05	0.000403111	0.285698
95	AT4G34800	12	NA	auxin-responsive family protein; similar to auxin-responsive family protein [Arabidopsis thaliana] (TAIR:AT4G34810.1); similar to auxin-induced SAUR-like protein [Capsicum annuum] (GB:AAM12778.1); contains InterPro domain Auxin responsive SAUR protein; (InterPro:IPR003676)	1.0676	1.44734	0.441193	0.059785	-0.114588	1.21843	0.0454167	-0.0498227	0.71313	0.734206	0.484223	-0.0430294	0.0884462	-0.0286611	-0.0211616	-0.0934266	2.51494	1.88853	0.500978	-0.0548031	-0.498466	-0.558349	1.20744	-0.831015	9.29982e-10	3.9523e-15	0.0255456	0.977377	0.798093	4.17201e-12	0.999475	0.917607	0.000192853	7.67187e-05	0.032398	0.999965	0.999968	0.999987	0.985641	0.999828	3.41798e-28	1.9642e-21	0.00174827	0.847688	0.00184937
96	AT4G09940	7	NA	avirulence-responsive family protein / avirulence induced gene (AIG1) family protein; similar to avirulence-responsive family protein / avirulence induced gene (AIG1) family protein [Arabidopsis thaliana] (TAIR:AT4G09950.1); similar to NTGP4 [Nicotiana tabacum] (GB:AAD09518.1); contains InterPro domain AIG1; (InterPro:IPR006703)	-0.98155	-0.711495	-0.330823	-0.204302	-0.0271813	-0.619177	-0.190329	-0.23156	-0.257971	-0.453525	-0.165652	-0.165171	-0.0251587	-0.179143	-0.052417	0.0252357	-1.69304	-1.04232	-0.535125	-0.231483	0.147067	1.24041	-0.814856	-0.121505	8.75246e-07	0.000532346	0.331241	0.657981	0.979489	0.00300515	0.784601	0.444656	0.999983	0.20756	0.999901	0.999965	0.999968	0.999987	0.968961	0.999828	8.411e-16	2.88584e-08	0.00434246	0.304081	0.614051
97	AT2G02850	3	ARPN	Encodes plantacyanin one of blue copper proteins. Involved in anther development and pollination. Expressed in the transmitting tract of the pistil.	0.968112	0.312167	0.286532	0.235317	-0.15406	0.364431	0.274058	-0.0251478	0.10982	0.202347	0.162084	0.124448	0.14961	0.0857075	-0.110855	-0.0432047	1.28028	0.598699	0.521849	0.0812573	-0.719383	-0.570026	1.41296	2.38657	7.84309e-14	0.0276644	0.0477661	0.113596	0.400318	0.00433134	0.0540079	0.945803	0.999983	0.801522	0.820126	0.999965	0.962597	0.999987	0.757276	0.999828	1.7189e-20	1.24682e-07	2.35371e-06	0.627446	4.17808e-10
98	AT3G54950	11	PLA, PLP7, pPLAIIIbeta	PLA IIIA/PLP7 (Patatin-like protein 7); similar to PLA IIB/PLP6 (Patatin-like protein 6), nutrient reservoir [Arabidopsis thaliana] (TAIR:AT2G39220.1); similar to putative lipid acyl hydrolase [Oryza sativa] (GB:AAK72885.1); similar to Os03g0254400 [Oryza sativa (japonica cultivar-group)] (GB:NP_001049586.1); contains InterPro domain Patatin; (InterPro:IPR002641)	0.904363	0.384482	0.348857	-0.101631	-0.122174	0.504134	0.051921	0.0225674	0.144379	0.240103	0.264031	0.0848263	-0.0329053	-0.0687258	0.0912931	-0.213467	1.28884	0.733339	0.247226	-0.223805	-0.484208	-0.218781	-0.712069	-0.416431	8.2436e-08	0.0727847	0.121296	0.90701	0.765034	0.00468135	0.998898	0.967255	0.999983	0.99987	0.655275	0.999965	0.999968	0.999987	0.907186	0.999828	6.72399e-14	2.84273e-06	0.190986	0.219576	0.0020318
99	AT2G42885	12	NA	Encodes a defensin-like (DEFL) family protein.	0.999059	0.52784	0.428218	0.0710321	0.171296	0.522872	0.14125	0.223154	0.276771	0.251069	0.271803	0.156415	-0.0151654	0.0861975	0.136956	0.03434	1.5269	0.956058	0.49925	0.242328	-0.544687	0.164503	1.18186	-0.61709	8.69536e-05	0.127183	0.29917	0.9819	0.788259	0.106558	0.969995	0.612124	0.999983	0.99987	0.963839	0.999965	0.999968	0.999987	0.905557	0.999828	3.61231e-10	4.38767e-05	0.0485136	0.426017	0.0267299
100	AT3G57520	8	AtSIP2, RS2, SIP2	ATSIP2 (ARABIDOPSIS THALIANA SEED IMBIBITION 2); hydrolase, hydrolyzing O-glycosyl compounds; similar to ATSIP1 (ARABIDOPSIS THALIANA SEED IMBIBITION 1), hydrolase, hydrolyzing O-glycosyl compounds [Arabidopsis thaliana] (TAIR:AT1G55740.1); similar to DIN10 (DARK INDUCIBLE 10), hydrolase, hydrolyzing O-glycosyl compounds [Arabidopsis thaliana] (TAIR:AT5G20250.3); similar to putative imbibition pr…	-0.926805	-0.0800987	0.352944	-0.182512	-0.0307517	0.203377	-0.159459	-0.167597	0.161846	-0.241945	0.445322	-0.0923789	-0.0670801	-0.115432	-0.0521651	0.0214134	-1.0069	0.272845	0.170431	-0.213264	-0.549752	1.18352	-0.455839	0.585167	3.3167e-06	0.999921	0.254523	0.731995	0.977123	0.718747	0.877877	0.63642	0.999983	0.99987	0.175045	0.999965	0.999968	0.999987	0.968961	0.999828	8.9267e-08	0.282147	0.547731	0.357074	0.00315062
101	AT4G35900	7	FD, FD-1, atbzip14	bZIP protein required for positive regulation of flowering. Mutants are late flowering. FD interacts with FT to promote flowering.Expressed in the shoot apex in floral anlagen, then declines in floral primordia.	-0.928406	-0.310351	-0.325599	-0.607206	-0.544096	-0.487432	-0.372733	-0.621881	-0.00235797	-0.307993	-0.179439	-0.146161	-0.226572	-0.380634	-0.241247	-0.302849	-1.23876	-0.63595	-0.932805	-1.1513	-1.06889	-0.707707	0.0799617	0.325394	0.000643965	0.769434	0.657995	0.0380983	0.0687304	0.189855	0.429246	0.0275551	0.999983	0.99987	0.999901	0.999965	0.999968	0.999987	0.7564	0.999828	5.46263e-07	0.0158833	0.000103298	1.29474e-06	8.7442e-06
102	AT2G26580	3	YAB5	plant-specific transcription factor YABBY family protein; Identical to Axial regulator YABBY5 (YAB5) [Arabidopsis Thaliana] (GB:Q8GW46;GB:O48725); similar to YAB2 (YABBY 2), transcription factor [Arabidopsis thaliana] (TAIR:AT1G08465.1); similar to YABBY-like transcription factor PROLONGATA [Antirrhinum majus] (GB:AAS10178.1); contains InterPro domain YABBY protein; (InterPro:IPR006780); contains…	0.836109	0.0560863	-0.200434	-0.0905895	-0.283748	-0.144656	-0.0443724	-0.231373	0.0974213	-0.041335	-0.103321	-0.0971126	0.0527402	-0.14333	-0.0880431	-0.195705	0.892195	-0.144348	-0.291024	-0.374338	-0.404204	0.0826562	0.444446	1.0355	6.66212e-10	0.999921	0.447966	0.871898	0.0588192	0.678698	0.997845	0.157267	0.999983	0.99987	0.999901	0.999965	0.999968	0.999987	0.871008	0.999828	1.2419e-11	0.454534	0.0260653	0.00217119	0.00106203
103	AT1G13700	9	PGL1	glucosamine/galactosamine-6-phosphate isomerase family protein; similar to EMB2024 (EMBRYO DEFECTIVE 2024), catalytic [Arabidopsis thaliana] (TAIR:AT5G24400.1); similar to putative 6-phosphogluconolactonase [Oryza sativa (japonica cultivar-group)] (GB:BAC83870.1); contains InterPro domain 6-phosphogluconolactonase; (InterPro:IPR005900); contains InterPro domain Glucosamine/galactosamine-6-phospha…	1.01033	0.296294	-0.230233	-0.345522	0.165125	0.191948	-0.715598	0.166307	0.36958	-0.0732862	0.265234	-0.495468	-0.220131	-0.125391	0.291698	-0.126573	1.30663	0.0660602	-0.575755	-0.180397	0.411238	1.31709	0.102141	-1.11838	1.373e-05	0.680608	0.832984	0.326581	0.770487	0.82606	0.00266413	0.703398	0.999983	0.99987	0.932614	0.458416	0.999968	0.999987	0.567364	0.999828	3.83827e-09	0.908371	0.00902252	0.552065	0.0844194
104	AT4G14730	10	NA	transmembrane protein-related; similar to glutamate binding [Arabidopsis thaliana] (TAIR:AT1G03070.1); similar to putative receptor associated protein [Capsicum chinense] (GB:CAI53895.2); contains InterPro domain Protein of unknown function UPF0005; (InterPro:IPR006214)	-1.04204	0.198117	0.0949117	-0.331912	0.142476	0.147294	-0.257954	-0.0100928	0.133694	0.0644237	0.0828705	0.0120412	-0.269995	-0.0619164	0.0518236	0.0906525	-0.843924	0.293029	-0.237	-0.189435	0.0453633	-0.62229	1.75994	0.305023	1.78451e-12	0.575722	0.95772	0.032797	0.580946	0.703472	0.180376	0.983928	0.999983	0.99987	0.999901	0.999965	0.32706	0.999987	0.947124	0.999828	5.75014e-10	0.0477749	0.113118	0.211265	0.865633
105	AT5G03545	11	AT4, ATIPS2	unknown protein	-0.983738	1.22313	0.684923	0.0960314	-1.1254	0.799913	0.408565	-0.349098	0.687371	0.535763	0.26415	0.420773	-0.0122079	0.108239	-0.457337	-0.668064	0.239396	1.90806	0.780954	-1.02937	-0.926191	-1.33242	0.354738	1.506	0.00505856	0.000200269	0.105039	0.981895	0.000363548	0.0313625	0.549109	0.494686	0.494335	0.826531	0.999901	0.999965	0.999968	0.999987	0.471289	0.420341	0.69139	7.02724e-10	0.0116013	0.00042709	0.00208718
106	AT2G40460	1	NA	proton-dependent oligopeptide transport (POT) family protein; similar to ATPTR3/PTR3 (PEPTIDE TRANSPORTER PROTEIN 3), transporter [Arabidopsis thaliana] (TAIR:AT5G46050.1); similar to TGF-beta receptor, type I/II extracellular re (GB:ABE86036.1); similar to peptide transporter [Lotus japonicus] (GB:AAB69642.1); contains InterPro domain TGF-beta receptor, type I/II extracellular region; (InterPro:…	-1.40572	-0.13594	-0.259195	-0.138269	0.750741	-0.172399	-0.125436	0.442472	-0.0727875	-0.0631527	-0.109247	-0.149948	0.0245127	-0.162782	0.605253	0.145487	-1.54166	-0.395135	-0.397464	0.612472	0.950903	0.348266	1.84085	0.178732	1.91253e-10	0.999921	0.684867	0.891552	0.000375095	0.837177	0.964712	0.0726968	0.999983	0.99987	0.999901	0.999965	0.999968	0.999987	0.0183951	0.999828	1.05853e-12	0.0995532	0.0746519	0.00192291	1.61797e-06
107	AT1G70270	4	NA	contains InterPro domain Helix-loop-helix DNA-binding; (InterPro:IPR011598)	-0.863542	-0.24674	0.681168	0.89508	0.789516	0.458713	1.10341	0.713243	-0.361079	0.114339	0.344374	0.336794	0.766611	0.128469	0.584774	0.204742	-1.11028	0.434428	1.57625	1.6846	1.11438	-0.795897	-0.162217	1.93634	1.40347e-06	0.600637	0.000148089	2.77681e-07	4.78108e-06	0.0232868	5.897e-10	3.90187e-05	0.605352	0.99987	0.372506	0.84937	6.31447e-05	0.999987	0.00343953	0.999828	1.81154e-10	0.0154844	6.98318e-17	2.87716e-18	9.06909e-11
108	AT3G13205	7	NA	NA	0.765538	0.0199885	-0.291119	-0.44312	-0.28445	-0.222681	-0.447407	-0.340625	0.126355	-0.106367	-0.116314	-0.174805	-0.272602	-0.170518	-0.170107	-0.114343	0.785527	-0.271131	-0.73424	-0.727571	-0.0453156	0.0130598	-0.12742	-0.0827519	2.33668e-09	0.999921	0.061559	0.000418272	0.0419808	0.243523	0.000431586	0.0094766	0.999983	0.99987	0.999901	0.999965	0.200713	0.999987	0.519727	0.999828	2.06083e-10	0.0410494	9.09845e-10	9.43397e-10	0.849598
109	AT5G51210	7	OLEO3	Encodes oleosin3, a protein found in oil bodies, involved in seed lipid accumulation.	-1.21036	-0.401038	-0.297395	-0.266056	0.23596	-0.43108	-0.471149	0.16222	-0.0790834	-0.321954	-0.109126	-0.188269	-0.28288	0.0168244	0.145395	0.0905645	-1.6114	-0.698433	-0.563451	-0.0300955	0.139487	0.616602	0.238417	-0.951115	1.2462e-10	0.0994608	0.357701	0.354665	0.392777	0.0480612	0.0197732	0.615009	0.999983	0.695087	0.999901	0.999965	0.679471	0.999987	0.814895	0.999828	1.77845e-16	4.41891e-05	0.000906043	0.928199	0.599253
110	AT4G26260	8	MIOX4	Encodes a myo-inositol oxygenase.	-1.34833	-0.0969379	0.653089	-0.441201	-0.34514	0.451927	-0.0139323	-0.660771	-0.00788791	-0.08905	0.540977	0.112112	-0.126044	-0.315157	-0.345614	0.000474132	-1.44527	0.556151	0.211888	-0.786341	-0.465615	2.97207	0.658615	2.76057	1.28328e-08	0.999921	0.0121994	0.139645	0.290296	0.164426	0.999475	0.0060324	0.999983	0.99987	0.153362	0.999965	0.999968	0.999987	0.4422	0.999828	2.81401e-10	0.0199377	0.521164	0.000222824	0.0487842
111	AT4G27980	12	NA	similar to unknown protein [Arabidopsis thaliana] (TAIR:AT3G04960.3); similar to heat shock protein DnaJ N-terminal domain-containing protein [Musa acuminata] (GB:ABF69988.1); contains InterPro domain Apolipophorin III-like; (InterPro:IPR011000)	0.778008	0.717123	0.1693	-0.0521423	0.116527	0.240675	-0.0113026	0.0892976	0.566735	0.150389	0.0902859	0.0790141	-0.0903168	0.0381744	0.0511232	0.0654039	1.49513	0.886424	0.117158	0.0643848	0.112511	-0.287997	0.203293	0.574128	9.48986e-08	6.76546e-07	0.713193	0.975262	0.719592	0.299283	0.999475	0.765407	0.000692288	0.99987	0.999901	0.999965	0.999968	0.999987	0.954661	0.999828	9.16363e-20	2.68346e-10	0.584751	0.779757	0.591017
112	AT1G68460	9	ATIPT1, IPT1	Encodes a putative adenylate isopentenyltransferase which catalyzes the formation of isopentenyladenosine 5'-monophosphate (iPMP) from AMP and dimethylallylpyrophosphate (DMAPP). Involved in cytokinin biosynthesis.	0.778742	-0.0613793	-0.0160443	-0.707184	-0.278926	-0.00827715	-0.288052	-0.445568	-0.138677	0.0772974	-0.0855746	0.0695303	-0.357582	-0.349601	-0.0959667	-0.182959	0.717362	-0.0774236	-0.723228	-0.98611	0.112124	1.49496	-0.295039	-0.648994	0.000150288	0.999921	0.997812	0.000389128	0.334631	0.998468	0.423524	0.0452449	0.999983	0.99987	0.999901	0.999965	0.454362	0.833412	0.922607	0.999828	0.000179214	0.86466	8.84642e-05	9.22771e-08	0.732824
113	AT5G06070	11	RAB, RBE	Isolated as a mutation defective in petal development with specific effects on adaxial petals which are filamentous or absent. Encodes a Superman (SUP) like protein with zinc finger motifs. Transcript is detected in petal primordia and protein is localized to the nucleus.	1.21749	1.99025	0.616443	-0.506848	-1.01222	1.31359	-0.197806	-0.677	1.21715	0.773102	0.540491	0.0759519	-0.273758	-0.23309	-0.44391	-0.568311	3.20774	2.60669	0.109595	-1.51907	-1.69987	-0.557	2.10571	-0.919895	3.51389e-08	1.36697e-16	0.0107769	0.0390884	1.87315e-06	1.87763e-09	0.822792	0.00207236	1.57041e-07	0.00251633	0.0969553	0.999965	0.952644	0.999987	0.160767	0.118996	3.63558e-28	3.46909e-23	0.781818	1.48781e-12	2.66839e-14
114	AT4G21930	1	NA	similar to unknown protein [Arabidopsis thaliana] (TAIR:AT1G61930.1); similar to Protein of unknown function DUF584 [Medicago truncatula] (GB:ABE80969.1); similar to Os07g0516300 [Oryza sativa (japonica cultivar-group)] (GB:NP_001059782.1); contains InterPro domain Protein of unknown function DUF584; (InterPro:IPR007608)	-0.773238	0.0860195	-0.221828	-0.220067	0.27248	0.188095	-0.779385	0.32157	0.229935	-0.143915	0.33201	-0.553838	-0.225547	0.00547971	0.31609	-0.0436101	-0.687218	-0.135809	-0.441896	0.0524129	1.22671	0.761646	0.543501	0.869916	0.00556717	0.999921	0.891227	0.765668	0.543505	0.863779	0.00328135	0.388577	0.999983	0.99987	0.849961	0.449772	0.999968	0.999987	0.585711	0.999828	0.00678401	0.795438	0.101343	0.909107	2.14112e-07
115	AT1G06520	1	ATGPAT1, GPAT1	Encodes a membrane associated mitochondrial localized protein with glycerol-3-phosphate acyltransferase activity.Expressed in flower buds and siliques. Homozygous mutant plants are male sterile and have abnormal glycerolipid levels.	0.940479	-0.316432	-0.00185245	-0.183608	-0.449745	-0.130106	-0.196998	0.0150498	-0.218656	-0.0977762	-0.0323294	0.030477	-0.227475	0.0438671	-0.0288173	-0.420928	0.624047	-0.318285	-0.18546	-0.633353	4.63843	-0.13352	0.761966	1.23754	1.7143e-05	0.535141	0.999516	0.777162	0.0696513	0.906898	0.817626	0.98479	0.999983	0.99987	0.999901	0.999965	0.999968	0.999987	0.985641	0.542876	0.00340482	0.235598	0.551201	0.00140019	1.6185e-38
116	AT3G23130	12	FLO10, FON1, SUP	Flower-specific gene controlling the boundary of the stamen and carpel whorls. Similar to zinc finger transcription factors.	0.304999	2.67351	0.827463	-0.0133909	-0.601817	1.72753	0.4491	-0.435524	1.42348	1.25003	0.477502	0.349961	0.0991388	-0.11253	-0.322994	-0.278823	2.97851	3.50097	0.814072	-0.615208	-0.781516	-0.237306	1.04818	0.26758	0.0976238	3.06967e-34	4.1218e-09	0.994346	9.46726e-06	7.40487e-23	0.00183576	0.0019298	1.08059e-17	8.33219e-15	0.00354788	0.186553	0.999968	0.999987	0.0842174	0.49962	5.69423e-38	3.77488e-42	9.05275e-10	1.40416e-06	3.63939e-09
117	AT1G25230	1	NA	purple acid phosphatase family protein; similar to ATPAP3/PAP3 (purple acid phosphatase 3), acid phosphatase/ protein serine/threonine phosphatase [Arabidopsis thaliana] (TAIR:AT1G14700.1); similar to purple acid phosphatase 1 [Solanum tuberosum] (GB:AAT37529.1); contains InterPro domain Acid phosphatase, type 5; (InterPro:IPR012007); contains InterPro domain Metallophosphoesterase; (InterPro:IPR…	-0.0203547	1.89502	0.683012	-0.262644	-0.293864	1.39992	-0.0300464	-0.296723	1.08343	0.811584	0.588331	0.0946812	-0.124728	-0.137916	-0.158807	-0.135057	1.87466	2.57803	0.420368	-0.556508	-0.0586412	1.38224	2.83192	-0.605728	0.999966	2.03057e-17	0.000931479	0.446825	0.2882	6.79846e-12	0.999475	0.265435	2.79328e-07	0.000211295	0.0213426	0.999965	0.999968	0.999987	0.814895	0.999828	8.7679e-18	3.7938e-25	0.0342075	0.00242308	0.881076
118	AT1G13230	11	NA	leucine-rich repeat family protein; similar to leucine-rich repeat family protein [Arabidopsis thaliana] (TAIR:AT3G25670.1); similar to unnamed protein product; contains similarity to elicitor-inducible receptor EIR gene_id:T5M7.12 [Medicago truncatula] (GB:ABE90677.1); contains InterPro domain Leucine-rich repeat; (InterPro:IPR001611); contains InterPro domain Leucine-rich repeat, plant specific…	0.685826	1.55563	0.800801	0.187811	-0.547707	1.1985	0.569814	-0.330272	0.850249	0.705379	0.49312	0.307681	0.262134	-0.0743222	-0.25595	-0.291757	2.24145	2.35643	0.988613	-0.359895	-1.44705	-0.55653	0.302881	0.252349	3.68105e-05	2.03057e-17	7.47918e-07	0.57181	0.000727459	1.5489e-12	0.000571644	0.081834	9.52004e-07	7.3678e-05	0.0173261	0.862636	0.632851	0.999987	0.386239	0.731679	1.99487e-26	1.20329e-27	2.66503e-10	0.021546	8.93774e-17
119	AT5G66780	11	NA	similar to unknown [Ammopiptanthus mongolicus] (GB:AAW33981.1)	0.349864	0.875469	0.0784242	-0.2624	0.270723	-0.157397	0.0366978	0.321626	0.944722	-0.069253	-0.0881444	0.166569	-0.129871	-0.132529	0.454155	-0.183432	1.22533	0.953894	-0.183975	0.00832324	0.0151686	-0.79616	-0.702729	-0.266425	0.353662	7.02744e-05	0.997812	0.528052	0.424964	0.869875	0.999475	0.271269	7.69281e-05	0.99987	0.999901	0.999965	0.999968	0.999987	0.141541	0.999828	4.82633e-09	2.71154e-06	0.558342	0.983113	0.977783
120	AT3G61970	12	NGA2	NGA2 (NGATHA2); transcription factor; similar to NGA1 (NGATHA1), transcription factor [Arabidopsis thaliana] (TAIR:AT2G46870.1); similar to Os03g0120900 [Oryza sativa (japonica cultivar-group)] (GB:NP_001048792.1); similar to putative DNA-binding protein [Oryza sativa (japonica cultivar-group)] (GB:AAM76357.1); contains InterPro domain Transcriptional factor B3; (InterPro:IPR003340)	-0.111381	2.06516	1.13296	0.512829	-0.0740136	1.8807	0.790484	0.0581243	0.931434	1.13373	0.746967	0.385996	0.404488	0.10834	-0.0502162	-0.0237974	1.95378	3.19813	1.64579	0.438815	-0.330331	-0.360806	0.0403293	0.920845	0.915324	1.30027e-25	7.30199e-13	0.000636496	0.878475	5.13955e-23	1.01085e-07	0.874182	4.57868e-09	7.12269e-12	5.69038e-06	0.154749	0.0407525	0.999987	0.95681	0.999828	3.61909e-25	7.90666e-38	2.6063e-21	0.00147293	0.0254925
121	AT1G24530	4	NA	transducin family protein / WD-40 repeat family protein; similar to transducin family protein / WD-40 repeat family protein [Arabidopsis thaliana] (TAIR:AT1G24130.1); similar to WD40-like [Medicago truncatula] (GB:ABE82381.1); contains InterPro domain WD-40 repeat; (InterPro:IPR001680); contains InterPro domain WD40-like; (InterPro:IPR011046)	-0.340078	-0.673038	0.0629675	0.548114	1.20569	-0.034942	0.467989	1.05017	-0.770532	0.0974945	-0.132436	0.195404	0.272585	0.275528	0.774641	0.431047	-1.01312	-0.61007	0.611081	1.7538	0.280669	0.273742	-0.151629	2.31773	0.420958	0.00669364	0.997812	0.0269036	4.47742e-08	0.991441	0.0976776	1.62166e-06	0.00646245	0.99987	0.999901	0.999965	0.987708	0.999987	0.0018977	0.583372	1.99969e-06	0.00589915	0.00414804	1.72312e-14	0.289603
122	AT4G21850	6	ATMSRB9, MSRB9	methionine sulfoxide reductase domain-containing protein / SeIR domain-containing protein; similar to methionine sulfoxide reductase domain-containing protein / SeIR domain-containing protein [Arabidopsis thaliana] (TAIR:AT4G21830.1); similar to Mss4-like [Medicago truncatula] (GB:ABE84787.1); contains InterPro domain Methionine sulfoxide reductase B; (InterPro:IPR002579); contains InterPro domai…	0.502787	1.41155	0.469673	-0.461524	-0.866963	1.07279	-0.00778808	-0.765252	0.834024	0.577526	0.495262	-0.0255888	0.0178007	-0.479325	-0.285928	-0.581035	1.91434	1.88122	0.00814886	-1.32849	-2.15353	-1.25221	1.21797	-1.283	0.0236283	1.03889e-12	0.0370443	0.0273998	2.67888e-06	1.32485e-08	0.999475	3.74645e-05	6.73967e-05	0.0205164	0.0629559	0.999965	0.999968	0.14862	0.426042	0.029518	3.45026e-19	5.65121e-19	0.986393	1.22465e-12	4.09797e-22
123	AT1G68780	11	NA	leucine-rich repeat family protein; similar to leucine-rich repeat family protein [Arabidopsis thaliana] (TAIR:AT3G25670.1); similar to unnamed protein product; contains similarity to elicitor-inducible receptor EIR gene_id:T5M7.12 [Medicago truncatula] (GB:ABE90677.1); contains InterPro domain Leucine-rich repeat; (InterPro:IPR001611); contains InterPro domain Leucine-rich repeat, plant specific…	0.58082	2.00877	1.13066	0.502856	-0.175438	1.6653	0.782377	0.127047	1.07778	0.930988	0.734309	0.396351	0.386026	0.11683	0.0102168	-0.185655	2.58959	3.13943	1.63352	0.327418	-0.644554	-0.77369	-0.533933	-1.99044	0.000324619	3.24742e-24	3.73294e-12	0.00141793	0.511508	1.37947e-19	3.76133e-07	0.656395	1.19497e-10	4.69651e-08	1.50931e-05	0.174384	0.0845672	0.999987	0.992254	0.999828	2.97047e-31	2.42841e-36	2.73958e-20	0.030477	7.84257e-06
124	AT2G23760	12	BLH4, SAW2	BEL1-like homeobox 4 (BLH4)	0.579459	1.62807	0.753592	0.120915	-0.299644	1.20643	0.327056	-0.0654381	0.92072	0.707345	0.49908	0.254511	0.0725443	0.0483703	-0.113808	-0.185836	2.20752	2.38166	0.874506	-0.178729	-0.626256	-0.0241054	0.977119	-0.79151	2.36725e-05	1.09239e-22	2.40797e-08	0.749601	0.0473102	5.37846e-16	0.0350252	0.828645	1.71128e-10	8.98122e-07	0.00113	0.862636	0.999968	0.999987	0.799122	0.999828	6.72347e-31	6.59698e-33	2.64535e-11	0.226842	5.91891e-07
125	AT2G36270	12	ABI5, GIA1	Encodes a member of the basic leucine zipper transcription factor family, involved in ABA signalling during seed maturation and germination. The Arabidopsis abscisic acid (ABA)-insensitive abi5 mutants have pleiotropic defects in ABA response, including decreased sensitivity to ABA inhibition of germination and altered expression of some ABA-regulated genes. Comparison of seed and ABA-inducible v…	0.417945	1.60053	0.858738	0.347835	-0.0615917	1.2101	0.405815	0.151029	0.954936	0.645596	0.564506	0.294232	0.111584	0.236251	-0.0852225	0.0236307	2.01848	2.45927	1.20657	0.286243	-0.08412	0.142872	0.658021	0.633441	0.00558644	6.67115e-22	7.1572e-10	0.0193986	0.897843	8.79415e-16	0.00522883	0.488346	9.83153e-11	1.32096e-05	0.000184584	0.473685	0.999968	0.883504	0.883919	0.999828	3.63558e-28	3.40779e-33	1.13246e-16	0.0315238	0.698929
126	AT2G46950	12	CYP709B2	member of CYP709B	0.232644	1.60922	0.618869	-0.152047	-0.0298094	0.989341	0.11138	0.0817771	0.978941	0.630275	0.359066	0.259803	-0.148423	-0.00362397	0.085401	-0.11521	1.84186	2.22809	0.466822	-0.181856	-0.405905	-0.726204	3.79718	-2.98789	0.51741	2.03057e-17	0.000335839	0.746745	0.974412	4.24257e-09	0.939616	0.828645	4.58906e-08	0.00110548	0.242284	0.999965	0.999968	0.999987	0.915672	0.999828	5.68193e-21	1.5335e-25	0.00343943	0.359755	0.0130074
127	AT3G17010	11	NA	transcriptional factor B3 family protein, contains Pfam profile PF02362: B3 DNA binding domain. Activated by AGAMOUS ina a cal-1, ap1-1 background. Expressed in stamen primordia, the placental region of developing carpels and the ovary.	0.34672	3.21707	1.6867	0.653559	0.390945	2.99194	0.998266	0.524797	1.35997	1.8571	1.13484	0.551856	0.44641	0.207149	0.317648	0.0732972	3.56379	4.90377	2.34026	1.0445	0.0500641	-3.97482	-2.17833	-0.541794	0.354408	1.13221e-27	1.83123e-13	0.00287781	0.140055	1.96674e-25	2.3335e-06	0.0231349	2.71571e-09	2.31742e-14	1.2485e-06	0.156913	0.245221	0.999987	0.442006	0.999828	2.97047e-31	1.19017e-39	3.77036e-21	1.32384e-07	0.911407
128	AT3G43960	12	NA	cysteine proteinase, putative; Identical to Probable cysteine proteinase At3g43960 precursor (EC 3.4.22.-) [Arabidopsis Thaliana] (GB:Q9LXW3); similar to cysteine proteinase, putative [Arabidopsis thaliana] (TAIR:AT3G19400.1); similar to senescence-associated cysteine protease [Brassica oleracea] (GB:AAL60578.1); contains InterPro domain Peptidase, cysteine peptidase active site; (InterPro:IPR000…	-0.147224	1.28687	1.09526	0.653339	-0.0720572	1.50365	0.905611	0.152254	0.410806	0.876068	0.627578	0.467679	0.437932	0.215407	-0.063153	-0.00890428	1.13965	2.38213	1.7486	0.581282	-0.438769	-0.830881	0.733756	1.29035	0.846188	2.64629e-13	1.46533e-10	7.23748e-05	0.904385	3.99756e-16	4.75917e-08	0.602335	0.215397	8.98122e-07	0.000878297	0.0771204	0.0530478	0.999987	0.9457	0.999828	8.29889e-12	2.17712e-27	2.6653e-20	0.000132362	0.00593255
129	AT2G45180	12	NA	protease inhibitor/seed storage/lipid transfer protein (LTP) family protein; similar to protease inhibitor/seed storage/lipid transfer protein (LTP) family protein [Arabidopsis thaliana] (TAIR:AT1G62510.1); similar to 14 kDa polypeptide [Catharanthus roseus] (GB:CAA81526.1); contains InterPro domain Plant lipid transfer/seed storage/trypsin-alpha amylase inhibitor; (InterPro:IPR003612)	-0.0423863	1.29208	1.25827	0.266301	0.546358	1.59578	0.805573	0.665604	0.395905	0.896171	0.699609	0.558664	0.24691	0.0193915	0.646212	-0.0998542	1.24969	2.55035	1.52457	0.812659	0.0500308	0.922163	0.511126	-0.520062	0.999966	3.64215e-07	5.84116e-07	0.646016	0.0579876	4.41253e-10	0.00217979	0.0125862	0.999983	0.00264404	0.0411933	0.437759	0.999968	0.999987	0.0444094	0.999828	2.36351e-07	2.90363e-19	3.50263e-10	0.000456255	0.926393
130	AT1G16705	12	NA	p300/CBP acetyltransferase-related protein-related; similar to TAZ zinc finger family protein / zinc finger (ZZ type) family protein [Arabidopsis thaliana] (TAIR:AT1G16710.1); similar to Zinc finger, TAZ-type; Zinc finger, ZZ-type; Transcriptional coactivation; Zinc finger, FYVE/PHD-type [Medicago truncatula] (GB:ABE91077.1); contains domain Kix domain of CBP (creb binding protein) (SSF47040)	-0.0724202	1.47596	1.23518	0.48468	0.15539	1.89244	0.745558	0.257103	0.458708	1.01726	0.875183	0.359992	0.385566	0.0991136	0.157989	-0.00259959	1.40354	2.71114	1.71985	0.640069	0.154505	0.514724	0.824263	-0.537406	0.999966	4.35438e-13	4.16841e-10	0.0222007	0.724087	1.0683e-17	0.000117726	0.355115	0.275936	8.98122e-07	3.32998e-05	0.902906	0.294214	0.999987	0.810666	0.999828	9.53543e-13	7.10057e-27	8.38117e-17	0.000301584	0.580264
131	AT5G07990	5	CYP75B1, D501, TT7	Required for flavonoid 3' hydroxylase activity.	-0.47373	0.679125	0.960423	1.00958	-0.167086	1.11119	1.29711	0.0816783	-0.12355	0.802675	0.308519	0.651904	0.64521	0.364372	-0.282694	0.115608	0.205395	1.63955	1.97	0.842496	-0.260576	-0.733736	0.271756	-0.896124	0.00133592	1.12746e-06	2.60245e-11	3.14181e-12	0.46001	6.6541e-14	1.0482e-16	0.779913	0.999983	9.664e-08	0.197874	3.71382e-05	1.81906e-05	0.117881	0.163222	0.999828	0.241992	8.33196e-23	2.93368e-27	2.21499e-10	0.0690561
132	AT2G36307	12	ZPR4	Unknown gene	-0.112881	1.32284	0.864072	0.509759	0.153154	1.50796	0.675455	0.294114	0.415111	0.907729	0.600227	0.263845	0.41161	0.0981495	0.195965	-0.0428103	1.20996	2.18691	1.37383	0.662914	-0.440035	-0.221926	-0.531015	0.123934	0.948442	2.89629e-13	4.15817e-07	0.0039563	0.667853	1.16172e-15	7.79612e-05	0.172292	0.246884	8.77668e-07	0.00272849	0.999965	0.106399	0.999987	0.644996	0.999828	2.72107e-12	1.2625e-24	7.27835e-15	2.31829e-05	0.00768036
133	AT4G16550	11	NA	heat shock protein-related; similar to heat shock protein-related [Arabidopsis thaliana] (TAIR:AT4G16560.1); similar to hypothetical protein 25.t00005 [Brassica oleracea] (GB:ABD64968.1); contains InterPro domain HSP20-like chaperone; (InterPro:IPR008978); contains InterPro domain Heat shock protein Hsp20; (InterPro:IPR002068)	0.0978071	1.38991	0.845732	0.669015	0.4477	1.31353	0.793192	0.426342	0.510225	0.879685	0.433848	0.411883	0.381309	0.287706	0.138636	0.309065	1.48772	2.23564	1.51475	1.11672	0.0840714	-2.16392	-0.547339	-0.585083	0.978925	3.27546e-13	2.60912e-06	0.000197581	0.0217623	2.63464e-12	9.28069e-06	0.03146	0.0702494	6.65743e-06	0.122316	0.3633	0.230868	0.999987	0.831149	0.82746	5.54272e-15	6.61728e-24	1.08705e-15	1.21681e-10	0.790562
134	AT1G15210	11	ABCG35, ATPDR7, PDR7	ATPDR7/PDR7 (PLEIOTROPIC DRUG RESISTANCE 7); ATPase, coupled to transmembrane movement of substances; Identical to Probable pleiotropic drug resistance protein 7 (PDR7) [Arabidopsis Thaliana] (GB:Q7PC86;GB:Q9XI48); similar to ATPDR12/PDR12 (PLEIOTROPIC DRUG RESISTANCE 12), ATPase, coupled to transmembrane movement of substances [Arabidopsis thaliana] (TAIR:AT1G15520.1); similar to PDR8/PEN3 (PLEI…	-0.0349171	1.04964	1.47471	0.330641	-0.344541	1.79628	0.864842	-0.232821	0.153857	0.895782	0.900501	0.574211	0.290631	0.0400097	-0.272831	-0.0717105	1.01472	2.52435	1.80535	-0.0139005	-1.05969	-0.408712	-0.805167	-0.732939	0.999966	3.64215e-07	5.9122e-12	0.273118	0.196775	1.44792e-15	2.1405e-05	0.472332	0.999983	6.66706e-05	5.97728e-05	0.0800727	0.813751	0.999987	0.537182	0.999828	2.3784e-07	9.24313e-24	1.37964e-16	0.972587	4.2241e-08
135	AT2G26400	11	ARD, ARD3, ATARD3	Encodes a protein predicted to belong to the acireductone dioxygenase (ARD/ARD‚Äô)family.	-0.353711	1.59466	1.50579	0.861694	0.180301	1.8437	1.26263	0.371747	0.51706	1.0776	0.766103	0.739685	0.522942	0.338752	0.0329951	0.147306	1.24095	3.10045	2.36748	1.042	-1.12528	-2.14793	-1.50204	-0.829138	0.0724857	3.69704e-19	9.878e-18	1.74627e-08	0.477751	3.80419e-22	2.01241e-14	0.0254614	0.00857045	1.3875e-10	5.69038e-06	2.19278e-05	0.00341793	0.352325	0.977868	0.999828	1.13509e-14	2.42841e-36	2.94441e-29	4.3673e-12	3.67022e-13
136	AT4G24130	4	NA	similar to unknown protein [Arabidopsis thaliana] (TAIR:AT5G46230.1); similar to Os01g0652700 [Oryza sativa (japonica cultivar-group)] (GB:NP_001043739.1); similar to Os10g0518000 [Oryza sativa (japonica cultivar-group)] (GB:NP_001065071.1); similar to hypothetical protein [Oryza sativa (japonica cultivar-group)] (GB:BAB86575.1); contains InterPro domain Protein of unknown function DUF538; (Inter…	0.754883	1.55955	0.870458	0.858136	0.836439	1.5684	0.840194	0.780421	0.578695	0.980854	0.587551	0.282907	0.557287	0.300848	0.479573	0.356866	2.31443	2.43001	1.72859	1.69457	0.991715	1.09623	-1.03541	0.84419	1.62908e-05	2.15066e-16	3.83254e-07	4.05956e-07	6.53587e-07	2.90141e-16	7.65286e-07	3.44986e-06	0.00861678	1.21371e-07	0.00371449	0.999965	0.00622351	0.841637	0.0219643	0.430827	6.94563e-26	4.42653e-27	2.49366e-19	6.08155e-19	1.66341e-09
137	AT3G23730	11	XTH16	xyloglucan:xyloglucosyl transferase, putative / xyloglucan endotransglycosylase, putative / endo-xyloglucan transferase, putative; Identical to Probable xyloglucan endotransglucosylase/hydrolase protein 16 precursor (EC 2.4.1.207) (At-XTH16) (XTH-16) (XTH16) [Arabidopsis Thaliana] (GB:Q8LG58;GB:Q9LK45); similar to XTR7 (XYLOGLUCAN ENDOTRANSGLYCOSYLASE 7), hydrolase, acting on glycosyl bonds [Arab…	-0.180111	0.934623	0.986878	0.375674	0.136873	1.51375	0.716531	0.215836	0.0701784	0.864445	0.649303	0.337576	0.378955	-0.00328108	0.219117	-0.0822441	0.754513	1.9215	1.36255	0.512547	-0.615876	-0.417938	0.148782	-0.805017	0.76554	1.22316e-07	2.35613e-08	0.0718733	0.741753	2.8762e-15	4.11008e-05	0.415878	0.999983	5.27737e-06	0.00121975	0.832108	0.209619	0.999987	0.588258	0.999828	6.59293e-06	4.68889e-21	3.0199e-14	0.00162544	0.000163131
138	AT1G14120	11	NA	2-oxoglutarate-dependent dioxygenase, putative; similar to 2-oxoglutarate-dependent dioxygenase, putative [Arabidopsis thaliana] (TAIR:AT1G14130.1); similar to 2-oxoacid-dependent dioxygenase [Prunus mume] (GB:BAE48659.1); contains InterPro domain 2OG-Fe(II) oxygenase; (InterPro:IPR005123)	0.24581	1.06114	0.769669	-0.175864	-0.794614	1.31965	0.376867	-0.494446	0.214948	0.846197	0.473455	0.296214	0.0806535	-0.256517	-0.237928	-0.556686	1.30695	1.83081	0.593805	-0.970478	-1.01818	0.201056	-0.0151237	-0.439299	0.378655	3.55304e-11	6.61532e-07	0.588422	1.94133e-07	5.05724e-15	0.0358551	0.00158727	0.999983	4.59737e-07	0.0165322	0.84937	0.999968	0.972759	0.412441	0.00621634	2.11674e-15	9.21451e-23	3.64472e-05	8.50585e-11	2.51634e-11
139	AT5G14000	12	NAC084, anac084	ANAC084 (Arabidopsis NAC domain containing protein 84); transcription factor; similar to ANAC083 (Arabidopsis NAC domain containing protein 83), transcription factor [Arabidopsis thaliana] (TAIR:AT5G13180.1); similar to unknown [Solanum lycopersicum] (GB:CAA99760.1); contains InterPro domain No apical meristem (NAM) protein; (InterPro:IPR003441)	0.151427	1.21722	1.00946	-0.00710338	0.257026	1.59086	0.319282	0.296648	0.270342	0.946874	0.643988	0.365468	-0.0461867	0.0390833	0.257564	-0.000538128	1.36864	2.22667	1.00235	0.249923	-0.103946	0.5975	1.38293	0.285646	0.817362	6.37225e-13	7.66731e-10	0.996685	0.231845	7.06055e-18	0.131186	0.130469	0.999983	7.29225e-08	0.00032845	0.366132	0.999968	0.999987	0.371533	0.999828	1.34548e-15	1.48403e-26	1.20682e-10	0.138996	0.681127
140	AT4G23600	5	CORI3, JR2	Encodes cystine lyase which is expected to be involved in amino acid metabolism, providing the plant with cysteine and the generation of precursors of ethylene biosynthesis. mRNA levels are elevated in response to wounding.	0.0977338	0.198208	2.58647	1.73158	0.433281	1.62585	2.31644	0.921357	-0.0617317	0.259939	1.36591	1.22056	1.09588	0.635709	0.285649	0.147632	0.295942	2.78468	4.31805	2.16487	-0.424281	-0.563303	0.0129104	-0.640581	0.985208	0.923232	9.582e-24	3.36546e-15	0.0585546	4.33875e-14	3.18964e-21	2.74769e-06	0.999983	0.99987	7.74238e-10	3.47668e-08	3.97677e-07	0.0209511	0.479493	0.999828	0.244582	1.32077e-26	6.85745e-38	7.09422e-21	0.0349554
141	AT5G39860	4	BHLH136, BNQ1, PRE1	PRE1 (PACLOBUTRAZOL RESISTANCE1); DNA binding / transcription factor; similar to transcription regulator [Arabidopsis thaliana] (TAIR:AT3G28857.1); similar to Os03g0171300 [Oryza sativa (japonica cultivar-group)] (GB:NP_001049112.1); similar to hypothetical protein LOC_Os10g26460 [Oryza sativa (japonica cultivar-group)] (GB:ABB47567.1); contains InterPro domain Helix-loop-helix DNA-binding; (Inte…	-0.125909	0.249353	1.17322	1.10035	0.302349	0.976859	1.27079	0.640288	0.0773126	0.17204	0.804819	0.3684	0.90239	0.197963	0.442324	-0.139975	0.123443	1.42257	2.27357	1.4027	0.364827	0.238678	0.439379	1.30423	0.978925	0.881798	7.79556e-07	2.71739e-06	0.41747	4.48165e-05	8.54506e-08	0.0106076	0.999983	0.99987	0.00439956	0.999965	0.0007186	0.999987	0.240752	0.999828	0.831428	8.00569e-10	3.27671e-18	6.19792e-10	0.164299
142	AT1G05540	5	NA	similar to unknown protein [Arabidopsis thaliana] (TAIR:AT1G30160.2); contains InterPro domain Protein of unknown function DUF295; (InterPro:IPR005174)	0.0445505	0.273789	1.69698	1.61808	0.515512	1.09529	2.00666	0.805334	-0.00993604	0.283725	0.811564	0.885416	1.12125	0.496837	0.308497	0.207015	0.31834	1.97077	3.31506	2.1336	0.0180397	-0.456101	-0.219856	-0.257329	0.999966	0.720571	3.09686e-13	1.5885e-12	0.031828	4.78034e-07	2.15989e-16	0.000189334	0.999983	0.99987	0.00113	0.000716572	1.90909e-06	0.311588	0.485954	0.999828	0.25301	6.42638e-17	6.72339e-29	9.88855e-19	0.973484
143	AT2G32100	5	ATOFP16, OFP16	ATOFP16/OFP16 (Arabidopsis thaliana ovate family protein 16); similar to ATOFP12/OFP12 (Arabidopsis thaliana ovate family protein 12) [Arabidopsis thaliana] (TAIR:AT1G05420.1); similar to ethylene receptor [Litchi chinensis] (GB:AAQ56281.1); contains InterPro domain Protein of unknown function DUF623, plant; (InterPro:IPR006458)	-0.279176	0.77603	1.34179	0.500588	0.343296	1.2507	0.853295	0.393856	0.360496	0.415534	0.835168	0.506622	0.346673	0.153915	0.239941	0.103356	0.496854	2.11782	1.84238	0.843885	0.432481	-0.253836	-0.803234	-1.75344	0.339278	5.68614e-06	1.72696e-13	0.00430268	0.0844596	1.5489e-12	3.76289e-07	0.0352354	0.514122	0.14075	6.92943e-06	0.0407034	0.267765	0.999987	0.483088	0.999828	0.00310503	4.01738e-24	5.33849e-21	8.13063e-08	0.00818839
144	AT1G13930	12	NA	similar to nodulin-related [Arabidopsis thaliana] (TAIR:AT2G03440.1); similar to drought-induced protein SDi-6 - common sunflower (fragment) (GB:S71562)	-0.260492	0.0717789	0.679291	0.279283	0.218643	0.634429	0.14896	0.316018	0.209809	-0.13803	0.772459	-0.0931679	0.242128	0.0371552	0.278863	-0.0602198	-0.188713	0.75107	0.958575	0.497927	-0.261189	0.258498	0.176159	0.704319	0.449335	0.999921	0.000148089	0.286495	0.433956	0.000422797	0.861739	0.144856	0.999983	0.99987	5.97728e-05	0.999965	0.8534	0.999987	0.381945	0.999828	0.483912	5.94982e-06	8.39098e-09	0.00230766	0.18122
145	AT2G31070	5	TCP10	TCP10 (TCP domain protein 10); transcription factor; similar to TCP4 (TCP family transcription factor 4, maternal effect embryo arrest 35), transcription factor [Arabidopsis thaliana] (TAIR:AT3G15030.2); similar to TCP transcription factor [Medicago truncatula] (GB:ABE91915.1); contains InterPro domain TCP transcription factor; (InterPro:IPR005333)	-0.195702	0.416551	1.41524	0.978691	0.229438	1.14538	1.38948	0.43898	0.0393635	0.377187	0.768195	0.647044	0.742433	0.236257	0.202723	0.0267151	0.220849	1.83179	2.39393	1.20813	-0.0918735	-0.462325	-0.617191	0.0107295	0.674548	0.041391	1.04266e-14	4.81266e-09	0.350387	2.29748e-11	1.43955e-14	0.0127878	0.999983	0.231659	2.39735e-05	0.00130984	4.32881e-05	0.999987	0.606672	0.999828	0.323084	3.88222e-21	1.68097e-27	4.12135e-13	0.740774
146	AT4G22233	12	NA	Potential natural antisense gene, locus overlaps with AT4G22235	0.0604633	0.541034	1.27893	0.473781	-0.0603875	1.40692	0.690685	0.210464	-0.00402303	0.545057	0.861867	0.417065	0.27362	0.20016	0.0103039	-0.0706914	0.601497	1.81997	1.75271	0.413393	-0.58112	0.189486	1.80442	-0.856708	0.999966	0.0133642	9.04637e-11	0.0247858	0.941552	1.76694e-12	0.000358282	0.491725	0.999983	0.04054	3.65558e-05	0.453818	0.799959	0.999987	0.994832	0.999828	0.00130454	5.38247e-18	2.18212e-17	0.0257769	0.00123093
147	AT3G59270	6	NA	syntaxin-related family protein; similar to F-box family protein [Arabidopsis thaliana] (TAIR:AT1G58310.1); contains InterPro domain FBD-like; (InterPro:IPR006566)	-0.0522967	-0.165072	-1.02251	-0.895547	-1.38003	-0.904729	-0.732813	-1.17467	-0.0338847	-0.131187	-0.773542	-0.24897	-0.483843	-0.411704	-0.762971	-0.617062	-0.217368	-1.18758	-1.91806	-2.27558	-1.56644	-1.29265	-0.0313322	-0.116547	0.999966	0.999921	2.06888e-06	2.70879e-05	2.4231e-10	2.94265e-05	0.000950476	3.35215e-08	0.999983	0.99987	0.00196143	0.999965	0.170624	0.626329	0.00144801	0.0593185	0.524103	1.01299e-08	9.39503e-17	2.39991e-20	6.10939e-13
148	AT1G15260	5	NA	similar to unknown protein [Arabidopsis thaliana] (TAIR:AT3G16070.1)	-0.160242	0.344094	1.64446	1.77501	1.01885	1.10611	1.79396	1.36566	0.132427	0.211668	0.894438	0.750025	1.04394	0.731067	0.634595	0.384251	0.183852	1.98856	3.41947	2.79385	0.404129	0.60837	-0.0594736	-1.62711	0.96258	0.672988	8.56959e-10	4.50795e-11	8.08109e-05	2.71978e-05	2.92108e-11	1.22965e-07	0.999983	0.99987	0.00403361	0.0678108	0.000343669	0.0738121	0.0676806	0.999828	0.726549	1.48554e-13	4.05847e-25	1.63251e-20	0.162187
149	AT2G01520	5	MLP328, ZCE1	major latex protein-related / MLP-related; Identical to MLP-like protein 328 (MLP328) [Arabidopsis Thaliana] (GB:Q9ZVF3); similar to major latex protein-related / MLP-related [Arabidopsis thaliana] (TAIR:AT2G01530.1); similar to major latex-like protein [Rubus idaeus] (GB:CAA11844.1); similar to major latex protein [Ficus awkeotsang] (GB:AAQ07269.1); contains InterPro domain Bet v I allergen; (In…	-0.508263	0.467645	1.71273	1.52911	0.34724	1.09785	1.72814	0.698127	0.314551	0.153094	0.94476	0.767973	0.960168	0.568944	0.129183	0.218058	-0.0406179	2.18038	3.24185	1.87635	0.310906	-0.110755	-0.691369	-1.5604	0.0653832	0.118442	1.83123e-13	1.03814e-11	0.230655	3.74344e-07	7.58987e-14	0.00139774	0.999983	0.99987	6.96287e-05	0.00494551	4.70197e-05	0.117881	0.890185	0.999828	0.960634	3.70208e-19	1.62347e-28	2.60099e-16	0.20221
150	AT4G11320	11	NA	cysteine proteinase, putative; Identical to Probable cysteine proteinase At4g11320 precursor (EC 3.4.22.-) [Arabidopsis Thaliana] (GB:Q9SUS9); similar to RD21 (RESPONSIVE TO DEHYDRATION 21), cysteine-type peptidase [Arabidopsis thaliana] (TAIR:AT4G11310.1); similar to senescence-associated cysteine protease [Brassica oleracea] (GB:AAL60580.1); contains InterPro domain Peptidase, cysteine peptidas…	-0.174768	0.0418996	1.10685	0.572155	-0.0367875	0.743903	0.572866	0.246477	0.241864	-0.199965	0.943867	0.162985	0.409881	0.162275	0.0842027	-0.12099	-0.132868	1.14875	1.67901	0.535368	-0.843641	-0.326435	0.581619	-0.593702	0.838425	0.999921	1.2364e-08	0.00409932	0.971448	0.000134794	0.00524728	0.385966	0.999983	0.99987	7.89396e-06	0.999965	0.224018	0.999987	0.933036	0.999828	0.732528	8.46222e-10	2.19389e-16	0.00284792	2.55663e-06
151	AT3G02150	12	PTF1, TCP13, TFPD	a chloroplast trans-acting factor of the psbD light-responsive promoter.	-0.200443	0.322294	1.81681	0.940206	0.0976416	1.52503	1.42138	0.291043	-0.1722	0.494494	1.03053	0.786274	0.635102	0.305104	-0.0140608	0.111702	0.121851	2.1391	2.75701	1.03785	-0.318345	0.0013056	0.214139	-0.0631611	0.562394	0.121102	2.65089e-22	5.51112e-10	0.810102	2.11678e-18	5.9073e-17	0.104072	0.999983	0.00759754	7.74238e-10	2.66066e-06	0.000106536	0.49001	0.989574	0.999828	0.651833	2.936e-27	1.09751e-33	2.33511e-12	0.0342377
152	AT1G56300	4	NA	DNAJ heat shock N-terminal domain-containing protein; similar to DNAJ heat shock N-terminal domain-containing protein [Arabidopsis thaliana] (TAIR:AT3G14200.1); similar to DnaJ-like protein [Glycine max] (GB:AAM23263.1); contains InterPro domain Heat shock protein DnaJ, N-terminal; (InterPro:IPR001623)	-0.533269	-0.365037	0.889917	0.410514	0.405205	0.397954	0.0444719	0.642425	0.361368	-0.726405	1.12436	-0.234441	0.278913	0.131601	0.510824	-0.105619	-0.898306	0.52488	1.30043	0.815719	0.0300262	0.46254	0.16627	-0.0934913	0.242511	0.729954	0.00520954	0.399689	0.347364	0.506187	0.999475	0.0526507	0.999983	0.131982	0.000722442	0.999965	0.999968	0.999987	0.296613	0.999828	0.0018528	0.118633	1.79464e-06	0.00281982	0.965046
153	AT4G01060	12	CPL3, ETC3	DNA binding / transcription factor; similar to ETC1 (ENHANCER OF TRY AND CPC 1), DNA binding / transcription factor [Arabidopsis thaliana] (TAIR:AT1G01380.1); similar to hypothetical protein [Oryza sativa (japonica cultivar-group)] (GB:BAD61200.1); contains InterPro domain Homeodomain-related; (InterPro:IPR012287); contains InterPro domain Homeodomain-like; (InterPro:IPR009057); contains InterPro…	0.585445	1.23878	1.21836	0.778326	0.491737	1.74204	0.78168	0.591207	0.445148	0.793627	0.948417	0.26994	0.511739	0.266587	0.32462	0.167117	1.82422	2.45713	1.99668	1.27006	0.409658	0.146332	0.714578	-0.548936	0.0660601	8.46926e-07	1.02538e-06	0.00236569	0.0997216	1.41154e-11	0.00284702	0.0314757	0.9852	0.0129661	0.000868366	0.999965	0.268564	0.999987	0.557863	0.999828	8.55914e-13	1.19864e-18	9.43599e-15	4.98382e-08	0.128846
154	AT3G55130	12	ABCG19, ATWBC19, WBC19	Encodes a vacuole localized protein of the ABC transporter White-Brown Complex (WBC) family. When overexpressed in planta, confers resistance to kanamycin.	-0.717819	0.67674	1.14922	0.830651	0.17533	1.25482	0.911435	0.371334	0.223747	0.452993	0.801825	0.347392	0.564044	0.266607	0.104727	0.0706034	-0.0410787	1.82596	1.97987	1.00598	0.0764483	0.271462	0.218654	0.799851	4.99336e-07	1.77076e-06	4.56912e-14	4.00645e-09	0.432049	7.48488e-16	1.89941e-10	0.0125063	0.999983	0.0106008	1.66615e-07	0.218105	0.000288737	0.64113	0.842199	0.999828	0.92949	5.3125e-25	4.93938e-27	6.82049e-13	0.745519
155	AT2G02080	12	AtIDD4, IDD4	ATIDD4 (ARABIDOPSIS THALIANA INDETERMINATE(ID)-DOMAIN 4); transcription factor; similar to zinc finger (C2H2 type) family protein [Arabidopsis thaliana] (TAIR:AT1G14580.1); similar to Os08g0554400 [Oryza sativa (japonica cultivar-group)] (GB:NP_001062466.1); similar to INDETERMINATE-related protein 1 [Zea mays] (GB:AAV51393.1); contains InterPro domain Zinc finger, C2H2-type; (InterPro:IPR007087)	0.143318	1.15342	1.44165	0.839722	0.207113	1.58365	1.14867	0.390854	0.399754	0.753669	0.829978	0.611671	0.536999	0.302724	0.0881307	0.118983	1.29674	2.59507	2.28137	1.04684	-0.374521	-0.0142379	0.315184	0.584024	0.789034	9.17439e-14	7.05712e-18	7.4362e-09	0.321298	6.14859e-20	9.81713e-14	0.0103475	0.0860298	1.22203e-06	1.66435e-07	0.000374908	0.00102398	0.450383	0.887896	0.999828	1.53541e-16	4.49197e-33	1.06809e-29	4.76347e-13	0.00737987
156	AT2G23180	5	CYP96A1	member of CYP96A	-0.208372	0.572645	1.32088	0.86229	0.350531	1.35935	1.10481	0.549228	0.011687	0.560958	0.798388	0.52249	0.582318	0.279972	0.269256	0.0812748	0.364273	1.89352	2.18317	1.21282	-0.295739	-0.528186	-0.226006	-0.011669	0.648267	0.00182858	4.25939e-13	3.41626e-07	0.0802534	9.73119e-14	2.20487e-10	0.00146586	0.999983	0.00831105	2.13386e-05	0.0330177	0.00361981	0.999987	0.389979	0.999828	0.0496501	2.81787e-21	1.2051e-24	9.9636e-13	0.103664
157	AT4G31805	5	NA	WRKY family transcription factor; similar to myosin heavy chain-related [Arabidopsis thaliana] (TAIR:AT5G10890.1); similar to Os06g0184200 [Oryza sativa (japonica cultivar-group)] (GB:NP_001056991.1); similar to Os02g0795200 [Oryza sativa (japonica cultivar-group)] (GB:NP_001048383.1); similar to hypothetical protein [Oryza sativa (japonica cultivar-group)] (GB:BAD72515.1)	-0.330169	-0.267589	1.73499	1.05421	-0.120486	0.75992	1.63058	0.186365	-0.17975	-0.0878389	0.847759	0.887235	0.74334	0.310872	-0.124506	0.00402007	-0.597758	1.46741	2.78921	0.933726	-0.617307	-0.415269	-0.162991	-0.953255	0.0348461	0.154831	3.26425e-24	4.29169e-14	0.645121	5.30255e-09	4.27565e-23	0.299886	0.999983	0.99987	2.59208e-09	1.76877e-09	1.02386e-07	0.226389	0.743328	0.999828	1.38925e-06	9.31355e-22	6.85745e-38	5.338e-13	3.71809e-07
158	AT4G30650	5	NA	hydrophobic protein, putative / low temperature and salt responsive protein, putative; Identical to UPF057 membrane protein At4g30650 [Arabidopsis Thaliana] (GB:Q9M095;GB:Q6IDS0); similar to hydrophobic protein, putative / low temperature and salt responsive protein, putative [Arabidopsis thaliana] (TAIR:AT4G30660.1); similar to salt and low temperature response protein [Brassica rapa subsp. peki…	-0.438893	-0.255559	0.982731	0.570279	0.385631	0.409056	0.151191	0.725753	0.348002	-0.603561	1.01262	-0.0298862	0.181077	0.389202	0.336551	0.0490797	-0.694452	0.727172	1.55301	0.95591	-0.183323	-0.0232258	-0.35651	-0.663352	0.322097	0.932486	0.000250127	0.064361	0.296465	0.368159	0.969168	0.00785662	0.999983	0.208679	0.000635957	0.999965	0.999968	0.999987	0.565667	0.999828	0.00884737	0.00493341	6.40398e-10	6.65128e-05	0.645777
159	AT3G05980	12	NA	similar to unknown protein [Arabidopsis thaliana] (TAIR:AT5G19340.1)	-0.224318	0.42172	1.56154	0.613638	0.200142	1.45257	0.92844	0.447947	0.0410584	0.380661	1.07191	0.489629	0.43881	0.174828	0.273119	-0.0729774	0.197402	1.98326	2.17518	0.81378	-0.429947	-0.463423	0.380534	-0.166812	0.84036	0.367966	8.39753e-10	0.0262802	0.725376	6.24147e-09	0.000216456	0.145256	0.999983	0.99987	9.39528e-05	0.759643	0.485314	0.999987	0.670338	0.999828	0.663545	1.88011e-14	2.1029e-16	0.000378013	0.10448
160	AT4G21200	12	ATGA2OX8, GA2OX8	Encodes a protein with gibberellin 2-oxidase activity which acts specifically on C-20 gibberellins.	-0.320311	0.553836	1.42619	0.549488	-0.0353968	1.43666	1.19522	0.1861	-0.0826097	0.636445	0.800212	0.625976	0.569249	-0.0197605	0.205861	-0.241257	0.233525	1.98002	1.97568	0.514092	-0.485998	-1.15908	0.105755	0.691809	0.190629	0.00185047	6.00122e-15	0.00106322	0.965098	2.39187e-15	3.99191e-12	0.479239	0.999983	0.000764936	9.66791e-06	0.00193722	0.00319471	0.999987	0.592241	0.999828	0.278351	5.01309e-23	4.72096e-23	0.000765053	0.00192351
161	AT4G26280	5	NA	sulfotransferase family protein; similar to sulfotransferase family protein [Arabidopsis thaliana] (TAIR:AT5G43690.1); similar to Sulfotransferase [Medicago truncatula] (GB:ABE89261.1); contains InterPro domain Sulfotransferase; (InterPro:IPR000863)	-0.632289	1.03006	1.52395	0.364755	1.29916	1.77117	0.848259	0.705558	0.360414	0.669649	1.10152	0.422428	0.425831	-0.0610754	0.766634	0.532526	0.397774	2.55401	1.88871	1.66392	1.32419	-0.879203	-1.93457	-2.69795	0.015983	7.25965e-06	8.50631e-11	0.277573	8.48328e-09	1.97413e-13	0.000209534	0.0022157	0.999983	0.0304841	9.51858e-06	0.910215	0.386008	0.999987	0.00279286	0.241689	0.133225	1.28637e-21	1.68129e-15	2.77722e-13	1.29837e-09
162	AT1G34245	5	EPF2	similar to unknown protein [Arabidopsis thaliana] (TAIR:AT2G20875.1); similar to OSJNBa0036B21.12 [Oryza sativa (japonica cultivar-group)] (GB:CAD40894.1); similar to OSJNBb0034I13.14 [Oryza sativa (japonica cultivar-group)] (GB:CAD41727.3)	-0.213816	-0.275762	1.84642	1.36887	0.431585	0.920085	1.97663	0.672089	-0.24708	-0.0286815	0.948766	0.897651	1.07898	0.289892	0.382196	0.0493886	-0.489577	1.57066	3.21529	1.80045	-0.332197	-1.20336	-0.605894	-0.245135	0.806259	0.735223	2.56635e-14	1.03206e-09	0.106128	3.78911e-05	8.43394e-16	0.00308586	0.999983	0.99987	0.000104528	0.000727048	7.6912e-06	0.999987	0.308923	0.999828	0.039899	2.25619e-12	1.14118e-27	4.66399e-15	0.178038
163	AT5G64530	12	ANAC104, XND1	ANAC104/XND1 (Arabidopsis NAC domain containing protein 104); transcription factor; similar to ANAC025 (Arabidopsis NAC domain containing protein 25), transcription factor [Arabidopsis thaliana] (TAIR:AT1G61110.1); similar to Os02g0555300 [Oryza sativa (japonica cultivar-group)] (GB:NP_001047122.1); similar to H0315A08.3 [Oryza sativa (indica cultivar-group)] (GB:CAH67573.1); similar to OSJNBa000…	-0.00199451	0.432745	1.5241	0.240468	-0.18001	1.15931	0.96208	-0.0566201	0.0572015	0.375544	0.783769	0.740336	0.221745	0.0187232	-0.0753433	-0.104667	0.430751	1.95685	1.76457	0.0604578	-0.214694	-0.202053	0.493128	0.328901	0.999966	0.0667819	2.78682e-14	0.46415	0.613361	5.04347e-10	1.48508e-07	0.911045	0.999983	0.403048	0.000106867	0.000756921	0.992847	0.999987	0.938023	0.999828	0.0260094	2.18811e-20	2.69239e-18	0.844764	0.340845
164	AT4G18970	5	NA	GDSL-motif lipase/hydrolase family protein; similar to GDSL-motif lipase/hydrolase family protein [Arabidopsis thaliana] (TAIR:AT5G45670.1); similar to GDSL-lipase protein [Capsicum annuum] (GB:AAX20033.1); similar to GDSL-lipase 1 [Capsicum annuum] (GB:AAZ23955.1); contains InterPro domain Lipolytic enzyme, G-D-S-L; (InterPro:IPR001087)	-0.447334	0.552515	1.45166	1.00059	0.3363	1.48052	1.21295	0.640924	-0.00875915	0.561274	0.919244	0.532418	0.680536	0.320053	0.320871	0.0154291	0.105182	2.00418	2.45225	1.33689	-0.0239223	-0.265306	-0.168955	-0.245249	0.0146247	0.00106693	4.46401e-16	5.47585e-10	0.0673887	1.4174e-16	4.65201e-13	4.44116e-05	0.999983	0.00297018	1.66435e-07	0.011105	9.27929e-05	0.506091	0.174701	0.999828	0.751446	3.07346e-24	3.54408e-29	1.04921e-15	0.947427
165	AT3G05880	4	RCI2A	Induced by low temperatures, dehydration and salt stress and ABA. Encodes a small (54 amino acids), highly hydrophobic protein that bears two potential transmembrane domains.	-0.306451	-0.0780148	0.805272	0.761868	0.617449	0.366855	0.420278	0.822053	0.335259	-0.413274	0.780129	0.0251436	0.395134	0.366734	0.455319	0.16213	-0.384465	0.727257	1.56714	1.37932	0.281576	0.373987	0.713807	-0.725917	0.466429	0.999921	0.000177309	0.000295293	0.00433948	0.264462	0.127179	7.44879e-05	0.999983	0.480241	0.0011782	0.999965	0.383116	0.861302	0.12417	0.999828	0.110138	0.000287339	1.60705e-13	1.66135e-11	0.245965
166	AT1G15380	8	GLYI4	lactoylglutathione lyase family protein / glyoxalase I family protein; similar to lactoylglutathione lyase family protein / glyoxalase I family protein [Arabidopsis thaliana] (TAIR:AT1G80160.1); similar to Glyoxalase/bleomycin resistance protein/dioxygenase [Medicago truncatula] (GB:ABD28405.1); contains InterPro domain Glyoxalase/extradiol ring-cleavage dioxygenase; (InterPro:IPR011588); contain…	-0.2772	0.176234	0.572965	-0.00114495	-0.134948	0.675933	-0.265782	-0.0146579	0.273138	-0.096904	0.772837	-0.199872	-0.0659101	0.0647651	-0.079423	-0.055525	-0.100967	0.749199	0.57182	-0.136093	-0.153431	1.10908	2.4516	2.30791	0.643374	0.999921	0.032182	0.999463	0.838228	0.00569484	0.640172	0.985723	0.999983	0.99987	0.00379718	0.999965	0.999968	0.999987	0.954802	0.999828	0.867337	0.000542577	0.0089397	0.682487	0.659566
167	AT1G68050	12	ADO3, FKF1	flavin-binding kelch domain F box protein, is clock-controlled, regulates transition to flowering	-0.443464	-0.413434	0.892626	0.110212	0.0506692	0.102522	-0.206534	0.297228	0.541855	-0.955289	1.05781	-0.165186	-0.0413483	0.15156	0.145668	-0.0949985	-0.856898	0.479191	1.00284	0.160881	-0.331232	0.384924	-0.160175	0.0951083	0.524753	0.693175	0.0139005	0.978412	0.977123	0.97308	0.946755	0.597551	0.999983	0.0280202	0.00634913	0.999965	0.999968	0.999987	0.930133	0.999828	0.00846486	0.23404	0.00089759	0.747946	0.425765
168	AT5G08260	12	scpl35	SCPL35 (serine carboxypeptidase-like 35); serine carboxypeptidase; similar to SCPL34, serine carboxypeptidase [Arabidopsis thaliana] (TAIR:AT5G23210.1); similar to OSIGBa0153E02-OSIGBa0093I20.21 [Oryza sativa (indica cultivar-group)] (GB:CAH67892.1); similar to serine carboxypeptidase (carboxypeptidase D), putative [Musa acuminata] (GB:ABF70080.1); similar to OSJNBa0038O10.8 [Oryza sativa (japoni…	-0.137222	0.220317	1.80078	1.63679	0.485256	0.978388	1.90135	1.02187	0.0114582	0.208859	0.769529	1.03126	0.870098	0.766696	0.255178	0.230078	0.0830952	2.0211	3.43758	2.12205	-0.132681	-0.862947	-0.16403	2.41358	0.910737	0.753125	7.05712e-18	4.44957e-16	0.0109258	5.95324e-08	4.18842e-19	1.15419e-08	0.999983	0.99987	0.000106867	2.2061e-07	9.2513e-06	0.000232834	0.487936	0.999828	0.861784	1.70593e-21	1.51448e-34	9.92361e-23	0.623715
169	AT4G37390	11	AUR3, BRU6, GH3-2, GH3.2, YDK1	Encodes an IAA-amido synthase that conjugates Asp and other amino acids to auxin in vitro. Lines carrying insertions in this gene are hypersensitive to auxin. May function as a negative component in auxin signaling by regulating auxin activity.	-0.00990889	0.571917	1.13926	0.533732	-0.278163	0.964389	0.832755	-0.0477991	0.392762	0.179155	0.785234	0.354028	0.478728	0.0550043	-0.102803	-0.17536	0.562008	1.71118	1.67299	0.255569	-1.01591	-0.426851	-0.358259	-0.566122	0.999966	0.0108085	1.19048e-08	0.0117116	0.333059	1.0185e-06	2.28929e-05	0.935643	0.694231	0.99987	0.000396277	0.999965	0.103209	0.999987	0.914073	0.999828	0.00448877	4.86779e-16	8.33466e-16	0.245835	5.22923e-08
170	AT3G04290	5	ATLTL1, LTL1	ATLTL1/LTL1 (LI-TOLERANT LIPASE 1); carboxylic ester hydrolase; similar to GDSL-motif lipase/hydrolase family protein [Arabidopsis thaliana] (TAIR:AT5G33370.1); similar to GSDL-motif lipase [Agave americana] (GB:AAS75127.1); contains InterPro domain Lipolytic enzyme, G-D-S-L; (InterPro:IPR001087)	0.067569	0.962824	1.36015	0.980466	0.624863	1.51841	1.13461	0.760109	0.362804	0.60002	0.918392	0.441755	0.692852	0.287614	0.472496	0.152367	1.03039	2.32297	2.34061	1.60533	0.084752	-0.115878	-0.78408	-1.23536	0.999966	5.18436e-06	2.4506e-10	1.99877e-06	0.00354525	2.88459e-12	5.4704e-08	0.000242167	0.999983	0.0397527	5.97728e-05	0.544979	0.00488712	0.999987	0.101258	0.999828	2.70517e-07	2.29619e-21	1.2883e-21	4.28341e-14	0.824936
171	AT1G80080	5	AtRLP17, TMM	Encodes a transmembrane leucine-repeat containing receptor-like protein that is expressed in proliferative postprotodermal cells. Recessive mutation leads to disruption of asymmetric cell division during stomata development.	-0.248333	-0.172365	1.87186	1.40443	0.526631	0.984466	1.8563	0.827861	-0.170731	-0.00163393	0.986099	0.885765	0.970531	0.4339	0.393961	0.132669	-0.420698	1.6995	3.2763	1.93106	-0.143787	-0.559785	-0.505669	-0.204755	0.301245	0.779428	9.582e-24	2.72165e-17	0.000248303	3.7008e-11	3.033e-23	8.70302e-09	0.999983	0.99987	7.74238e-10	3.47668e-08	2.16513e-09	0.0388492	0.0280499	0.999828	0.00359364	1.42728e-22	7.79867e-39	1.25745e-25	0.45189
172	AT5G60880	5	BASL	unknown protein	-0.283436	0.0575873	1.54484	1.19605	0.174528	0.860836	1.732	0.379287	-0.0922004	0.149788	0.711048	0.833795	0.898204	0.297846	0.0814408	0.0930868	-0.225849	1.60243	2.74089	1.37058	-0.149818	-0.883177	-0.174589	-0.153079	0.166536	0.999921	1.1916e-19	1.15527e-14	0.447953	2.12081e-09	2.42454e-22	0.0117824	0.999983	0.99987	5.96286e-06	1.16374e-07	5.99217e-09	0.450383	0.901922	0.999828	0.195369	1.32032e-21	9.44255e-35	2.33151e-18	0.412682
173	AT5G54060	11	UF3GT	UF3GT (UDP-GLUCOSE:FLAVONOID 3-O-GLUCOSYLTRANSFERASE); transferase, transferring glycosyl groups; similar to glycosyltransferase family protein [Arabidopsis thaliana] (TAIR:AT5G54010.1); similar to glucosyltransferase [Ipomoea purpurea] (GB:BAD95882.1); contains InterPro domain UDP-glucuronosyl/UDP-glucosyltransferase; (InterPro:IPR002213)	-0.83992	0.290244	2.14317	1.60929	-0.315203	1.1156	2.68873	0.176152	-0.173744	0.463988	0.651611	1.49156	1.19716	0.412123	-0.235971	-0.079232	-0.549677	2.43342	3.75246	1.29408	-1.70098	-3.93355	-0.367273	2.20366	0.0878643	0.999921	1.37238e-08	1.34107e-05	0.702653	0.00597027	4.60045e-12	0.836607	0.999983	0.99987	0.538065	0.000862224	0.00732136	0.999987	0.883039	0.999828	0.248662	4.9769e-11	3.24072e-19	0.000162555	1.14876e-06
174	AT3G25795	11	NA	NA	-0.265496	0.0362629	1.34967	1.10248	-0.947162	0.390549	1.86138	-0.158242	-0.0369316	0.0731945	0.317355	1.03231	0.829066	0.273415	-0.431657	-0.515504	-0.229233	1.38593	2.45215	0.155319	-1.21288	-0.498874	0.930217	-0.496692	0.766416	0.999921	1.99839e-07	1.64746e-05	0.000221893	0.405517	4.60045e-12	0.771047	0.999983	0.99987	0.905289	0.000862224	0.00732136	0.999987	0.336891	0.512704	0.605065	2.32835e-08	5.1325e-18	0.684485	5.63959e-07
175	AT4G16270	5	NA	peroxidase 40 (PER40) (P40); Identical to Peroxidase 40 precursor (EC 1.11.1.7) (Atperox P40) (PER40) [Arabidopsis Thaliana] (GB:O23474;GB:Q53XE3;GB:Q67ZY5); similar to peroxidase, putative [Arabidopsis thaliana] (TAIR:AT1G44970.1); similar to Haem peroxidase, plant/fungal/bacterial [Medicago truncatula] (GB:ABE82792.1); contains InterPro domain Haem peroxidase; (InterPro:IPR010255); contains Int…	0.607542	0.348073	2.30551	2.39333	0.705478	1.29509	2.88475	1.26215	0.0917745	0.256299	1.03879	1.26672	1.61803	0.7753	0.486852	0.218626	0.955615	2.65359	4.69884	3.09881	2.1557	-0.667446	-3.47146	-3.93404	0.286082	0.915448	1.46533e-10	2.78746e-11	0.0863359	0.000274769	1.96606e-14	0.000265009	0.999983	0.99987	0.0216542	0.00338441	1.901e-05	0.34725	0.49902	0.999828	0.00653617	1.26332e-13	6.77713e-26	8.61812e-17	2.06109e-10
176	AT5G17220	11	ATGSTF12, GST26, GSTF12, TT19	Encodes glutathione transferase belonging to the phi class of GSTs. Naming convention according to Wagner et al. (2002). Mutants display no pigments on leaves and stems.	-0.489591	0.368068	1.44348	1.45205	-0.144922	0.892362	2.00803	0.49284	-0.120068	0.488136	0.404225	1.03926	0.968775	0.483278	0.00956154	-0.154484	-0.121523	1.81155	2.89553	1.30713	-0.989863	-0.979865	0.012275	-0.911028	0.295682	0.685693	3.9042e-07	2.54734e-07	0.872926	0.00322225	8.76065e-12	0.168301	0.999983	0.782409	0.781714	0.00307986	0.00361981	0.923339	0.996045	0.999828	0.87851	1.01218e-10	1.55186e-19	6.31825e-07	0.000189535
177	AT1G53080	11	NA	legume lectin family protein; similar to legume lectin family protein [Arabidopsis thaliana] (TAIR:AT5G03350.1); similar to lectin-like receptor kinase 7;1 [Medicago truncatula] (GB:AAR11298.1); contains InterPro domain Concanavalin A-like lectin/glucanase, subgroup; (InterPro:IPR013320); contains InterPro domain Concanavalin A-like lectin/glucanase; (InterPro:IPR008985); contains InterPro domain…	-0.152551	0.367311	1.51553	1.25351	0.122096	1.01567	1.63957	0.536159	0.0603558	0.306955	0.708717	0.806816	0.832752	0.420754	0.115405	0.00669143	0.214759	1.88284	2.76904	1.3756	-1.01795	-2.02135	0.157049	-0.152907	0.952061	0.464759	3.45814e-10	7.84254e-08	0.868526	1.66731e-05	1.39067e-11	0.0409931	0.999983	0.99987	0.0195165	0.00839908	0.00207149	0.794053	0.920732	0.999828	0.587899	1.55091e-14	9.79924e-23	8.20249e-10	3.4256e-06
178	AT1G27030	5	NA	similar to unknown protein [Arabidopsis thaliana] (TAIR:AT1G27020.1); similar to unknown protein [Oryza sativa (japonica cultivar-group)] (GB:AAN05517.1); similar to Os10g0463800 [Oryza sativa (japonica cultivar-group)] (GB:NP_001064789.1); contains domain GatB/YqeY domain (SSF89095)	-0.131493	0.0211579	1.02453	1.29762	0.561525	0.286631	1.66442	0.794974	-0.0581488	0.0793067	0.207325	0.817203	0.847215	0.450402	0.344572	0.216953	-0.110335	1.04569	2.32214	1.85914	-0.0193427	-0.948304	-0.445221	0.485877	0.779089	0.999921	2.49721e-13	8.83889e-18	1.12819e-05	0.0848714	3.033e-23	1.30592e-09	0.999983	0.99987	0.657871	2.71479e-08	2.8509e-09	0.00758206	0.0355657	0.90603	0.631162	1.52109e-14	9.12458e-33	2.8516e-27	0.94824
179	AT3G15670	11	NA	late embryogenesis abundant protein, putative / LEA protein, putative; similar to late embryogenesis abundant protein, putative / LEA protein, putative [Arabidopsis thaliana] (TAIR:AT1G52690.2); similar to group 3 late embryogenesis abundant protein [Brassica napus] (GB:CAD59382.1); contains InterPro domain Late embryogenesis abundant protein; (InterPro:IPR004238)	0.0270927	-0.0291667	1.13578	-0.890255	0.0880535	-0.224925	0.165635	0.240092	-0.000413782	-0.028753	-0.196172	1.33195	-1.16632	0.276061	-0.0359694	0.124023	-0.00207402	1.10661	0.245524	-0.802202	-0.162795	0.0615419	-0.298141	-0.165697	0.999966	0.999921	0.0034684	0.0264714	0.960533	0.905393	0.98727	0.744236	0.999983	0.99987	0.999901	0.00285847	0.00677946	0.999987	0.988973	0.999828	0.998992	0.00163726	0.676842	0.0217437	0.800369
180	AT5G42800	11	DFR, M318, TT3	dihydroflavonol reductase. Catalyzes the conversion of dihydroquercetin to leucocyanidin in the biosynthesis of anthocyanins.	-0.494309	-0.03434	1.49173	1.70322	-0.212744	0.53702	2.35379	0.385465	-0.222913	0.188573	0.348447	1.14328	1.2105	0.492715	-0.10725	-0.105494	-0.528649	1.45739	3.19495	1.49048	-1.55282	-3.15324	0.831235	0.825479	0.331819	0.999921	5.01004e-07	1.04825e-08	0.776442	0.228893	9.93195e-14	0.37653	0.999983	0.99987	0.927557	0.00143802	0.000222836	0.967182	0.953759	0.999828	0.124804	2.40479e-07	9.7464e-21	7.05432e-08	3.2171e-08
181	AT4G22880	11	ANS, LDOX, TDS4, TT18	encodes leucoanthocyanidin dioxygenase, which is involved in proanthocyanin biosynthesis. Mutant analysis suggests that this gene is also involved in vacuole formation.	-0.548851	0.0309246	1.84847	1.647	-0.372639	0.900151	2.49828	0.231399	-0.323445	0.35437	0.545781	1.30269	1.19558	0.451416	-0.220018	-0.152622	-0.517926	1.8794	3.49547	1.27436	-1.80603	-2.50821	0.461211	0.926326	0.251765	0.999921	2.28762e-09	5.30117e-08	0.447773	0.00650267	2.48794e-14	0.688417	0.999983	0.99987	0.494167	0.00030938	0.000403727	0.999987	0.851411	0.999828	0.149974	2.75871e-10	3.43375e-22	5.0382e-06	7.51884e-10
182	AT1G03940	11	NA	transferase family protein; similar to transferase [Arabidopsis thaliana] (TAIR:AT1G03495.1); similar to anthocyanin acyltransferase [Phaseolus vulgaris] (GB:AAR13301.1); contains InterPro domain Transferase; (InterPro:IPR003480)	-0.478423	0.112896	1.86791	1.36454	-0.338204	0.792639	2.32661	0.174521	-0.206103	0.318999	0.47364	1.39427	0.932339	0.432197	-0.257677	-0.080527	-0.365527	1.98081	3.23245	1.02633	-1.61636	-2.49346	0.221672	0.802173	0.360584	0.999921	7.11614e-10	2.97637e-06	0.504344	0.0183093	1.3797e-13	0.779913	0.999983	0.99987	0.649168	3.71382e-05	0.00901722	0.999987	0.789434	0.999828	0.379372	1.82607e-11	4.87976e-21	0.000157898	9.38479e-09
183	AT3G29590	11	AT5MAT	At3g29590 (At5MAT) encodes a malonyl-CoA:anthocyanidin 5-O-glucoside-6\-O-malonyltransferase that is coordinately expressed with a epistatic 5-O-anthocyanidin glucosyltransferase (At4g14090). The enzyme is involved in the malonylation of anthocyanins in Arabidopsis."	-0.62605	0.448009	1.50946	1.5619	-0.412144	0.69475	2.61432	0.170212	-0.22484	0.672848	0.0219018	1.48756	1.12677	0.435132	-0.26492	-0.147224	-0.178041	1.95747	3.07136	1.14976	-1.70203	-2.98254	0.024708	1.06343	0.413664	0.849248	0.000318796	0.000115046	0.592684	0.285416	2.68649e-10	0.860051	0.999983	0.860727	0.999901	0.00307986	0.0356167	0.999987	0.877038	0.999828	0.872457	3.97751e-07	1.02755e-13	0.0024251	7.04979e-06
184	AT1G03495	11	NA	transferase; similar to transferase family protein [Arabidopsis thaliana] (TAIR:AT1G03940.1); similar to anthocyanin acyltransferase [Phaseolus vulgaris] (GB:AAR13301.1); contains InterPro domain Transferase; (InterPro:IPR003480)	-0.876549	0.153573	1.98891	1.52227	-0.298302	0.922218	2.45958	0.286208	-0.183842	0.337416	0.584802	1.4041	1.05548	0.46679	-0.180581	-0.117721	-0.722976	2.14248	3.51117	1.22396	-1.79775	-3.06544	0.418769	0.670636	0.0212982	0.999921	1.73976e-09	2.03245e-06	0.653271	0.0102332	5.77134e-13	0.623798	0.999983	0.99987	0.48842	0.000286538	0.00622351	0.999987	0.905557	0.999828	0.037259	2.91468e-11	7.45223e-21	3.89457e-05	6.1964e-09
185	AT1G60989	4	SCRL7	Encodes a member of a family of small, secreted, cysteine rich proteins with sequence similarity to SCR (S locus cysteine-rich protein).	-0.177192	0.0698763	1.21185	1.06883	-0.0260591	0.555754	1.37228	0.357478	-0.0430371	0.112913	0.44284	0.769014	0.603267	0.465559	-0.108081	0.0820221	-0.107316	1.28173	2.28068	1.04277	-0.685774	1.8374	0.734901	-1.48342	0.786944	0.999921	5.56869e-11	2.61749e-09	0.978963	0.00352649	3.23488e-13	0.0903414	0.999983	0.99987	0.101404	0.000288588	0.0039915	0.125934	0.888677	0.999828	0.789314	1.26085e-12	1.14912e-24	8.34444e-10	3.61697e-05
186	AT1G02930	11	ATGST1, ATGSTF3, ATGSTF6, ERD11, GST1, GSTF6	Encodes glutathione transferase belonging to the phi class of GSTs. Naming convention according to Wagner et al. (2002).	-0.557778	0.278841	1.39774	1.60853	-0.245838	0.608101	2.09082	0.223898	0.0720608	0.20678	0.401321	0.996416	1.09441	0.514128	-0.29023	0.0443921	-0.278937	1.67658	3.00627	1.3627	-1.86478	-1.88998	0.206459	1.14095	0.190698	0.938731	1.19731e-06	2.32838e-08	0.696714	0.108911	3.4887e-12	0.68063	0.999983	0.99987	0.803407	0.00773674	0.0007186	0.801939	0.719005	0.999828	0.552508	2.00269e-09	4.82381e-20	3.27893e-07	4.4859e-11
187	AT5G62280	5	NA	similar to unknown protein [Arabidopsis thaliana] (TAIR:AT2G45360.1); similar to Os02g0455400 [Oryza sativa (japonica cultivar-group)] (GB:NP_001046773.1); similar to unknown protein [Oryza sativa (japonica cultivar-group)] (GB:BAD19988.1); contains InterPro domain Protein of unknown function DUF1442; (InterPro:IPR009902)	-0.0552024	-0.182223	1.461	1.54126	0.466212	0.347381	2.04342	0.829173	0.0565007	-0.238724	0.586105	0.874892	1.16853	0.372731	0.456441	0.00977116	-0.237426	1.27877	3.00225	2.00747	-0.401364	0.388276	0.200011	-1.32547	0.999966	0.999921	2.30104e-10	2.47728e-11	0.0739122	0.377355	2.9361e-16	0.000183095	0.999983	0.99987	0.0655202	0.00121517	1.40516e-06	0.966194	0.164603	0.999828	0.493857	3.41632e-09	8.6065e-26	5.65624e-17	0.0876417
188	AT2G04570	5	NA	GDSL-motif lipase/hydrolase family protein; similar to GDSL-motif lipase/hydrolase family protein [Arabidopsis thaliana] (TAIR:AT2G42990.1); similar to GDSL-motif lipase/hydrolase-like [Oryza sativa (japonica cultivar-group)] (GB:BAD22300.1); similar to Os06g0636700 [Oryza sativa (japonica cultivar-group)] (GB:NP_001058145.1); contains InterPro domain Lipolytic enzyme, G-D-S-L; (InterPro:IPR00108…	0.427873	0.237903	0.414746	2.06971	1.7921	0.302432	1.22219	2.28518	0.137764	0.100139	0.202294	0.212453	1.00974	1.05997	1.22521	0.56689	0.665776	0.652649	2.48446	3.86181	0.65404	0.11497	-0.350364	-3.73169	0.194431	0.866238	0.22058	1.33131e-16	4.58019e-14	0.504815	3.90703e-08	6.10635e-19	0.999983	0.99987	0.999901	0.999965	2.87847e-05	2.43373e-05	1.73082e-07	0.140291	0.0024825	0.00269299	1.45629e-21	2.72632e-32	0.00186703
189	AT5G55720	5	NA	pectate lyase family protein; Identical to Putative pectate lyase 21 precursor (EC 4.2.2.2) [Arabidopsis Thaliana] (GB:Q9FM66); similar to pectate lyase family protein [Arabidopsis thaliana] (TAIR:AT4G24780.1); similar to pectate lyase family protein [Arabidopsis thaliana] (TAIR:AT5G63180.1); similar to pectate lyase family protein [Arabidopsis thaliana] (TAIR:AT3G27400.1); similar to pectate lya…	0.550678	-0.0065231	0.306218	2.14714	1.79057	0.0460296	0.996674	2.53164	0.213161	-0.219684	0.265713	0.0405047	0.956169	1.19097	1.34066	0.449907	0.544155	0.299695	2.45336	3.93771	0.220738	-0.668438	-0.268784	-4.24212	0.218871	0.999921	0.816971	3.16868e-12	1.37396e-09	0.991441	0.00101547	2.94062e-15	0.999983	0.99987	0.999901	0.999965	0.00630482	0.000553521	1.60658e-05	0.999828	0.105895	0.5067	1.65868e-15	1.05618e-25	0.614214
190	AT5G66400	1	ATDI8, RAB18	Belongs to the dehydrin protein family, which contains highly conserved stretches of 7-17 residues that are repetitively scattered in their sequences, the K-, S-, Y- and lysine rich segments. ABA- and drought-induced glycine-rice dehydrin protein. The ABA-induced expression of RAB18 was reduced following ACC application, indicating that ethylene inhibits the ABA signaling pathway. RAB18 is also e…	-0.122121	0.00367914	1.06841	-0.941145	0.145745	-0.0111462	-0.14082	0.192193	0.116507	-0.112828	0.101681	0.966726	-1.10755	0.166401	0.0257919	0.119954	-0.118442	1.07209	0.127262	-0.795399	1.02982	0.854104	0.251694	0.0244763	0.997493	0.999921	0.000563002	0.00205163	0.881671	0.998468	0.984601	0.755393	0.999983	0.99987	0.999901	0.0176813	0.00102398	0.999987	0.990718	0.999828	0.889399	0.000160902	0.827013	0.00448516	0.000217169
191	AT1G69160	5	NA	similar to unknown protein [Arabidopsis thaliana] (TAIR:AT3G13980.1)	-0.233458	-0.256041	0.888703	1.41697	0.673664	0.186656	1.36126	1.08238	-0.0198787	-0.236162	0.422818	0.465884	0.895376	0.521598	0.56078	0.112884	-0.489499	0.632662	2.30568	2.09064	0.274489	0.0115308	-0.408469	0.465702	0.689327	0.721526	1.4601e-05	1.88817e-11	0.00101101	0.787561	7.08893e-11	7.24161e-08	0.999983	0.99987	0.292119	0.365266	5.5712e-05	0.145536	0.025806	0.999828	0.0217857	0.00137874	8.47274e-22	1.09172e-19	0.243824
192	AT1G58430	5	RXF26	Encodes an anther-specific proline-rich protein.	0.333414	0.207306	0.395043	2.74078	2.4354	0.334866	1.22573	3.36356	0.173429	0.0338768	0.300989	0.094054	1.13167	1.60911	1.75445	0.680952	0.54072	0.602349	3.13582	5.17618	0.473429	-1.07274	-0.460786	-1.05015	0.688016	0.999921	0.578351	7.94166e-17	1.06387e-14	0.64465	2.27111e-05	4.1426e-21	0.999983	0.99987	0.97882	0.999965	0.000467032	1.23469e-06	1.2667e-08	0.244806	0.102693	0.0550207	8.86912e-21	7.68192e-33	0.132614
193	AT3G61920	5	NA	similar to unknown protein [Arabidopsis thaliana] (TAIR:AT1G64700.1); similar to conserved hypothetical protein [Medicago truncatula] (GB:ABE79778.1)	-0.107711	-0.295679	0.721601	1.30939	0.549222	0.122979	1.38856	0.963768	-0.304937	0.0092585	0.113721	0.60788	0.780676	0.528717	0.435051	0.114171	-0.40339	0.425922	2.03099	1.85861	0.0813809	-0.934705	0.271604	-0.111723	0.975905	0.506542	0.000342198	6.18193e-11	0.00701182	0.903439	7.18351e-12	5.02593e-07	0.999983	0.99987	0.999901	0.0267697	0.000321746	0.0938642	0.110197	0.999828	0.0598545	0.0397949	5.73524e-20	4.03356e-18	0.819484
194	AT5G23750	4	NA	remorin family protein; similar to remorin family protein [Arabidopsis thaliana] (TAIR:AT3G48940.1); similar to Remorin (pp34) (GB:P93788); contains InterPro domain Remorin, N-terminal region; (InterPro:IPR005518); contains InterPro domain Remorin, C-terminal region; (InterPro:IPR005516)	-0.130868	-0.191139	0.666343	1.7458	0.775697	0.254947	1.42705	1.21253	-0.180652	-0.0104869	0.265434	0.40091	1.02614	0.719661	0.492866	0.282831	-0.322007	0.475204	2.41215	2.5215	0.948527	0.411207	0.811619	-0.137062	0.923636	0.875655	0.000357918	2.97669e-17	1.23161e-05	0.475862	1.24804e-13	5.62873e-11	0.999983	0.99987	0.757429	0.439912	1.41602e-07	0.000768604	0.0278388	0.999828	0.125299	0.00891768	1.21313e-25	9.43056e-27	3.07252e-08
195	AT3G26960	4	NA	similar to unknown protein [Arabidopsis thaliana] (TAIR:AT5G41050.1); similar to Os09g0508200 [Oryza sativa (japonica cultivar-group)] (GB:NP_001063620.1); similar to Os12g0472800 [Oryza sativa (japonica cultivar-group)] (GB:NP_001066754.1)	-0.158906	0.0109442	0.742348	1.49801	0.551663	0.264712	1.49042	1.02875	-0.0814763	0.0924205	0.172292	0.570056	0.920362	0.577649	0.451097	0.100565	-0.147962	0.753292	2.24036	2.04967	0.193917	-0.35558	0.322297	1.15487	0.904741	0.999921	0.000498276	3.16868e-12	0.0110642	0.553958	3.4887e-12	3.41308e-07	0.999983	0.99987	0.999901	0.0904397	4.09523e-05	0.0701306	0.117279	0.999828	0.713273	0.000116773	5.40552e-21	4.20742e-19	0.484249
196	AT1G11520	6	NA	pliceosome associated protein-related; similar to proline-rich spliceosome-associated (PSP) family protein [Arabidopsis thaliana] (TAIR:AT4G21660.1); similar to PSP, proline-rich [Medicago truncatula] (GB:ABD28687.1); contains domain gb def: T23J18.18 (PTHR12785:SF3); contains domain DNA clamp (SSF55979); contains domain FAMILY NOT NAMED (PTHR12785)	0.0953995	-0.0726097	0.890845	-1.02956	0.0709121	-0.065786	-0.0929937	-0.0380097	-0.0304012	-0.0422085	-0.0235775	0.914423	-1.00742	-0.0221429	-0.0158668	0.0867789	0.0227898	0.818235	-0.138714	-0.958647	-0.182832	-0.141901	-0.0570519	-0.169621	0.999966	0.999921	0.00638703	0.000629179	0.961733	0.985462	0.998898	0.969924	0.999983	0.99987	0.999901	0.0324246	0.0039915	0.999987	0.994832	0.999828	0.985242	0.00577377	0.80735	0.00048471	0.702868
197	AT1G45191	11	BGLU1	glycosyl hydrolase family 1 protein; similar to glycosyl hydrolase family 1 protein [Arabidopsis thaliana] (TAIR:AT1G60090.1); similar to glycosyl hydrolase family 1 protein [Arabidopsis thaliana] (TAIR:AT4G22100.1); similar to glycosyl hydrolase family 1 protein [Arabidopsis thaliana] (TAIR:AT4G27830.1); similar to Glycoside hydrolase, family 1 [Medicago truncatula] (GB:ABE85054.1); contains Int…	-0.211026	0.0508718	0.785671	1.36171	0.300123	0.386136	1.52993	0.618717	-0.176744	0.227616	0.15852	0.627151	0.902775	0.458935	0.159782	0.140341	-0.160155	0.836543	2.14738	1.66183	-0.982393	-2.10458	0.453151	0.93234	0.895764	0.999921	0.00708958	2.36615e-07	0.513629	0.444528	1.02352e-08	0.0355604	0.999983	0.99987	0.999901	0.296033	0.00376817	0.890035	0.888827	0.999828	0.789059	0.00113589	6.07684e-15	9.31739e-11	7.20552e-05
198	AT5G44310	14	NA	late embryogenesis abundant domain-containing protein / LEA domain-containing protein; similar to late embryogenesis abundant domain-containing protein / LEA domain-containing protein [Arabidopsis thaliana] (TAIR:AT4G21020.1); similar to Neuraxin/MAP1B repeat; Late embryogenesis abundant protein [Medicago truncatula] (GB:ABE88565.1); contains InterPro domain Synuclein; (InterPro:IPR001058); conta…	0.0710998	-0.0616415	0.784488	-0.782857	0.067131	-0.0730303	-0.162785	0.208605	0.0416105	-0.103252	0.0302217	0.754266	-0.917051	0.134194	0.0744105	-0.00727948	0.00945825	0.722846	0.00163099	-0.715726	0.0221903	0.257575	1.18778	-1.30352	0.999966	0.999921	0.0156856	0.010053	0.961733	0.980988	0.969995	0.703533	0.999983	0.99987	0.999901	0.133952	0.00712629	0.999987	0.970049	0.999828	0.994252	0.0124282	0.998422	0.00801174	0.975171
199	AT3G27660	10	OLE3, OLEO4	Encodes oleosin4, a protein found in oil bodies, involved in seed lipid accumulation.	0.19472	-0.034003	0.796118	-1.01824	0.11735	-0.0510042	-0.265246	0.167057	-0.0407127	0.00670975	-0.057714	0.853832	-1.11908	0.100833	0.0662239	0.0511257	0.160717	0.762115	-0.222127	-0.900895	0.226704	1.05255	2.00234	0.877548	0.950494	0.999921	0.0208547	0.000722264	0.91565	0.990581	0.841508	0.795721	0.999983	0.99987	0.999901	0.0670292	0.000868484	0.999987	0.977448	0.999828	0.820874	0.0114557	0.634751	0.00108839	0.607806
200	AT5G46830	5	ATNIG1, NIG1	basic helix-loop-helix (bHLH) family protein; similar to ATMYC2 (JASMONATE INSENSITIVE 1), DNA binding / transcription factor [Arabidopsis thaliana] (TAIR:AT1G32640.1); similar to basic helix-loop-helix (bHLH) family transcription factor [Brassica oleracea] (GB:ABD65632.1); contains InterPro domain Helix-loop-helix DNA-binding; (InterPro:IPR011598); contains InterPro domain Basic helix-loop-helix…	-0.43696	0.457473	0.949993	1.13874	0.0329388	0.780803	1.28248	0.572449	0.129077	0.328395	0.452407	0.497586	0.784898	0.35384	0.218608	-0.18567	0.0205131	1.40747	2.08873	1.17168	-0.158399	-0.659316	0.0468731	-0.42336	0.234673	0.22207	8.57027e-05	1.23247e-06	0.979489	0.00178151	6.57946e-08	0.0275259	0.999983	0.99987	0.417596	0.569319	0.00512889	0.999987	0.764903	0.999828	0.98277	1.12318e-09	1.6347e-16	1.13141e-07	0.668682
201	AT2G20870	5	NA	cell wall protein precursor, putative; Identical to Putative cell wall protein precursor [Arabidopsis Thaliana] (GB:P47925;GB:Q9SKT2); similar to hydroxyproline-rich glycoprotein family protein [Arabidopsis thaliana] (TAIR:AT4G28160.1); similar to putative cell-wall P4 protein [Brassica napus] (GB:AAF29528.1)	0.506853	0.102327	0.10273	2.34142	2.07631	0.101744	0.872863	2.79174	0.210513	-0.108186	0.20993	-0.107199	0.980062	1.36136	1.43039	0.64592	0.60918	0.205057	2.44415	4.41772	0.594235	0.408398	-0.120234	-4.73014	0.284221	0.999921	0.997812	6.17964e-14	5.0047e-12	0.968047	0.00476077	1.76198e-17	0.999983	0.99987	0.999901	0.999965	0.0039915	3.2933e-05	2.8339e-06	0.319729	0.0542659	0.705284	1.07033e-15	6.58482e-29	0.0436607
202	AT3G26450	5	NA	major latex protein-related / MLP-related; similar to major latex protein-related / MLP-related [Arabidopsis thaliana] (TAIR:AT3G26460.1); similar to ripening-induced protein [Fragaria vesca] (GB:CAA04770.1); contains InterPro domain Bet v I allergen; (InterPro:IPR000916)	-0.225877	-0.188321	0.937002	1.14124	0.3295	0.36679	1.22072	0.67865	-0.0694244	-0.118896	0.485687	0.451316	0.769402	0.371835	0.306815	0.0226844	-0.414198	0.748682	2.07824	1.47074	-0.190158	-0.235588	-0.109318	-0.299502	0.592047	0.85863	8.34954e-08	1.30354e-10	0.120746	0.108911	1.12289e-11	7.91444e-05	0.999983	0.99987	0.0398569	0.154749	4.83882e-05	0.407701	0.286873	0.999828	0.023114	5.30771e-06	4.58127e-23	7.99938e-16	0.386224
203	AT3G23410	4	ATFAO3, FAO3	alcohol oxidase-related; similar to alcohol oxidase-related [Arabidopsis thaliana] (TAIR:AT1G03990.1); similar to alcohol oxidase-related [Arabidopsis thaliana] (TAIR:AT4G28570.1); similar to putative alcohol oxidase [Oryza sativa] (GB:AAL31024.1); similar to Os02g0621800 [Oryza sativa (japonica cultivar-group)] (GB:NP_001047464.1); similar to putative alcohol oxidase [Oryza sativa] (GB:AAL31021.…	-0.00231415	0.170212	0.932461	1.87198	1.63221	0.622418	1.58659	1.83644	-0.0134404	0.183652	0.438766	0.493695	1.0929	0.779084	1.05736	0.574852	0.167898	1.10267	2.80444	3.50419	0.656211	0.105327	-0.0395188	1.33752	0.999966	0.902232	2.75184e-08	1.64134e-20	1.61306e-17	0.000245511	5.52154e-17	2.9193e-20	0.999983	0.99987	0.0625127	0.0450824	2.3414e-09	3.2933e-05	3.59935e-09	0.00911333	0.524214	2.63241e-11	2.00015e-31	5.51925e-37	2.27344e-05
204	AT2G25790	5	NA	leucine-rich repeat transmembrane protein kinase, putative; similar to leucine-rich repeat transmembrane protein kinase, putative [Arabidopsis thaliana] (TAIR:AT4G28650.1); similar to Protein kinase [Medicago truncatula] (GB:ABE78378.1); contains InterPro domain Protein kinase-like; (InterPro:IPR011009); contains InterPro domain Leucine-rich repeat; (InterPro:IPR001611); contains InterPro domain …	-0.0185035	0.208219	0.869193	1.37958	0.85724	0.627384	1.27698	1.17114	0.0239627	0.184256	0.443128	0.426065	0.850914	0.52867	0.642474	0.214767	0.189715	1.07741	2.24878	2.23682	0.13415	-0.47674	-0.228281	0.772497	0.999966	0.679776	6.30321e-08	3.48401e-15	5.5141e-08	0.000102689	7.4124e-14	1.8598e-12	0.999983	0.99987	0.0411933	0.122265	8.12764e-07	0.0129907	0.000181261	0.999828	0.409914	1.36506e-11	5.22873e-27	7.23063e-27	0.555353
205	AT2G36430	4	NA	similar to unknown protein [Arabidopsis thaliana] (TAIR:AT5G22540.1); similar to hypothetical protein [Oryza sativa (japonica cultivar-group)] (GB:BAD45208.1); similar to Os04g0505400 [Oryza sativa (japonica cultivar-group)] (GB:NP_001053253.1); contains InterPro domain Protein of unknown function DUF247, plant; (InterPro:IPR004158)	-0.0243921	-0.0151391	0.938067	1.32107	0.615937	0.543634	1.31152	0.91994	-0.125908	0.110769	0.432865	0.505202	0.806314	0.514757	0.405184	0.210754	-0.0395312	0.922928	2.25914	1.93701	0.221092	0.651198	0.60648	0.271193	0.999966	0.999921	4.73662e-06	2.38384e-10	0.00333378	0.0198921	2.93155e-10	4.70881e-06	0.999983	0.99987	0.260119	0.219068	0.000402175	0.162811	0.187947	0.999828	0.95906	1.89338e-06	2.89108e-21	5.15301e-18	0.394418
206	AT1G15360	5	SHN1, WIN1	encodes a member of the ERF (ethylene response factor) subfamily B-6 of ERF/AP2 transcription factor family. The protein contains one AP2 domain. There are 12 members in this subfamily including RAP2.11. This gene is involved in wax biosynthesis. Over-expression of the gene results in glossy leaf phenotype and increased drought tolerance. Two closely related genes, AT5G25390 and AT5G11190 have si…	0.621165	0.0663202	0.72246	2.4368	1.52094	0.239433	1.73715	2.19958	0.157127	-0.0908064	0.33024	0.39222	1.34493	1.09187	1.10771	0.413225	0.687485	0.78878	3.15926	3.95774	0.173806	-0.621609	0.586496	-4.84527	0.0063818	0.999921	0.000699949	1.56361e-21	1.19178e-12	0.632775	7.07156e-15	8.59934e-20	0.999983	0.99987	0.633727	0.849196	2.3414e-09	2.10845e-06	2.7226e-07	0.490404	0.000550051	4.68953e-05	3.32733e-29	8.71824e-35	0.548207
207	AT4G22490	7	NA	protease inhibitor/seed storage/lipid transfer protein (LTP) family protein; similar to protease inhibitor/seed storage/lipid transfer protein (LTP) family protein [Arabidopsis thaliana] (TAIR:AT4G12470.1); similar to protease inhibitor/seed storage/lipid transfer protein (LTP) family protein [Arabidopsis thaliana] (TAIR:AT1G62510.1); similar to Os04g0554500 [Oryza sativa (japonica cultivar-group…	-0.409762	-0.936491	-0.434133	-2.15265	-0.781568	-0.969267	-1.12055	-1.04946	-0.334956	-0.601536	-0.367731	-0.0664023	-1.05415	-1.0985	0.0490429	-0.83061	-1.34625	-1.37062	-2.58678	-2.93422	-0.888187	0.0421154	0.725808	2.13883	0.648267	0.01556	0.634146	2.8489e-10	0.0357352	0.00866373	0.00124927	0.00209183	0.999983	0.685447	0.965403	0.999965	0.00944971	0.0151507	0.984654	0.178506	2.82921e-05	1.60458e-05	4.4568e-14	1.84018e-16	0.00598962
208	AT4G23680	5	NA	major latex protein-related / MLP-related; similar to major latex protein-related / MLP-related [Arabidopsis thaliana] (TAIR:AT4G23670.1); similar to major latex protein homologue [Datisca glomerata] (GB:CAD33533.1); contains InterPro domain Bet v I allergen; (InterPro:IPR000916)	0.0157665	0.0281812	1.20469	1.51116	1.35478	0.595284	1.52936	1.38134	0.00567319	0.0225081	0.572776	0.631918	0.897439	0.613721	0.767615	0.587167	0.0439477	1.23288	2.71585	2.86594	0.673617	-0.779095	-0.36661	-0.419624	0.999966	0.999921	3.73294e-12	3.03468e-16	2.49272e-14	0.000447417	1.80125e-16	8.65908e-15	0.999983	0.99987	0.00327379	0.00159097	4.73745e-07	0.00243667	1.08119e-05	0.00711538	0.936585	2.76206e-13	8.51192e-31	2.72632e-32	1.18583e-05
209	AT1G75830	7	LCR67, PDF1.1	LCR67/PDF1.1 (Low-molecular-weight cysteine-rich 67); Identical to Cysteine-rich antifungal protein 1 precursor (AFP1) (Anther-specific protein S18 homolog) (Low-molecular-weight cysteine-rich protein LCR67) (AFP1) [Arabidopsis Thaliana] (GB:P30224;GB:Q42179); similar to PDF1.3 (plant defensin 1.3) [Arabidopsis thaliana] (TAIR:AT2G26010.1); similar to Cysteine-rich antifungal protein 1 precursor …	0.655791	-0.776968	0.171603	-1.37305	-0.350724	-0.499174	-0.838707	-0.337265	-0.426339	-0.350629	-0.148544	0.320148	-1.15885	-0.214197	-0.123067	-0.227657	-0.121177	-0.605364	-1.20145	-1.72378	-0.296994	-0.250781	0.195414	-0.102214	0.0252851	0.00424574	0.956528	2.83729e-08	0.328712	0.138488	0.00101177	0.341248	0.999983	0.99987	0.999901	0.999965	1.81752e-05	0.999987	0.919124	0.999828	0.848615	0.016921	2.17343e-07	2.06484e-12	0.322667
210	AT4G14090	11	NA	The At4g14090 encodes a anthocyanidin 5-O-glucosyltransferase specifically glucosylating the 5-position of the flavonoid A-ring.	-0.436967	0.04432	1.5162	1.79628	-0.28539	0.618293	2.19507	0.427783	-0.0916274	0.135947	0.482346	1.03385	1.16122	0.635057	-0.207274	-0.0781165	-0.392647	1.56052	3.31247	1.51089	-1.41388	-2.32021	-0.214063	0.597152	0.558362	0.999921	3.09976e-06	3.11771e-08	0.680355	0.183748	4.65329e-11	0.366915	0.999983	0.99987	0.746386	0.0220822	0.00184508	0.575667	0.882511	0.999828	0.397272	4.2262e-07	1.55186e-19	4.90457e-07	3.11939e-06
211	AT4G27330	5	NZZ, SPL	Encodes a putative transcription factor that is required for the initiation of both micro- and megagametogenesis and is expressed in the sporogenous tissue of the anther and the ovule. SPL is a chalaza identity gene that share overlapping functions in establishing the prospective chalaza of the ovule. It also plays a central role in patterning both the proximal-distal and the adaxial-abaxial axes…	0.0440815	0.0642871	1.05502	2.40509	1.08035	0.483054	2.31674	1.39243	-0.0650741	0.129361	0.353693	0.70133	1.61541	0.78968	0.602751	0.477598	0.108369	1.11931	3.46011	3.48544	1.35025	0.183552	-0.557309	-5.071	0.999966	0.999921	2.56857e-07	2.13688e-21	8.64416e-08	0.0516499	8.78731e-21	3.05354e-11	0.999983	0.99987	0.549384	0.00839908	4.28397e-12	0.00127158	0.0131048	0.245743	0.82596	1.22465e-08	1.60924e-31	7.19483e-32	2.15745e-11
212	AT5G09780	5	NA	transcriptional factor B3 family protein; similar to transcriptional factor B3 family protein [Arabidopsis thaliana] (TAIR:AT2G16210.1); similar to reduced vernalization response 1 [Brassica rapa] (GB:AAR92199.1); contains InterPro domain Transcriptional factor B3; (InterPro:IPR003340)	0.00406923	-0.0669287	0.618256	3.49734	2.42548	0.330532	2.19969	3.14068	-0.164778	0.0978489	0.232683	0.385573	1.81412	1.68322	1.45746	0.968019	-0.0628595	0.551328	4.1156	5.92282	0.447329	-3.90481	-2.61325	-0.685093	0.999966	0.999921	0.0955124	3.07102e-22	3.67784e-15	0.631174	1.84533e-13	2.29059e-20	0.999983	0.99987	0.999901	0.999965	3.31831e-09	2.96432e-07	9.14655e-07	0.00934896	0.951017	0.0763772	7.45707e-28	5.51925e-37	0.145841
213	AT3G56220	12	NA	similar to unknown protein [Arabidopsis thaliana] (TAIR:AT2G40435.1); similar to Os03g0338400 [Oryza sativa (japonica cultivar-group)] (GB:NP_001050055.1); similar to hypothetical protein [Oryza sativa (japonica cultivar-group)] (GB:BAC10078.1); contains InterPro domain Helix-loop-helix DNA-binding; (InterPro:IPR011598)	-0.0807932	0.16844	1.11037	1.23454	0.383438	0.603231	1.51017	0.727375	0.0876998	0.0807407	0.52249	0.587885	0.922287	0.312254	0.415122	-0.0316839	0.0876473	1.27882	2.34492	1.61798	-0.420618	-0.549828	0.60918	0.0659429	0.978925	0.845346	3.73294e-12	4.94484e-14	0.019566	8.92573e-05	7.78225e-18	1.13944e-06	0.999983	0.99987	0.00371449	0.00140985	1.97568e-08	0.480228	0.027533	0.999828	0.802925	1.94216e-15	3.54408e-29	1.76723e-20	0.00381154
214	AT3G57600	4	NA	encodes a member of the DREB subfamily A-2 of ERF/AP2 transcription factor family. The protein contains one AP2 domain. There are eight members in this subfamily including DREB2A AND DREB2B that are involved in response to drought.	-0.053109	-0.262905	0.348806	1.9474	1.09988	-0.10263	1.39003	1.73666	-0.198809	-0.064096	-0.0385341	0.38734	1.00269	0.944713	0.791946	0.307936	-0.316014	0.085901	2.29621	3.04728	0.0403631	-0.242231	-0.092125	0.507119	0.999966	0.495875	0.15209	1.59296e-20	2.77229e-10	0.909434	5.4355e-14	1.65614e-18	0.999983	0.99987	0.999901	0.405529	7.27964e-08	1.27644e-06	1.36624e-05	0.756333	0.109676	0.815499	1.23092e-25	1.10004e-32	0.911768
215	AT3G17520	9	NA	late embryogenesis abundant domain-containing protein / LEA domain-containing protein; similar to late embryogenesis abundant domain-containing protein / LEA domain-containing protein [Arabidopsis thaliana] (TAIR:AT5G44310.2); similar to Hypothetical protein CBG04830 [Caenorhabditis briggsae] (GB:CAE61080.1); similar to Os03g0168100 [Oryza sativa (japonica cultivar-group)] (GB:NP_001049087.1); co…	-0.0407266	-0.273416	1.1063	-0.973291	-0.0502784	0.0161194	-0.214384	0.233116	-0.0622205	-0.211195	0.227314	0.878983	-1.09337	0.120076	0.113041	-0.163319	-0.314142	0.832882	0.133006	-1.02357	0.181196	0.519625	0.419181	-0.797895	0.999966	0.976165	0.000373253	0.00150351	0.975626	0.998468	0.923692	0.681811	0.999983	0.99987	0.999901	0.053535	0.00148933	0.999987	0.946814	0.999828	0.504794	0.00529976	0.819216	0.000215175	0.710007
216	AT3G15570	5	NA	phototropic-responsive NPH3 family protein; similar to phototropic-responsive NPH3 family protein [Arabidopsis thaliana] (TAIR:AT1G52770.1); similar to hypothetical protein [Oryza sativa (japonica cultivar-group)] (GB:AAT77355.1); contains InterPro domain NPH3; (InterPro:IPR004249)	-0.0180508	-0.0945225	0.785704	1.19834	0.672882	0.20309	1.27116	0.917567	0.00162694	-0.0961494	0.299239	0.486465	0.784696	0.413642	0.503925	0.168957	-0.112573	0.691181	1.98404	1.87122	0.126642	0.191323	-0.189986	-0.319768	0.999966	0.999921	2.84653e-07	2.01022e-13	7.17445e-06	0.525417	1.58731e-14	2.03862e-09	0.999983	0.99987	0.372506	0.0220554	1.94474e-06	0.0938642	0.00382967	0.999828	0.701905	1.76327e-06	4.92374e-25	1.2018e-23	0.563165
217	AT1G51220	7	AtWIP5, WIP5	zinc finger (C2H2 type) protein (WIP5); similar to zinc finger (C2H2 type) protein (WIP4) [Arabidopsis thaliana] (TAIR:AT3G20880.1); similar to Zinc finger, C2H2-type [Medicago truncatula] (GB:ABE93767.1); contains InterPro domain Zinc finger, C2H2-type; (InterPro:IPR007087)	-0.463234	-0.385738	-0.880066	-1.26597	-0.647053	-0.868363	-1.08525	-0.864811	-0.148849	-0.236889	-0.631473	-0.248592	-0.836655	-0.429312	-0.435499	-0.211554	-0.848972	-1.2658	-2.14603	-1.91302	-0.450911	-0.052762	0.200582	-0.00188853	0.144011	0.360614	0.00013887	2.13042e-08	0.00586942	0.00015511	1.33383e-06	0.000111482	0.999983	0.99987	0.0398569	0.999965	0.0010613	0.64113	0.211214	0.999828	9.51563e-05	6.47927e-09	4.81018e-18	7.93598e-16	0.0506682
218	AT4G25620	4	NA	hydroxyproline-rich glycoprotein family protein; similar to hydroxyproline-rich glycoprotein family protein [Arabidopsis thaliana] (TAIR:AT5G52430.1); similar to Os02g0822000 [Oryza sativa (japonica cultivar-group)] (GB:NP_001048555.1); similar to unknown [Thellun (GB:ABJ98061.1)	-0.0642915	-0.152934	0.976412	1.17805	0.522629	0.30035	1.4019	0.707277	-0.0644006	-0.0885334	0.388884	0.587528	0.814376	0.363676	0.3436	0.179029	-0.217226	0.823478	2.15446	1.70068	0.463024	0.956192	-0.592646	0.401493	0.997493	0.932906	1.08532e-09	1.12635e-12	0.000901515	0.178104	7.65289e-16	4.39536e-06	0.999983	0.99987	0.102843	0.00223342	1.58972e-06	0.276524	0.118621	0.999828	0.292303	4.09629e-08	2.34934e-26	6.54755e-21	0.00181867
219	AT5G33370	5	NA	GDSL-motif lipase/hydrolase family protein; similar to ATLTL1/LTL1 (LI-TOLERANT LIPASE 1), carboxylic ester hydrolase [Arabidopsis thaliana] (TAIR:AT3G04290.1); similar to GSDL-motif lipase [Agave americana] (GB:AAS75127.1); contains InterPro domain Lipolytic enzyme, G-D-S-L; (InterPro:IPR001087)	0.417398	0.0761689	0.217096	2.44399	2.18361	0.156615	0.934767	2.99105	0.228617	-0.152448	0.309064	-0.0919674	1.02673	1.41725	1.57379	0.609814	0.493567	0.293265	2.66108	4.62759	0.513777	0.00110858	-0.331595	-3.26171	0.416296	0.999921	0.923765	6.596e-16	5.45237e-14	0.913484	0.000818153	2.9193e-20	0.999983	0.99987	0.94931	0.999965	0.000788496	3.02519e-06	4.36284e-08	0.310465	0.115262	0.468304	1.13756e-18	7.87171e-32	0.0680203
220	AT4G19380	5	NA	alcohol oxidase-related; similar to alcohol oxidase-related [Arabidopsis thaliana] (TAIR:AT4G28570.1); similar to putative alcohol oxidase [Oryza sativa] (GB:AAL31024.1); similar to Os02g0621800 [Oryza sativa (japonica cultivar-group)] (GB:NP_001047464.1); similar to Os10g0474100 [Oryza sativa (japonica cultivar-group)] (GB:NP_001064836.1); contains InterPro domain GMC oxidoreductase; (InterPro:I…	0.206594	-0.0142778	0.820419	2.08379	1.53708	0.44453	1.64594	2.02612	-0.0892403	0.0749625	0.369567	0.450851	1.19509	0.888697	1.13742	0.39966	0.192316	0.806141	2.90421	3.62087	0.700457	-0.307741	0.0207758	-1.24703	0.735456	0.999921	2.39738e-05	1.19632e-19	6.82656e-14	0.0614776	6.08025e-15	2.18733e-19	0.999983	0.99987	0.40666	0.311123	9.76559e-09	4.24416e-05	2.43673e-08	0.435306	0.531462	9.77559e-06	1.20948e-28	3.72983e-34	9.53577e-05
221	AT1G02940	11	ATGSTF5, GSTF5	Encodes glutathione transferase belonging to the phi class of GSTs. Naming convention according to Wagner et al. (2002).	-0.033895	0.0246234	0.152258	1.58866	0.321227	-0.0351	1.16073	0.792097	-0.00697531	0.0315987	-0.0666988	0.218957	0.941774	0.646884	0.145213	0.176015	-0.00927157	0.176882	1.74092	1.90989	-1.04268	-0.868417	0.291092	0.034736	0.999966	0.999921	0.947633	1.41973e-12	0.279238	0.991441	5.06343e-08	0.000173215	0.999983	0.99987	0.999901	0.999965	4.83882e-05	0.034347	0.867074	0.999828	0.992643	0.62967	3.55653e-15	5.65624e-17	1.88134e-07
222	AT2G42990	5	NA	GDSL-motif lipase/hydrolase family protein; similar to GDSL-motif lipase/hydrolase family protein [Arabidopsis thaliana] (TAIR:AT2G04570.1); similar to GDSL-motif lipase/hydrolase-like [Oryza sativa (japonica cultivar-group)] (GB:BAD22300.1); similar to Os02g0189300 [Oryza sativa (japonica cultivar-group)] (GB:NP_001046141.1); similar to Os06g0636700 [Oryza sativa (japonica cultivar-group)] (GB:N…	0.424526	0.454251	0.432751	2.19685	2.15841	0.49228	0.960136	2.89317	0.355754	0.0984976	0.393782	0.0389691	0.921167	1.27569	1.61748	0.540931	0.878778	0.887003	2.6296	4.35527	0.45899	0.393829	-1.52422	-4.65023	0.22501	0.190783	0.206754	3.25237e-17	6.75142e-17	0.0965144	2.42052e-05	4.73868e-23	0.999983	0.99987	0.556858	0.999965	0.000274544	1.23469e-06	1.6084e-10	0.231203	6.23311e-05	4.19611e-05	3.40268e-22	1.81802e-34	0.0486632
223	AT1G12570	4	NA	glucose-methanol-choline (GMC) oxidoreductase family protein; similar to glucose-methanol-choline (GMC) oxidoreductase family protein [Arabidopsis thaliana] (TAIR:AT5G51950.1); similar to putative mandelonitrile lyase [Oryza sativa (japonica cultivar-group)] (GB:BAD29242.1); similar to Os04g0573100 [Oryza sativa (japonica cultivar-group)] (GB:NP_001053612.1); contains InterPro domain GMC oxidored…	0.0475923	-0.30502	0.293731	1.99098	1.68453	0.168678	0.985467	2.21493	-0.232393	-0.0726264	0.241305	0.0524265	0.93304	1.05794	1.15698	0.527548	-0.257427	-0.0112885	2.28471	3.67551	0.790316	1.48074	-1.26375	-1.70392	0.999966	0.760936	0.725545	1.3541e-13	5.03568e-11	0.889037	9.29213e-05	1.05294e-15	0.999983	0.99987	0.999901	0.999965	0.00102398	0.000255723	1.33035e-05	0.423927	0.51539	0.987702	3.73666e-17	6.59647e-28	0.000821044
224	AT5G20630	4	ATGER3, GER3, GLP3, GLP3A, GLP3B	Encodes a germin-like protein.	-0.0997912	-0.116408	0.643538	1.81917	1.1513	-0.0355467	1.44764	1.78487	-0.0964123	-0.0199957	-0.015551	0.659089	0.78855	1.03062	0.754247	0.397054	-0.216199	0.52713	2.46271	2.97047	0.885353	0.552618	-0.770496	-0.559875	0.999966	0.999921	0.0461528	3.03629e-11	1.00071e-05	0.993585	5.1454e-08	5.14766e-11	0.999983	0.99987	0.999901	0.217116	0.0177143	0.0012089	0.0192641	0.999828	0.652243	0.0705153	1.48887e-17	1.33214e-21	0.000364055
225	AT3G28580	5	NA	AAA-type ATPase family protein; similar to AATP1 (AAA-ATPASE 1), ATP binding / ATPase [Arabidopsis thaliana] (TAIR:AT5G40010.1); similar to AAA ATPase [Medicago truncatula] (GB:ABE78645.1); contains InterPro domain AAA-protein subdomain; (InterPro:IPR003960); contains InterPro domain AAA ATPase; (InterPro:IPR003593); contains InterPro domain AAA ATPase, central region; (InterPro:IPR003959)	-0.102168	0.0994348	0.127604	1.56787	1.72791	0.0701371	0.841609	1.81632	0.0206506	0.0787842	-0.00864711	0.136251	0.705358	0.862512	0.953811	0.774101	-0.00273271	0.227039	1.69547	3.29578	0.327919	-1.62088	1.55348	-1.5143	0.981374	0.999921	0.967784	2.12751e-13	3.49047e-15	0.968047	2.42052e-05	2.78673e-16	0.999983	0.99987	0.999901	0.999965	0.00223321	0.000176992	5.94615e-06	0.00319786	0.998512	0.433783	8.41923e-16	5.84922e-31	0.129945
226	AT5G26000	4	AtTGG1, BGLU38, TGG1	member of Glycoside Hydrolase Family 1. encodes one of two known functional myrosinase enzymes in Arabidopsis. The enzyme catalyzes the hydrolysis of glucosinolates into compounds that are toxic to various microbes and herbivores.	-0.31912	-0.112924	0.283109	0.896946	2.32779	-0.196222	0.0528304	2.41987	0.146371	-0.259296	0.0630736	0.220035	-0.167205	1.06415	1.35572	0.97207	-0.432045	0.170184	1.18005	3.22473	1.54042	0.391832	-0.171076	0.7032	0.519504	0.999921	0.678865	8.84913e-05	4.11364e-18	0.820592	0.999475	2.18733e-19	0.999983	0.99987	0.999901	0.999965	0.999968	4.12486e-05	2.43673e-08	0.000668271	0.0980867	0.683789	4.985e-08	7.10747e-27	1.32994e-11
227	AT1G34580	5	NA	monosaccharide transporter, putative; Identical to Sugar transport protein 5 (Hexose transporter 5) (STP5) [Arabidopsis Thaliana] (GB:Q93Y91;GB:Q9LNM0); similar to STP1 (SUGAR TRANSPORTER 1), carbohydrate transporter/ sugar porter [Arabidopsis thaliana] (TAIR:AT1G11260.1); similar to hexose transporter HT2 [Vitis vinifera] (GB:AAT77693.2); similar to monosaccharide transporter [Populus tremula x …	0.104937	0.0451818	0.193493	1.19759	1.22395	-0.0215588	0.736479	1.48289	-0.0613802	0.106562	-0.128121	0.321614	0.414866	0.782725	0.700164	0.523789	0.150119	0.238675	1.39108	2.42154	-0.334668	-0.105013	-1.18183	0.655323	0.974253	0.999921	0.818444	2.84118e-10	1.09965e-10	0.993585	8.15799e-05	8.27058e-14	0.999983	0.99987	0.999901	0.999965	0.181235	0.000266049	0.000619051	0.070019	0.656727	0.346265	1.70103e-13	5.3161e-25	0.0878415
228	AT3G24140	4	FMA	Encodes a basic helix-loop-helix transcription factor whose activity is required to promote differentiation of stomatal guard cells and to halt proliferative divisions in their immediate precursors. Both transcript and protein are expressed in and are required for halting divisions at the end of the stomatal lineage. It also has a role in the promotion of guard cell fate.	0.03995	-0.224066	0.267682	1.47347	1.27141	-0.0292406	0.881199	1.70444	-0.228487	0.00442114	-0.0336617	0.301344	0.579855	0.893615	0.810826	0.460584	-0.184116	0.0436157	1.74115	2.74488	0.641163	0.333818	0.102599	0.483442	0.999966	0.835459	0.599031	2.19396e-12	3.0833e-10	0.992078	9.28069e-06	4.11362e-15	0.999983	0.99987	0.999901	0.999965	0.0222304	8.45871e-05	0.000156617	0.268698	0.583929	0.935463	2.51122e-16	2.32577e-26	0.000633884
229	AT3G56260	5	NA	similar to unknown protein [Arabidopsis thaliana] (TAIR:AT2G40475.1)	0.319526	0.041877	0.221133	1.83366	2.02043	0.127326	0.703249	2.63627	0.14887	-0.106993	0.234319	-0.0131861	0.716435	1.11723	1.51904	0.501387	0.361403	0.26301	2.0548	3.85409	0.303726	-0.0949092	-0.0760096	-2.86382	0.485792	0.999921	0.846217	3.01563e-14	4.95035e-16	0.916237	0.00262865	1.76715e-21	0.999983	0.99987	0.976727	0.999965	0.00722136	7.86387e-06	5.89067e-10	0.310465	0.182246	0.407394	2.09254e-17	3.55318e-32	0.23677
230	AT5G56640	3	MIOX5	Myo-Inositol Oxygenase gene family	0.396155	-0.187432	0.0100955	0.905868	-1.07484	0.126344	-0.330114	0.334993	-0.421823	0.234392	-0.108047	0.118143	-0.448257	1.35413	-1.01913	-0.0557073	0.208723	-0.177336	0.915963	-0.168971	-0.0928421	0.0551191	1.76474	5.83213	0.760018	0.999921	0.998055	0.0366848	0.00712486	0.970807	0.856809	0.62798	0.999983	0.99987	0.999901	0.999965	0.999968	0.00533071	0.0339338	0.999828	0.817282	0.830357	0.0146948	0.784027	0.908616
231	AT1G71050	4	HIPP20	heavy-metal-associated domain-containing protein / copper chaperone (CCH)-related; similar to heavy-metal-associated domain-containing protein / copper chaperone (CCH)-related [Arabidopsis thaliana] (TAIR:AT1G22990.1); similar to putative farnesylated protein [Brassica rapa subsp. pekinensis] (GB:AAN23108.2); contains InterPro domain Heavy metal transport/detoxification protein; (InterPro:IPR0061…	-0.202049	-0.122367	0.178333	1.24441	1.70546	0.0248529	0.371151	2.19731	-0.0546503	-0.0677163	0.0925692	0.0857641	0.285387	0.959025	1.23829	0.467169	-0.324416	0.0559667	1.42275	2.94987	0.643126	-0.192887	0.0752377	1.61696	0.777574	0.999921	0.887046	7.56067e-10	5.12404e-15	0.993585	0.183875	2.9193e-20	0.999983	0.99987	0.999901	0.999965	0.806066	2.30892e-05	6.25562e-09	0.245743	0.180564	0.912222	1.04877e-12	3.89523e-28	0.000601522
232	AT4G37980	4	ATCAD7, CAD7, ELI3, ELI3-1	Encodes a putative mannitol dehydrogenase.	-0.0634219	-0.0694948	0.221967	1.37108	1.04776	-0.0920902	0.73657	1.46985	0.025479	-0.0949738	0.00288355	0.219083	0.517487	0.853596	0.616251	0.431508	-0.132917	0.152472	1.59305	2.41884	1.00331	1.01386	-0.314094	-0.675256	0.999663	0.999921	0.561644	5.27532e-15	1.25156e-10	0.914061	3.67134e-06	1.79004e-16	0.999983	0.99987	0.999901	0.999965	0.00677946	2.10845e-06	0.000412779	0.100334	0.643444	0.550528	5.33057e-19	1.08332e-28	1.40049e-10
233	AT4G27790	4	NA	calcium-binding EF hand family protein; similar to calcium-binding EF hand family protein [Arabidopsis thaliana] (TAIR:AT5G08580.1); similar to Os04g0681500 [Oryza sativa (japonica cultivar-group)] (GB:NP_001054290.1); similar to H0901F07.13 [Oryza sativa (indica cultivar-group)] (GB:CAJ86276.1); similar to OSJNBa0032F06.6 [Oryza sativa (japonica cultivar-group)] (GB:CAE03423.2); contains InterPr…	-0.367326	0.0538671	0.0595266	0.960275	1.52031	-0.166784	-0.187035	1.94542	0.358654	-0.304787	0.138003	-0.0784765	-0.108559	1.06883	0.87659	0.643718	-0.313459	0.113394	1.0198	2.48058	0.594039	-0.196334	0.256031	3.52962	0.439915	0.999921	0.997812	8.20431e-05	7.19435e-10	0.886905	0.90077	8.32611e-14	0.999983	0.99987	0.999901	0.999965	0.999968	0.000144978	0.00129584	0.118996	0.351602	0.830383	7.53229e-06	2.04891e-19	0.013121
234	AT2G24560	5	NA	carboxylic ester hydrolase; similar to RXF26, carboxylic ester hydrolase [Arabidopsis thaliana] (TAIR:AT1G58430.1); similar to Os01g0827700 [Oryza sativa (japonica cultivar-group)] (GB:NP_001044683.1); similar to Lipolytic enzyme, G-D-S-L [Medicago truncatula] (GB:ABE88960.1); contains InterPro domain Lipolytic enzyme, G-D-S-L; (InterPro:IPR001087)	-0.122304	0.124441	0.377034	1.63393	2.22702	0.254118	0.6425	2.66173	0.14929	-0.0248497	0.278968	0.0980654	0.544434	1.08949	1.57224	0.654785	0.00213713	0.501474	2.01096	3.86095	0.406026	-1.05412	-0.42712	-0.967527	0.978925	0.999921	0.377324	1.36275e-11	4.61884e-17	0.688232	0.0117572	6.61719e-21	0.999983	0.99987	0.917441	0.999965	0.131827	3.2933e-05	6.35887e-10	0.069629	0.998512	0.0429322	3.55961e-16	3.8265e-31	0.100429
235	AT1G63710	5	CYP86A7	Encodes a member of the CYP86A subfamily of cytochrome p450 genes. Expressed at highest level in mature stems and flowers.	0.63009	0.119043	0.147855	1.7781	2.78191	0.13104	0.337989	3.2479	0.240539	-0.121496	0.252536	-0.104681	0.442669	1.33543	1.91247	0.869447	0.749133	0.266898	1.92595	4.56001	0.715938	-0.586001	0.304748	-3.56443	0.112263	0.999921	0.990621	1.82237e-09	5.89047e-17	0.947045	0.660566	2.75237e-20	0.999983	0.99987	0.999901	0.999965	0.728126	5.53017e-05	1.7361e-09	0.0436584	0.0128097	0.57696	2.17384e-11	1.79475e-29	0.012386
236	AT1G01600	5	CYP86A4	Encodes a member of the CYP86A subfamily of cytochrome p450 genes. Expressed significantly at highest level in mature stems and flowers.	-0.0220107	0.105513	0.0598858	1.30055	2.15029	0.0731697	0.342451	2.47888	0.103671	0.00184104	0.0713287	-0.0114429	0.353894	0.946657	1.53222	0.618071	0.0835018	0.165398	1.36044	3.45084	0.912729	-0.361689	0.334734	-2.64689	0.999966	0.999921	0.997812	1.98951e-11	1.3781e-20	0.960741	0.198423	7.3475e-24	0.999983	0.99987	0.999901	0.999965	0.379564	6.76944e-06	9.49308e-13	0.013478	0.868287	0.597171	4.92839e-13	1.19967e-33	2.20912e-07
237	AT4G28780	4	NA	GDSL-motif lipase/hydrolase family protein; similar to ATLTL1/LTL1 (LI-TOLERANT LIPASE 1), carboxylic ester hydrolase [Arabidopsis thaliana] (TAIR:AT3G04290.1); similar to GSDL-motif lipase [Agave americana] (GB:AAS75127.1); contains InterPro domain Lipolytic enzyme, G-D-S-L; (InterPro:IPR001087)	0.0132419	-0.0334815	0.0458532	1.04818	1.90264	0.13174	0.167273	1.95724	-0.0241926	-0.00928892	0.141029	-0.0951757	0.262449	0.785729	1.17151	0.731128	-0.0202396	0.0123717	1.09403	2.95082	0.791219	-0.0968837	-0.095761	0.0431239	0.999966	0.999921	0.997812	1.81044e-08	2.8937e-18	0.879333	0.836467	2.18733e-19	0.999983	0.99987	0.999901	0.999965	0.826067	0.000246313	4.09692e-09	0.00274755	0.977153	0.983243	9.05275e-10	5.47727e-30	5.06676e-06
238	AT5G16230	5	NA	acyl-(acyl-carrier-protein) desaturase, putative / stearoyl-ACP desaturase, putative; similar to acyl-(acyl-carrier-protein) desaturase, putative / stearoyl-ACP desaturase, putative [Arabidopsis thaliana] (TAIR:AT3G02620.1); similar to acyl-[acyl-carrier-protein] desaturase [Arabidopsis thaliana] (TAIR:AT3G02610.1); similar to stearoyl-acyl carrier protein desaturase [Linum usitatissimum] (GB:CAA…	-0.325281	-0.301174	0.414836	1.05191	1.51595	-0.0930284	0.799849	1.48583	-0.193001	-0.108173	0.0151447	0.399691	0.400158	0.651755	0.83407	0.681882	-0.626455	0.113662	1.46675	2.56786	1.76522	0.252521	-1.7213	-1.18224	0.336094	0.488584	0.118546	6.98165e-08	2.65753e-13	0.942056	4.34343e-05	5.29124e-13	0.999983	0.99987	0.999901	0.642673	0.273727	0.0125445	6.33134e-05	0.00860445	0.00111159	0.773492	1.52282e-13	3.41102e-25	6.68745e-17
239	AT5G47600	11	NA	heat shock protein-related; similar to unknown protein [Arabidopsis thaliana] (TAIR:AT1G12180.1); similar to hypothetical protein 25.t00004 [Brassica oleracea] (GB:ABD64967.1); contains InterPro domain HSP20-like chaperone; (InterPro:IPR008978); contains InterPro domain Heat shock protein Hsp20; (InterPro:IPR002068)	-0.75821	0.109978	0.522928	0.710813	0.937245	0.427943	0.657625	1.25722	-0.11116	0.221138	0.206805	0.316123	0.341502	0.369311	0.887909	0.0493353	-0.648232	0.632906	1.23374	1.64806	0.109364	-2.01679	-3.29766	-0.758795	0.00107436	0.999921	0.0498886	0.00135288	1.16395e-05	0.158863	0.0045959	6.84139e-09	0.999983	0.99987	0.999901	0.999965	0.679471	0.928577	0.000143573	0.999828	0.00273933	0.00310233	2.99997e-09	8.59556e-14	0.771875
240	AT5G24530	4	DMR6	oxidoreductase, 2OG-Fe(II) oxygenase family protein; similar to oxidoreductase, 2OG-Fe(II) oxygenase family protein [Arabidopsis thaliana] (TAIR:AT4G10490.1); similar to 2OG-Fe(II) oxygenase [Medicago truncatula] (GB:ABE85154.1); contains InterPro domain 2OG-Fe(II) oxygenase; (InterPro:IPR005123)	-0.380521	-0.00125281	0.223304	0.951863	1.23787	0.0844571	0.683655	1.21082	0.0685169	-0.0697698	0.154227	0.0690776	0.614578	0.337286	0.873535	0.364334	-0.381774	0.222052	1.17517	2.18973	1.05586	0.262057	-0.206276	0.679097	0.130655	0.999921	0.681971	1.3883e-07	3.08072e-11	0.944267	0.000199321	7.56646e-11	0.999983	0.99987	0.999901	0.999965	0.00401067	0.696095	5.37894e-06	0.512704	0.0546499	0.3826	4.06859e-11	3.17386e-23	1.64157e-09
241	AT2G38110	4	ATGPAT6, GPAT6	Encodes a protein with glycerol-3-phosphate acyltransferase activity.	0.0231181	-0.000950783	0.108351	1.21735	1.68478	0.10431	0.426563	1.82973	0.0465049	-0.0474557	0.151766	-0.0434152	0.469978	0.747369	1.08236	0.602418	0.0221673	0.1074	1.3257	2.90213	0.941803	-0.182698	0.297971	0.178953	0.999966	0.999921	0.997812	8.07147e-07	3.95523e-11	0.952066	0.257856	1.91961e-12	0.999983	0.99987	0.999901	0.999965	0.383116	0.0388492	4.28708e-05	0.210832	0.982321	0.846725	1.95183e-08	1.86703e-22	5.1027e-05
242	AT5G44020	4	NA	acid phosphatase class B family protein; similar to acid phosphatase class B family protein [Arabidopsis thaliana] (TAIR:AT1G04040.1); similar to Plant acid phosphatase [Medicago truncatula] (GB:ABE84853.1); contains InterPro domain Acid phosphatase (Class B); (InterPro:IPR005519); contains InterPro domain Plant acid phosphatase; (InterPro:IPR010028)	-0.147146	-0.146652	0.302386	1.36428	1.47381	0.269873	0.859562	1.57197	-0.242712	0.0960599	0.173813	0.128573	0.730989	0.633288	0.938684	0.53513	-0.293798	0.155734	1.66666	2.83809	-0.156097	0.391059	0.679279	0.306494	0.982466	0.999921	0.824795	2.76577e-06	3.81344e-07	0.787566	0.00666784	6.42398e-08	0.999983	0.99987	0.999901	0.999965	0.0884107	0.403911	0.00590431	0.714903	0.532708	0.80109	3.09117e-09	2.33583e-18	0.755041
243	AT3G62820	4	NA	invertase/pectin methylesterase inhibitor family protein; similar to invertase/pectin methylesterase inhibitor family protein [Arabidopsis thaliana] (TAIR:AT2G47670.1); similar to Pectinesterase inhibitor [Medicago truncatula] (GB:ABE84986.1); contains InterPro domain Plant invertase/pectin methylesterase inhibitor; (InterPro:IPR007186); contains InterPro domain Pectinesterase inhibitor; (InterPr…	0.0751315	-0.153109	0.323138	0.85297	1.74645	-0.110901	0.405382	1.91433	-0.0608802	-0.0922289	-0.0186724	0.34181	0.0635714	0.789398	1.12494	0.621512	-0.0779776	0.170029	1.17611	2.59942	1.11899	0.781775	0.0344082	0.310432	0.999966	0.999921	0.704413	0.0020689	1.88291e-10	0.954052	0.390436	7.33094e-12	0.999983	0.99987	0.999901	0.999965	0.999968	0.0500258	9.45402e-05	0.270821	0.930877	0.748102	2.94387e-06	2.53603e-18	8.94793e-06
244	AT5G50790	4	AtSWEET10, SWEET10	nodulin MtN3 family protein; similar to nodulin MtN3 family protein [Arabidopsis thaliana] (TAIR:AT5G13170.1); similar to N3 like protein [Medicago truncatula] (GB:CAC44123.1); contains InterPro domain MtN3 and saliva related transmembrane protein; (InterPro:IPR004316)	-0.420622	-0.211471	0.616157	1.02652	1.34291	-0.253165	0.858187	1.75221	0.18112	-0.392591	0.139426	0.476732	0.381455	0.645061	1.10715	0.235764	-0.632092	0.404687	1.64267	2.36943	0.179783	1.47899	0.387657	0.575248	0.523997	0.999921	0.151587	0.000856779	6.84691e-06	0.83067	0.0094149	6.88092e-09	0.999983	0.99987	0.999901	0.999965	0.965981	0.426916	0.00097943	0.999828	0.0573555	0.317122	1.19188e-08	2.52165e-14	0.716715
245	AT1G65450	4	NA	transferase family protein; similar to transferase family protein [Arabidopsis thaliana] (TAIR:AT5G41040.2); similar to Os11g0507200 [Oryza sativa (japonica cultivar-group)] (GB:NP_001067952.1); similar to putative hydroxyanthranilate hydroxycinnamoyltransferase [Oryza sativa (japonica cultivar-group)] (GB:BAD88037.1); contains InterPro domain Transferase; (InterPro:IPR003480)	0.114856	0.0803316	0.108821	0.620318	1.69022	0.136969	-0.0141971	1.73626	0.0687919	0.0115397	0.12543	-0.0166085	0.00241138	0.617906	1.11835	0.571867	0.195188	0.189153	0.729139	2.31053	0.957198	0.0631858	-0.0421449	1.85114	0.974253	0.999921	0.986918	0.00312391	1.5444e-14	0.889037	0.999475	4.11327e-15	0.999983	0.99987	0.999901	0.999965	0.999968	0.034347	1.84188e-07	0.070019	0.558283	0.565556	0.000120347	6.19676e-22	5.28137e-07
246	AT4G38770	4	ATPRP4, PRP4	Encodes one of four proline-rich proteins in Arabidopsis which are predicted to localize to the cell wall. Transcripts are most abundant in aerial organs of the plant.	0.0824415	0.0184399	0.106118	0.912721	1.80419	0.00793476	0.269906	1.77432	0.0895968	-0.0711569	0.0790916	0.0270266	0.24288	0.669841	1.10448	0.699706	0.100881	0.124558	1.01884	2.71691	0.724673	0.143589	0.152786	-0.465434	0.999432	0.999921	0.989341	8.74067e-06	2.87788e-15	0.998468	0.539081	3.90479e-15	0.999983	0.99987	0.999901	0.999965	0.999968	0.0175683	4.37867e-07	0.0100131	0.849787	0.763515	1.64464e-07	3.43242e-25	0.000185173
247	AT1G11850	4	NA	similar to unknown protein [Arabidopsis thaliana] (TAIR:AT4G01985.1); similar to PREDICTED: hypothetical protein, partial [Strongylocentrotus purpuratus] (GB:XP_001190956.1); similar to PREDICTED: similar to CG5812-PA [Tribolium castaneum] (GB:XP_969409.1); similar to Os03g0309300 [Oryza sativa (japonica cultivar-group)] (GB:NP_001049911.1), similar to unknown protein [Arabidopsis thaliana] (TAIR…	0.2144	-0.0529848	0.382513	0.872868	1.29523	0.0424748	0.646481	1.30686	0.105129	-0.158114	0.200588	0.181925	0.464557	0.408311	0.898546	0.396682	0.161415	0.329528	1.25538	2.1681	1.01286	0.459899	0.660893	-0.995589	0.713412	0.999921	0.170933	5.05294e-06	5.26597e-11	0.985481	0.00124255	4.31972e-11	0.999983	0.99987	0.97882	0.999965	0.110066	0.433559	1.10538e-05	0.45965	0.639971	0.148915	3.36279e-11	1.22795e-21	3.2171e-08
248	AT5G56840	4	NA	DNA-binding family protein; similar to myb family transcription factor [Arabidopsis thaliana] (TAIR:AT3G16350.1); similar to Zinc finger, CCHC-type; Homeodomain-related [Medicago truncatula] (GB:ABE79223.1); contains InterPro domain Homeodomain-related; (InterPro:IPR012287); contains InterPro domain Homeodomain-like; (InterPro:IPR009057); contains InterPro domain Myb-like DNA-binding region, SHAQ…	-0.0663732	-0.187873	0.0681621	0.829246	1.2862	-0.142667	0.38103	1.41779	-0.0750503	-0.112823	-0.029844	0.098006	0.283024	0.546222	0.871568	0.414633	-0.254247	-0.119711	0.897408	2.11545	1.20328	0.272492	-0.681732	-0.555729	0.999966	0.999921	0.997812	0.00110603	1.94133e-07	0.916853	0.372491	1.15454e-08	0.999983	0.99987	0.999901	0.999965	0.999968	0.372975	0.00186782	0.915546	0.520092	0.823024	0.000119282	8.5807e-16	3.10839e-07
249	AT4G08870	4	NA	agmatinase; Identical to Probable arginase (EC 3.5.3.1) [Arabidopsis Thaliana] (GB:Q9ZPF5); similar to arginase [Arabidopsis thaliana] (TAIR:AT4G08900.1); similar to ar (GB:AAK15006.1); contains InterPro domain Arginase/agmatinase/formiminoglutamase; (InterPro:IPR006035), arginase, putative; Identical to Probable arginase (EC 3.5.3.1) [Arabidopsis Thaliana] (GB:Q9ZPF5); similar to arginase [Arabi…	0.336366	-0.266533	0.00305702	0.720364	1.78873	-0.167238	0.0837948	1.89996	-0.0136161	-0.252917	0.0856788	-0.0826217	0.166417	0.553947	1.34602	0.442714	0.0698333	-0.263476	0.723421	2.50909	0.706463	0.270284	0.393198	0.529476	0.531556	0.854364	0.999336	0.00466645	2.29359e-12	0.886905	0.997287	2.07617e-13	0.999983	0.99987	0.999901	0.999965	0.999968	0.321957	1.84188e-07	0.722574	0.931933	0.469432	0.00180104	1.11196e-19	0.00237215
250	AT1G75880	4	NA	family II extracellular lipase 1 (EXL1); similar to family II extracellular lipase 2 (EXL2) [Arabidopsis thaliana] (TAIR:AT1G75890.2); similar to Lipolytic enzyme, G-D-S-L [Medicago truncatula] (GB:ABE88960.1); contains InterPro domain Lipolytic enzyme, G-D-S-L; (InterPro:IPR001087); contains InterPro domain Lipolytic enzyme, G-D-S-L, active site; (InterPro:IPR008265)	0.120306	-0.0709992	0.169354	0.371908	1.86406	0.0634883	-0.186078	1.74094	0.0120397	-0.0830388	0.146527	0.022827	-0.208905	0.580813	1.16013	0.70393	0.0493065	0.098355	0.541262	2.23597	1.78738	0.541876	0.478384	-0.478522	0.997493	0.999921	0.97931	0.500861	3.85266e-10	0.986292	0.952001	3.54389e-09	0.999983	0.99987	0.999901	0.999965	0.999968	0.55585	0.000282453	0.224871	0.965517	0.891229	0.0826211	7.91533e-14	4.15516e-10
251	AT2G38995	4	NA	similar to unknown protein [Arabidopsis thaliana] (TAIR:AT5G37300.1); similar to Protein of unknown function DUF1298 [Medicago truncatula] (GB:ABE82755.1); contains InterPro domain Protein of unknown function UPF0089; (InterPro:IPR004255); contains InterPro domain Protein of unknown function DUF1298; (InterPro:IPR009721)	-0.38905	-0.0526147	0.123423	0.729004	1.52524	0.0553149	0.256852	1.60194	-0.106806	0.0541911	0.00112376	0.122299	0.134553	0.594451	1.00749	0.517752	-0.441665	0.070808	0.852426	2.25424	0.659683	-0.00631339	-0.112459	-1.26467	0.481214	0.999921	0.996214	0.0118282	1.29899e-08	0.986526	0.797316	3.01519e-09	0.999983	0.99987	0.999901	0.999965	0.999968	0.364724	0.000683344	0.604434	0.176129	0.919361	0.000792026	1.44797e-15	0.012386
252	AT5G14180	9	MPL1	lipase family protein; Identical to Triacylglycerol lipase 2 precursor (EC 3.1.1.3) (LIP2) [Arabidopsis Thaliana] (GB:Q67ZU1;GB:Q681B0;GB:Q6VY31;GB:Q94AE7;GB:Q9FMT2;GB:Q9FMT3); similar to ATLIP1 (ARABIDOPSIS THALIANA LIPASE 1), galactolipase/ hydrolase/ phospholipase/ triacylglycerol lipase [Arabidopsis thaliana] (TAIR:AT2G15230.1); similar to lipase [Ricinus communis] (GB:AAY17358.1); contains I…	-0.00731703	-0.0926974	0.089247	-0.162687	1.2544	-0.0472002	-0.117041	0.851726	-0.0525882	-0.0401092	-0.00709098	0.096338	-0.213379	0.0506918	0.801034	0.453364	-0.100014	-0.00345036	-0.0734403	1.09171	1.90419	1.05301	1.12651	-4.3314	0.999966	0.999921	0.997812	0.884216	1.9653e-07	0.988441	0.983592	0.000478044	0.999983	0.99987	0.999901	0.999965	0.999968	0.999987	0.00412897	0.665179	0.88452	0.995996	0.891391	1.26367e-06	3.82774e-14
253	AT4G18280	1	NA	glycine-rich cell wall protein-related	-0.266468	-0.316837	-0.322075	-0.016284	1.22184	-0.35227	-0.34386	0.95937	-0.14472	-0.172117	-0.180153	-0.141921	-0.201938	0.185654	0.773716	0.448124	-0.583306	-0.638912	-0.338359	1.20556	0.755383	1.42088	0.739158	1.29022	0.342984	0.205441	0.166063	0.994346	7.04004e-13	0.0912998	0.0912484	3.10574e-09	0.999983	0.99987	0.959916	0.999965	0.971994	0.999987	5.86317e-06	0.0796386	0.000192707	3.11452e-05	0.0398501	1.60952e-13	6.43539e-07
254	AT1G78960	4	ATLUP2, LUP2	Encodes a multifunctional 2-3-oxidosqualene (OS)-triterpene cyclase that can cyclize OS into lupeol, alpha- and beta-amyrin.	-0.052466	-0.000468838	-0.196417	0.231154	1.40593	-0.205298	-0.0253444	1.02642	0.0610021	-0.061471	-0.143827	-0.05259	0.0272456	0.203908	0.822511	0.583419	-0.0529349	-0.196886	0.034737	1.63708	0.942185	0.128644	0.15313	0.812257	0.999966	0.999921	0.709673	0.402437	5.71829e-15	0.585215	0.999475	7.40321e-10	0.999983	0.99987	0.999901	0.999965	0.999968	0.999987	2.26092e-06	0.00740339	0.920159	0.399313	0.928682	5.9783e-19	2.69778e-09
255	AT1G33811	4	NA	GDSL-motif lipase/hydrolase family protein; similar to GDSL-motif lipase/hydrolase family protein [Arabidopsis thaliana] (TAIR:AT5G45670.1); similar to GDSL-lipase protein [Capsicum annuum] (GB:AAX20033.1); contains InterPro domain Lipolytic enzyme, G-D-S-L; (InterPro:IPR001087)	-0.221896	-0.0659067	0.152446	0.130629	1.94077	-0.168551	-0.129765	1.63283	0.0679717	-0.133878	-0.0346725	0.187119	-0.316883	0.447512	1.18532	0.755451	-0.287802	0.0865394	0.283075	2.0714	1.20168	0.570463	-0.515167	-0.292312	0.777574	0.999921	0.956338	0.916724	1.42106e-15	0.857112	0.964817	1.14761e-12	0.999983	0.99987	0.999901	0.999965	0.795545	0.493096	2.8857e-07	0.00934896	0.332863	0.863127	0.289184	5.93824e-18	9.07771e-09
256	AT5G27200	5	ACP5	encodes an acyl carrier protein	0.0840868	0.0620385	0.395719	1.27258	1.39902	0.204142	0.861002	1.591	-0.0110149	0.0730534	0.131089	0.26463	0.596372	0.676203	0.914798	0.484224	0.146125	0.457757	1.66829	2.6716	0.823873	1.55259	-1.71726	-3.03768	0.997493	0.999921	0.180056	5.51112e-10	1.71747e-11	0.738051	1.90399e-05	1.23317e-13	0.999983	0.99987	0.999901	0.999965	0.0190069	0.011939	1.91804e-05	0.220337	0.712065	0.0306823	2.60592e-15	2.21734e-25	1.24866e-05
257	AT1G32780	5	NA	alcohol dehydrogenase, putative; similar to alcohol dehydrogenase, putative [Arabidopsis thaliana] (TAIR:AT1G64710.1); similar to Os10g0159800 [Oryza sativa (japonica cultivar-group)] (GB:NP_001064203.1); similar to alcohol dehydrogenase [Solanum tuberosum] (GB:CAA37333.1); contains InterPro domain NAD-binding site; (InterPro:IPR000205); contains InterPro domain GroES-like; (InterPro:IPR011032); …	0.20207	0.0664905	0.74077	1.39718	1.47033	0.469899	1.12169	1.49684	0.0455984	0.0208921	0.449007	0.291763	0.829924	0.567251	0.929588	0.54074	0.268561	0.807261	2.13795	2.8675	0.450684	1.66604	0.148651	-4.05475	0.94389	0.999921	0.0399705	2.4278e-06	6.23156e-07	0.368426	0.000213537	3.75809e-07	0.999983	0.99987	0.735504	0.999965	0.0360522	0.653396	0.00811617	0.731679	0.599286	0.00704183	1.0239e-12	3.3144e-18	0.176564
258	AT4G24140	5	NA	hydrolase, alpha/beta fold family protein; similar to BDG1 (BODYGUARD1), hydrolase [Arabidopsis thaliana] (TAIR:AT1G64670.1); similar to unknown [Oryza sativa (japonica cultivar-group)] (GB:AAO33147.1); contains InterPro domain Esterase/lipase/thioesterase; (InterPro:IPR000379); contains InterPro domain Alpha/beta hydrolase fold-1; (InterPro:IPR000073)	0.515122	0.365051	0.00879115	0.793927	2.9807	0.204278	-0.142564	2.73878	0.389368	-0.0243169	0.228595	-0.219804	0.0772398	0.716687	2.02209	0.958606	0.880173	0.373842	0.802718	3.77463	1.70906	0.12304	-0.179688	-3.48841	0.184005	0.621412	0.997812	0.00367327	2.22925e-20	0.855687	0.976478	4.23113e-19	0.999983	0.99987	0.999901	0.999965	0.999968	0.0920845	8.69246e-12	0.00589202	0.000623028	0.272238	0.00127854	2.44023e-27	4.43444e-11
259	AT1G65490	4	NA	similar to unknown protein [Arabidopsis thaliana] (TAIR:AT1G65500.1)	0.156761	0.11849	-0.115888	0.44767	1.679	0.235498	0.0453091	1.48806	-0.216653	0.335143	-0.0996454	-0.0162422	0.0615514	0.386118	1.10194	0.577056	0.275251	0.00260216	0.331782	2.12667	1.43106	0.679037	0.118696	0.157516	0.962869	0.999921	0.997812	0.207662	1.29219e-10	0.787561	0.999475	6.23584e-09	0.999983	0.99987	0.999901	0.999965	0.999968	0.999987	5.51668e-05	0.310465	0.487665	0.997284	0.288635	2.13559e-15	5.55913e-09
260	AT5G37860	15	NA	copper-binding family protein; similar to heavy-metal-associated domain-containing protein [Arabidopsis thaliana] (TAIR:AT3G05220.1); similar to hypothetical protein [Trifolium pratense] (GB:BAE71268.1); similar to Heavy metal transport/detoxification protein [Medicago truncatula] (GB:ABE90127.1); contains InterPro domain Heavy metal transport/detoxification protein; (InterPro:IPR006121)	-0.0713486	-0.202835	-0.144575	-0.112522	2.64796	-0.153895	-0.244558	1.27577	-0.159048	-0.0437874	-0.110107	-0.0344676	-0.21009	0.0975682	1.1782	1.46976	-0.274184	-0.34741	-0.257097	2.53544	3.43658	-3.48064	-1.3211	-1.49761	0.999966	0.999921	0.990836	0.969858	2.76882e-16	0.925394	0.862872	6.88145e-06	0.999983	0.99987	0.999901	0.999965	0.999968	0.999987	0.000138663	2.41658e-05	0.564129	0.392428	0.537082	1.49608e-16	4.86135e-23
261	AT5G62730	4	NA	proton-dependent oligopeptide transport (POT) family protein; similar to nitrate transporter, putative [Arabidopsis thaliana] (TAIR:AT1G27040.1); similar to ATNRT1:2 (NITRATE TRANSPORTER 1:2), calcium ion binding / transporter [Arabidopsis thaliana] (TAIR:AT1G69850.1); similar to putative nitrate transporter [Oryza sativa (japonica cultivar-group)] (GB:BAD86972.1); similar to Os06g0581000 [Oryza …	0.0460887	0.284324	-0.0998485	0.268306	2.09541	0.0954486	-0.0899542	1.65893	0.0945268	0.189798	-0.0943489	-0.00549965	-0.0844546	0.352761	1.30617	0.789241	0.330413	0.184476	0.168458	2.36372	1.41599	-0.058587	-0.608923	-0.277041	0.999966	0.847015	0.997812	0.658217	3.44891e-14	0.965124	0.996374	2.26282e-10	0.999983	0.99987	0.999901	0.999965	0.999968	0.999987	1.50849e-06	0.0314077	0.349412	0.698978	0.693427	2.07392e-17	7.90397e-09
262	AT2G40330	4	PYL6, RCAR9	Bet v I allergen family protein; similar to unknown protein [Arabidopsis thaliana] (TAIR:AT2G38310.1); similar to hypothetical protein [Nicotiana tabacum] (GB:CAI84653.1); contains domain Bet v1-like (SSF55961); contains domain no description (G3D.3.30.530.20)	0.00887672	0.338946	0.600008	0.478993	0.950164	0.716058	0.714484	0.867386	-0.0651206	0.404067	0.311992	0.288016	0.426467	0.0525259	0.81486	0.135303	0.347823	0.938954	1.079	1.42916	0.11818	0.178405	0.455077	0.590432	0.999966	0.29083	0.00270863	0.0192913	2.61807e-07	0.000167374	0.000151459	2.44706e-06	0.999983	0.304326	0.592753	0.999965	0.157726	0.999987	3.95688e-05	0.999828	0.103484	1.41972e-07	1.69864e-09	5.86938e-14	0.691027
263	AT2G36750	5	UGT73C1	UGT72C1 (UDP-glucosyl transferase 72C1); UDP-glycosyltransferase/ transferase, transferring glycosyl groups; Identical to Cytokinin-O-glucosyltransferase 1 (EC 2.4.1.-) (Zeatin O- glucosyltransferase 1) (AtZOG1) (UGT73C1) [Arabidopsis Thaliana] (GB:Q9ZQ99); similar to UDP-glucoronosyl/UDP-glucosyl transferase family protein [Arabidopsis thaliana] (TAIR:AT2G36780.1); similar to DOGT1 (DON-GLUCOSYL…	-0.0589738	0.0125744	-0.0193226	0.657019	1.21251	0.0323583	-0.120029	1.55151	0.0828519	-0.0702776	0.102636	-0.121959	0.00192989	0.655089	0.896425	0.316085	-0.0463994	-0.00674829	0.637696	1.86953	0.569802	0.316203	-1.16246	-0.648396	0.999966	0.999921	0.997812	0.000906896	7.19435e-10	0.991441	0.957491	8.32611e-14	0.999983	0.99987	0.999901	0.999965	0.999968	0.0117653	1.40966e-05	0.972538	0.94676	0.990727	0.00049784	3.12736e-18	0.00211415
264	AT5G53486	1	NA	unknown protein	-0.27231	-0.00763836	0.513672	0.100627	1.10841	0.231495	0.180639	1.23482	0.0673882	-0.0750266	0.306521	0.20715	-0.0265109	0.127138	1.10768	0.000731987	-0.279949	0.506033	0.614298	1.20904	-0.335441	1.49915	1.96754	0.238783	0.852552	0.999921	0.350879	0.981895	0.00031961	0.863999	0.968174	5.4652e-05	0.999983	0.99987	0.996062	0.999965	0.999968	0.999987	0.00130148	0.999828	0.593909	0.174769	0.0548783	2.14206e-05	0.393568
265	AT2G42530	4	COR15B	cold-responsive protein / cold-regulated protein (cor15b); similar to COR15A (COLD-REGULATED 15A) [Arabidopsis thaliana] (TAIR:AT2G42540.2); similar to cor15b (GB:AAA32774.1); contains domain LATE EMBRYOGENESIS ABUNDANT (PLANTS) LEA-RELATED (PTHR23241)	-0.22423	-0.170577	0.583317	0.690941	1.55282	0.106654	0.14758	1.70635	0.125224	-0.295801	0.402455	0.180862	-0.0332815	0.724223	0.982132	0.570691	-0.394807	0.412739	1.27426	2.24376	1.18015	0.252076	0.0602201	-1.41728	0.783313	0.999921	0.0259828	0.00272134	1.60764e-11	0.94196	0.942614	4.46678e-13	0.999983	0.99987	0.494582	0.999965	0.999968	0.0174397	3.66004e-05	0.14315	0.131059	0.105068	2.60647e-09	3.59736e-19	2.76109e-08
266	AT3G60580	4	NA	zinc finger (C2H2 type) family protein; similar to zinc finger (C2H2 type) family protein [Arabidopsis thaliana] (TAIR:AT2G45120.1); similar to ZPT3-3 [Petunia x hybrida] (GB:BAA21927.1); contains InterPro domain Zinc finger, C2H2-type; (InterPro:IPR007087)	-0.0263078	-0.163004	-0.195382	0.277085	1.35611	-0.226431	-0.0773259	1.22004	-0.112764	-0.0502394	-0.176191	-0.0191909	-0.058135	0.33522	0.884816	0.471297	-0.189311	-0.358386	0.0817026	1.6332	1.60811	0.625336	-1.87677	0.864478	0.999966	0.997749	0.808653	0.343635	2.31219e-12	0.601957	0.991617	1.12862e-10	0.999983	0.99987	0.999901	0.999965	0.999968	0.769285	5.94615e-06	0.14577	0.517735	0.0824296	0.819834	1.4032e-16	3.77236e-16
267	AT3G09450	4	NA	similar to unknown protein [Arabidopsis thaliana] (TAIR:AT2G28780.1); similar to P-type trefoil [Medicago truncatula] (GB:ABD32899.1)	0.0488519	-0.085097	-0.0143275	0.682311	0.80793	-0.0391979	0.504448	0.966063	-0.0245796	-0.0605174	0.0213196	-0.0356471	0.540095	0.142216	0.823847	-0.0159164	-0.0362451	-0.0994245	0.667983	1.49024	0.461404	0.698594	0.112378	0.229806	0.999966	0.999921	0.997812	0.0142499	0.00202863	0.99167	0.144831	0.000157716	0.999983	0.99987	0.999901	0.999965	0.246343	0.999987	0.00572425	0.999828	0.971319	0.866337	0.00733968	1.22547e-09	0.0889799
268	AT4G08596	11	NA	pseudogene, FAR1 -related protein, temporary automated functional assignment; blastp match of 63% identity and 8.3e-53 P-value to GP|23237937|dbj|BAC16510.1||AP005198 transposase-like {Oryza sativa (japonica cultivar-group)}	-0.0744934	-0.0346197	-0.0501673	0.124136	0.0720961	-0.0984741	-0.135611	1.33569	0.16709	-0.201709	0.103235	-0.153403	0.0177918	0.106345	1.22934	-1.15725	-0.109113	-0.084787	0.073969	0.196232	-0.134914	0.0224247	0.00175131	0.0748626	0.999966	0.999921	0.997812	0.981895	0.973897	0.981945	0.997845	0.000864776	0.999983	0.99987	0.999901	0.999965	0.999968	0.999987	0.00874664	0.0534288	0.934621	0.936854	0.938859	0.75496	0.861899
269	AT4G03050	4	AOP3	encodes a 2-oxoglutarate-dependent dioxygenase that catalyzes the conversion of methylsulfinylalkyl glucosinolates to hydroxyalkyl glucosinolates. involved in glucosinolate biosynthesis and secondary metabolism.	-0.261988	0.0161305	0.351718	0.775169	1.51089	0.0857071	0.338152	1.58296	0.014035	0.00209552	0.0836115	0.268107	0.0700448	0.705124	0.87784	0.633045	-0.245857	0.367849	1.12689	2.28605	0.979122	1.19936	0.727019	-0.253733	0.613347	0.999921	0.317045	0.000158857	1.93705e-12	0.952606	0.295421	2.99944e-13	0.999983	0.99987	0.999901	0.999965	0.999968	0.00846565	5.957e-05	0.0307809	0.405968	0.120601	8.08204e-09	1.88652e-21	3.95148e-07
270	AT1G68620	1	NA	similar to unknown protein [Arabidopsis thaliana] (TAIR:AT5G16080.1); similar to CXE carboxylesterase [Actinidia deliciosa] (GB:ABB89015.1); contains InterPro domain Esterase/lipase/thioesterase; (InterPro:IPR000379); contains InterPro domain Alpha/beta hydrolase fold-3; (InterPro:IPR013094)	0.0191055	-0.103937	0.0585447	0.106741	0.367548	0.0334076	-0.228377	1.57482	0.0575032	-0.16144	0.194847	-0.136303	-0.0920748	0.198815	1.376	-1.00845	-0.0848311	-0.0453919	0.165285	0.474288	0.463482	1.19276	2.15535	-0.280282	0.999966	0.999921	0.997812	0.976041	0.444861	0.993585	0.898623	8.48629e-08	0.999983	0.99987	0.999901	0.999965	0.999968	0.999987	1.2886e-05	0.00982563	0.932379	0.957836	0.752671	0.12893	0.157688
271	AT2G39210	1	NA	nodulin family protein; similar to nodulin family protein [Arabidopsis thaliana] (TAIR:AT2G28120.1); similar to putative nodule-specific protein [Oryza sativa (japonica cultivar-group)] (GB:AAO37543.1); similar to nitrate and chloride transporter [Glycine max] (GB:AAW51884.1); similar to putative nodule-specific protein [Oryza sativa (japonica cultivar-group)] (GB:BAC83908.1); contains InterPro d…	-0.0529717	-0.152412	-0.241428	-0.187421	1.41517	-0.109044	-0.453278	1.05653	-0.0570181	-0.0953935	-0.01365	-0.227778	-0.2255	0.0380795	1.01845	0.396721	-0.205383	-0.393839	-0.428848	1.22775	0.968442	2.28584	-1.38406	2.04507	0.999966	0.999921	0.919082	0.898787	1.12499e-06	0.965662	0.365576	0.000333509	0.999983	0.99987	0.999901	0.999965	0.999968	0.999987	0.00222505	0.999828	0.731448	0.317618	0.210344	6.40327e-06	0.000481225
272	AT4G02180	2	NA	DC1 domain-containing protein; similar to DC1 domain-containing protein [Arabidopsis thaliana] (TAIR:AT4G01910.1); similar to DC1 domain-containing protein [Arabidopsis thaliana] (TAIR:AT4G01760.1); similar to DC1 domain-containing protein [Arabidopsis thaliana] (TAIR:AT4G01930.1); similar to DC1 domain-containing protein [Brassica oleracea] (GB:ABD65623.1); contains InterPro domain C1-like; (Int…	-0.115077	-0.00853895	0.0290439	0.0537702	-0.0728536	-0.0172698	0.130248	1.45218	-0.0141456	0.00560666	-0.0228764	0.0519203	0.0783274	-0.0245571	1.47674	-1.54959	-0.123616	0.0205049	0.0828141	-0.0190834	0.164324	1.38117	-1.25976	-0.204498	0.999966	0.999921	0.997812	0.994346	0.977843	0.998468	0.999475	0.00305506	0.999983	0.99987	0.999901	0.999965	0.999968	0.999987	0.00854915	0.0164431	0.939582	0.988421	0.94331	0.983	0.859449
273	AT4G04080	9	ATISU3, ISU3	Encodes a mitochondrial protein similar to E.coli IscU. In bacteria, IscU is a scaffold protein accepting sulfur and iron to build a transient Fe-S cluster,which is subsequently transferred to a target apoprotein.	-0.00892919	-0.0299944	0.049428	-0.00453857	-0.111654	-0.0536894	0.257788	1.57378	0.0470202	-0.0770146	0.0233252	0.0261027	0.231686	-0.236224	1.81001	-1.92166	-0.0389236	0.0194335	0.0448894	-0.116192	0.126158	2.80677	0.694726	-1.9556	0.999966	0.999921	0.997812	0.998687	0.96693	0.995083	0.983199	0.00428932	0.999983	0.99987	0.999901	0.999965	0.999968	0.999987	0.00279286	0.00626766	0.986002	0.990212	0.973313	0.904343	0.91133
274	AT4G04570	4	CRK40	protein kinase family protein; similar to protein kinase family protein [Arabidopsis thaliana] (TAIR:AT4G04540.1); similar to protein kinase family protein [Arabidopsis thaliana] (TAIR:AT4G04500.1); similar to receptor-like protein kinase homolog RK20-1 [Phaseolus vulgaris] (GB:AAD21872.1); contains InterPro domain Serine/threonine protein kinase; (InterPro:IPR002290); contains InterPro domain Pr…	0.157534	-0.128635	-0.0895055	0.673634	1.28262	-0.0430922	0.0689712	1.26327	-0.038562	-0.0900735	0.0469813	-0.136487	0.205458	0.468176	0.795098	0.48752	0.0288989	-0.218141	0.584129	1.95625	0.633899	-0.598138	0.642365	0.319554	0.910737	0.999921	0.997812	0.00137296	7.31188e-10	0.986498	0.998168	1.24038e-09	0.999983	0.99987	0.999901	0.999965	0.999968	0.321957	0.000412779	0.239067	0.971319	0.484338	0.00304519	5.44333e-18	0.0011536
275	AT2G16210	5	NA	transcriptional factor B3 family protein; similar to transcriptional factor B3 family protein [Arabidopsis thaliana] (TAIR:AT2G35310.1); similar to Transcriptional factor B3; Cupredoxin [Medicago truncatula] (GB:ABE81219.1); contains InterPro domain Transcriptional factor B3; (InterPro:IPR003340), transcriptional factor B3 family protein; similar to transcriptional factor B3 family protein [Arabi…	-0.106771	0.111482	0.302362	0.672899	2.25182	0.313108	0.378746	1.71692	-0.0549054	0.166388	0.146721	0.155641	0.223105	0.449794	1.26712	0.984694	0.00471148	0.413844	0.975261	2.92472	1.588	-2.28973	-2.11195	-1.88342	0.978925	0.999921	0.480979	0.00111537	4.99781e-20	0.385517	0.181661	5.95544e-15	0.999983	0.99987	0.999901	0.999965	0.999968	0.357114	5.57764e-09	6.66615e-05	0.996677	0.0615648	2.96264e-07	1.80235e-27	3.50688e-14
276	AT3G53980	4	NA	protease inhibitor/seed storage/lipid transfer protein (LTP) family protein; similar to protease inhibitor/seed storage/lipid transfer protein (LTP) family protein [Arabidopsis thaliana] (TAIR:AT5G05960.1); similar to hypothetical protein [Plantago major] (GB:CAH59408.1); contains InterPro domain Plant lipid transfer/seed storage/trypsin-alpha amylase inhibitor; (InterPro:IPR003612)	-0.264563	-0.0435733	0.341532	0.0934519	1.25581	0.0754446	-0.097491	1.55843	0.288037	-0.33161	0.407055	-0.0655228	-0.0319682	0.12542	1.43301	-0.177199	-0.308137	0.297959	0.434984	1.34927	0.554641	-0.105088	-0.0787864	0.430666	0.965025	0.999921	0.929435	0.989567	0.00604105	0.990581	0.999475	0.000372537	0.999983	0.99987	0.999901	0.999965	0.999968	0.999987	0.00443933	0.999828	0.726982	0.723063	0.470472	0.000908565	0.288953
277	AT1G07720	4	KCS3	beta-ketoacyl-CoA synthase family protein; Identical to 3-ketoacyl-CoA synthase 3 (EC 2.3.1.-) (KCS-3) (Very-long-chain fatty acid condensing enzyme 3) (VLCFA condensing enzyme 3) (KCS3) [Arabidopsis Thaliana] (GB:Q9LQP8); similar to beta-ketoacyl-CoA synthase family protein [Arabidopsis thaliana] (TAIR:AT2G28630.1); similar to 3-ketoacyl-CoA synthase 3 (KCS-3) (Very-long-chain fatty acid condens…	-0.097496	-0.235943	0.146221	0.525604	1.29802	0.128358	0.262991	1.17382	-0.24351	0.00756709	0.120791	0.0254301	0.237561	0.288043	0.885778	0.412247	-0.333439	-0.0897225	0.671825	1.82363	0.586682	0.053981	0.0596428	-0.920748	0.978925	0.708554	0.926034	0.00723163	1.15552e-11	0.884524	0.449201	4.02923e-10	0.999983	0.99987	0.999901	0.999965	0.939264	0.999987	5.94615e-06	0.322928	0.120771	0.821166	0.000101638	8.94904e-19	0.00077278
278	AT1G70820	4	NA	phosphoglucomutase, putative / glucose phosphomutase, putative; similar to phosphoglucosamine mutase family protein [Arabidopsis thaliana] (TAIR:AT5G17530.2); similar to Os06g0476200 [Oryza sativa (japonica cultivar-group)] (GB:NP_001057639.1); similar to phosphoglucomutase [Spinacia oleracea] (GB:CAA53507.1); contains InterPro domain Phosphoglucomutase/phosphomannomutase alpha/beta/alpha domain …	-0.0609129	-0.0816301	1.05965	1.31412	1.1121	0.632696	1.02289	1.46157	0.0173692	-0.0989993	0.731695	0.327952	0.694934	0.619181	0.84239	0.269709	-0.142543	0.978017	2.37376	2.42621	0.36848	0.460605	0.00535221	0.42641	0.999966	0.999921	1.02485e-05	3.60067e-08	2.14065e-06	0.0204862	1.68059e-05	1.23052e-09	0.999983	0.99987	0.0165322	0.999965	0.0218633	0.134501	0.00155035	0.999828	0.792557	1.55305e-05	5.4983e-19	1.82247e-19	0.162113
279	AT5G13320	4	GDG1, GH3.12, PBS3, WIN3	signaling gene in disease-resistance involved in restricting the spread of both virulent and avirulent pathogens	-0.284599	-0.0494207	0.0127171	0.258395	1.44403	0.0111573	-0.0134404	1.15369	-0.00443925	-0.0449815	0.0561388	-0.0434217	0.0299813	0.228413	0.925276	0.518756	-0.33402	-0.0367036	0.271112	1.70243	1.22201	0.33973	0.00736138	0.555268	0.21333	0.999921	0.997812	0.222559	4.61884e-17	0.997551	0.999475	4.12072e-13	0.999983	0.99987	0.999901	0.999965	0.999968	0.999987	9.06205e-09	0.00934896	0.0396627	0.926109	0.092163	9.55017e-22	8.13658e-15
280	AT1G72930	4	TIR	Toll/interleukin-1 receptor-like protein (TIR) mRNA,	-0.185358	-0.186787	0.17338	0.17437	1.33634	-0.11052	0.000968788	1.09692	-0.0121518	-0.174635	0.0641148	0.109265	-0.108296	0.282666	0.81425	0.522094	-0.372145	-0.013407	0.34775	1.51071	1.28467	1.19382	-0.0315989	0.548042	0.809248	0.939034	0.884242	0.75072	1.72525e-11	0.915721	0.999691	1.12412e-08	0.999983	0.99987	0.999901	0.999965	0.999968	0.999987	7.74567e-05	0.100334	0.0868412	0.9827	0.0910959	2.33594e-14	1.81702e-11
281	AT1G52827	4	ATCDT1, CDT1	unknown protein	-0.0666285	0.0277134	0.150873	0.345193	1.28096	0.29767	0.11686	1.00931	-0.0974912	0.125205	0.172465	-0.021592	0.138452	0.206741	0.802567	0.478391	-0.0389151	0.178587	0.496066	1.62615	0.580461	0.452288	0.460467	-1.85091	0.999966	0.999921	0.934341	0.219446	3.0032e-10	0.427267	0.968591	3.24601e-07	0.999983	0.99987	0.999901	0.999965	0.999968	0.999987	0.000215285	0.226071	0.959013	0.593396	0.0113933	5.57833e-15	0.00237607
282	AT1G01355	4	NA	NA	0.0735434	-0.103574	0.0773917	0.39242	1.23423	-0.0366713	0.105756	1.1516	-0.0596854	-0.0438887	0.00721738	0.0701744	0.0355817	0.356838	0.79476	0.439465	-0.0300307	-0.0261824	0.469811	1.62665	0.605258	0.787111	0.363871	-1.5407	0.999966	0.999921	0.997812	0.154096	4.33181e-09	0.990581	0.982319	3.15039e-08	0.999983	0.99987	0.999901	0.999965	0.999968	0.928577	0.000564578	0.430821	0.970825	0.965928	0.0252767	3.65847e-14	0.00247961
283	AT5G59670	4	NA	leucine-rich repeat protein kinase, putative; similar to leucine-rich repeat protein kinase, putative [Arabidopsis thaliana] (TAIR:AT5G59680.1); similar to leucine-rich repeat protein kinase, putative [Arabidopsis thaliana] (TAIR:AT5G59650.1); similar to MEE39 (maternal effect embryo arrest 39), kinase [Arabidopsis thaliana] (TAIR:AT3G46330.1); similar to Protein kinase [Medicago truncatula] (GB:…	-0.342393	-0.134775	0.174248	0.958014	1.44468	-0.0413881	0.483867	1.54567	-0.0090555	-0.125719	0.0843311	0.0899166	0.39395	0.564064	0.981609	0.463072	-0.477168	0.039473	1.13226	2.4027	0.891937	0.167112	-0.40551	-0.426729	0.245657	0.999921	0.869517	2.84782e-07	3.69974e-13	0.985464	0.023015	2.06621e-14	0.999983	0.99987	0.999901	0.999965	0.247211	0.0388492	7.89908e-07	0.188788	0.0139335	0.937646	4.50676e-10	1.41766e-24	4.4594e-07
284	AT2G42540	4	COR15, COR15A	A cold-regulated gene whose product is targeted to the chloroplast and constitutive expression increases freezing tolerance in protoplasts in vitro and chloroplasts in vivo. NMR and x-ray diffraction studies suggest that COR15a alters the intrinsic curvature of the inner membrane of chloroplast envelope.	-0.407293	-0.224238	0.263708	0.551142	2.0709	-0.0727907	0.0238013	2.13919	0.0980123	-0.32225	0.24946	0.0142485	0.00955279	0.541589	1.5976	0.473301	-0.631532	0.03947	0.81485	2.62204	1.79753	1.32556	0.574512	-2.54366	0.362914	0.990193	0.813604	0.0643211	2.49272e-14	0.976282	0.999475	5.03732e-15	0.999983	0.99987	0.996062	0.999965	0.999968	0.403911	3.72931e-09	0.642972	0.0154357	0.956272	0.000578525	5.71906e-20	1.39226e-12
285	AT3G25620	1	ABCG21	ABC transporter family protein; Identical to White-brown complex homolog protein 21 (WBC21) [Arabidopsis Thaliana] (GB:Q7XA72;GB:Q9LI82); similar to ABC transporter family protein [Arabidopsis thaliana] (TAIR:AT1G31770.1); similar to ABC transporter-like protein [Brassica rapa] (GB:ABB97034.1); contains InterPro domain AAA ATPase; (InterPro:IPR003593); contains InterPro domain ABC transporter rel…	-0.218884	0.214829	0.337739	-0.449374	0.62292	0.518797	-0.488671	0.974323	0.26481	-0.0499809	0.568777	-0.231038	-0.257633	-0.19174	1.16606	-0.543142	-0.00405489	0.552569	-0.111634	0.173547	0.601231	1.04693	0.584159	0.297768	0.968347	0.999921	0.874486	0.528685	0.19403	0.475951	0.516611	0.0125628	0.999983	0.99987	0.699984	0.999965	0.999968	0.999987	0.0062191	0.999828	0.998512	0.231922	0.8899	0.766901	0.131659
286	AT5G25440	4	NA	protein kinase family protein; similar to protein kinase family protein [Arabidopsis thaliana] (TAIR:AT5G11410.1); similar to Os06g0727400 [Oryza sativa (japonica cultivar-group)] (GB:NP_001058637.1); similar to H0409D10.5 [Oryza sativa (indica cultivar-group)] (GB:CAH66747.1); contains InterPro domain Protein kinase-like; (InterPro:IPR011009); contains InterPro domain Protein kinase; (InterPro:I…	0.128297	-0.333634	-0.107675	0.290701	1.23571	-0.194191	0.0545971	1.05722	-0.155679	-0.177955	-0.0162367	-0.0914385	0.146036	0.144665	0.912556	0.323159	-0.205336	-0.441309	0.183025	1.52642	0.601056	0.140644	0.00462189	0.268804	0.979581	0.646083	0.997812	0.562957	4.14756e-07	0.850826	0.999475	1.47462e-05	0.999983	0.99987	0.999901	0.999965	0.999968	0.999987	0.000814695	0.999828	0.644142	0.123491	0.639044	1.57517e-10	0.013121
287	AT1G18710	5	AtMYB47, MYB47	Member of the R2R3 factor gene family.	0.0456167	-0.236257	0.182893	0.51237	1.82503	-0.0560555	0.234152	1.5779	-0.0166801	-0.219577	0.163521	0.0193717	0.21478	0.29759	1.28031	0.544726	-0.19064	-0.0533638	0.695263	2.3374	1.47447	-0.975911	-1.70672	-0.974837	0.999966	0.839209	0.898297	0.0305578	3.49047e-15	0.979382	0.69212	1.02008e-12	0.999983	0.99987	0.999901	0.999965	0.999968	0.999987	1.25675e-08	0.134568	0.595206	0.923302	0.00045104	2.51576e-21	3.17107e-12
288	AT3G56620	4	NA	integral membrane family protein / nodulin MtN21-related; similar to nodulin MtN21 family protein [Arabidopsis thaliana] (TAIR:AT2G40900.1); similar to putative nodulin MtN21 [Oryza sativa (japonica cultivar-group)] (GB:BAB92246.1); contains InterPro domain Protein of unknown function DUF6, transmembrane; (InterPro:IPR000620)	0.029977	-0.111615	0.0138106	0.510743	1.53145	-0.0248584	-0.201496	1.53989	0.0918999	-0.203515	0.178656	-0.164846	-0.0366508	0.547394	0.992495	0.538958	-0.0816377	-0.0978041	0.524554	2.0422	0.573984	0.138524	0.230789	0.739076	0.999966	0.999921	0.997812	0.00566401	2.90144e-15	0.992446	0.667854	1.59264e-15	0.999983	0.99987	0.989012	0.999965	0.999968	0.0276421	9.83331e-08	0.0324757	0.860602	0.78914	0.00168645	2.33162e-22	0.000519543
289	AT2G29290	4	NA	tropinone reductase, putative / tropine dehydrogenase, putative; similar to SAG13 (Senescence-associated gene 13), oxidoreductase [Arabidopsis thaliana] (TAIR:AT2G29350.1); similar to Tropinone reductase, putative, expressed [Oryza sativa (japonica cultivar-group)] (GB:ABF95188.1); contains InterPro domain Short-chain dehydrogenase/reductase SDR; (InterPro:IPR002198); contains InterPro domain Glu…	-0.022559	-0.0610978	0.105471	0.196461	1.61382	-0.05084	-0.136836	1.36377	0.0269324	-0.0880302	0.0371902	0.0682811	-0.205117	0.401578	0.962187	0.651637	-0.0836568	0.0443734	0.301933	1.81029	1.42048	0.827145	-0.234867	-1.2843	0.999966	0.999921	0.997812	0.847691	1.65298e-09	0.988644	0.979892	2.01599e-07	0.999983	0.99987	0.999901	0.999965	0.999968	0.999987	0.00111961	0.194379	0.922449	0.953086	0.378742	5.30488e-12	1.96449e-08
290	AT1G16060	5	ADAP	ovule development protein, putative; similar to ovule development protein, putative [Arabidopsis thaliana] (TAIR:AT1G79700.2); similar to Pathogenesis-related transcriptional factor and ERF [Medicago truncatula] (GB:ABE94683.1); similar to Os09g0423800 [Oryza sativa (japonica cultivar-group)] (GB:NP_001063215.1); contains InterPro domain Pathogenesis-related transcriptional factor and ERF; (Inter…	0.0678091	-0.0547516	0.0690785	0.732545	1.26647	0.116005	0.242963	1.37255	-0.0876559	0.0329043	0.0831006	-0.0140221	0.256985	0.47556	0.896992	0.369477	0.0130575	0.0143269	0.801623	1.99901	0.562846	0.581949	-0.87241	-1.0361	0.996753	0.999921	0.997812	2.71739e-06	5.9216e-14	0.86922	0.3623	1.98644e-15	0.999983	0.99987	0.999901	0.999965	0.627865	0.0383972	8.15056e-08	0.245743	0.983644	0.978386	7.05982e-08	2.31625e-24	0.000135423
291	AT5G18430	4	NA	GDSL-motif lipase/hydrolase family protein; similar to ATLTL1/LTL1 (LI-TOLERANT LIPASE 1), carboxylic ester hydrolase [Arabidopsis thaliana] (TAIR:AT3G04290.1); similar to GSDL-motif lipase [Agave americana] (GB:AAS75127.1); contains InterPro domain Lipolytic enzyme, G-D-S-L; (InterPro:IPR001087)	0.0667607	-0.174712	0.0223849	0.414989	1.82074	-0.132442	0.0101317	1.86636	-0.135529	-0.0391827	-0.0932596	0.115644	-0.105513	0.520501	1.34586	0.47488	-0.107951	-0.152327	0.437374	2.23573	0.731816	0.695643	-0.92089	-0.464695	0.999966	0.999921	0.997812	0.120497	3.67784e-15	0.904408	0.999475	1.05294e-15	0.999983	0.99987	0.999901	0.999965	0.999968	0.187989	3.59935e-09	0.310465	0.836921	0.696898	0.0426025	2.45981e-20	0.000214119
292	AT3G05400	4	NA	sugar transporter, putative; Identical to Sugar transporter ERD6-like 12 (Sugar transporter-like protein 5) (SUGTL5) [Arabidopsis Thaliana] (GB:Q8VZT3;GB:Q9MA53;GB:Q9SCW6); similar to SFP1, carbohydrate transporter/ sugar porter [Arabidopsis thaliana] (TAIR:AT5G27350.1); similar to putative sugar transporter [Solanum lycopersicum] (GB:CAC00697.2); contains InterPro domain Sugar transporter; (Inte…	-0.453348	0.753059	0.7029	0.943206	0.971767	1.18928	0.758705	0.997621	0.241609	0.511449	0.67783	0.0250695	0.733636	0.20957	0.788051	0.183716	0.299711	1.45596	1.64611	1.91497	0.667496	0.0981941	0.097256	-0.0802616	0.204411	0.00393494	0.00734846	6.89713e-05	3.35144e-05	5.9598e-07	0.00233087	2.13431e-05	0.999983	0.312919	0.0347473	0.999965	0.0121502	0.999987	0.00373254	0.999828	0.36558	4.20627e-10	3.37024e-12	7.2605e-15	0.00333004
293	AT2G16367	4	NA	Encodes a defensin-like (DEFL) family protein.	-0.133394	0.016332	0.276341	0.135913	1.76703	0.299697	0.0577378	1.16894	-0.0383685	0.0547006	0.244996	0.0313445	0.0263933	0.10952	1.05942	0.707617	-0.117062	0.292673	0.412254	1.90295	2.40392	0.854458	-0.39187	-1.79814	0.986836	0.999921	0.839529	0.949178	2.4231e-10	0.690559	0.999475	1.66784e-05	0.999983	0.99987	0.999901	0.999965	0.999968	0.999987	0.000412779	0.136049	0.879386	0.47944	0.190413	2.89745e-12	2.79727e-16
294	AT3G23120	4	AtRLP38, RLP38	leucine-rich repeat family protein; similar to disease resistance family protein / LRR family protein [Arabidopsis thaliana] (TAIR:AT3G05360.1); similar to disease resistance family protein / LRR family protein [Arabidopsis thaliana] (TAIR:AT3G23010.1); similar to disease resistance family protein [Arabidopsis thaliana] (TAIR:AT3G23110.1); similar to Hcr2-0B [Lycopersicon esculentum] (GB:AAC78593…	-0.0586512	-0.330455	0.0581094	0.172118	1.77824	-0.297009	0.0754737	1.41746	-0.035575	-0.29488	-0.00212898	0.0602384	0.0152354	0.156883	1.26058	0.51766	-0.389107	-0.272346	0.230228	1.95036	0.836216	-0.991285	-0.698111	0.724147	0.999966	0.706659	0.997812	0.885158	2.31622e-11	0.651064	0.999475	3.2842e-08	0.999983	0.99987	0.999901	0.999965	0.999968	0.999987	4.18571e-06	0.512704	0.235251	0.488112	0.539728	1.10469e-13	0.000594167
295	AT3G50330	5	HEC2	basic helix-loop-helix (bHLH) family protein; similar to basic helix-loop-helix (bHLH) family protein [Arabidopsis thaliana] (TAIR:AT5G67060.1); similar to Helix-loop-helix DNA-binding [Medicago truncatula] (GB:ABE93563.1); contains InterPro domain Helix-loop-helix DNA-binding; (InterPro:IPR011598); contains InterPro domain Basic helix-loop-helix dimerisation region bHLH; (InterPro:IPR001092)	0.454705	-0.22614	0.520544	0.954919	2.00325	0.0567055	0.861258	1.59871	-0.173146	-0.0529931	0.109699	0.410845	0.450413	0.504507	1.0942	0.909046	0.228566	0.294404	1.47546	2.95817	0.995173	-0.00228857	-2.05652	-2.52116	0.237234	0.975219	0.124519	0.000112008	4.58019e-14	0.98468	0.000708811	2.24848e-10	0.999983	0.99987	0.999901	0.999965	0.441068	0.49435	3.31764e-05	0.00582149	0.583766	0.402175	6.40241e-10	4.87274e-23	1.66118e-05
296	AT2G36590	4	ATPROT3, ProT3	Encodes a proline transporter with affinity for gly betaine, proline, and GABA. Protein is expressed in leaves, flowers and siliques but to a much lesser extent in roots.	0.297081	-0.140946	-0.0336085	0.264548	1.18917	0.0851641	-0.0107221	1.03146	-0.18656	0.0456138	0.0395502	-0.0731588	0.0624366	0.202112	0.829347	0.35982	0.156135	-0.174555	0.23094	1.45371	0.460502	0.0405663	0.0294062	-0.305235	0.234673	0.999921	0.997812	0.262344	1.76617e-12	0.926033	0.999475	2.90139e-10	0.999983	0.99987	0.999901	0.999965	0.999968	0.999987	1.07713e-06	0.318303	0.553132	0.466827	0.218446	5.01099e-17	0.00271361
297	AT2G39420	4	NA	esterase/lipase/thioesterase family protein; similar to hydrolase, alpha/beta fold family protein [Arabidopsis thaliana] (TAIR:AT2G39410.2); similar to Os12g0262700 [Oryza sativa (japonica cultivar-group)] (GB:NP_001066522.1); similar to Os05g0363100 [Oryza sativa (japonica cultivar-group)] (GB:NP_001055317.1); similar to Alpha/beta hydrolase [Medicago truncatula] (GB:ABE84979.1); contains InterP…	-0.175754	0.0706821	0.153394	0.0554819	1.23022	0.16758	-0.164663	1.19215	0.0164714	0.0542106	0.11337	0.0400239	-0.204687	0.260169	0.931978	0.298238	-0.105072	0.224076	0.208876	1.2857	1.16826	0.759018	0.0692568	2.23146	0.799546	0.999921	0.903746	0.981895	2.68314e-11	0.781083	0.824861	9.12329e-11	0.999983	0.99987	0.999901	0.999965	0.999968	0.999987	9.14655e-07	0.915946	0.799089	0.368295	0.363096	8.44122e-13	4.33895e-11
298	AT3G11280	4	NA	Putative transcription factors interacting with the gene product of VHA-B1 (vacuolar ATPase subunit B1; as shown through yeast two-hybrid assay).	-0.314315	0.129834	0.445798	0.650847	1.23508	0.428521	0.363843	1.34408	-0.0250648	0.154899	0.273621	0.172177	0.191666	0.459181	0.884902	0.350175	-0.184481	0.575633	1.09664	1.88592	0.4658	0.223135	0.0648613	1.0414	0.23542	0.999921	0.0257354	0.000137481	3.61456e-12	0.0330225	0.0904693	1.2401e-13	0.999983	0.99987	0.65214	0.999965	0.999968	0.0991724	9.14655e-07	0.463665	0.482783	0.000449194	5.12992e-11	2.81077e-21	0.00447734
299	AT3G56060	4	NA	glucose-methanol-choline (GMC) oxidoreductase family protein; similar to glucose-methanol-choline (GMC) oxidoreductase family protein [Arabidopsis thaliana] (TAIR:AT5G51950.1); similar to glucose-methanol-choline (GMC) oxidoreductase family protein [Arabidopsis thaliana] (TAIR:AT5G51930.1); similar to putative mandelonitrile lyase [Oryza sativa (japonica cultivar-group)] (GB:BAD29242.1); similar …	-0.044283	-0.191011	0.0623907	0.253487	1.62144	0.159329	-0.224569	1.2362	-0.0902478	-0.100764	0.260093	-0.197702	-0.0268667	0.280354	0.955848	0.665593	-0.235294	-0.128621	0.315878	1.87493	1.29156	-0.0523803	0.0671892	1.19153	0.999966	0.999921	0.997812	0.613134	8.66385e-12	0.883149	0.780742	5.02126e-08	0.999983	0.99987	0.952676	0.999965	0.999968	0.999987	9.45402e-05	0.0534288	0.515673	0.785481	0.244495	3.82383e-15	4.18969e-09
300	AT4G18980	4	AtS40-3	similar to unknown protein [Arabidopsis thaliana] (TAIR:AT5G45630.1); similar to hypothetical protein MBP_91N22.56 [Musa balbisiana] (GB:ABF70130.1); contains InterPro domain Protein of unknown function DUF584; (InterPro:IPR007608)	0.0204708	0.0825701	-0.00659065	0.183165	1.40143	0.0905698	-0.104211	1.54029	-0.0719094	0.154479	-0.0639097	0.057319	-0.16153	0.344695	1.19559	0.205837	0.103041	0.0759794	0.176574	1.5846	1.22428	0.157027	0.144853	3.14946	0.999966	0.999921	0.998055	0.84456	1.12385e-08	0.966452	0.991617	6.45569e-10	0.999983	0.99987	0.999901	0.999965	0.999968	0.999987	4.33337e-06	0.999828	0.881615	0.901197	0.654275	3.92351e-11	1.39141e-07
301	AT1G27940	4	ABCB13, PGP13	PGP13 (P-GLYCOPROTEIN 13); ATPase, coupled to transmembrane movement of substances; Identical to Putative multidrug resistance protein 15 (P-glycoprotein 13) (MDR15) [Arabidopsis Thaliana] (GB:Q9C7F8); similar to PGP2 (P-GLYCOPROTEIN 2), ATPase, coupled to transmembrane movement of substances [Arabidopsis thaliana] (TAIR:AT4G25960.1); similar to ATMDR11/ATPGP19/MDR1/MDR11/PGP19 (P-GLYCOPROTEIN 19…	-0.187692	-0.572429	-0.522823	0.708164	1.87996	-0.510175	-0.231089	1.8634	-0.318584	-0.253844	-0.256331	-0.266493	0.0354033	0.67276	1.19064	0.689318	-0.760121	-1.09525	0.185341	2.58812	0.811767	-0.365544	0.265673	-1.14155	0.846188	0.0208608	0.0396796	0.0009689	1.15719e-15	0.0450344	0.703594	1.05294e-15	0.999983	0.99987	0.913064	0.999965	0.999968	0.0209511	9.83331e-08	0.0155267	0.000199305	6.09725e-08	0.546461	1.30104e-23	3.79508e-05
302	AT1G29395	4	COR413-TM1, COR413IM1, COR414-TM1	encodes a protein similar to the cold acclimation protein WCOR413 in wheat. Expression is induced by short-term cold-treatment, water deprivation, and abscisic acid treatment. Possibly targeted to thylakoid membrane.	-0.0640314	-0.0285133	0.190862	0.135018	1.31774	0.283191	-0.303493	1.15895	0.0305198	-0.0590331	0.342224	-0.151362	-0.152131	0.287149	0.871803	0.445941	-0.0925447	0.162349	0.32588	1.45276	1.99036	1.01453	0.749067	-1.30646	0.999966	0.999921	0.929435	0.932476	5.5141e-08	0.643398	0.592204	1.52939e-06	0.999983	0.99987	0.803309	0.999965	0.999968	0.999987	0.0013933	0.711863	0.897501	0.730011	0.268663	5.64227e-10	6.95601e-15
303	AT5G47590	5	NA	heat shock protein-related; similar to heat shock protein-related [Arabidopsis thaliana] (TAIR:AT4G16550.1); similar to hypothetical protein 25.t00003 [Brassica oleracea] (GB:ABD64966.1); contains InterPro domain HSP20-like chaperone; (InterPro:IPR008978)	-0.573153	-0.136468	0.568794	1.13218	1.43743	0.372927	0.84958	1.50005	-0.265733	0.129266	0.243661	0.325133	0.524447	0.607731	0.892315	0.545111	-0.709621	0.432327	1.70097	2.5696	0.241427	-2.02191	-1.66805	-0.0887153	0.000193475	0.969224	0.000174195	5.44302e-13	2.40198e-17	0.0315096	1.12868e-08	1.3049e-18	0.96917	0.99987	0.61187	0.449772	0.00207149	0.000416162	1.2667e-08	0.00582149	5.63712e-07	0.0028978	3.57019e-22	2.72632e-32	0.132075
304	AT1G48470	14	GLN1;5	Encodes cytosolic glutamine synthase isozyme. Expression of mRNA is not detectable in roots.	-0.0308728	-0.0247577	0.0650939	0.343287	1.23439	0.170333	0.00185569	1.22123	-0.139775	0.115018	0.0553152	0.00977869	-0.00792301	0.35121	0.870023	0.364365	-0.0556305	0.0403362	0.408381	1.57768	0.476249	-0.463957	4.17433	-4.71491	0.999966	0.999921	0.997812	0.213882	7.09609e-10	0.818796	0.999475	1.05254e-09	0.999983	0.99987	0.999901	0.999965	0.999968	0.826732	3.66004e-05	0.699709	0.932567	0.940214	0.0439846	1.20506e-14	0.014464
305	AT5G06839	5	TGA10, bZIP65	bZIP family transcription factor; similar to DNA binding [Arabidopsis thaliana] (TAIR:AT1G08320.3); similar to TGA10 transcription factor [Nicotiana tabacum] (GB:AAY15214.1); contains InterPro domain Eukaryotic transcription factor, DNA-binding; (InterPro:IPR008917); contains InterPro domain Basic leucine zipper; (InterPro:IPR011700); contains InterPro domain Basic-leucine zipper (bZIP) transcrip…	0.0623411	0.061199	0.129983	0.291659	1.63911	0.226886	0.161362	0.951755	-0.0791847	0.140384	0.0865022	0.0434807	0.117882	0.173778	0.777978	0.861135	0.12354	0.191182	0.421642	1.93077	1.55862	-0.458226	-0.282032	-2.19714	0.999966	0.999921	0.955273	0.300866	1.61241e-15	0.602238	0.85622	2.02026e-07	0.999983	0.99987	0.999901	0.999965	0.999968	0.999987	8.76556e-05	0.000112423	0.750228	0.502367	0.02256	6.22874e-20	1.75222e-15
306	AT5G23970	15	NA	transferase family protein; similar to transferase family protein [Arabidopsis thaliana] (TAIR:AT3G30280.1); similar to acyltransferase 1 [Capsicum chinense] (GB:AAN85435.1); contains InterPro domain Transferase; (InterPro:IPR003480)	-0.0996078	0.0869374	-0.0106797	0.0366051	1.30831	-0.0227071	0.0180754	0.414816	0.1644	-0.0774621	0.054755	-0.0654347	0.0835101	-0.0469049	0.461721	0.846594	-0.0126704	0.0762577	0.0259255	1.34492	1.84238	-1.83389	-0.980733	0.0952683	0.974253	0.999921	0.997812	0.991004	2.18148e-12	0.993585	0.999475	0.0364119	0.999983	0.99987	0.999901	0.999965	0.999968	0.999987	0.0429245	7.22773e-05	0.986484	0.847536	0.954278	1.04167e-13	9.25345e-20
307	AT2G37440	15	NA	endonuclease/exonuclease/phosphatase family protein; similar to endonuclease/exonuclease/phosphatase family protein [Arabidopsis thaliana] (TAIR:AT2G01900.1); similar to Inositol polyphosphate related phosphatase [Medicago truncatula] (GB:ABE82106.1); contains InterPro domain Inositol polyphosphate related phosphatase; (InterPro:IPR000300); contains InterPro domain Endonuclease/exonuclease/phosph…	-0.317285	-0.126633	-0.0981975	0.0490861	1.76536	-0.130759	-0.108772	0.824911	-0.0713133	-0.0553197	-0.0754395	-0.0227579	-0.0860145	0.135101	0.689811	1.07555	-0.443917	-0.22483	-0.0491113	1.81445	2.00607	-3.51567	-0.373095	0.169044	0.128173	0.999921	0.965943	0.981895	1.03617e-20	0.815348	0.918823	3.35215e-08	0.999983	0.99987	0.999901	0.999965	0.999968	0.999987	1.57645e-05	4.02625e-10	0.00319325	0.236688	0.879183	3.45324e-23	1.25552e-25
308	AT2G03020	5	NA	heat shock protein-related; similar to heat shock protein-related [Arabidopsis thaliana] (TAIR:AT4G16540.1); similar to hypothetical protein 25.t00003 [Brassica oleracea] (GB:ABD64966.1); contains InterPro domain HSP20-like chaperone; (InterPro:IPR008978); contains InterPro domain Heat shock protein Hsp20; (InterPro:IPR002068)	0.0402583	0.255805	0.544765	0.960104	1.52394	0.517412	0.684812	1.17927	0.0514544	0.204351	0.313062	0.231704	0.453108	0.506996	0.672275	0.851663	0.296064	0.80057	1.50487	2.48404	1.33752	-2.32781	-1.47594	-0.553593	0.999966	0.787203	0.0350868	7.41589e-06	9.61935e-12	0.0486458	0.00254911	3.64139e-08	0.999983	0.99987	0.767031	0.999965	0.24751	0.264859	0.00807695	0.00274755	0.303213	0.000103843	2.80163e-12	4.04463e-22	2.27511e-10
309	AT1G23550	1	SRO2	Encodes a protein with similarity to RCD1 but without the WWE domain. The protein does have a PARP signature upstream of the C-terminal protein interaction domain. The PARP signature may bind NAD+ and attach the ADP-ribose-moiety from NAD+ to the target molecule. Its presence suggests a role for the protein in ADP ribosylation.	-0.0920709	0.0432506	0.107142	-0.242085	0.153125	-0.105497	0.0485163	0.152594	0.055546	-0.0122955	-0.0932018	0.200344	-0.151827	-0.0902581	0.242852	-0.0897269	-0.0488204	0.150392	-0.134944	-0.0889606	0.848382	0.721804	1.35017	0.557271	0.988171	0.999921	0.983865	0.502096	0.732278	0.921539	0.999475	0.67278	0.999983	0.99987	0.999901	0.999965	0.999968	0.999987	0.580764	0.999828	0.940996	0.658786	0.662699	0.772244	2.32609e-06
310	AT1G23380	6	KNAT6, KNAT6L, KNAT6S	homeodomain transcription factor KNAT6, belonging to class I of KN transcription factor family (which also includes KNAT1 and KNAT2). Expression is increased in as and bop1 leaf mutants.	0.0693952	-0.0401687	-0.258317	-0.525682	-0.808992	-0.186461	-0.486615	-0.619363	0.0669121	-0.107081	-0.0793802	-0.178937	-0.307678	-0.218003	-0.40136	-0.407632	0.0292265	-0.298486	-0.783998	-1.33467	-1.04113	-0.0698699	-0.131814	-0.274787	0.999966	0.999921	0.572301	0.00876473	1.27673e-05	0.750129	0.0224556	0.00114386	0.999983	0.99987	0.999901	0.999965	0.624038	0.999987	0.138086	0.382572	0.968203	0.195724	8.05508e-06	1.22465e-12	7.49653e-09
311	AT1G50820	9	NA	similar to unknown protein [Arabidopsis thaliana] (TAIR:AT1G50790.1); similar to hypothetical protein [Oryza sativa (japonica cultivar-group)] (GB:AAO60015.1); contains InterPro domain Protein of unknown function DUF1723; (InterPro:IPR013541)	0.0648214	0.00756519	0.117625	0.00969153	0.553721	-0.0804271	-0.13845	0.413253	0.187899	-0.180334	0.0999065	0.0177188	-0.156169	0.165861	0.247393	0.306328	0.0723866	0.12519	0.127317	0.563412	2.57377	1.17202	0.0113778	-3.30668	0.999966	0.999921	0.997812	0.997331	0.0723201	0.974836	0.979067	0.240614	0.999983	0.99987	0.999901	0.999965	0.999968	0.999987	0.7564	0.999828	0.934621	0.825225	0.797855	0.0292192	1.69658e-18
312	AT1G02900	9	ATRALF1, RALF1, RALFL1	Member of a diversely expressed predicted peptide family showing sequence similarity to tobacco Rapid Alkalinization Factor (RALF), and is believed to play an essential role in the physiology of Arabidopsis. Consists of a single exon and is characterized by a conserved C-terminal motif and N-terminal signal peptide.	-0.165864	0.12561	-0.0276081	0.203767	-0.151951	0.0503109	0.0539163	0.0668599	0.0493061	0.0763036	-0.0259927	-0.00161539	0.0555317	0.148236	-0.0813757	-0.0705753	-0.0402544	0.0980016	0.176159	0.0518163	1.28818	3.96644	-2.40895	-1.83999	0.904804	0.999921	0.997812	0.722499	0.781247	0.984387	0.999475	0.909219	0.999983	0.99987	0.999901	0.999965	0.999968	0.999987	0.94598	0.999828	0.960634	0.833919	0.583201	0.891542	5.54731e-10
313	AT3G14420	4	NA	(S)-2-hydroxy-acid oxidase, peroxisomal, putative / glycolate oxidase, putative / short chain alpha-hydroxy acid oxidase, putative; Identical to Probable peroxisomal (S)-2-hydroxy-acid oxidase 2 (EC 1.1.3.15) (Glycolate oxidase 2) (GOX 2) (Short chain alpha-hydroxy acid oxidase 2) [Arabidopsis Thaliana] (GB:Q9LRR9;GB:Q8VZA4;GB:Q944K6); similar to (S)-2-hydroxy-acid oxidase, peroxisomal, putative …	-0.118258	0.0337678	0.0842847	0.393916	0.633822	0.0200188	0.236098	0.534897	0.00267586	0.0310919	-0.0110731	0.0953578	0.14074	0.253176	0.281722	0.352101	-0.0844904	0.118052	0.4782	1.02774	0.815518	0.891321	-0.166259	0.149038	0.838895	0.999921	0.966207	0.00359026	7.97204e-07	0.991441	0.207338	3.31409e-05	0.999983	0.99987	0.999901	0.999965	0.999968	0.592702	0.128461	0.100334	0.760639	0.582138	8.38643e-05	1.75981e-14	1.54477e-10
314	AT4G29700	12	NA	type I phosphodiesterase/nucleotide pyrophosphatase family protein; similar to type I phosphodiesterase/nucleotide pyrophosphatase family protein [Arabidopsis thaliana] (TAIR:AT4G29690.1); similar to Type I phosphodiesterase/nucleotide pyrophosphatase [Medicago truncatula] (GB:ABE90599.1); contains InterPro domain Type I phosphodiesterase/nucleotide pyrophosphatase; (InterPro:IPR002591)	-0.0642475	0.1244	0.611507	1.09723	0.463051	0.293458	0.88846	0.805238	0.100891	0.0235093	0.269948	0.341559	0.546901	0.550328	0.25491	0.208141	0.0601525	0.735907	1.70874	1.56028	-0.844315	-0.466322	0.856056	-0.560226	0.999966	0.999921	0.0472044	1.19245e-05	0.142508	0.64241	0.000605678	0.00168795	0.999983	0.99987	0.971693	0.999965	0.211647	0.375487	0.719178	0.999828	0.946723	0.00306656	8.04329e-12	1.52599e-10	0.000363487
315	AT3G25260	15	NA	proton-dependent oligopeptide transport (POT) family protein; similar to proton-dependent oligopeptide transport (POT) family protein [Arabidopsis thaliana] (TAIR:AT3G25280.1); similar to TGF-beta receptor, type I/II extracellular re (GB:ABE79322.1); contains InterPro domain TGF-beta receptor, type I/II extracellular region; (InterPro:IPR000109)	0.038155	-0.0236192	0.064974	-0.0459167	-0.0559001	0.0519941	0.0116091	-0.0939592	-0.0120772	-0.0115419	0.063536	0.001438	0.0101711	-0.0560878	-0.0378714	-0.0180287	0.0145358	0.0413548	0.0190573	-0.101817	2.10877	0.604252	-1.43873	-0.739083	0.999966	0.999921	0.997812	0.988638	0.954705	0.981218	0.999475	0.846221	0.999983	0.99987	0.999901	0.999965	0.999968	0.999987	0.980795	0.999828	0.986628	0.941591	0.970718	0.75682	2.56956e-19
316	AT4G23130	4	CRK5, RLK6	Encodes a receptor-like protein kinase. Naming convention from Chen et al 2003 (PMID 14756307)	0.126886	0.0753319	0.151566	0.0729653	0.764022	0.158944	-0.0850826	0.180722	0.238041	-0.162709	0.321653	-0.170087	0.0850044	-0.0120391	0.192761	0.57126	0.202218	0.226898	0.224532	0.836987	0.893795	-0.223292	0.125742	0.601858	0.991885	0.999921	0.985015	0.984238	0.00764214	0.913243	0.998898	0.74639	0.999983	0.99987	0.927975	0.999965	0.999968	0.999987	0.859519	0.430827	0.700968	0.631331	0.584177	0.000952706	0.000497836
317	AT1G74140	15	NA	similar to rhomboid family protein [Arabidopsis thaliana] (TAIR:AT1G74130.1); similar to Integral membrane protease of the rhomboid family involved in different forms of regulated intramembrane proteolysis (ISS) [Ostreococcus tauri] (GB:CAL52917.1); similar to Os01g0763100 [Oryza sativa (japonica cultivar-group)] (GB:NP_001044332.1); contains InterPro domain Rhomboid-like protein; (InterPro:IPR00…	0.0710139	-0.00360127	-0.0303845	-0.0243352	-0.0016744	0.0531786	-0.101491	0.160779	-0.0816615	0.0780602	-0.0248816	-0.00550288	-0.0959877	0.0716526	0.0891262	-0.0908006	0.0674126	-0.0339857	-0.0547196	-0.0260096	2.59143	-1.92791	-0.888049	0.109615	0.991701	0.999921	0.997812	0.994103	0.999364	0.968373	0.939611	0.52307	0.999983	0.99987	0.999901	0.999965	0.999968	0.999987	0.894755	0.999828	0.869613	0.933429	0.862339	0.926377	6.18538e-32
318	AT1G19640	4	JMT	Encodes a S-adenosyl-L-methionine:jasmonic acid carboxyl methyltransferase that catalyzes the formation of methyljasmonate from jasmonic acid. Its expression is induced in response to wounding or methyljasmonate treatment.	0.0472117	0.188073	0.0446816	0.295403	0.687659	0.166958	0.0251277	0.640434	0.100294	0.0877798	0.079178	-0.0344964	0.0596241	0.235779	0.404655	0.283004	0.235285	0.232755	0.340085	0.983062	1.87285	0.512654	-0.321663	2.47949	0.999966	0.787203	0.997812	0.158638	1.09668e-05	0.71417	0.999475	4.74774e-05	0.999983	0.99987	0.999901	0.999965	0.999968	0.999987	0.0487514	0.766999	0.2468	0.250018	0.0345592	1.5025e-10	9.88725e-23
319	AT1G02850	5	BGLU11	glycosyl hydrolase family 1 protein; similar to glycosyl hydrolase family 1 protein [Arabidopsis thaliana] (TAIR:AT4G22100.1); similar to Glycoside hydrolase, family 1 [Medicago truncatula] (GB:ABE85054.1); contains InterPro domain 6-phospho-beta-galactosidase, eukaryotic; (InterPro:IPR011580); contains InterPro domain Glycoside hydrolase, family 1; (InterPro:IPR001360), glycosyl hydrolase family…	0.0392158	-0.117883	-0.00905091	0.913684	0.833843	-0.0500072	0.398072	1.06994	-0.0841794	-0.0337038	-0.0163034	0.00725248	0.39082	0.522864	0.547073	0.28677	-0.0786674	-0.126934	0.904633	1.74753	1.02856	0.419764	-1.01876	-0.7776	0.999966	0.999921	0.997812	1.35667e-06	9.02912e-06	0.980175	0.103493	1.6772e-08	0.999983	0.99987	0.999901	0.999965	0.27334	0.0875798	0.017992	0.999828	0.884188	0.729482	4.19066e-07	2.5266e-17	1.5195e-08
320	AT5G67370	1	NA	similar to unknown protein [Arabidopsis thaliana] (TAIR:AT5G11840.1); similar to Protein of unknown function DUF1230 [Medicago truncatula] (GB:ABE85761.1); contains InterPro domain Protein of unknown function DUF1230; (InterPro:IPR009631)	-0.0830377	0.161788	-0.152337	0.108059	0.337597	-0.0479499	0.077963	0.297876	-0.061419	0.223207	-0.271157	0.11882	-0.0408565	0.148915	0.14896	0.188637	0.07875	0.00945059	-0.0442782	0.445656	0.907442	0.862538	0.22348	0.30678	0.981374	0.918895	0.868341	0.884295	0.0752853	0.975427	0.983435	0.135523	0.999983	0.99987	0.592753	0.999965	0.999968	0.999987	0.765735	0.999828	0.849948	0.984903	0.903456	0.00337928	5.0283e-09
321	AT3G45730	1	NA	unknown protein	-0.083772	0.0145428	-0.136682	-0.0812478	-0.160107	-0.0874973	-0.107959	-0.104284	0.0189696	-0.00442682	-0.0830705	-0.0536111	-0.0543483	-0.0268996	-0.077384	-0.0827231	-0.0692292	-0.122139	-0.217929	-0.241355	1.19453	0.0559712	0.974209	-0.59021	0.992008	0.999921	0.93354	0.957031	0.677674	0.939716	0.963683	0.788752	0.999983	0.99987	0.999901	0.999965	0.999968	0.999987	0.934209	0.999828	0.896117	0.725837	0.337323	0.229507	2.49608e-11
322	AT5G10170	13	ATMIPS3, MIPS3	inositol-3-phosphate synthase, putative / myo-inositol-1-phosphate synthase, putative / MI-1-P synthase, putative; Identical to Probable inositol-3-phosphate synthase isozyme 3 (EC 5.5.1.4) (Myo- inositol-1-phosphate synthase 3) (MI-1-P synthase 3) (IPS 3) [Arabidopsis Thaliana] (GB:Q9LX12); similar to MI-1-P SYNTHASE (Myo-inositol-1-phosphate synthase), inositol-3-phosphate synthase [Arabidopsis…	-0.52212	0.181827	-0.132703	-0.455789	-0.598041	0.00836044	-0.372754	-0.707349	0.122814	0.0590129	-0.0506524	-0.0820509	-0.290703	-0.165086	-0.542263	-0.0557788	-0.340293	0.0491237	-0.588492	-1.05383	2.10564	-1.52653	-1.076	-0.444586	0.289449	0.999921	0.997812	0.329944	0.0952619	0.998468	0.590853	0.0331626	0.999983	0.99987	0.999901	0.999965	0.999968	0.999987	0.268612	0.999828	0.447102	0.95359	0.0592158	0.000136618	2.69236e-12
323	AT5G55590	9	QRT1	Encodes a protein with pectin methylesterase activity. No change in activity were detected in mutants defective in this gene, which was interpreted as a result of redundancy of product function with other pectin methylesterases. The gene product is required for pollen separation during normal development. In qrt mutants, the outer walls of the four meiotic products of the pollen mother cell are f…	0.0611073	0.110267	0.0190551	0.0363102	0.151467	0.0537417	-0.0368923	0.289257	0.0320006	0.0782666	-0.0245249	0.04358	-0.0804723	0.116782	0.172474	-0.0210076	0.171375	0.129322	0.0553653	0.187777	2.28376	2.9953	-2.73752	-2.29278	0.999966	0.999921	0.997812	0.994103	0.797634	0.983589	0.999475	0.377723	0.999983	0.99987	0.999901	0.999965	0.999968	0.999987	0.830133	0.999828	0.681992	0.773492	0.914361	0.519845	1.31959e-19
324	AT1G66810	14	NA	zinc finger (CCCH-type) family protein; similar to zinc finger (CCCH-type) family protein [Arabidopsis thaliana] (TAIR:AT1G68200.1); similar to Os01g0645000 [Oryza sativa (japonica cultivar-group)] (GB:NP_001043700.1); similar to Os05g0576300 [Oryza sativa (japonica cultivar-group)] (GB:NP_001056400.1); similar to Zinc finger C-x8-C-x5-C-x3-H type family protein [Oryza sativa (japonica cultivar-g…	-0.127459	0.0173351	0.152128	-0.0782631	-0.0603622	0.0464793	-0.0605335	-0.0248304	0.167042	-0.149707	0.196187	-0.0440583	-0.0164752	-0.0617879	0.0369575	-0.0973197	-0.110124	0.169463	0.0738651	-0.138625	1.15783	0.489412	2.83282	-3.25966	0.963221	0.999921	0.9433	0.973629	0.948926	0.984921	0.999475	0.97227	0.999983	0.99987	0.999901	0.999965	0.999968	0.999987	0.981417	0.999828	0.82846	0.64325	0.865898	0.642386	6.77662e-09
325	AT1G22630	4	NA	similar to Os05g0105800 [Oryza sativa (japonica cultivar-group)] (GB:NP_001054413.1); contains domain Cysteine-rich domain of the chaperone protein DnaJ. (SSF57938)	0.0275999	0.358664	0.186499	0.355313	0.603418	0.417966	0.112959	0.622805	0.166628	0.192036	0.22593	-0.0394308	0.15239	0.202923	0.419883	0.183535	0.386264	0.545164	0.541812	0.95873	0.7712	0.717845	0.0144759	0.291638	0.999966	0.325496	0.874486	0.205764	0.00398434	0.127314	0.973231	0.00277992	0.999983	0.99987	0.961359	0.999965	0.999968	0.999987	0.157657	0.999828	0.0935088	0.00740733	0.00562679	3.66523e-07	4.78301e-05
326	AT5G51890	1	NA	encodes peroxidase involved in the lignification of tracheary elements (TE) in roots	0.182743	-0.0315605	0.300452	-0.000955599	-0.103448	0.17603	0.0248664	0.209955	0.000758514	-0.032319	0.208349	0.0921032	-0.0672368	0.0662812	0.143673	-0.247122	0.151183	0.268891	0.299496	-0.104404	1.72011	0.866333	1.83813	-1.1415	0.897892	0.999921	0.629114	0.999463	0.899599	0.858349	0.999475	0.608731	0.999983	0.99987	0.999901	0.999965	0.999968	0.999987	0.883936	0.999828	0.755841	0.41496	0.285332	0.778536	2.4047e-13
327	AT4G32800	7	NA	encodes a member of the DREB subfamily A-4 of ERF/AP2 transcription factor family. The protein contains one AP2 domain. There are 17 members in this subfamily including TINY.	0.527792	-0.342261	-0.719304	-0.613821	-0.677425	-0.670925	-0.654992	-0.502684	-0.129849	-0.212412	-0.458513	-0.260792	-0.394201	-0.21962	-0.283064	-0.39436	0.185531	-1.06157	-1.33313	-1.29125	-0.820218	-0.0910249	0.41227	-0.0621794	0.00201394	0.119905	6.03899e-06	0.00010117	1.31672e-05	2.57367e-05	3.45547e-05	0.0017538	0.999983	0.99987	0.0295404	0.999965	0.0863798	0.999987	0.277284	0.172521	0.421411	1.82907e-11	1.13505e-15	4.05509e-15	4.443e-08
328	AT1G52855	1	NA	similar to unknown protein [Arabidopsis thaliana] (TAIR:AT2G20835.1); similar to Os07g0564200 [Oryza sativa (japonica cultivar-group)] (GB:NP_001060002.1)	-0.231885	-0.0475759	0.0952331	-0.0622087	0.465769	0.162482	-0.230823	0.509142	-0.0449413	-0.00263463	0.165117	-0.0698837	-0.160939	0.0987303	0.410412	0.0553576	-0.27946	0.0476572	0.0330244	0.403561	1.25813	1.39633	1.61418	-1.67594	0.876891	0.999921	0.997812	0.98804	0.205452	0.913243	0.874169	0.139979	0.999983	0.99987	0.999901	0.999965	0.999968	0.999987	0.456083	0.999828	0.531437	0.951931	0.963386	0.181653	1.52948e-06
329	AT3G48460	5	NA	GDSL-motif lipase/hydrolase family protein; similar to lipase, putative [Arabidopsis thaliana] (TAIR:AT1G28650.1); similar to Os03g0844600 [Oryza sativa (japonica cultivar-group)] (GB:NP_001051872.1); similar to hypothetical protein [Oryza sativa (japonica cultivar-group)] (GB:AAT44175.1); contains InterPro domain Lipolytic enzyme, G-D-S-L; (InterPro:IPR001087)	0.482773	0.554107	0.121991	0.590093	1.04572	0.38615	0.178198	1.07541	0.330394	0.223713	0.162436	-0.0404455	0.218643	0.37145	0.703962	0.341758	1.03688	0.676098	0.712084	1.63581	1.23032	0.123083	-0.376592	-1.70823	0.0185431	0.00407127	0.956528	0.000941047	2.80542e-09	0.0856918	0.760551	1.23052e-09	0.847824	0.99987	0.999901	0.999965	0.975283	0.433559	0.000204501	0.574916	1.78586e-09	5.05607e-05	1.31411e-05	1.11626e-17	2.79148e-12
330	AT1G01380	1	ETC1	ETC1 is involved in trichome and root hair patterning in Arabidopsis.	-0.0711348	0.230594	-0.0808641	-0.0771555	-0.0396989	-0.0907211	-0.0366404	-0.0411166	0.196907	0.0336869	-0.124408	0.0435438	-0.0801842	0.00302876	-0.0441454	0.00444648	0.159459	0.14973	-0.15802	-0.116854	0.823416	0.136342	0.0154052	-0.134453	0.999966	0.830593	0.997812	0.972328	0.97104	0.947045	0.999475	0.949734	0.999983	0.99987	0.999901	0.999965	0.999968	0.999987	0.977868	0.999828	0.673563	0.689828	0.615822	0.701247	1.55458e-05
331	AT2G20750	5	ATEXPB1, ATHEXP, EXPB1	member of BETA-EXPANSINS. Naming convention from the Expansin Working Group (Kende et al, 2004. Plant Mol Bio)	0.0143561	0.205777	0.231087	0.244532	0.42298	0.145307	0.361762	0.242702	0.164924	0.0408531	0.104454	0.126633	0.235129	0.00940253	0.2333	0.189681	0.220133	0.436864	0.475619	0.667512	1.0477	-1.41701	-0.010281	-0.549713	0.999966	0.527419	0.341228	0.193609	0.00269543	0.711401	0.0193546	0.160424	0.999983	0.99987	0.999901	0.999965	0.547679	0.999987	0.325991	0.999828	0.192249	0.00107574	0.000227047	1.93589e-07	1.16646e-13
332	AT2G05160	9	NA	zinc finger (CCCH-type) family protein / RNA recognition motif (RRM)-containing protein; similar to RNA recognition motif (RRM)-containing protein [Arabidopsis thaliana] (TAIR:AT3G52980.1); similar to Os08g0126700 [Oryza sativa (japonica cultivar-group)] (GB:NP_001060899.1); similar to RRM-containing protein-like [Oryza sativa (japonica cultivar-group)] (GB:BAC55605.1); contains InterPro domain N…	-0.0160024	-0.120524	0.133126	-0.0583344	0.512585	0.146256	-0.364674	0.288843	0.0250509	-0.145575	0.291831	-0.158705	-0.205969	0.147634	0.141209	0.371376	-0.136526	0.0126018	0.0747912	0.454251	0.798576	1.65589	0.421487	-2.89181	0.999966	0.999921	0.93354	0.981711	0.00515125	0.832538	0.109048	0.208234	0.999983	0.99987	0.608966	0.999965	0.999968	0.999987	0.818012	0.423927	0.679419	0.981964	0.829691	0.00651151	1.38763e-06
333	AT2G28090	15	NA	heavy-metal-associated domain-containing protein; similar to heavy-metal-associated domain-containing protein [Arabidopsis thaliana] (TAIR:AT5G60800.1); similar to Os10g0209700 [Oryza sativa (japonica cultivar-group)] (GB:NP_001064322.1); similar to heavy-metal-associated domain-containing protein-like [Oryza sativa (japonica cultivar-group)] (GB:BAD22964.1); contains InterPro domain Heavy metal …	0.00805788	-0.0262816	-0.224821	0.0399601	1.23078	-0.178746	0.00412676	0.4981	-0.0408871	0.0146056	-0.193352	-0.0314695	0.0355963	0.00436384	0.493736	0.737049	-0.0182237	-0.251103	-0.184861	1.27074	1.82316	-1.66712	-1.53477	0.497986	0.999966	0.999921	0.927152	0.994103	1.24455e-05	0.905482	0.999475	0.168581	0.999983	0.99987	0.999901	0.999965	0.999968	0.999987	0.310398	0.136049	0.98778	0.601964	0.69956	1.55956e-06	8.72474e-11
334	AT1G47990	7	ATGA2OX4, GA2OX4	Encodes a gibberellin 2-oxidase. AtGA2OX4 expression is responsive to cytokinin and KNOX activities.	0.236698	-0.208255	-0.711146	-0.545629	-0.360269	-0.528133	-0.667969	-0.393053	-0.0464683	-0.161787	-0.366346	-0.3448	-0.323169	-0.22246	-0.170592	-0.189677	0.0284425	-0.919401	-1.25678	-0.905898	-0.856914	-0.831657	0.156828	0.254668	0.662722	0.881798	0.000559769	0.00984683	0.146785	0.0195466	0.00111248	0.0955115	0.999983	0.99987	0.454941	0.999965	0.62232	0.999987	0.796	0.999828	0.970537	1.00897e-06	7.82614e-11	7.58425e-07	3.65373e-06
335	AT3G08940	4	LHCB4.2	Lhcb4.2 protein (Lhcb4.2, protein involved in the light harvesting complex of photosystem II	-0.0964518	0.174188	0.130529	0.308097	0.753355	0.24169	0.132413	0.678929	0.162905	0.0112828	0.230407	-0.0998782	0.232291	0.0758062	0.603123	0.150232	0.0777357	0.304716	0.438626	1.06145	0.870243	0.849694	-0.0213789	0.148434	0.998103	0.999921	0.985878	0.486184	0.00203406	0.741483	0.97457	0.00668385	0.999983	0.99987	0.999901	0.999965	0.999968	0.999987	0.0533377	0.999828	0.918486	0.354156	0.0850392	1.66266e-06	0.000103525
336	AT5G67460	15	NA	glycosyl hydrolase family protein 17; similar to unknown protein [Arabidopsis thaliana] (TAIR:AT1G79480.1); similar to AT5g55180/MCO15_13, putative [Medicago truncatula] (GB:ABE77420.1); contains InterPro domain X8; (InterPro:IPR012946); contains InterPro domain Glycoside hydrolase, family 17; (InterPro:IPR000490)	-0.206775	-0.106988	-0.0262218	-0.0636697	0.628226	-0.0975636	0.0807321	0.218011	-0.112378	0.00539056	-0.102954	0.0767324	0.00399978	-0.0676694	0.28568	0.342546	-0.313763	-0.13321	-0.0898915	0.564557	1.16829	-1.88842	-0.780768	0.165934	0.518774	0.999921	0.997812	0.962059	1.69383e-05	0.893809	0.976317	0.286638	0.999983	0.99987	0.999901	0.999965	0.999968	0.999987	0.213651	0.269041	0.0529399	0.587999	0.723567	3.56233e-05	2.80498e-14
337	AT2G35550	2	ATBPC7, BBR, BPC7	ATBPC7/BBR/BPC7/BPC7 (BASIC PENTACYSTEINE 7); similar to BPC2 (BASIC PENTACYSTEINE 2) [Arabidopsis thaliana] (TAIR:AT1G14685.1); similar to barley B recombinant [Hordeum vulgare] (GB:CAD45251.1); contains InterPro domain GAGA binding-like; (InterPro:IPR010409), ATBPC7/BBR/BPC7/BPC7 (BASIC PENTACYSTEINE 7); DNA binding / transcription factor; similar to BPC2 (BASIC PENTACYSTEINE 2) [Arabidopsis th…	-0.0709225	0.0614653	-0.0495347	0.0427289	0.234104	0.0655	-0.148506	0.209713	0.0268009	0.0346644	0.0308356	-0.0803703	-0.0681352	0.110864	0.0988488	0.135255	-0.00945729	0.0119306	-0.00680582	0.276833	0.792858	2.21541	-1.99025	-0.372186	0.988517	0.999921	0.997812	0.9819	0.24642	0.947045	0.766761	0.315143	0.999983	0.99987	0.999901	0.999965	0.999968	0.999987	0.873298	0.999828	0.98778	0.979988	0.985771	0.0642041	1.89734e-08
338	AT3G16210	9	NA	F-box family protein; similar to F-box family protein-related [Arabidopsis thaliana] (TAIR:AT1G32600.1); similar to Cyclin-like F-box; F-box protein interaction domain; Galactose oxidase, central [Medicago truncatula] (GB:ABE89162.1); contains InterPro domain Cyclin-like F-box; (InterPro:IPR001810); contains InterPro domain Galactose oxidase, central; (InterPro:IPR011043); contains InterPro domai…	0.219467	0.166297	0.00391442	-0.0395426	-0.0481416	-0.00972145	-0.0421168	0.183222	0.0647897	0.101508	-0.111229	0.115143	-0.15726	0.117718	0.0655047	-0.113646	0.385764	0.170212	-0.0356282	-0.0876842	1.31904	1.44874	-0.256206	-1.80174	0.681995	0.997749	0.99875	0.990076	0.958076	0.998468	0.999475	0.573624	0.999983	0.99987	0.999901	0.999965	0.999968	0.999987	0.955275	0.999828	0.0644883	0.585174	0.937209	0.771723	3.19304e-12
339	AT1G69870	1	NRT1.7	proton-dependent oligopeptide transport (POT) family protein; similar to proton-dependent oligopeptide transport (POT) family protein [Arabidopsis thaliana] (TAIR:AT1G27080.1); similar to Os03g0687000 [Oryza sativa (japonica cultivar-group)] (GB:NP_001050937.1); similar to nitrate transporter NRT1-5 [Glycine max] (GB:BAB19760.1); similar to Os01g0913300 [Oryza sativa (japonica cultivar-group)] (G…	-0.323423	-0.0406197	0.129882	0.0753954	0.0687086	0.086809	0.148617	-0.0801865	-0.0687969	0.0281772	0.0586318	0.0712505	0.0773666	-0.00197128	-0.0782153	0.146924	-0.364043	0.0892626	0.205278	0.144104	1.0484	0.795302	-0.258592	1.61069	0.0207917	0.999921	0.787935	0.89927	0.847331	0.871377	0.58413	0.739718	0.999983	0.99987	0.999901	0.999965	0.999968	0.999987	0.876161	0.999828	0.00200056	0.679004	0.111088	0.289803	1.94295e-16
340	AT1G77990	4	AST56, SULTR2;2	cDNA encoding a sulfate transporter.	-0.151216	0.13718	0.0420494	0.0393365	0.48251	0.209478	-0.0185573	0.375164	-0.0239829	0.161163	0.0483151	-0.00626569	-0.0122916	0.0516282	0.323536	0.158973	-0.0140354	0.17923	0.0813859	0.521846	1.87512	0.012628	0.00206928	0.591674	0.967419	0.999921	0.997812	0.994103	0.118412	0.832538	0.999475	0.279275	0.999983	0.99987	0.999901	0.999965	0.999968	0.999987	0.573009	0.999828	0.98983	0.704992	0.880683	0.0362261	3.13922e-13
341	AT5G27420	15	ATL31, CNI1	zinc finger (C3HC4-type RING finger) family protein; Identical to RING-H2 finger protein ATL5H precursor (ATL5H) [Arabidopsis Thaliana] (GB:Q8LGA5); similar to ATL6 (Arabidopsis T?xicos en Levadura 6), protein binding / zinc ion binding [Arabidopsis thaliana] (TAIR:AT3G05200.1); similar to RING/C3HC4/PHD zinc finger-like protein [Cucumis melo] (GB:AAO45753.1); contains InterPro domain Zinc finger…	-0.0593468	-0.104306	-0.181011	0.058562	0.0858908	-0.181448	-0.110425	0.253436	-0.00455326	-0.0997529	-0.081695	-0.0993162	-0.0111084	0.0696704	0.183765	-0.0978746	-0.163653	-0.285317	-0.122449	0.144453	1.85424	-0.286025	-0.148317	-0.921842	0.999966	0.999921	0.850543	0.981895	0.892748	0.750129	0.96218	0.333255	0.999983	0.99987	0.999901	0.999965	0.999968	0.999987	0.722796	0.999828	0.602012	0.208294	0.685722	0.558681	2.82289e-19
342	AT5G56300	7	GAMT2	A member of the Arabidopsis SABATH methyltransferase gene family. Encodes GAMT2, a methyltransferase that uses S-adenosine-L-methionine (SAM) as a methyl donor to methylate the carboxyl group of GAs, resulting in the methyl esters of GAs (MeGAs). Expressed most highly in the siliques during seed development.	0.0453253	0.159075	-0.534012	-1.11082	-1.2855	-0.0428751	-0.858926	-1.17996	0.046306	0.112769	-0.155644	-0.378368	-0.480558	-0.630261	-0.549695	-0.735807	0.204401	-0.374937	-1.64483	-2.39632	-1.56288	-0.503433	2.52905	-0.776419	0.999966	0.999921	0.0570655	7.11914e-07	1.13742e-08	0.989079	0.000170005	1.23921e-07	0.999983	0.99987	0.999901	0.999965	0.230868	0.0755989	0.0663799	0.0159936	0.594799	0.167229	4.9729e-13	2.38562e-20	4.77018e-12
343	AT4G31910	7	NA	transferase family protein; similar to transferase family protein [Arabidopsis thaliana] (TAIR:AT5G41040.2); similar to acyl transferase [Taxus chinensis] (GB:AAQ91912.1); contains InterPro domain Transferase; (InterPro:IPR003480)	0.0939675	-0.115035	-0.641491	-0.751973	-0.546828	-0.488	-0.645235	-0.76515	0.0779778	-0.193013	-0.294987	-0.346504	-0.298731	-0.453242	-0.311908	-0.234919	-0.0210673	-0.756526	-1.39346	-1.2988	-0.842266	0.251233	-0.0209376	-0.707674	0.974253	0.999921	0.000148089	4.30483e-06	0.00101129	0.00682588	0.000103695	2.55429e-06	0.999983	0.99987	0.510765	0.569319	0.452145	0.0863861	0.229512	0.999828	0.973352	1.40006e-06	1.07497e-15	1.91041e-14	6.95097e-08
344	AT3G59530	4	LAP3	strictosidine synthase family protein; similar to strictosidine synthase family protein [Arabidopsis thaliana] (TAIR:AT5G22020.1); similar to strictosidine synthase family protein [Brassica napus] (GB:AAX38236.1); contains InterPro domain Strictosidine synthase; (InterPro:IPR004141)	0.108933	0.297159	0.426408	0.606691	0.848207	0.472876	0.628433	0.657737	0.000993456	0.296166	0.17671	0.249698	0.378735	0.227956	0.429781	0.418426	0.406093	0.723567	1.0331	1.4549	2.55	2.33905	-1.37883	-3.34782	0.93443	0.226321	0.0155656	8.2798e-05	3.20249e-08	0.00456729	4.81765e-05	1.61061e-05	0.999983	0.537962	0.94849	0.999965	0.0969288	0.999987	0.0239394	0.100318	0.0101598	8.31191e-07	1.24107e-11	7.06734e-18	4.13898e-31
345	AT1G02770	9	NA	similar to unknown protein [Arabidopsis thaliana] (TAIR:AT1G19060.1); contains InterPro domain Protein of unknown function DUF626, Arabidopsis thaliana; (InterPro:IPR006462)	-0.085965	0.169792	0.0280728	-0.0580298	-0.133019	0.113389	-0.0972844	0.00483933	0.059915	0.109876	0.00351224	0.0245606	-0.121845	0.0638152	-0.0589759	-0.0740431	0.0838265	0.197864	-0.029957	-0.191049	0.982907	3.21697	0.178214	-2.18113	0.997493	0.999921	0.997812	0.9825	0.813282	0.921235	0.984601	0.994855	0.999983	0.99987	0.999901	0.999965	0.999968	0.999987	0.966774	0.999828	0.885225	0.543359	0.954077	0.461275	3.56403e-07
346	AT3G16180	7	NA	proton-dependent oligopeptide transport (POT) family protein; similar to proton-dependent oligopeptide transport (POT) family protein [Arabidopsis thaliana] (TAIR:AT1G52190.1); similar to TGF-beta receptor, type I/II extracellular re (GB:ABD32296.1); similar to TGF-beta receptor, type I/II extracellular re (GB:ABD32298.1); contains InterPro domain TGF-beta receptor, type I/II extracellular region…	-0.332894	-0.107972	0.00966553	-0.0283823	-0.555734	0.0166874	-0.0819582	-0.229901	-0.00949	-0.0984822	0.11517	-0.105504	0.0235458	-0.0519282	-0.177973	-0.377761	-0.440866	-0.0983066	-0.0187168	-0.584116	-0.899811	-0.478983	0.883822	0.891482	0.0963454	0.999921	0.997812	0.991658	0.000196264	0.993585	0.975983	0.257263	0.999983	0.99987	0.999901	0.999965	0.999968	0.999987	0.62803	0.160546	0.00331757	0.734527	0.961875	2.39295e-05	6.52185e-10
347	AT5G27940	9	WPP3	WPP3 (WPP domain protein 3); similar to WPP2 (WPP domain protein 2) [Arabidopsis thaliana] (TAIR:AT1G47200.1); similar to MFP1 attachment factor 1 [Glycine max] (GB:AAF63659.1); contains domain S-adenosyl-L-methionine-dependent methyltransferases (SSF53335)	0.0393369	-0.202621	0.172727	-0.118528	0.0923807	0.304937	-0.0769092	-0.0168116	-0.243921	0.0413009	0.263636	-0.0909091	0.0139998	-0.132528	0.115716	-0.0233352	-0.163284	-0.0298933	0.0541996	-0.026147	0.937286	2.66301	-0.552267	-2.43584	0.999966	0.988773	0.932432	0.943345	0.911919	0.521106	0.997991	0.983758	0.999983	0.99987	0.937217	0.999965	0.999968	0.999987	0.915826	0.999828	0.715121	0.96377	0.918426	0.951545	9.93584e-06
348	AT5G46230	9	NA	similar to unknown protein [Arabidopsis thaliana] (TAIR:AT1G09310.1); similar to hypothetical protein [Oryza sativa (japonica cultivar-group)] (GB:BAC10818.1); similar to Os07g0119800 [Oryza sativa (japonica cultivar-group)] (GB:NP_001058773.1); similar to Os01g0210600 [Oryza sativa (japonica cultivar-group)] (GB:NP_001042369.1); contains InterPro domain Protein of unknown function DUF538; (Inter…	-0.132931	-0.000171805	-0.0573348	-0.0370872	0.170367	-0.0665126	0.0113392	0.169666	-0.0296526	0.0294808	-0.0959934	0.0386586	-0.0273195	-0.00976772	0.179434	-0.00906626	-0.133102	-0.0575066	-0.094422	0.13328	2.07624	2.46255	-2.4235	-1.47322	0.987285	0.999921	0.997812	0.994103	0.827739	0.983361	0.999475	0.769397	0.999983	0.99987	0.999901	0.999965	0.999968	0.999987	0.877207	0.999828	0.85043	0.937823	0.870809	0.758837	1.50125e-13
349	AT5G66390	15	NA	peroxidase 72 (PER72) (P72) (PRXR8); Identical to Peroxidase 72 precursor (EC 1.11.1.7) (Atperox P72) (PRXR8) (ATP6a) (PER72) [Arabidopsis Thaliana] (GB:Q9FJZ9;GB:Q43736); similar to peroxidase, putative [Arabidopsis thaliana] (TAIR:AT4G36430.1); similar to hypothetical protein [Thellun (GB:ABB45838.1); contains InterPro domain Haem peroxidase; (InterPro:IPR010255); contains InterPro domain Haem …	-0.0285461	0.0710537	-0.034297	-0.115403	0.0113171	0.0214439	-0.121175	-0.0643728	0.09202	-0.0209662	0.0424101	-0.0767072	-0.0444681	-0.0709353	0.0065625	0.00475463	0.0425076	0.0367567	-0.1497	-0.104086	1.994	-0.17769	0.08684	-1.43965	0.999966	0.999921	0.997812	0.945583	0.994928	0.995774	0.976478	0.920073	0.999983	0.99987	0.999901	0.999965	0.999968	0.999987	0.996318	0.999828	0.960304	0.95353	0.683946	0.770957	1.11545e-16
350	AT3G48690	4	ATCXE12, CXE12	Encodes a protein with carboxylesterase whose activity was tested using both pNA and 2,4-D-methyl.	0.0723092	0.340663	0.161308	0.360973	0.161168	0.169084	0.386789	0.155357	0.122165	0.218497	-0.0494136	0.210722	0.176067	0.184907	-0.0295499	0.190718	0.412972	0.501971	0.522282	0.522142	0.775761	1.3611	-1.2394	0.391363	0.998103	0.227993	0.879105	0.0995333	0.663228	0.769877	0.0792217	0.628519	0.999983	0.99987	0.999901	0.999965	0.999968	0.999987	0.983407	0.999828	0.02818	0.00427819	0.00195319	0.00158006	2.9855e-06
351	AT4G31760	6	NA	peroxidase, putative; Identical to Peroxidase 46 precursor (EC 1.11.1.7) (Atperox P46) (ATP48) (PER46) [Arabidopsis Thaliana] (GB:O81772); similar to peroxidase, putative [Arabidopsis thaliana] (TAIR:AT2G24800.1); similar to peroxidase [Spinacia oleracea] (GB:CAA71496.1); contains InterPro domain Haem peroxidase; (InterPro:IPR010255); contains InterPro domain Haem peroxidase, plant/fungal/bacteri…	0.245329	0.200171	-0.286458	-0.296564	-0.43306	-0.194183	-0.13814	-0.432688	0.147689	0.0524824	-0.246666	-0.0397924	-0.0983472	-0.198217	-0.234471	-0.198589	0.4455	-0.0862868	-0.583022	-0.729624	-0.958702	-1.04218	-0.204073	-0.0387252	0.480725	0.787965	0.333812	0.206537	0.0180555	0.652467	0.87989	0.0178281	0.999983	0.99987	0.766268	0.999965	0.999968	0.999987	0.513161	0.999828	0.0102633	0.810906	0.000243554	3.15445e-06	3.84576e-09
352	AT1G04250	3	AXR3, IAA17	Transcription regulator acting as repressor of auxin-inducible gene expression. Auxin-inducible AUX/IAA gene. Short-lived nuclear protein with four conserved domains. Domain III has homology to beta alpha alpha dimerization and DNA binding domains. Involved in auxin signaling. Auxin induces the degradation of the protein in a dosage-dependent manner in a process mediated by AtRac1. Auxin induced …	0.10588	0.617529	0.521422	0.144437	-0.53454	0.773623	0.345092	-0.209756	0.159775	0.457754	0.315869	0.205553	0.139539	0.0048975	-0.214654	-0.319886	0.72341	1.13895	0.665859	-0.390103	-1.10344	-1.12756	1.05129	2.88329	0.948961	0.000203136	0.00225496	0.751574	0.000903425	1.39277e-06	0.0847733	0.372224	0.999983	0.0413056	0.362282	0.999965	0.999968	0.999987	0.535616	0.512704	2.42055e-06	2.07354e-12	7.95702e-06	0.0106246	5.23979e-12
353	AT4G09350	4	NA	DNAJ heat shock N-terminal domain-containing protein; similar to DNAJ heat shock protein, putative [Arabidopsis thaliana] (TAIR:AT1G80030.2); similar to Os11g0216100 [Oryza sativa (japonica cultivar-group)] (GB:NP_001067508.1); similar to DnaJ family protein [Synechococcus sp. JA-3-3Ab] (GB:YP_475458.1); contains InterPro domain Heat shock protein DnaJ, N-terminal; (InterPro:IPR001623)	0.125491	0.0950079	0.244328	0.418182	0.551483	0.263244	0.232341	0.669214	-0.00680637	0.101814	0.16143	0.0828986	0.149442	0.26874	0.400474	0.151009	0.220499	0.339336	0.66251	0.969665	0.936722	0.736038	0.196081	-0.177231	0.923636	0.999921	0.543404	0.0315114	0.00166573	0.399859	0.505975	9.59548e-05	0.999983	0.99987	0.999901	0.999965	0.999968	0.999987	0.0891247	0.999828	0.356043	0.0761853	3.9298e-05	3.27617e-09	1.31026e-08
354	AT3G62020	1	GLP10	germin-like protein (GLP10)	0.148549	0.0170514	0.195258	-0.0637264	-0.0520816	0.11341	-0.042951	0.173218	0.0380004	-0.020949	0.134359	0.0608994	-0.10385	0.0401239	0.133094	-0.185175	0.165601	0.21231	0.131532	-0.115808	1.22637	0.834272	2.82793	-2.1236	0.921676	0.999921	0.856743	0.981895	0.957004	0.91802	0.999475	0.636901	0.999983	0.99987	0.999901	0.999965	0.999968	0.999987	0.875643	0.999828	0.648904	0.48677	0.695313	0.699943	3.87525e-10
355	AT5G53190	9	AtSWEET3, SWEET3	nodulin MtN3 family protein; similar to nodulin MtN3 family protein [Arabidopsis thaliana] (TAIR:AT1G21460.1); similar to MtN3/saliva family protein, expressed [Oryza sativa (japonica cultivar-group)] (GB:ABF95863.1); similar to Os01g0881300 [Oryza sativa (japonica cultivar-group)] (GB:NP_001044998.1); similar to Os01g0541800 [Oryza sativa (japonica cultivar-group)] (GB:NP_001043270.1); contains …	0.0462967	0.0860814	0.102305	-0.1287	0.0514888	0.235274	-0.252953	0.2895	-0.0675007	0.153582	0.0816924	0.0206126	-0.273566	0.144866	0.144634	-0.0931452	0.132378	0.188386	-0.026395	-0.0772111	1.4129	4.74719	-0.413111	-3.17968	0.999966	0.999921	0.997812	0.971114	0.977506	0.880798	0.903681	0.632567	0.999983	0.99987	0.999901	0.999965	0.999968	0.999987	0.933639	0.999828	0.890194	0.78388	0.974532	0.896364	5.8191e-06
356	AT5G37470	2	NA	similar to binding [Arabidopsis thaliana] (TAIR:AT5G37460.1); similar to binding [Arabidopsis thaliana] (TAIR:AT5G37920.1); similar to binding [Arabidopsis thaliana] (TAIR:AT5G37410.1); contains InterPro domain Protein of unknown function DUF577; (InterPro:IPR007598)	0.0792806	-0.0118583	-0.138593	-0.0729174	0.1194	-0.100685	-0.177139	0.100445	-0.0395869	0.0277285	-0.128414	-0.0101794	-0.166959	0.0940421	0.00640285	0.112997	0.0674223	-0.150451	-0.211511	0.0464823	1.28238	2.27715	-3.28782	-0.286187	0.999966	0.999921	0.9749	0.981895	0.871882	0.949152	0.902978	0.854076	0.999983	0.99987	0.999901	0.999965	0.999968	0.999987	0.996318	0.999828	0.930273	0.738568	0.524564	0.913124	7.65155e-09
357	AT4G05180	4	PSBQ, PSBQ-2, PSII-Q	Encodes the PsbQ subunit of the oxygen evolving complex of photosystem II.	-0.142954	0.0616753	0.427234	0.36832	0.848868	0.328097	0.210775	0.918112	0.0968815	-0.0352062	0.363303	0.0639309	0.146844	0.221476	0.696636	0.152232	-0.0812785	0.488909	0.795554	1.21719	0.789913	0.635005	0.0224247	-0.0088403	0.894116	0.999921	0.0521135	0.0930899	1.40192e-06	0.218152	0.642048	1.93415e-07	0.999983	0.99987	0.319611	0.999965	0.999968	0.999987	0.000348217	0.999828	0.864737	0.00611442	1.86775e-06	5.2255e-12	2.35579e-06
358	AT3G52160	9	KCS15	beta-ketoacyl-CoA synthase family protein; Identical to 3-ketoacyl-CoA synthase 15 (EC 2.3.1.-) (KCS-15) (Very-long-chain fatty acid condensing enzyme 15) (VLCFA condensing enzyme 15) (KCS15) [Arabidopsis Thaliana] (GB:Q9SUY9;GB:Q8LFQ2); similar to FDH (FIDDLEHEAD), acyltransferase [Arabidopsis thaliana] (TAIR:AT2G26250.1); similar to very-long-chain fatty acid condensing enzyme, putative [Arabid…	0.179243	-0.122779	0.208157	-0.0865194	0.015091	0.231492	-0.226704	0.15638	-0.0969272	-0.0258523	0.257344	-0.0491869	-0.177517	0.0909979	0.0653816	-0.0502906	0.0564637	0.0853776	0.121638	-0.0714285	1.41378	6.48886	-2.03193	-5.43894	0.998103	0.999921	0.996214	0.991376	0.996349	0.927562	0.9818	0.894715	0.999983	0.99987	0.999901	0.999965	0.999968	0.999987	0.984654	0.999828	0.973753	0.944541	0.90421	0.931849	0.00079463
359	AT1G29640	4	NA	similar to unknown protein [Arabidopsis thaliana] (TAIR:AT2G34340.1); similar to Os05g0518800 [Oryza sativa (japonica cultivar-group)] (GB:NP_001056059.1); similar to hypothetical protein MBP_91N22.56 [Musa balbisiana] (GB:ABF70130.1); contains InterPro domain Protein of unknown function DUF584; (InterPro:IPR007608)	0.23618	0.0638102	-0.0310222	0.281662	0.12201	0.187284	0.0363623	0.229714	-0.0575647	0.121375	0.0659094	-0.0969317	0.133294	0.148368	0.0813458	0.0406638	0.29999	0.032788	0.25064	0.403671	0.938494	0.627917	-0.259688	0.26049	0.70536	0.999921	0.997812	0.447388	0.84653	0.803667	0.999475	0.502378	0.999983	0.99987	0.999901	0.999965	0.999968	0.999987	0.945025	0.999828	0.274381	0.956561	0.345819	0.0559459	1.97101e-06
360	AT5G07230	2	NA	protease inhibitor/seed storage/lipid transfer protein (LTP) family protein; Identical to Tapetum-specific protein A9 precursor (A9) [Arabidopsis Thaliana] (GB:Q00762;GB:Q67ZX3;GB:Q9LYP3); similar to protease inhibitor/seed storage/lipid transfer protein (LTP) family protein [Arabidopsis thaliana] (TAIR:AT5G62080.1); similar to Tapetum-specific protein A9 precursor (GB:Q05772); contains InterPro …	0.106171	-0.0934324	0.155787	-0.120193	-0.0451442	0.13342	-0.117177	0.0436236	-0.120067	0.0266343	0.106786	0.0490006	-0.166177	0.0459841	-0.00236047	-0.0427838	0.0127385	0.0623542	0.0355936	-0.165337	1.94061	5.39728	-5.6894	-1.44146	0.999966	0.999921	0.993632	0.97206	0.978963	0.951483	0.995019	0.967065	0.999983	0.99987	0.999901	0.999965	0.999968	0.999987	0.999438	0.999828	0.993428	0.942359	0.964727	0.735545	3.20939e-10
361	AT5G45970	14	ARAC2, ATRAC2, ATROP7, RAC2, ROP7	Encodes a Rac-like protein ARAC2. A member of ROP GTPase gene family.	0.255114	0.0607559	-0.0625522	0.0119737	-0.191181	0.127492	-0.000151845	0.0103369	-0.0924075	0.153163	-0.0256711	-0.0368811	0.0367293	-0.0247556	0.0350925	-0.226273	0.31587	-0.00179634	-0.0505785	-0.179207	0.824697	0.142392	2.00699	-1.45048	0.6493	0.999921	0.997812	0.996172	0.659426	0.906898	0.999841	0.988648	0.999983	0.99987	0.999901	0.999965	0.999968	0.999987	0.983407	0.999828	0.232165	0.998037	0.917369	0.511279	2.43863e-05
362	AT3G27200	1	NA	plastocyanin-like domain-containing protein; similar to plastocyanin-like domain-containing protein [Arabidopsis thaliana] (TAIR:AT5G07475.1); similar to blue copper-binding protein homolog [Triticum aestivum] (GB:AAD10251.1); contains InterPro domain Cupredoxin; (InterPro:IPR008972); contains InterPro domain Plastocyanin-like; (InterPro:IPR003245)	0.0151222	-0.0895853	0.434155	-0.207675	-0.0145506	0.135486	0.0499081	0.0798035	0.0323296	-0.121915	0.257401	0.176754	-0.126846	-0.0808291	0.160633	-0.175183	-0.0744631	0.34457	0.22648	-0.222226	1.62661	1.08364	3.11538	-2.33539	0.999966	0.999921	0.0393267	0.555444	0.989938	0.855885	0.999475	0.844325	0.999983	0.99987	0.757429	0.999965	0.999968	0.999987	0.765735	0.999828	0.879386	0.0747603	0.288151	0.259228	1.64914e-17
363	AT4G35350	1	XCP1	tracheary element vacuolar protein	-0.0164656	-0.187148	0.386151	-0.0472153	-0.0968924	-0.044804	0.130853	0.134948	-0.0529456	-0.134202	0.0893984	0.296752	-0.1659	0.118685	0.016263	-0.113155	-0.203614	0.199003	0.338936	-0.144108	2.30291	0.920219	0.254801	0.59244	0.999966	0.939228	0.165745	0.987223	0.878003	0.98468	0.936216	0.725647	0.999983	0.99987	0.999901	0.999965	0.999968	0.999987	0.991076	0.999828	0.502065	0.502798	0.104085	0.586265	5.71259e-23
364	AT4G11140	11	CRF1	encodes a member of the ERF (ethylene response factor) subfamily B-5 of ERF/AP2 transcription factor family. The protein contains one AP2 domain. There are 7 members in this subfamily. Also named as CRF1 (cytokinin response factor 1).	0.195797	0.218324	0.474432	0.459463	0.058352	0.433142	0.601761	0.234596	-0.0421843	0.260508	0.172633	0.301799	0.299963	0.159501	0.0750955	-0.0167436	0.414121	0.692756	0.933895	0.517815	-0.779143	-0.925124	0.0339572	0.000969869	0.506505	0.463163	0.00124144	0.00118556	0.908563	0.00371946	1.42943e-05	0.188325	0.999983	0.590872	0.898369	0.473685	0.215104	0.999987	0.912055	0.999828	0.00278681	1.83007e-07	1.07892e-11	5.23305e-05	4.97671e-09
365	AT1G51670	5	NA	similar to unknown protein [Arabidopsis thaliana] (TAIR:AT1G48180.1); contains domain Cysteine proteinases (SSF54001)	-0.125881	0.151946	0.30238	0.518111	0.752347	0.280769	0.487988	0.622258	-0.0607027	0.212649	0.0681201	0.23426	0.253728	0.264383	0.357875	0.394472	0.0260652	0.454326	0.820491	1.27046	0.812774	-1.30885	-0.353502	-0.131199	0.896801	0.944135	0.201645	0.00134142	1.38792e-06	0.25224	0.00365066	7.41953e-05	0.999983	0.99987	0.999901	0.999965	0.65327	0.96651	0.103709	0.173956	0.965728	0.0036522	4.17337e-08	8.6849e-15	5.97159e-08
366	AT1G32100	1	ATPRR1, PRR1	encodes a protein whose sequence is similar to pinoresinol-lariciresinol reductase from pine.	0.0704123	-0.0607344	0.513801	-0.0981463	0.00750972	0.163174	0.19809	0.279979	0.0334196	-0.094154	0.257328	0.256473	-0.0583833	-0.0397631	0.319742	-0.312232	0.00967791	0.453067	0.415655	-0.0906366	1.80228	1.2047	0.390121	0.399049	0.999966	0.999921	0.0470831	0.954821	0.996276	0.857112	0.810842	0.366863	0.999983	0.99987	0.913064	0.999965	0.999968	0.999987	0.433196	0.999828	0.992019	0.0461455	0.0594455	0.793896	1.00951e-15
367	AT1G03820	8	NA	similar to unknown protein [Arabidopsis thaliana] (TAIR:AT2G33850.1); similar to arabinogalactan-protein; AGP [Pyrus communis] (GB:AAB35283.1)	-0.0464806	0.195135	0.100075	-0.380969	0.238731	0.165173	-0.210001	0.183948	0.0942283	0.100906	0.0642669	0.0358077	-0.245809	-0.13516	0.319107	-0.0803765	0.148654	0.295209	-0.280894	-0.142238	0.862878	0.359126	0.761847	1.72105	0.999966	0.999921	0.997812	0.223148	0.552685	0.865841	0.804421	0.654206	0.999983	0.99987	0.999901	0.999965	0.999968	0.999987	0.478002	0.999828	0.748533	0.321053	0.305816	0.659493	3.27832e-05
368	AT2G42180	9	NA	similar to unknown protein [Arabidopsis thaliana] (TAIR:AT3G57950.1); similar to Os09g0279200 [Oryza sativa (japonica cultivar-group)] (GB:NP_001062757.1)	-0.0735875	0.168632	-0.0493957	0.00882722	-0.106428	0.0464095	-0.117726	-0.0394135	0.177833	-0.0092006	0.0556101	-0.105006	-0.01272	0.0215472	-0.0609607	-0.0454674	0.0950448	0.119237	-0.0405684	-0.0976009	2.04223	1.75498	0.321314	-4.14029	0.999966	0.999921	0.997812	0.997415	0.923137	0.991441	0.991617	0.966392	0.999983	0.99987	0.999901	0.999965	0.999968	0.999987	0.977868	0.999828	0.913815	0.85039	0.954929	0.837156	9.82226e-13
369	AT4G12830	4	NA	hydrolase, alpha/beta fold family protein; similar to hydrolase [Arabidopsis thaliana] (TAIR:AT1G52510.2); similar to COG0596: Predicted hydrolases or acyltransferases (alpha/beta hydrolase superfamily) [Nostoc punctiforme PCC 73102] (GB:ZP_00112083.1); similar to Os01g0919700 [Oryza sativa (japonica cultivar-group)] (GB:NP_001045213.1); contains InterPro domain Esterase/lipase/thioesterase; (Int…	0.10267	0.301571	-0.0455612	0.188404	0.359969	0.0664029	-0.0270183	0.329066	0.246955	0.0546154	0.0117875	-0.0573488	0.0303305	0.158073	0.170993	0.188977	0.404241	0.256009	0.142842	0.548373	0.944598	0.596322	-0.229631	0.00141694	0.973358	0.367966	0.997812	0.645139	0.0865149	0.964841	0.999475	0.130557	0.999983	0.99987	0.999901	0.999965	0.999968	0.999987	0.743431	0.999828	0.0328356	0.26022	0.594732	0.000849224	2.13597e-08
370	AT1G11190	1	BFN1, ENDO1	bifunctional nuclease that acts on both RNA and DNA involved in nucleic acid degradation to facilitate nucleotide and phosphate recovery during senescence	0.160815	0.0404204	0.267664	-0.0731091	0.0140326	0.0636679	0.127774	0.311087	0.0211539	0.0192665	0.0444014	0.223263	-0.0954889	0.0223798	0.288708	-0.274675	0.201236	0.308084	0.194555	-0.0590765	0.848825	0.923823	3.48577	-0.582497	0.862878	0.999921	0.526456	0.969858	0.991682	0.96966	0.934453	0.196151	0.999983	0.99987	0.999901	0.999965	0.999968	0.999987	0.409845	0.999828	0.484251	0.169721	0.436808	0.853046	1.23753e-06
371	AT3G63140	4	CSP41A	mRNA-binding protein, putative; similar to catalytic/ coenzyme binding [Arabidopsis thaliana] (TAIR:AT1G09340.1); similar to mRNA-binding protein precursor [Nicotiana tabacum] (GB:AAP87140.1); contains InterPro domain NAD-dependent epimerase/dehydratase; (InterPro:IPR001509)	-0.0514216	0.100689	0.174344	0.321671	0.539521	0.103337	0.22553	0.48742	0.0655837	0.0351052	0.0682316	0.106112	0.119418	0.202252	0.285168	0.254353	0.0492673	0.275033	0.496014	0.861191	1.05132	0.228832	-0.0851132	-0.222319	0.999966	0.999921	0.973843	0.607314	0.130675	0.967831	0.893747	0.18746	0.999983	0.99987	0.999901	0.999965	0.999968	0.999987	0.730859	0.999828	0.964428	0.55116	0.113118	0.00133487	9.67508e-05
372	AT5G59490	2	NA	haloacid dehalogenase-like hydrolase family protein; similar to haloacid dehalogenase-like hydrolase family protein [Arabidopsis thaliana] (TAIR:AT5G02230.2); similar to putative ripening-related protein [Vitis vinifera] (GB:CAB85628.1); contains InterPro domain HAD-superfamily hydrolase subfamily IA, variant 3; (InterPro:IPR006402); contains InterPro domain Pyrimidine 5-nucleotidase; (InterPro:I…	-0.0195227	0.000991162	-0.097748	-0.109292	0.138366	-0.106292	-0.107207	0.148337	0.0214642	-0.020473	-0.0858192	-0.0119288	-0.0952785	-0.0140135	0.162351	-0.0239846	-0.0185316	-0.0967569	-0.20704	0.0290741	1.01307	1.46458	-1.96597	1.09103	0.999966	0.999921	0.996214	0.947511	0.814128	0.932892	0.982319	0.727987	0.999983	0.99987	0.999901	0.999965	0.999968	0.999987	0.838504	0.999828	0.982733	0.836969	0.485346	0.942263	4.6603e-07
373	AT4G10640	7	IQD16	IQD16 (IQ-domain 16); calmodulin binding; similar to IQD17 (IQ-domain 17), calmodulin binding [Arabidopsis thaliana] (TAIR:AT4G00820.1); similar to putative SF16 protein [Oryza sativa (japonica cultivar-group)] (GB:AAV33309.1); similar to Os08g0115200 [Oryza sativa (japonica cultivar-group)] (GB:NP_001060851.1); contains InterPro domain IQ calmodulin-binding region; (InterPro:IPR000048)	0.567682	0.277797	-0.291698	-0.205354	-0.539467	-0.15524	-0.135927	-0.333319	0.165818	0.111979	-0.267219	-0.0244798	-0.111447	-0.0939068	-0.239413	-0.300055	0.84548	-0.0139012	-0.497053	-0.744822	-1.03117	-1.10518	1.29174	1.39586	0.000613369	0.321456	0.227929	0.46754	0.00060121	0.750129	0.856809	0.0661342	0.999983	0.99987	0.56932	0.999965	0.999968	0.999987	0.424296	0.610261	2.80515e-08	0.978576	0.000777431	3.20056e-07	2.90261e-11
374	AT2G42690	4	NA	lipase, putative; similar to lipase class 3 family protein [Arabidopsis thaliana] (TAIR:AT4G18550.1); similar to lipase [Dianthus caryophyllus] (GB:AAD01804.1); contains InterPro domain Lipase, class 3; (InterPro:IPR002921)	0.029799	0.180411	0.349943	0.464172	0.678667	0.268369	0.33977	0.695193	0.0552885	0.125122	0.143247	0.206696	0.133074	0.331098	0.364095	0.314571	0.21021	0.530354	0.814115	1.14284	0.777268	0.4291	-0.00513077	0.249075	0.999966	0.647435	0.025593	0.00061427	2.85067e-07	0.144131	0.0260945	1.41714e-07	0.999983	0.99987	0.9702	0.999965	0.999968	0.184327	0.0288107	0.244806	0.20318	3.00376e-05	3.32742e-10	5.95275e-16	1.6689e-09
375	AT5G63350	15	NA	similar to unknown protein [Arabidopsis thaliana] (TAIR:AT3G48510.1); similar to hypothetical protein MtrDRAFT_AC135505g13v1 [Medicago truncatula] (GB:ABE82027.1)	-0.2353	-0.14294	-0.153337	0.00677146	0.276077	0.0219004	-0.378944	0.134708	-0.0415769	-0.101363	0.123263	-0.2766	-0.102344	0.109115	0.0255931	0.250484	-0.37824	-0.296277	-0.146566	0.282849	2.11489	-0.465789	-0.687349	0.354774	0.626375	0.999921	0.918528	0.997331	0.299796	0.993585	0.122146	0.712851	0.999983	0.99987	0.999901	0.999965	0.999968	0.999987	0.985641	0.999828	0.0687777	0.196619	0.610387	0.156685	9.85437e-22
376	AT1G76590	8	NA	zinc-binding family protein; similar to zinc-binding family protein [Arabidopsis thaliana] (TAIR:AT1G21000.1); similar to Os06g0624900 [Oryza sativa (japonica cultivar-group)] (GB:NP_001058108.1); similar to putative zinc-binding protein [Oryza sativa (japonica cultivar-group)] (GB:BAD35686.1); contains InterPro domain Protein of unknown function DUF597; (InterPro:IPR006734)	-0.0974215	-0.248627	-0.221136	-0.0684985	0.0620172	-0.276971	-0.227032	0.160167	-0.108311	-0.140317	-0.136655	-0.0844811	-0.142551	0.0740524	0.0861141	-0.0240968	-0.346049	-0.469763	-0.289634	-0.00648125	0.833002	-0.0782623	0.786838	1.51551	0.999663	0.909612	0.882882	0.982761	0.958662	0.665033	0.817626	0.751582	0.999983	0.99987	0.999901	0.999965	0.999968	0.999987	0.954829	0.999828	0.282531	0.0878463	0.352172	0.988524	0.000297434
377	AT1G67481	15	NA	NA	0.0788979	0.274842	-0.0252409	-0.195395	-0.131267	0.0429512	-0.126136	-0.184958	0.204116	0.0707269	-0.0277757	0.00253482	-0.12867	-0.0667243	-0.118233	-0.0130332	0.35374	0.249602	-0.220636	-0.326661	2.86556	0.714396	-3.84448	0.320973	0.999966	0.787965	0.997812	0.789785	0.852643	0.98954	0.976478	0.67278	0.999983	0.99987	0.999901	0.999965	0.999968	0.999987	0.916552	0.999828	0.22687	0.473804	0.499105	0.198646	8.98464e-24
378	AT3G61380	1	NA	similar to unknown protein [Arabidopsis thaliana] (TAIR:AT2G45900.1); similar to conserved hypothetical protein [Medicago truncatula] (GB:ABD32828.1); contains domain PHOSPHATIDYLINOSITOL N-ACETYLGLUCOSAMINYLTRANSFERASE SUBUNIT P (DOWN SYNDROME CRITICAL REGION PROTEIN 5)-RELATED (PTHR21726); contains domain RNASE H1 SMALL SUBUNIT (AYP1)-RELATED (PTHR21726:SF4)	-0.0536398	-0.145519	0.104102	-0.205754	0.160927	-0.0443707	-0.187711	0.0955915	-0.00495633	-0.140562	0.0961915	0.00791079	-0.195622	-0.0101319	0.105723	0.0552035	-0.199158	-0.0414163	-0.101652	-0.0448271	0.775459	0.571042	0.889816	-0.945779	0.999966	0.999921	0.973843	0.550108	0.644927	0.980988	0.706823	0.799045	0.999983	0.99987	0.999901	0.999965	0.999968	0.999987	0.886546	0.999828	0.432224	0.927349	0.732079	0.883255	1.56994e-06
379	AT1G23040	1	NA	hydroxyproline-rich glycoprotein family protein; similar to proline-rich family protein [Arabidopsis thaliana] (TAIR:AT1G70990.1); similar to OSJNBa0006B20.16 [Oryza sativa (japonica cultivar-group)] (GB:CAE02748.2); similar to H0315A08.9 [Oryza sativa (indica cultivar-group)] (GB:CAH67579.1); contains InterPro domain Glutelin; (InterPro:IPR000480)	0.0128246	0.0177401	0.121344	-0.196876	0.0231927	0.123803	-0.0992696	0.0627783	-0.00833208	0.0260721	0.0977311	0.0236133	-0.122883	-0.0739935	0.136772	-0.113579	0.0305647	0.139084	-0.075532	-0.173684	0.964216	1.33347	1.1139	0.985459	0.999966	0.999921	0.87077	0.341457	0.97455	0.774726	0.904341	0.833809	0.999983	0.99987	0.999901	0.999965	0.999968	0.999987	0.703384	0.999828	0.948406	0.482409	0.740114	0.233689	4.54451e-13
380	AT3G22880	15	ARLIM15, ATDMC1, DMC1	Expression of the AtDMC1 is restricted to pollen mother cells in anthers and to megaspore mother cells in ovules. Similar to meiosis-specific yeast DMC gene.	-0.189271	-0.00514471	0.151362	0.479289	0.412451	0.0217331	0.403036	0.45689	-0.00525195	0.000107239	0.0216258	0.129736	0.2733	0.205989	0.250901	0.16155	-0.194415	0.146217	0.630651	0.89174	1.132	-0.830902	-0.764506	-0.464875	0.597031	0.999921	0.820278	0.00128874	0.00686484	0.991846	0.0121163	0.00214436	0.999983	0.99987	0.999901	0.999965	0.395799	0.999987	0.312194	0.999828	0.323134	0.520122	3.61569e-06	2.24262e-10	5.20862e-14
381	AT3G13890	9	ATMYB26, MS35, MYB26	Encodes a putative transcription factor (MYB26).	0.07513	-0.0280935	0.056569	0.00963233	0.287417	0.135958	-0.082193	0.101809	-0.024119	-0.00397451	0.139932	-0.0833635	0.00117046	0.00846188	0.093347	0.19407	0.0470365	0.0284755	0.0662013	0.297049	0.968265	0.733243	0.095787	-1.96944	0.999966	0.999921	0.997812	0.996685	0.292473	0.881364	0.991519	0.811187	0.999983	0.99987	0.999901	0.999965	0.999968	0.999987	0.923082	0.999828	0.944926	0.958428	0.871355	0.147236	1.12335e-07
382	AT5G52120	15	AtPP2-A14, PP2-A14	ATPP2-A14 (Phloem protein 2-A14); similar to ATPP2-A13 [Arabidopsis thaliana] (TAIR:AT3G61060.1); similar to Cyclin-like F-box; Galactose-binding like [Medicago truncatula] (GB:ABE86301.1); contains InterPro domain Cyclin-like F-box; (InterPro:IPR001810)	0.0959895	0.00504946	-0.00142969	0.0928569	0.157286	-0.072127	-0.0790533	0.321227	0.0882107	-0.0831613	0.0110343	-0.012464	-0.0665893	0.159446	0.161781	-0.00449504	0.101039	0.00361977	0.0914272	0.250142	1.9783	-0.968643	0.142964	-0.511618	0.965025	0.999921	0.999516	0.921351	0.610623	0.947045	0.982319	0.0885491	0.999983	0.99987	0.999901	0.999965	0.999968	0.999987	0.715778	0.999828	0.769331	0.99378	0.740972	0.136433	5.29044e-24
383	AT5G63850	8	AAP4	Amino acid transporter whose expression is downregulated by dehydration.	-0.274766	-0.0884673	-0.00999186	-0.510146	0.182736	-0.075689	-0.352797	0.313985	0.0462686	-0.134736	0.0590469	-0.0690388	-0.283758	-0.226387	0.540372	-0.357636	-0.363234	-0.0984592	-0.520137	-0.32741	2.85554	-1.27264	2.53492	2.0623	0.774269	0.999921	0.997812	0.146287	0.799342	0.978048	0.536091	0.458203	0.999983	0.99987	0.999901	0.999965	0.999968	0.999987	0.181169	0.999828	0.315021	0.876821	0.0654685	0.288991	2.77191e-20
384	AT1G36060	8	NA	encodes a member of the DREB subfamily A-6 of ERF/AP2 transcription factor family. The protein contains one AP2 domain. There are 8 members in this subfamily including RAP2.4.	0.133563	-0.0496353	-0.116235	0.104643	-0.0521911	-0.0562772	-0.0965337	0.0118728	0.00538688	-0.0550222	-0.001255	-0.11498	0.0184463	0.0861971	-0.0743244	0.0221333	0.083928	-0.16587	-0.0115915	0.0524524	1.48434	-1.23312	0.751393	1.14036	0.6493	0.999921	0.806552	0.721057	0.888019	0.928289	0.848735	0.975032	0.999983	0.99987	0.999901	0.999965	0.999968	0.999987	0.870151	0.999828	0.685309	0.227506	0.966147	0.762363	4.46683e-26
385	AT2G31160	6	LSH3, OBO1	similar to unknown protein [Arabidopsis thaliana] (TAIR:AT3G23290.2); similar to Ribulose bisphosphate carboxylase, large chain [Medicago truncatula] (GB:ABE90860.1); contains InterPro domain Protein of unknown function DUF640; (InterPro:IPR006936)	-0.561409	-0.551012	-0.43109	-0.381036	-0.332862	-0.440388	-0.572486	-0.256443	-0.212576	-0.338436	-0.101952	-0.329138	-0.243348	-0.137688	-0.118754	-0.214108	-1.11242	-0.982102	-0.812126	-0.713898	-0.884601	-1.08284	-0.460634	0.559373	2.25533e-05	2.86731e-05	0.00163074	0.00462164	0.0164416	0.00109216	8.5788e-06	0.0952072	0.999983	0.0923893	0.999901	0.182443	0.384219	0.999987	0.765735	0.915587	1.00271e-15	1.42685e-13	1.06512e-10	4.93209e-09	6.37765e-12
386	AT1G62940	2	ACOS5	4-coumarate--CoA ligase family protein / 4-coumaroyl-CoA synthase family protein; similar to 4CL2 (4-coumarate:CoA ligase 2), 4-coumarate-CoA ligase [Arabidopsis thaliana] (TAIR:AT3G21240.1); similar to 4-coumarate:CoA ligase-like [Nicotiana sylvestris] (GB:AAO25511.1); similar to OSJNBa0033H08.6 [Oryza sativa (japonica cultivar-group)] (GB:CAD37124.3); contains InterPro domain AMP-dependent synt…	0.235465	-0.0935003	0.173267	-0.0452181	-0.117736	0.205315	-0.159699	0.115594	-0.0828433	-0.010657	0.215972	-0.042705	-0.116994	0.0717756	0.0438188	-0.161555	0.141965	0.0797671	0.128049	-0.162954	5.35162	5.77105	-6.88969	-3.32856	0.96258	0.999921	0.997812	0.994346	0.94518	0.925394	0.991617	0.914797	0.999983	0.99987	0.999901	0.999965	0.999968	0.999987	0.987205	0.999828	0.901202	0.93819	0.875557	0.794855	7.3435e-27
387	AT1G77410	2	BGAL16	beta-galactosidase, putative / lactase, putative; similar to BGAL6 (beta-galactosidase 6), beta-galactosidase [Arabidopsis thaliana] (TAIR:AT5G63800.1); similar to BGAL11 (beta-galactosidase 11), beta-galactosidase [Arabidopsis thaliana] (TAIR:AT4G35010.1); similar to BGAL13 (beta-galactosidase 13), beta-galactosidase [Arabidopsis thaliana] (TAIR:AT2G16730.1); similar to D-galactoside/L-rhamnose …	-0.0535374	0.167932	0.0432679	-0.0623339	-0.00699234	-0.0520232	0.132349	-0.121478	0.0832486	0.0846838	-0.136707	0.179975	-0.047626	-0.0147079	-0.10677	0.099778	0.114395	0.2112	-0.0190661	-0.0693263	1.43606	1.40727	-2.99006	-0.676021	0.999966	0.999921	0.997812	0.984229	0.996958	0.984889	0.970767	0.814541	0.999983	0.99987	0.999901	0.999965	0.999968	0.999987	0.929965	0.999828	0.848615	0.58232	0.974207	0.864229	2.66811e-10
388	AT2G24800	15	NA	peroxidase, putative; Identical to Peroxidase 18 precursor (EC 1.11.1.7) (Atperox P18) (PER18) [Arabidopsis Thaliana] (GB:Q9SK52); similar to peroxidase, putative [Arabidopsis thaliana] (TAIR:AT4G31760.1); similar to peroxidase [Spinacia oleracea] (GB:CAA71496.1); contains InterPro domain Haem peroxidase; (InterPro:IPR010255); contains InterPro domain Haem peroxidase, plant/fungal/bacterial; (Int…	0.15787	0.280197	-0.0508594	0.101377	-0.0141733	0.100787	0.0505776	0.224024	0.0498797	0.230318	-0.129531	0.0786715	-0.0280939	0.129471	0.0945529	-0.108726	0.438067	0.229338	0.0505177	0.0872038	3.52151	0.742188	-4.06779	-0.547804	0.997493	0.999921	0.997812	0.983677	0.996276	0.979382	0.999475	0.779226	0.999983	0.99987	0.999901	0.999965	0.999968	0.999987	0.971044	0.999828	0.426892	0.759121	0.957958	0.896169	1.20068e-17
389	AT2G30550	1	NA	lipase class 3 family protein; similar to lipase class 3 family protein [Arabidopsis thaliana] (TAIR:AT1G06800.1); similar to Os01g0900400 [Oryza sativa (japonica cultivar-group)] (GB:NP_001045105.1); similar to putative DAD1 [Oryza sativa (japonica cultivar-group)] (GB:BAB89948.1); similar to Os05g0390000 [Oryza sativa (japonica cultivar-group)] (GB:NP_001055438.1); contains InterPro domain Este…	-0.0964726	0.0611363	0.101469	0.138315	0.593213	0.18173	0.0236351	0.496725	-0.0198131	0.0809494	0.100781	0.000688513	0.0229466	0.115369	0.381357	0.211856	-0.0353364	0.162605	0.239784	0.731528	0.837765	0.437551	1.04134	0.439554	0.964184	0.999921	0.967784	0.771364	0.000169258	0.653398	0.999475	0.00218891	0.999983	0.99987	0.999901	0.999965	0.999968	0.999987	0.0732131	0.999828	0.951369	0.506399	0.186928	6.77316e-07	2.90444e-08
390	AT4G14400	4	ACD6	encodes a novel protein with putative ankyrin and transmembrane regions. It is a member of one of the largest uncharacterized gene families in higher plants. The gene is involved in resistance to Pseudomonas syringae.	-0.0918742	0.0254889	0.107148	0.0294645	1.08641	-0.0129463	-0.0735888	0.739033	0.0789172	-0.0534283	0.040482	0.0666662	-0.140255	0.16972	0.569313	0.517098	-0.0663854	0.132637	0.136613	1.11588	1.49278	0.501672	-0.347339	0.815271	0.999966	0.999921	0.997812	0.994346	2.3333e-05	0.998468	0.999475	0.0066256	0.999983	0.99987	0.999901	0.999965	0.999968	0.999987	0.122429	0.530859	0.940996	0.810906	0.77289	3.52904e-06	2.61845e-09
391	AT5G62080	9	NA	protease inhibitor/seed storage/lipid transfer protein (LTP) family protein; similar to protease inhibitor/seed storage/lipid transfer protein (LTP) family protein [Arabidopsis thaliana] (TAIR:AT5G07230.1); similar to Tapetum-specific protein A9 precursor (GB:Q05772); contains InterPro domain Plant lipid transfer/seed storage/trypsin-alpha amylase inhibitor; (InterPro:IPR003612)	0.0885417	0.0226206	0.0459563	-0.0228325	-0.125206	0.0574626	-0.151616	0.0694888	0.0181306	0.00449006	0.0529725	-0.00701626	-0.144599	0.121767	-0.052278	-0.0729278	0.111162	0.0685769	0.0231238	-0.148038	4.05424	3.10432	-2.48427	-4.69662	0.999966	0.999921	0.997812	0.996685	0.950366	0.993585	0.997845	0.961811	0.999983	0.99987	0.999901	0.999965	0.999968	0.999987	0.986937	0.999828	0.943473	0.957384	0.983334	0.843842	4.45938e-17
392	AT4G14695	4	NA	similar to unknown protein [Arabidopsis thaliana] (TAIR:AT4G22310.1); similar to Protein of unknown function UPF0041 [Medicago truncatula] (GB:ABD28486.1); contains InterPro domain Protein of unknown function UPF0041; (InterPro:IPR005336)	0.0996637	0.0470741	0.048591	0.139553	0.557455	0.062896	0.259323	0.323467	-0.0329256	0.0799997	-0.0171037	0.0656947	0.193628	-0.0540754	0.377543	0.179912	0.146738	0.0956651	0.188144	0.697007	0.827011	-0.270848	0.0890725	-0.227732	0.971721	0.999921	0.997812	0.804432	0.00125928	0.966271	0.379399	0.11932	0.999983	0.99987	0.999901	0.999965	0.999968	0.999987	0.115255	0.999828	0.624107	0.786747	0.40016	9.54785e-06	2.78596e-07
393	AT1G62360	7	BUM, BUM1, SHL, STM, WAM, WAM1	Class I knotted-like homeodomain protein that is required for shoot apical meristem (SAM) formation during embryogenesis and for SAM function throughout the lifetime of the plant. Functions by preventing incorporation of cells in the meristem center into differentiating organ primordia.	0.00725279	-0.232364	-0.498322	-0.70352	-0.68854	-0.521136	-0.592829	-0.646257	0.00484511	-0.23721	-0.283927	-0.214395	-0.378434	-0.325087	-0.32117	-0.36737	-0.225112	-0.730687	-1.20184	-1.39206	-0.780845	-0.220862	0.555687	1.2699	0.999966	0.183886	2.0217e-05	1.82237e-09	2.89467e-09	7.36673e-06	2.85118e-07	1.858e-08	0.999983	0.403048	0.11138	0.928361	0.00610283	0.0721016	0.0244074	0.0221491	0.0833424	1.53543e-10	6.90671e-20	3.45324e-23	1.13151e-11
394	AT4G24000	1	ATCSLG2, CSLG2	encodes a protein similar to cellulose synthase	-0.0576269	0.00602624	0.112296	0.107568	0.760712	0.14339	-0.0255939	0.678309	-0.0529763	0.0590025	0.0843876	0.0279081	-0.053502	0.16107	0.517239	0.243473	-0.0516006	0.118322	0.219863	0.86828	1.56495	0.604793	0.413051	1.38978	0.999966	0.999921	0.966334	0.906076	9.029e-06	0.834381	0.999475	8.59965e-05	0.999983	0.99987	0.999901	0.999965	0.999968	0.999987	0.0126281	0.999828	0.928607	0.722623	0.305443	9.11124e-08	7.87373e-17
395	AT4G31500	11	ATR4, CYP83B1, RED1, RNT1, SUR2	Encodes an oxime-metabolizing enzyme in the biosynthetic pathway of glucosinolates. Is required for phytochrome signal transduction in red light. Mutation confers auxin overproduction.	0.393343	0.853354	0.799274	-0.121974	-0.371218	0.761996	0.371373	-0.358388	0.436286	0.417069	0.344927	0.454347	-0.0829744	-0.0389997	-0.319388	-0.05183	1.2467	1.65263	0.6773	-0.493192	-1.14966	-0.639645	0.820667	0.507267	0.327782	0.000535814	0.00125699	0.944442	0.244551	0.00216942	0.334214	0.258327	0.873921	0.707261	0.757429	0.824473	0.999968	0.999987	0.522374	0.999828	4.11772e-08	3.05226e-12	0.00243579	0.0322345	2.01579e-07
396	AT1G74550	9	CYP98A9	member of CYP98A	0.210132	-0.129129	0.0244875	-0.00737985	-0.0273787	0.0153266	-0.0518534	-0.0689529	-0.0912821	-0.0378464	0.053173	-0.0286855	-0.0231679	0.0157881	-0.0847409	0.0573622	0.0810032	-0.104641	0.0171077	-0.0347585	1.48497	3.2307	1.73918	-6.1294	0.994527	0.999921	0.997812	0.998009	0.993995	0.998468	0.999475	0.964582	0.999983	0.99987	0.999901	0.999965	0.999968	0.999987	0.981139	0.999828	0.964564	0.935031	0.988036	0.970664	0.000967162
397	AT5G49070	9	KCS21	beta-ketoacyl-CoA synthase family protein; Identical to Probable 3-ketoacyl-CoA synthase 20 (EC 2.3.1.-) (KCS-20) (Very-long- chain fatty acid condensing enzyme 20) (VLCFA condensing enzyme 20) (KCS20) [Arabidopsis Thaliana] (GB:Q9FH27); similar to CUT1 (CUTICULAR 1), acyltransferase [Arabidopsis thaliana] (TAIR:AT1G68530.1); similar to Os03g0220100 [Oryza sativa (japonica cultivar-group)] (GB:NP…	0.096346	0.00770845	0.112645	-0.0744346	-0.0360493	0.083663	-0.171007	0.100669	0.0497784	-0.04207	0.125733	-0.013088	-0.157919	0.0834842	0.0171846	-0.0532339	0.104054	0.120353	0.0382105	-0.110484	1.40191	3.99323	-2.09651	-3.46278	0.999966	0.999921	0.997812	0.993519	0.989333	0.987786	0.991707	0.936132	0.999983	0.99987	0.999901	0.999965	0.999968	0.999987	0.995023	0.999828	0.943473	0.909855	0.970718	0.880777	0.000344124
398	AT2G28760	1	UXS6	UXS6; similar to UXS5 (UDP-Xyl synthase 5), catalytic [Arabidopsis thaliana] (TAIR:AT3G46440.2); similar to UXS3 (UDP-GLUCURONIC ACID DECARBOXYLASE) [Arabidopsis thaliana] (TAIR:AT5G59290.2); similar to UDP-glucuronic acid decarboxylase 3 [Populus tomentosa] (GB:AAX37336.1); similar to putative UDP-glucuronate decarboxylase 2 [Nicotiana tabacum] (GB:AAT40108.1); similar to dTDP-glucose 4-6-dehydr…	0.127508	-0.0642488	0.605117	-0.324841	-0.0625614	0.235478	0.175352	0.0317881	-0.013257	-0.0509918	0.28647	0.318648	-0.143296	-0.181546	0.213334	-0.275895	0.0632591	0.540869	0.280276	-0.387403	1.61793	1.50735	2.12242	-2.2476	0.959389	0.999921	0.00686542	0.28705	0.945111	0.643398	0.857924	0.961772	0.999983	0.99987	0.796606	0.999965	0.999968	0.999987	0.700844	0.999828	0.923531	0.00811263	0.244495	0.0577654	1.81699e-14
399	AT2G41640	4	NA	similar to unknown protein [Arabidopsis thaliana] (TAIR:AT3G57380.1); similar to glycosyltransferase [Medicago truncatula] (GB:CAI30145.1); contains InterPro domain Protein of unknown function DUF563; (InterPro:IPR007657)	0.0948024	0.000884181	0.248275	0.0986184	0.199135	0.176068	0.173451	0.150137	-0.0775121	0.0783963	0.0976721	0.150603	0.0228483	0.0757701	0.0743665	0.124769	0.0956866	0.249159	0.346893	0.297754	0.884916	0.210167	-0.330867	0.585194	0.956477	0.999921	0.34868	0.88708	0.379385	0.628903	0.655728	0.552867	0.999983	0.99987	0.999901	0.999965	0.999968	0.999987	0.919124	0.999828	0.764613	0.162331	0.0187454	0.0442176	8.52738e-10
400	AT3G54050	4	HCEF1	fructose-1,6-bisphosphatase, putative / D-fructose-1,6-bisphosphate 1-phosphohydrolase, putative / FBPase, putative; Identical to Fructose-1,6-bisphosphatase, chloroplast precursor (EC 3.1.3.11) (D- fructose-1,6-bisphosphate 1-phosphohydrolase) (FBPase) (FBP) [Arabidopsis Thaliana] (GB:P25851;GB:Q9M398); similar to fructose-1,6-bisphosphatase, putative / D-fructose-1,6-bisphosphate 1-phosphohydro…	-0.0946966	0.332434	0.310518	0.666451	1.16063	0.229505	0.365585	1.02941	0.22676	0.105673	0.123831	0.186687	0.178898	0.487553	0.541857	0.618771	0.237737	0.642952	0.976969	1.82708	1.18824	1.07552	-0.264952	0.0377812	0.978925	0.242232	0.279021	0.000143315	8.7513e-11	0.541149	0.103532	4.3852e-09	0.999983	0.99987	0.999901	0.999965	0.999968	0.0770641	0.00854915	0.0074229	0.309594	0.000120207	5.15507e-09	5.58849e-20	9.71838e-12
401	AT1G31935	4	NA	NA	-0.0149811	0.0589841	0.242975	-0.0658861	0.35775	0.139143	-0.0462756	0.37263	0.0561363	0.00284771	0.136296	0.106679	-0.152955	0.0870689	0.285561	0.0721889	0.0440029	0.301959	0.177089	0.291863	0.820001	0.650023	0.493397	-0.910482	0.999966	0.999921	0.656684	0.978685	0.13159	0.872942	0.999475	0.1059	0.999983	0.99987	0.999901	0.999965	0.999968	0.999987	0.4454	0.999828	0.948497	0.199545	0.51625	0.152425	4.81616e-06
402	AT5G01830	4	NA	armadillo/beta-catenin repeat family protein / U-box domain-containing protein; similar to PUB17 (PLANT U-BOX17), ubiquitin-protein ligase [Arabidopsis thaliana] (TAIR:AT1G29340.1); similar to arm repeat protein [Oryza sativa (japonica cultivar-group)] (GB:AAO72657.1); contains InterPro domain Armadillo; (InterPro:IPR000225); contains InterPro domain Armadillo-like helical; (InterPro:IPR011989); …	0.188381	0.337135	0.124792	0.0184036	-0.0406598	0.338464	0.138992	0.00902603	0.0603877	0.276747	0.0617166	0.0630757	0.0759159	-0.0575123	0.0665383	-0.107198	0.525516	0.461927	0.143196	-0.0222562	0.767625	0.231267	0.625882	-0.643192	0.51164	0.0418416	0.869517	0.994103	0.946134	0.032493	0.747761	0.985289	0.999983	0.39686	0.999901	0.999965	0.999968	0.999987	0.920288	0.999828	4.9537e-05	0.000343221	0.421846	0.929323	2.81945e-09
403	AT3G24230	4	NA	pectate lyase family protein; Identical to Putative pectate lyase 9 precursor (EC 4.2.2.2) [Arabidopsis Thaliana] (GB:Q9LRM5); similar to pectate lyase family protein [Arabidopsis thaliana] (TAIR:AT4G13710.1); similar to pectate lyase [Fragaria x ananassa] (GB:AAK66161.1); contains InterPro domain Virulence factor, pectin lyase fold; (InterPro:IPR011050); contains InterPro domain Pectate lyase/Am…	-0.0436498	0.173003	-0.744048	0.211949	0.546344	-0.0132406	-0.737286	0.845112	0.164179	0.00882381	-0.0220644	-0.721983	-0.0153026	0.227252	0.61786	-0.0715155	0.129353	-0.571045	-0.532099	0.758294	1.96159	1.27617	-2.17407	0.676548	0.999966	0.999921	0.321217	0.949996	0.432812	0.998468	0.271321	0.107711	0.999983	0.99987	0.999901	0.999965	0.999968	0.999987	0.490148	0.999828	0.928607	0.331777	0.328484	0.0903088	1.61081e-06
404	AT4G24110	6	NA	similar to Hypothetical protein [Oryza sativa (japonica cultivar-group)] (GB:AAO17020.1)	-0.684838	0.147986	0.495432	-0.239436	-0.158247	0.321124	0.226084	-0.396662	-0.0424997	0.190486	0.130638	0.364793	-0.138709	-0.100727	-0.295936	0.137688	-0.536852	0.643418	0.255996	-0.397683	-0.860032	-1.70328	-1.14485	0.959568	0.088913	0.999921	0.376406	0.821035	0.869576	0.711513	0.910472	0.376545	0.999983	0.99987	0.999901	0.999965	0.999968	0.999987	0.739983	0.999828	0.132217	0.0495848	0.570319	0.242255	0.0031295
405	AT1G15980	4	NDF1, NDH48	similar to Os08g0276100 [Oryza sativa (japonica cultivar-group)] (GB:NP_001061432.1); similar to COG0859: ADP-heptose:LPS heptosyltransferase [Nostoc punctiforme PCC 73102] (GB:ZP_00111141.1); contains domain UDP-Glycosyltransferase/glycogen phosphorylase (SSF53756)	0.0888894	0.246474	0.208956	0.686513	1.04703	0.146361	0.446401	0.951753	0.194752	0.0517217	0.0946395	0.114316	0.332084	0.354428	0.597324	0.449702	0.335363	0.45543	0.895468	1.73354	0.997847	0.909733	0.0222914	-0.00722128	0.991701	0.687467	0.78375	0.000328336	2.8664e-08	0.856866	0.0482017	3.60477e-07	0.999983	0.99987	0.999901	0.999965	0.504373	0.690966	0.00706436	0.237183	0.131293	0.0204485	4.83198e-07	2.98534e-17	3.16678e-08
406	AT4G30110	9	ATHMA2, HMA2	encodes a protein similar to Zn-ATPase, a P1B-type ATPases transport zinc	0.158071	0.443129	-0.0301059	-0.166112	-0.51001	0.351533	-0.062131	-0.250351	0.0828218	0.360307	-0.00877404	-0.0213318	-0.0407991	-0.125312	-0.125038	-0.384972	0.6012	0.413023	-0.196218	-0.676121	1.78134	1.72764	0.560681	-2.43422	0.743279	0.00803491	0.997812	0.604795	0.000618874	0.0525374	0.991617	0.189031	0.999983	0.159069	0.999901	0.999965	0.999968	0.999987	0.805004	0.13313	2.55786e-05	0.00519632	0.275001	8.84962e-07	3.99381e-23
407	AT2G39730	4	RCA	Rubisco activase, a nuclear-encoded chloroplast protein that consists of two isoforms arising from alternative splicing in most plants. Required for the light activation of rubisco.	0.065082	-0.01276	0.105494	0.402719	0.589286	0.0203156	0.277465	0.409832	0.0250934	-0.0378535	0.0581691	0.0473245	0.23014	0.172579	0.237253	0.352033	0.052322	0.0927335	0.508213	0.992005	0.904307	1.2813	-0.0751214	0.155603	0.997493	0.999921	0.958065	0.0162555	0.000107531	0.993585	0.210879	0.0121611	0.999983	0.99987	0.999901	0.999965	0.750238	0.999987	0.412845	0.283985	0.91243	0.763355	0.0004405	3.74211e-11	1.1918e-09
408	AT1G52342	1	NA	NA	0.0228738	-0.00468306	0.14869	-0.0304002	0.0424717	0.0578782	-0.238432	0.435061	0.00363248	-0.00831554	0.0661937	0.0824967	-0.320928	0.290528	0.144533	-0.102061	0.0181908	0.144007	0.11829	0.0120716	1.06432	2.84537	1.05088	0.00834296	0.999966	0.999921	0.97931	0.994346	0.976255	0.984869	0.817626	0.188325	0.999983	0.99987	0.999901	0.999965	0.976208	0.999987	0.905557	0.999828	0.986484	0.787813	0.810686	0.980797	1.00339e-05
409	AT1G49130	4	NA	zinc finger (B-box type) family protein; Identical to Putative zinc finger protein CONSTANS-LIKE 8 (COL8) [Arabidopsis Thaliana] (GB:Q9M9B3); similar to zinc finger (B-box type) family protein [Arabidopsis thaliana] (TAIR:AT1G73870.1); similar to CCT motif family protein, expressed [Oryza sativa (japonica cultivar-group)] (GB:ABF98510.1); contains InterPro domain Zinc finger, CONSTANS-type; (Inte…	-0.198571	0.119115	0.149444	0.274439	1.2031	-0.0753854	-0.0230967	1.0211	0.192264	-0.0731491	-0.00223631	0.15168	-0.174777	0.449216	0.571882	0.631221	-0.0794556	0.268559	0.423883	1.47754	1.7373	1.44355	-0.727351	-0.763401	0.928828	0.999921	0.986675	0.696195	1.03393e-05	0.979253	0.999475	0.000213063	0.999983	0.99987	0.999901	0.999965	0.999968	0.999987	0.159476	0.291207	0.93182	0.541961	0.178563	1.50441e-08	1.49185e-10
410	AT3G48280	1	CYP71A25	putative cytochrome P450	-0.107049	-0.0982918	0.0961534	-0.00680559	0.388735	0.00754985	-0.0348101	0.172948	0.0133191	-0.111611	0.119161	-0.0230074	-0.0118027	0.00499711	0.167951	0.220784	-0.205341	-0.00213844	0.0893478	0.381929	1.07057	0.440346	0.254979	1.3005	0.978925	0.999921	0.995597	0.997331	0.107125	0.998468	0.999475	0.633316	0.999983	0.99987	0.999901	0.999965	0.999968	0.999987	0.804969	0.999828	0.514679	0.997032	0.816408	0.0564155	1.74707e-08
411	AT5G56510	9	APUM12, PUM12	APUM12 (ARABIDOPSIS PUMILIO 12); RNA binding; similar to APUM7 (ARABIDOPSIS PUMILIO 7), RNA binding [Arabidopsis thaliana] (TAIR:AT1G78160.1); similar to Os11g0579900 [Oryza sativa (japonica cultivar-group)] (GB:NP_001068151.1); similar to Os12g0488900 [Oryza sativa (japonica cultivar-group)] (GB:NP_001066792.1); similar to Translational repressor Pumilio/PUF3 and related RNA-binding proteins (Pu…	-0.264283	-0.302214	-0.245135	-0.261596	-0.255531	-0.403486	-0.21917	-0.266002	-0.125088	-0.177126	-0.226361	-0.0187743	-0.200396	-0.0611995	-0.204803	-0.0507283	-0.566497	-0.547349	-0.50673	-0.517127	0.801864	3.06616	-1.50465	-0.650383	0.362914	0.268902	0.474263	0.28441	0.252903	0.0377448	0.507382	0.211639	0.999983	0.99987	0.809416	0.999965	0.987708	0.999987	0.588865	0.999828	0.000362474	0.000498355	0.0010268	0.00061996	1.9346e-07
412	AT3G22800	15	NA	leucine-rich repeat family protein / extensin family protein; similar to leucine-rich repeat family protein / extensin family protein [Arabidopsis thaliana] (TAIR:AT4G13340.1); similar to extensin precursor-like [Oryza sativa (japonica cultivar-group)] (GB:BAB91812.1); contains InterPro domain Pistil-specific extensin-like protein; (InterPro:IPR003882); contains InterPro domain Leucine-rich repea…	0.00975015	-0.0106794	0.226323	0.0147932	0.501261	0.026708	0.134793	0.159134	0.127375	-0.138055	0.164763	0.06156	0.0732326	-0.0584393	0.217573	0.283687	-0.000929249	0.215643	0.241116	0.516054	0.86058	-0.00732231	-0.659029	-0.544859	0.999966	0.999921	0.626476	0.994584	0.00530846	0.991441	0.8946	0.60333	0.999983	0.99987	0.999901	0.999965	0.999968	0.999987	0.586588	0.940095	0.998992	0.368077	0.236786	0.00133577	1.37568e-07
413	AT3G55710	4	NA	UDP-glucoronosyl/UDP-glucosyl transferase family protein; similar to UDP-glucoronosyl/UDP-glucosyl transferase family protein [Arabidopsis thaliana] (TAIR:AT3G55700.1); similar to UDP-glucose: chalcononaringenin 2'-O-glucosyltransferase [Dianthus caryophyllus] (GB:BAD52007.1); contains InterPro domain UDP-glucuronosyl/UDP-glucosyltransferase; (InterPro:IPR002213)	0.00195769	0.158396	1.02437	0.906835	0.713188	0.452426	1.32119	0.699947	0.0989908	0.059405	0.393021	0.631346	0.68984	0.216995	0.482952	0.230237	0.160354	1.18276	1.9312	1.62002	1.10181	0.720985	-0.0649808	-0.361616	0.999966	0.977604	7.08822e-09	1.69038e-07	3.28592e-05	0.0249953	6.52801e-13	4.96659e-05	0.999983	0.99987	0.192407	0.0037019	0.000393607	0.999987	0.024734	0.999828	0.5858	1.23633e-11	2.78756e-21	1.27329e-17	1.08976e-10
414	AT3G59510	2	NA	leucine-rich repeat family protein; similar to leucine-rich repeat family protein [Arabidopsis thaliana] (TAIR:AT2G15320.1); similar to Os02g0647300 [Oryza sativa (japonica cultivar-group)] (GB:NP_001047577.1); similar to putative leucine-rich repeat family protein [Oryza sativa (japonica cultivar-group)] (GB:AAV59431.1); similar to Os11g0644100 [Oryza sativa (japonica cultivar-group)] (GB:NP_001…	0.201583	-0.0233492	0.103389	-0.0521739	0.195631	0.250791	-0.176431	0.298882	-0.0544258	0.0310766	0.219714	-0.116325	-0.0601059	0.00793199	0.29095	-0.0953189	0.178234	0.0800394	0.0512147	0.143457	2.68258	5.64328	-6.39317	-1.83703	0.925285	0.999921	0.997812	0.991658	0.784957	0.798118	0.952001	0.515472	0.999983	0.99987	0.999901	0.999965	0.999968	0.999987	0.703384	0.999828	0.76653	0.910397	0.939727	0.74033	3.36604e-18
415	AT1G27710	15	NA	glycine-rich protein; similar to unknown protein [Arabidopsis thaliana] (TAIR:AT5G49350.1); similar to PREDICTED: hypothetical protein [Rattus norve (GB:XP_001070790.1); contains InterPro domain Eggshell protein; (InterPro:IPR002952), glycine-rich protein; similar to unknown protein [Arabidopsis thaliana] (TAIR:AT5G49350.1); similar to PREDICTED: hypothetical protein, partial [Strongylocentrotus …	0.0968611	0.0632597	0.00402531	-0.0532299	0.0509041	0.0948677	-0.2146	0.265555	0.0041304	0.0591292	0.0357384	-0.0317131	-0.182887	0.129657	0.135899	-0.0849948	0.160121	0.067285	-0.0492046	-0.00232585	4.82777	2.62091	-5.62226	-1.80385	0.999966	0.999921	0.999516	0.994346	0.988185	0.990581	0.994146	0.830857	0.999983	0.99987	0.999901	0.999965	0.999968	0.999987	0.971792	0.999828	0.92949	0.966413	0.971388	0.998152	2.0247e-16
416	AT5G61340	1	NA	similar to unknown protein [Arabidopsis thaliana] (TAIR:AT1G26650.1); similar to Os12g0577200 [Oryza sativa (japonica cultivar-group)] (GB:NP_001067114.1); similar to hypothetical protein [Oryza sativa (japonica cultivar-group)] (GB:BAC55692.1); similar to Os12g0507400 [Oryza sativa (japonica cultivar-group)] (GB:NP_001066845.1)	0.221603	-0.0454206	0.439011	-0.265906	-0.125122	0.333743	-0.0287989	-0.0487019	-0.0746241	0.0292035	0.304539	0.134472	-0.163271	-0.102634	0.0539324	-0.179054	0.176182	0.393591	0.173106	-0.391027	1.28411	2.53655	-0.385341	-0.504563	0.840698	0.999921	0.26713	0.629252	0.873605	0.508888	0.999475	0.950796	0.999983	0.99987	0.897439	0.999965	0.999968	0.999987	0.977868	0.999828	0.715639	0.187032	0.661337	0.128963	3.45607e-08
417	AT3G03480	4	CHAT	CHAT (ACETYL COA:(Z)-3-HEXEN-1-OL ACETYLTRANSFERASE); acetyl CoA:(Z)-3-hexen-1-ol acetyltransferase; similar to transferase family protein [Arabidopsis thaliana] (TAIR:AT5G17540.1); similar to benzoyl coenzyme A: benzyl alcohol benzoyl transferase [Petunia x hybrida] (GB:AAT68601.1); contains InterPro domain Transferase; (InterPro:IPR003480)	0.0925042	-0.759802	0.807324	0.00629892	0.880761	-0.08321	-0.0630418	0.527844	0.0517547	-0.811556	0.728346	0.078978	-0.14202	0.148319	0.379526	0.501236	-0.667298	0.0475227	0.813623	0.88706	1.86057	0.969797	-0.325775	-0.206441	0.999966	0.0252755	0.0120536	0.997892	0.002534	0.976121	0.999475	0.132074	0.999983	0.0433452	0.0840578	0.999965	0.999968	0.999987	0.540233	0.804177	0.0272331	0.95324	0.00282619	0.000796205	3.87268e-11
418	AT2G32360	9	NA	ubiquitin family protein; similar to unknown protein [Arabidopsis thaliana] (TAIR:AT5G66540.1); similar to heat shock protein binding [Arabidopsis thaliana] (TAIR:AT2G04970.1); similar to hypothetical protein B14911_03489 [Bacillus sp. NRRL B-14911] (GB:ZP_01168655.1); contains InterPro domain Ubiquitin; (InterPro:IPR000626)	0.0458622	-0.123081	0.168113	0.0327214	-0.174149	0.012202	-0.089448	-0.042641	0.0840836	-0.207165	0.219367	-0.0512536	-0.0381943	0.0709157	-0.113557	-0.0605925	-0.077219	0.045032	0.200835	-0.141428	2.3957	1.07393	-0.464877	-2.65274	0.999966	0.999921	0.868341	0.992678	0.620956	0.997551	0.982319	0.93735	0.999983	0.99987	0.908891	0.999965	0.999968	0.999987	0.883039	0.999828	0.87668	0.923637	0.387035	0.55635	8.87347e-26
419	AT4G18580	1	NA	unknown protein	-0.231274	0.0165337	0.0169647	-0.157483	0.16362	0.00219806	-0.162072	0.0249676	0.0711542	-0.0546205	0.0568185	-0.0398538	-0.122219	-0.0352647	0.0602323	0.103387	-0.21474	0.0334984	-0.140519	0.00613645	0.943313	1.71977	-0.315761	0.334344	0.250079	0.999921	0.997812	0.51919	0.411802	0.998468	0.565807	0.951765	0.999983	0.99987	0.999901	0.999965	0.999968	0.999987	0.924519	0.999828	0.158318	0.919361	0.398705	0.980302	3.38814e-13
420	AT3G17675	15	NA	Encodes a Plantacyanin/Basic blue family protein	-0.0911089	0.17906	-0.0441375	-0.0254913	-0.0712779	0.102592	-0.0651362	0.136705	-0.0144844	0.193545	-0.0909533	0.0468158	-0.111952	0.0864606	0.0502445	-0.121522	0.0879515	0.134923	-0.0696288	-0.0967693	3.80947	2.57854	-5.46605	-1.10998	0.999966	0.999921	0.997812	0.996163	0.976438	0.984387	0.999475	0.908896	0.999983	0.99987	0.999901	0.999965	0.999968	0.999987	0.987127	0.999828	0.95692	0.90083	0.949016	0.90159	2.79823e-16
421	AT1G31320	6	LBD4	LOB domain protein 4 / lateral organ boundaries domain protein 4 (LBD4); Identical to LOB domain-containing protein 4 (LBD4) [Arabidopsis Thaliana] (GB:Q9SHE9;GB:Q6DBF5); similar to ASL5 (phosphoenolpyruvate carboxykinase1) [Arabidopsis thaliana] (TAIR:AT2G30130.1); similar to hypothetical protein [Oryza sativa (japonica cultivar-group)] (GB:AAS07117.1); contains InterPro domain Lateral organ bou…	0.176361	0.0724105	-0.0699305	-0.0284187	-0.246062	-0.0658817	-0.072916	-0.0733644	0.0649044	0.00750604	-0.0733877	0.00345724	-0.0763733	0.0479546	-0.121319	-0.124743	0.248771	0.00247996	-0.0983492	-0.274481	-0.768683	-0.804719	-0.122067	0.023241	0.308061	0.999921	0.959364	0.982761	0.0310702	0.900017	0.924989	0.718081	0.999983	0.99987	0.999901	0.999965	0.999968	0.999987	0.632167	0.999828	0.0217283	0.99353	0.496611	0.00478753	2.76765e-13
422	AT4G33870	2	NA	peroxidase, putative; similar to peroxidase [Arabidopsis thaliana] (TAIR:AT2G41480.1); similar to Putative Peroxidase 48 (Atperox P48) (GB:O81755); contains InterPro domain Haem peroxidase; (InterPro:IPR010255); contains InterPro domain Haem peroxidase, plant/fungal/bacterial; (InterPro:IPR002016); contains InterPro domain Plant peroxidase; (InterPro:IPR000823)	-0.13261	0.173058	-0.0506088	-0.0317982	-0.0531213	-0.112377	0.0648643	-0.0253095	0.184738	-0.0116802	-0.100696	0.0500875	0.0147768	-0.046575	0.0212655	-0.0743868	0.0404481	0.122449	-0.082407	-0.0849195	1.31331	1.81101	-3.07835	-0.759372	0.981457	0.999921	0.997812	0.994346	0.969026	0.949884	0.999475	0.978356	0.999983	0.99987	0.999901	0.999965	0.999968	0.999987	0.991095	0.999828	0.968203	0.826968	0.883609	0.847465	9.98693e-08
423	AT1G62710	8	BETA-VPE, BETAVPE	Encodes a vacuolar processing enzyme belonging to a novel group of cysteine proteinases that is expressed specifically in seeds and is essential for the proper processing of storage proteins.	0.168052	0.200196	-0.0319408	-0.0209083	0.130589	0.0764332	-0.049638	0.152197	0.0888728	0.111323	-0.0348896	0.00294875	-0.0525868	0.0316785	0.120519	0.0100703	0.368248	0.168255	-0.0528491	0.109681	0.779371	-0.0274829	0.433913	3.05147	0.857534	0.893146	0.997812	0.994346	0.799267	0.95965	0.999475	0.674707	0.999983	0.99987	0.999901	0.999965	0.999968	0.999987	0.883936	0.999828	0.0917335	0.604728	0.903406	0.703733	1.51707e-05
424	AT5G49700	6	NA	DNA-binding protein-related; similar to DNA-binding protein-related [Arabidopsis thaliana] (TAIR:AT1G14490.1); similar to DNA-binding protein-like [Oryza sativa (japonica cultivar-group)] (GB:BAD33958.1); contains InterPro domain Protein of unknown function DUF296; (InterPro:IPR005175)	0.395296	0.589298	-0.195351	-0.379138	-0.696328	0.20217	-0.209776	-0.603054	0.251694	0.337605	-0.135435	-0.0599164	-0.149859	-0.229279	-0.373775	-0.322553	0.984595	0.393947	-0.574489	-1.07547	-1.26168	-1.02148	0.243741	-0.0963418	0.0370178	0.000280262	0.665539	0.0298177	5.55678e-06	0.548146	0.50359	9.48601e-05	0.999983	0.30115	0.999901	0.999965	0.999968	0.999987	0.0728795	0.442354	1.89119e-10	0.0129251	7.58015e-05	3.07593e-12	8.13658e-15
425	AT3G47560	4	NA	esterase/lipase/thioesterase family protein; similar to esterase/lipase/thioesterase family protein [Arabidopsis thaliana] (TAIR:AT1G29840.1); similar to esterase/lipase/thioesterase family protein-like [Oryza sativa (japonica cultivar-group)] (GB:BAD44964.1); similar to Os01g0580000 [Oryza sativa (japonica cultivar-group)] (GB:NP_001043403.1); similar to Os01g0579900 [Oryza sativa (japonica cult…	0.0757831	0.00157785	0.148501	0.0817366	0.548889	0.221836	0.0108145	0.410384	-0.0409103	0.0424882	0.179347	-0.030846	0.0416605	0.0400761	0.370308	0.178581	0.0773609	0.150079	0.230238	0.630626	0.862183	0.837843	-0.226089	0.0344757	0.978925	0.999921	0.809369	0.922499	8.1139e-05	0.366125	0.999475	0.00489923	0.999983	0.99987	0.882837	0.999965	0.999968	0.999987	0.0382013	0.999828	0.8165	0.479057	0.139536	1.29474e-06	3.29627e-10
426	AT2G27420	1	NA	cysteine proteinase, putative; similar to cysteine proteinase, putative [Arabidopsis thaliana] (TAIR:AT3G49340.1); similar to cysteine proteinase precursor [Ipomoea batatas] (GB:AAL14199.1); contains InterPro domain Peptidase, cysteine peptidase active site; (InterPro:IPR000169); contains InterPro domain Peptidase C1A, papain; (InterPro:IPR013128); contains InterPro domain Proteinase inhibitor I2…	0.175449	-0.0857582	-0.173424	-0.30392	0.410316	0.0519272	-0.24219	-0.0206153	-0.141858	0.0561002	-0.00417299	-0.169251	-0.072939	-0.230981	0.210366	0.19995	0.0896909	-0.259182	-0.477344	0.106395	0.940487	0.806912	0.180632	-0.553798	0.892001	0.999921	0.926034	0.406745	0.126327	0.983826	0.690529	0.979161	0.999983	0.99987	0.999901	0.999965	0.999968	0.999987	0.743141	0.999828	0.884315	0.402175	0.0292757	0.756972	3.92591e-06
427	AT5G14690	13	NA	similar to unknown protein [Arabidopsis thaliana] (TAIR:AT3G01516.1); similar to hypothetical protein [Oryza sativa (japonica cultivar-group)] (GB:BAD68585.1)	0.55796	0.538291	-0.146132	-0.384605	0.0658062	0.183632	-0.129947	-0.302476	0.132852	0.405439	-0.221807	0.075675	-0.205622	-0.178983	-0.123493	0.1893	1.09625	0.392159	-0.530736	-0.318798	1.10773	0.0678667	-2.10211	-0.0855336	0.00108155	0.00182652	0.876045	0.0332412	0.911061	0.651064	0.881487	0.120126	0.999983	0.11859	0.809416	0.999965	0.938663	0.999987	0.831842	0.999828	1.10806e-11	0.0170735	0.000415059	0.0449919	4.61829e-12
428	AT2G42720	9	NA	F-box family protein; similar to F-box family protein [Arabidopsis thaliana] (TAIR:AT2G42730.1); similar to Cyclin-like F-box; FBD [Medicago truncatula] (GB:ABE92026.1); contains InterPro domain FBD-like; (InterPro:IPR006566); contains InterPro domain Cyclin-like F-box; (InterPro:IPR001810); contains InterPro domain Leucine-rich repeat 2; (InterPro:IPR013101)	-0.333358	-0.0994889	-0.242026	-0.238303	0.0713027	-0.310685	-0.0819139	-0.107098	-0.022138	-0.0773509	-0.233334	-0.00869176	-0.0732222	-0.165081	0.0579834	0.0133193	-0.432847	-0.341515	-0.480329	-0.167001	0.954263	0.976966	-0.633387	-1.50145	0.050407	0.999921	0.276323	0.20638	0.867832	0.0676871	0.963155	0.676605	0.999983	0.99987	0.566977	0.999965	0.999968	0.999987	0.934735	0.999828	0.00123986	0.0141402	0.00016455	0.282826	2.96184e-12
429	AT4G26580	9	NA	protein binding / zinc ion binding; similar to zinc finger (C3HC4-type RING finger) family protein [Arabidopsis thaliana] (TAIR:AT5G55970.2); similar to Zinc finger, RING-type; RINGv [Medicago truncatula] (GB:ABE89318.1); contains InterPro domain Zinc finger, RING-type; (InterPro:IPR001841)	0.0757178	-0.136843	0.192216	-0.122905	0.00460878	0.115381	-0.0926807	-0.0739344	0.00725681	-0.1441	0.259482	-0.0672651	-0.0254156	-0.0974896	0.0235552	-0.0189464	-0.0611256	0.0553731	0.0693112	-0.118296	1.44195	1.50464	1.80839	-3.17904	0.991701	0.999921	0.712361	0.837959	0.997039	0.877873	0.969995	0.844115	0.999983	0.99987	0.653157	0.999965	0.999968	0.999987	0.984702	0.999828	0.897943	0.887541	0.827013	0.595954	1.2273e-16
430	AT3G07870	1	NA	F-box family protein; similar to F-box family protein [Arabidopsis thaliana] (TAIR:AT3G23880.1); similar to Cyclin-like F-box; F-box protein interaction domain [Medicago truncatula] (GB:ABE89134.1); contains InterPro domain Cyclin-like F-box; (InterPro:IPR001810); contains InterPro domain Galactose oxidase, central; (InterPro:IPR011043); contains InterPro domain F-box associated type 1; (InterPro…	-0.113477	0.12737	0.0766255	-0.0838146	0.451251	0.0234915	0.0722446	0.0768726	0.0978496	0.0295209	-0.0060294	0.0826549	-0.0104103	-0.0734044	0.150277	0.300974	0.0138935	0.203996	-0.00718917	0.367436	0.781688	1.05156	0.79167	0.350666	0.924115	0.999921	0.994197	0.93894	0.0057036	0.991846	0.98727	0.828645	0.999983	0.99987	0.999901	0.999965	0.999968	0.999987	0.744927	0.605741	0.982321	0.336202	0.985771	0.014817	1.30821e-07
431	AT4G22390	1	NA	F-box family protein-related; similar to F-box family protein [Arabidopsis thaliana] (TAIR:AT4G12560.2); similar to Cyclin-like F-box; F-box protein interaction domain [Medicago truncatula] (GB:ABE85962.1); contains InterPro domain Galactose oxidase, central; (InterPro:IPR011043); contains InterPro domain F-box associated type 1; (InterPro:IPR006527)	-0.226054	-0.150969	-0.0551469	-0.0821767	0.175204	-0.223138	0.0410489	0.0179179	-0.0420237	-0.108946	-0.114192	0.0590455	-0.0179966	-0.0641801	0.0820981	0.0931063	-0.377023	-0.206116	-0.137324	0.0930276	1.00738	0.428054	-0.51478	0.0456861	0.51096	0.959871	0.997812	0.947511	0.543442	0.493248	0.999475	0.974067	0.999983	0.99987	0.999901	0.999965	0.999968	0.999987	0.916241	0.999828	0.0272331	0.349296	0.563156	0.699261	1.63403e-10
432	AT1G09860	15	ATPUP16, PUP16	Member of a family of proteins related to PUP1, a purine transporter. May be involved in the transport of purine and purine derivatives such as cytokinins, across the plasma membrane.	0.0705902	-0.00204444	0.00851253	-0.0191186	-0.00572917	-0.0762641	0.100615	-0.0745003	-0.0232509	0.0212065	-0.0974706	0.105983	-0.00536794	-0.0137507	-0.0607496	0.0550205	0.0685458	0.00646809	-0.0106061	-0.0248478	1.77853	-1.331	-0.416065	-0.237698	0.974253	0.999921	0.997812	0.994103	0.995164	0.90666	0.882403	0.778728	0.999983	0.99987	0.999901	0.999965	0.999968	0.999987	0.922557	0.999828	0.816104	0.986695	0.973075	0.913491	2.25276e-27
433	AT4G08160	1	NA	Encodes a putative glycosyl hydrolase family 10 protein (xylanase).	0.118015	-0.0405191	0.0367382	-0.121817	-0.165065	0.0921209	-0.115256	0.0323235	-0.0285704	-0.0119487	0.10407	-0.0673314	-0.0479244	-0.0738925	0.106216	-0.271281	0.0774961	-0.00378087	-0.0850787	-0.286882	0.975651	0.814594	0.130291	0.434573	0.945203	0.999921	0.997812	0.873707	0.642873	0.926824	0.943751	0.954181	0.999983	0.99987	0.999901	0.999965	0.999968	0.999987	0.888827	0.999828	0.872125	0.993863	0.797843	0.1189	6.94381e-09
434	AT4G33800	5	NA	similar to Os03g0199500 [Oryza sativa (japonica cultivar-group)] (GB:NP_001049286.1)	0.320146	0.28623	0.0675934	0.454436	0.718602	0.175894	0.277061	0.503427	0.222183	0.064047	0.111847	-0.0442533	0.321315	0.133122	0.370306	0.348296	0.606377	0.353824	0.52203	1.17304	0.93578	-0.398556	-0.553348	-1.07943	0.471335	0.682386	0.997812	0.0904872	0.00118643	0.844843	0.572958	0.0402668	0.999983	0.99987	0.999901	0.999965	0.781994	0.999987	0.328835	0.999828	0.00625982	0.183927	0.0156711	1.3653e-08	5.06676e-06
435	AT1G26820	1	RNS3	Encodes ribonuclease RNS3.	0.228756	0.0389693	0.737777	0.132769	-0.287288	0.279844	0.491205	0.209434	0.0379544	0.00101484	0.278829	0.458948	0.0322567	0.100513	0.108921	-0.396209	0.267726	0.776746	0.870546	-0.154519	1.0755	1.29371	3.30205	-0.943291	0.765889	0.999921	0.00173597	0.915989	0.404845	0.574685	0.0722501	0.590491	0.999983	0.99987	0.890581	0.605874	0.999968	0.999987	0.921621	0.762609	0.401058	0.000260041	2.56465e-05	0.621032	2.69684e-07
436	AT3G27220	6	NA	kelch repeat-containing protein; similar to unknown protein [Arabidopsis thaliana] (TAIR:AT1G51540.1); similar to Glycosyl hydrolase family 98, putative carbohydrate binding module [Deinococcus geothermalis DSM 11300] (GB:YP_594177.1); similar to Os08g0128000 [Oryza sativa (japonica cultivar-group)] (GB:NP_001060908.1); similar to Os04g0487100 [Oryza sativa (japonica cultivar-group)] (GB:NP_00105…	-0.632308	0.22653	-0.0821218	-0.217767	-0.16037	-0.0094428	0.0729163	-0.497486	-0.00578562	0.232315	-0.241758	0.159636	-0.08672	-0.131047	-0.366439	0.206069	-0.405778	0.144408	-0.299889	-0.378137	-0.916007	-0.673409	-0.483716	0.0145035	0.0233377	0.94245	0.997812	0.737887	0.797469	0.998468	0.998898	0.0684789	0.999983	0.99987	0.984511	0.999965	0.999968	0.999987	0.40629	0.999828	0.145291	0.757971	0.29993	0.125693	3.09722e-05
437	AT3G58000	4	NA	VQ motif-containing protein; similar to VQ motif-containing protein [Arabidopsis thaliana] (TAIR:AT2G42140.1); similar to H1005F08.13 [Oryza sativa (indica cultivar-group)] (GB:CAH65984.1); similar to Os06g0618700 [Oryza sativa (japonica cultivar-group)] (GB:NP_001058086.1); similar to OSJNBa0087O24.11 [Oryza sativa (japonica cultivar-group)] (GB:CAE03588.1); contains InterPro domain VQ; (InterPr…	-0.0423981	-0.0104174	0.0614869	0.253026	0.90677	0.189008	0.028276	0.804663	-0.0970497	0.0866323	0.102376	-0.0408886	0.0691647	0.183861	0.620801	0.285969	-0.0528155	0.0510695	0.314513	1.1598	2.40846	0.174078	-0.973021	-1.09622	0.999966	0.999921	0.997812	0.630672	8.55338e-05	0.840971	0.999475	0.000596145	0.999983	0.99987	0.999901	0.999965	0.999968	0.999987	0.0349896	0.999828	0.949814	0.935475	0.261567	1.03979e-07	1.04495e-19
438	AT3G15650	7	NA	phospholipase/carboxylesterase family protein; similar to phospholipase/carboxylesterase family protein [Arabidopsis thaliana] (TAIR:AT1G52700.1); similar to putative lysophospholipase 2 [Oryza sativa (japonica cultivar-group)] (GB:BAB62566.1); contains InterPro domain Phospholipase/Carboxylesterase; (InterPro:IPR003140)	-0.000471577	-0.280718	-0.396698	-0.605157	-0.75001	-0.469485	-0.410603	-0.717731	-0.100045	-0.180673	-0.288811	-0.107886	-0.302717	-0.302441	-0.415291	-0.33472	-0.28119	-0.677416	-1.00185	-1.35517	-1.10016	-0.0749171	0.458132	0.114526	0.999966	0.566318	0.145989	0.00239974	8.88181e-05	0.044175	0.0938267	0.0001932	0.999983	0.99987	0.7447	0.999965	0.681432	0.999987	0.133507	0.823641	0.260444	0.00026291	4.38528e-08	1.93584e-12	3.3274e-09
439	AT2G13360	4	AGT, AGT1, SGAT	Encodes a peroxisomal photorespiratory enzyme that catalyzes transamination reactions with multiple substrates. It is involved in photorespiration.	-0.111301	0.0166435	0.285469	0.442444	1.59784	0.172658	0.0475787	1.31589	0.109263	-0.0926191	0.265277	0.0201925	0.0273862	0.415058	0.900837	0.697006	-0.0946577	0.302113	0.727913	2.04029	1.35229	1.09543	-0.138885	-0.0844288	0.999966	0.999921	0.859597	0.35076	6.13691e-08	0.913243	0.999475	7.34389e-06	0.999983	0.99987	0.999901	0.999965	0.999968	0.999987	0.0106084	0.247206	0.921224	0.511128	0.0125913	4.19914e-12	1.29469e-06
440	AT4G14560	1	AXR5, IAA1	auxin (indole-3-acetic acid) induced gene (IAA1) encoding a short-lived nuclear-localized transcriptional regulator protein.	0.0829445	-0.112795	-0.0141914	0.08124	0.395568	0.0275863	-0.14185	0.474974	0.0120087	-0.124804	0.15239	-0.166581	0.0247314	0.0565086	0.418466	-0.0228975	-0.0298504	-0.126986	0.0670485	0.476808	0.78983	1.31931	0.661053	0.673575	0.990205	0.999921	0.997812	0.954821	0.046079	0.991441	0.882003	0.0104779	0.999983	0.99987	0.999901	0.999965	0.999968	0.999987	0.0758206	0.999828	0.964564	0.696089	0.851067	0.0038227	1.57738e-06
441	AT3G23880	4	NA	F-box family protein; similar to F-box family protein [Arabidopsis thaliana] (TAIR:AT3G06240.1); similar to Cyclin-like F-box; F-box protein interaction domain [Medicago truncatula] (GB:ABE90596.1); similar to Cyclin-like F-box; F-box protein interaction domain [Medicago truncatula] (GB:ABE77917.1); contains InterPro domain Cyclin-like F-box; (InterPro:IPR001810); contains InterPro domain Galacto…	-0.0685349	0.439746	0.285004	0.176928	0.433275	0.429048	0.152238	0.367276	0.275176	0.16457	0.264478	0.0205261	0.131712	0.0452158	0.32206	0.111216	0.371211	0.72475	0.461932	0.610203	1.42275	1.35857	-0.634719	-1.7476	0.999966	0.430159	0.814005	0.893145	0.241116	0.365161	0.972591	0.350703	0.999983	0.99987	0.999901	0.999965	0.999968	0.999987	0.629197	0.999828	0.306439	0.00806184	0.11951	0.0207907	3.67415e-08
442	AT1G25550	9	NA	myb family transcription factor; similar to myb family transcription factor [Arabidopsis thaliana] (TAIR:AT1G68670.1); similar to myb DNA-binding domain-containing protein [Musa acuminata] (GB:ABF70013.1); similar to Os02g0325600 [Oryza sativa (japonica cultivar-group)] (GB:NP_001046702.1); similar to Os01g0176700 [Oryza sativa (japonica cultivar-group)] (GB:NP_001042183.1); contains InterPro dom…	-0.20905	0.182023	0.288947	-0.0364325	-0.0881083	0.259793	0.0397432	-0.32821	0.18113	0.000892732	0.2589	0.0300472	0.00969604	-0.0461285	-0.282082	0.193973	-0.0270272	0.47097	0.252515	-0.124541	0.877196	1.80864	-0.650086	-1.66339	0.759705	0.981258	0.526456	0.993365	0.90436	0.553958	0.999475	0.211039	0.999983	0.99987	0.87039	0.999965	0.999968	0.999987	0.49902	0.999828	0.971794	0.0246359	0.310263	0.673363	3.21012e-06
443	AT5G17600	4	NA	zinc finger (C3HC4-type RING finger) family protein; Identical to Probable RING-H2 finger protein ATL5G (ATL5G) [Arabidopsis Thaliana] (GB:Q9LF64); similar to zinc finger (C3HC4-type RING finger) family protein [Arabidopsis thaliana] (TAIR:AT3G03550.1); similar to Zinc finger, RING-type; RINGv [Medicago truncatula] (GB:ABE85148.1); contains InterPro domain Zinc finger, RING-type; (InterPro:IPR001…	0.0540109	-0.158597	0.0438817	0.231174	0.847484	0.122912	-0.0122324	0.739683	-0.128202	-0.030395	0.153307	-0.109425	0.0971927	0.133982	0.605702	0.241783	-0.104586	-0.114716	0.275056	1.07866	0.940273	1.30979	-0.246369	-0.630854	0.999966	0.999921	0.997812	0.69409	0.000256077	0.926033	0.999475	0.00177827	0.999983	0.99987	0.999901	0.999965	0.999968	0.999987	0.0415762	0.999828	0.867337	0.818248	0.351333	5.82082e-07	1.54976e-05
444	AT5G08480	9	NA	VQ motif-containing protein; similar to VQ motif-containing protein [Arabidopsis thaliana] (TAIR:AT1G28280.1); similar to VQ [Medicago truncatula] (GB:ABE85646.1); contains InterPro domain VQ; (InterPro:IPR008889), VQ motif-containing protein; similar to VQ motif-containing protein [Arabidopsis thaliana] (TAIR:AT2G33780.1); similar to VQ motif-containing protein [Arabidopsis thaliana] (TAIR:AT1G2…	0.0313134	0.108713	0.00358993	-0.0408318	-0.0195464	0.068787	-0.0175093	0.0354628	0.0302773	0.0784356	-0.00964858	0.0132385	-0.0307478	-0.0100839	0.0455467	-0.0650931	0.140026	0.112303	-0.0372418	-0.0603782	0.893993	1.35701	0.278091	-1.81064	0.999966	0.999921	0.999336	0.994103	0.991682	0.980988	0.999475	0.96832	0.999983	0.99987	0.999901	0.999965	0.999968	0.999987	0.98284	0.999828	0.830207	0.850637	0.955941	0.89914	0.000360659
445	AT2G01940	6	ATIDD15, SGR5	May be involved in an early event in shoot gravitropism such as gravity perception and/or a signaling process subsequent to amyloplast sedimentation as a putative transcription factor in gravity-perceptive cells.	-0.366458	0.0444118	0.151073	-0.0700582	-0.453653	0.188097	-0.0171541	-0.349686	-0.00509464	0.0495064	0.13859	0.0124824	-0.0296365	-0.0404217	-0.309265	-0.144388	-0.322046	0.195484	0.0810143	-0.523711	-0.902108	-0.66853	-0.41372	0.574713	0.0401985	0.999921	0.820278	0.949996	0.00226594	0.553958	0.999475	0.0290792	0.999983	0.99987	0.999901	0.999965	0.999968	0.999987	0.14099	0.999828	0.0402692	0.313789	0.752495	9.45333e-05	2.21993e-10
446	AT1G12080	4	NA	similar to unknown protein [Arabidopsis thaliana] (TAIR:AT3G59370.1); similar to vacuolar calcium binding protein [Raphanus sativus] (GB:BAA99394.1); contains domain UNCHARACTERIZED (PTHR22683:SF23); contains domain SPORULATION PROTEIN RELATED (PTHR22683)	0.245511	0.441734	0.482083	0.455824	1.08282	0.497387	0.530364	0.752506	0.153919	0.287815	0.209572	0.272511	0.257852	0.197972	0.554534	0.528282	0.687245	0.923817	0.937907	1.53864	1.24941	0.0498276	1.36701	1.07573	0.592382	0.0701059	0.0310131	0.0315114	8.48328e-09	0.0215176	0.00998828	5.52246e-05	0.999983	0.99987	0.961359	0.999965	0.869845	0.999987	0.0138344	0.0719493	0.000163996	2.71944e-07	1.22628e-07	4.0927e-15	2.13757e-11
447	AT5G35480	1	NA	unknown protein	-0.178101	0.175416	0.0203648	0.129665	-0.131804	0.0591803	-0.101405	0.297988	0.107486	0.0679299	-0.00874966	0.0291144	-0.13052	0.260184	0.0378044	-0.169608	-0.00268551	0.19578	0.150029	-0.00213952	1.30216	1.85443	0.722557	-0.161647	0.94389	0.999921	0.997812	0.949775	0.878475	0.984869	0.995019	0.479104	0.999983	0.99987	0.999901	0.999965	0.999968	0.999987	0.984702	0.999828	0.998512	0.68408	0.745142	0.996523	1.68912e-07
448	AT1G11112	11	NA	NA	-0.201182	-0.010923	0.559017	0.466889	-0.0975788	0.565598	0.599149	0.160391	-0.297897	0.286974	0.278624	0.280393	0.318755	0.148134	0.0122575	-0.109836	-0.212105	0.548094	1.02591	0.369311	-0.789186	-1.02129	-0.613845	-1.09458	0.65059	0.999921	0.00140972	0.007701	0.842673	0.00106931	0.00037786	0.574217	0.96917	0.770998	0.5827	0.999965	0.352298	0.999987	0.992176	0.999828	0.351803	0.000584525	1.76794e-10	0.0213792	3.97157e-07
449	AT5G36150	9	ATPEN3, PEN3	ATPEN3 (PUTATIVE PENTACYCLIC TRITERPENE SYNTHASE 3); catalytic/ lupeol synthase; similar to pentacyclic triterpene synthase, putative [Arabidopsis thaliana] (TAIR:AT4G15370.1); similar to pentacyclic triterpene synthase, putative [Arabidopsis thaliana] (TAIR:AT1G78500.1); similar to ATPEN1 (Arabidopsis thaliana pentacyclic triterpene synthase 1), catalytic/ lyase [Arabidopsis thaliana] (TAIR:AT4G…	0.252392	-0.0264498	-0.108568	0.0348668	0.212773	0.0625302	-0.0365894	0.154688	-0.121819	0.0953697	-0.0328395	-0.0757282	0.0391388	-0.004272	0.15896	0.0538128	0.225942	-0.135017	-0.0737009	0.24764	0.819283	1.64428	0.568216	-3.33865	0.554868	0.999921	0.977366	0.991658	0.508788	0.970314	0.999475	0.653264	0.999983	0.99987	0.999901	0.999965	0.999968	0.999987	0.799122	0.999828	0.397513	0.695883	0.844467	0.232431	2.70356e-06
450	AT5G44700	9	EDA23, GSO2	EDA23 (embryo sac development arrest 23); ATP binding / protein serine/threonine kinase; similar to leucine-rich repeat transmembrane protein kinase, putative [Arabidopsis thaliana] (TAIR:AT2G33170.1); similar to leucine-rich repeat transmembrane protein kinase, putative [Arabidopsis thaliana] (TAIR:AT5G63930.1); similar to leucine-rich repeat transmembrane protein kinase, putative [Arabidopsis t…	-0.105086	-0.334317	-0.362791	0.164145	0.289767	-0.536718	0.049413	0.35579	-0.120976	-0.213341	-0.323377	-0.0394146	0.0888276	0.075317	0.280473	0.00929399	-0.439404	-0.697109	-0.198647	0.453912	2.73036	1.71289	-0.215348	-3.87616	0.964184	0.222854	0.127592	0.726138	0.203929	0.00394628	0.999475	0.0804105	0.999983	0.99987	0.446605	0.999965	0.999968	0.999987	0.366006	0.999828	0.0140751	2.2471e-05	0.372101	0.0055076	5.27548e-30
451	AT4G31520	2	NA	SDA1 family protein; similar to SDA1 family protein [Arabidopsis thaliana] (TAIR:AT1G13160.1); similar to H0323C08.9 [Oryza sativa (indica cultivar-group)] (GB:CAJ86217.1); contains InterPro domain Armadillo-like helical; (InterPro:IPR011989); contains InterPro domain Region of unknown function, nucleolar NUC130/133, N-terminal; (InterPro:IPR012977); contains InterPro domain SDA1; (InterPro:IPR00…	0.24159	-0.0764364	0.034451	0.143388	0.386486	-0.192561	0.116994	0.144511	0.118292	-0.194729	0.00216802	0.032283	0.0847107	0.058677	0.085834	0.300652	0.165153	-0.0419854	0.177839	0.529874	0.773938	0.962483	-1.45054	-0.0967277	0.866941	0.999921	0.997812	0.947685	0.358627	0.886905	0.991617	0.818393	0.999983	0.99987	0.999901	0.999965	0.999968	0.999987	0.962698	0.999828	0.799047	0.958327	0.708363	0.0627369	0.0043206
452	AT1G71390	15	AtRLP11, RLP11	disease resistance family protein / LRR family protein; similar to disease resistance family protein / LRR family protein [Arabidopsis thaliana] (TAIR:AT1G71400.1); similar to disease resistance family protein / LRR family protein [Arabidopsis thaliana] (TAIR:AT3G05360.1); similar to disease resistance family protein [Arabidopsis thaliana] (TAIR:AT3G05370.1); similar to receptor-like protein 9DC …	-0.00486357	-0.0526816	0.103373	0.177369	0.854248	0.142708	0.0547515	0.429678	0.00862717	-0.0613087	0.204017	-0.100644	0.155396	0.0219732	0.407705	0.446543	-0.0575451	0.050691	0.280742	1.03162	0.995721	-0.814284	-0.989849	0.329153	0.999966	0.999921	0.997812	0.858179	0.000523224	0.913243	0.999475	0.166124	0.999983	0.99987	0.999901	0.999965	0.999968	0.999987	0.344897	0.721453	0.948257	0.939302	0.375242	5.40994e-06	1.48248e-05
453	AT5G19220	4	ADG2, APL1	Encodes the large subunit of ADP-glucose pyrophosphorylase which catalyzes the first, rate limiting step in starch biosynthesis. The large subunit plays a regulatory role whereas the small subunit (ApS) is the catalytic isoform. Four isoforms (ApL1-4) have been identified. ApL1 is the major large subunit isoform present in leaves.	-0.124118	0.261241	0.306629	0.695775	0.881668	0.337717	0.472797	0.985038	0.107238	0.154002	0.183714	0.122915	0.349882	0.345893	0.639145	0.242523	0.137122	0.56787	1.0024	1.57744	0.888344	0.547624	-0.302767	-0.377054	0.922812	0.490467	0.259987	3.86384e-05	1.58799e-07	0.151411	0.0112611	6.46029e-09	0.999983	0.99987	0.969392	0.999965	0.267765	0.498961	0.000624172	0.999828	0.656741	0.000519889	9.05275e-10	1.38033e-17	3.62261e-08
454	AT1G68200	2	NA	zinc finger (CCCH-type) family protein; similar to zinc finger (CCCH-type) family protein [Arabidopsis thaliana] (TAIR:AT1G66810.1); similar to Os01g0645000 [Oryza sativa (japonica cultivar-group)] (GB:NP_001043700.1); similar to Os05g0576300 [Oryza sativa (japonica cultivar-group)] (GB:NP_001056400.1); similar to Zinc finger C-x8-C-x5-C-x3-H type family protein [Oryza sativa (japonica cultivar-g…	0.134379	-0.1573	0.00369872	-0.0183959	-0.231131	0.0126701	0.0340991	-0.299579	-0.107758	-0.0495417	0.0622119	-0.0585132	0.0926123	-0.111008	-0.188571	-0.0425597	-0.0229206	-0.153601	-0.0146972	-0.249527	1.19276	2.21626	-3.47502	-0.0126806	0.999966	0.999921	0.999336	0.996685	0.808609	0.998468	0.999475	0.639827	0.999983	0.99987	0.999901	0.999965	0.999968	0.999987	0.912055	0.999828	0.987412	0.844652	0.986635	0.610183	0.000283442
455	AT4G25433	6	NA	peptidoglycan-binding LysM domain-containing protein; similar to peptidoglycan-binding LysM domain-containing protein [Arabidopsis thaliana] (TAIR:AT5G62150.1); similar to Putative dihydrodipicolinate reductase-like protein [Oryza sativa (japonica cultivar-group)] (GB:AAO15285.1); contains InterPro domain Peptidoglycan-binding LysM; (InterPro:IPR002482)	-0.101555	0.168765	0.223899	0.112836	-0.438646	0.103479	0.0242634	-0.160621	0.383492	-0.214727	0.318206	-0.0943075	0.118571	-0.00573489	-0.154886	-0.28376	0.0672099	0.392663	0.336735	-0.32581	-1.10247	-0.596492	-0.810695	0.628567	0.983198	0.999921	0.782667	0.932043	0.0611754	0.92858	0.999475	0.674656	0.842605	0.99987	0.686495	0.999965	0.999968	0.999987	0.837873	0.999828	0.91575	0.0833846	0.132035	0.126602	1.28374e-08
456	AT1G80820	9	ATCCR2, CCR2	Encodes an cinnamoyl CoA reductase isoform. Involved in lignin biosynthesis.	0.13307	-0.165115	-0.493138	-0.0504476	0.0874897	-0.222008	-0.348604	0.202053	-0.0922284	-0.0728869	-0.149122	-0.344016	-0.00458758	-0.04586	0.247913	-0.160424	-0.0320456	-0.658253	-0.543585	0.0370421	1.1754	1.97845	-1.00565	-1.92387	0.95275	0.999921	0.0500069	0.987139	0.907351	0.696553	0.265559	0.564996	0.999983	0.99987	0.999901	0.999965	0.999968	0.999987	0.613973	0.999828	0.968057	0.000910924	0.00599223	0.921441	2.50739e-09
457	AT5G14740	1	BETA, CA18, CA2	Encodes a beta carbonic anhydrase likely to be localized in the cytoplasm. Expression of its mRNA is seen in etiolated seedlings and points to a possible nonphotosynthetic role for this isoform.	-0.453887	0.0445742	0.429594	0.227094	0.389522	0.19484	-0.281393	0.696812	-0.00842069	0.0529949	0.141845	0.287749	-0.569142	0.796236	-0.0994232	0.488945	-0.409313	0.474168	0.656688	0.616615	2.15567	3.3259	0.111111	-1.03003	0.629638	0.999921	0.714467	0.902058	0.552379	0.925394	0.894778	0.112006	0.999983	0.99987	0.999901	0.999965	0.679471	0.370605	0.968532	0.999828	0.450995	0.33241	0.0892432	0.0994861	8.28217e-10
458	AT5G42830	15	NA	transferase family protein; similar to transferase family protein [Arabidopsis thaliana] (TAIR:AT5G07850.1); similar to N-hydroxycinnamoyl/benzoyltransferase 6 [Glycine max] (GB:ABC47848.1); contains InterPro domain Transferase; (InterPro:IPR003480)	0.223988	0.111632	-0.0598255	-0.222299	0.0545918	-0.0887288	-0.165467	-0.026439	0.116021	-0.00438995	-0.0843388	0.0245133	-0.18998	-0.0323192	0.00588022	0.0487116	0.33562	0.051806	-0.282125	-0.167707	1.85954	-0.246984	-1.63933	0.172402	0.655356	0.999921	0.997812	0.547926	0.947807	0.941647	0.842594	0.965416	0.999983	0.99987	0.999901	0.999965	0.999968	0.999987	0.996215	0.999828	0.118741	0.912848	0.182069	0.479821	4.37335e-19
459	AT1G58070	1	NA	similar to Os11g0195800 [Oryza sativa (japonica cultivar-group)] (GB:NP_001067427.1); similar to hypothetical protein LOC_Os12g08160 [Oryza sativa (japonica cultivar-group)] (GB:ABA95958.1)	0.065246	0.107829	0.18134	-0.053618	-0.0562648	0.0382244	0.0481407	0.134602	0.138552	-0.0307225	0.0689469	0.112393	-0.0642522	0.0106342	0.123968	-0.180233	0.173075	0.289169	0.127722	-0.109883	1.11563	0.646977	0.149075	-0.13267	0.999966	0.999921	0.856743	0.982235	0.946719	0.986526	0.999475	0.713173	0.999983	0.99987	0.999901	0.999965	0.999968	0.999987	0.875495	0.999828	0.583815	0.21368	0.676885	0.694381	7.80428e-10
460	AT4G18430	15	AtRABA1e, RABA1e	AtRABA1e (Arabidopsis Rab GTPase homolog A1e); GTP binding; similar to AtRABA1f (Arabidopsis Rab GTPase homolog A1f), GTP binding [Arabidopsis thaliana] (TAIR:AT5G60860.1); similar to GTP-binding protein [Pisum sativum] (GB:BAA02112.1); contains InterPro domain Small GTP-binding protein domain; (InterPro:IPR005225); contains InterPro domain Ras small GTPase, Rab type; (InterPro:IPR003579); contai…	-0.00570901	0.0555451	-0.0730925	0.0986695	0.0126391	-0.0732794	0.0403615	0.0800722	0.0223673	0.0331778	-0.106457	0.0333648	0.00699675	0.0916728	-0.0116006	0.0242396	0.0498361	-0.0175474	0.0255771	0.111309	0.986286	-0.633031	-0.0626985	0.366329	0.999966	0.999921	0.970887	0.785728	0.985819	0.904347	0.996646	0.732257	0.999983	0.99987	0.999901	0.999965	0.999968	0.999987	0.988973	0.999828	0.878881	0.958307	0.924877	0.44607	1.30882e-15
461	AT5G52600	6	AtMYB82, MYB82	Member of the R2R3 factor gene family.	-0.093364	-0.175234	-0.20164	-0.548728	-0.475202	-0.176707	-0.32661	-0.486909	-0.189829	0.0145959	-0.191302	-0.0103373	-0.316273	-0.232455	-0.254454	-0.220748	-0.268597	-0.376873	-0.750368	-1.02393	-0.780974	-0.894534	-0.662038	-0.0936714	0.962869	0.81797	0.617451	0.000351221	0.00224011	0.643261	0.08829	0.00166387	0.999983	0.99987	0.890879	0.999965	0.258097	0.999987	0.340068	0.999828	0.132688	0.0158833	1.63941e-07	8.56937e-12	6.33348e-08
462	AT5G17420	14	ATCESA7, CESA7, IRX3, MUR10	Encodes a xylem-specific cellulose synthase that is phosphorylated on one or more serine residues (on either S185 or one of S180 or S181).	0.0731088	-0.141942	0.12646	-0.183632	-0.104449	-0.042799	0.00733838	-0.0147099	-0.0327036	-0.109238	0.0664389	0.0600207	-0.0526823	-0.13095	0.11624	-0.220689	-0.0688327	-0.0154819	-0.0571726	-0.288081	1.26973	0.403201	3.03305	-2.71784	0.997493	0.999921	0.942774	0.647457	0.837016	0.982074	0.999475	0.981204	0.999983	0.99987	0.999901	0.999965	0.999968	0.999987	0.871964	0.999828	0.890355	0.978386	0.877214	0.109733	5.3715e-13
463	AT5G05840	15	NA	similar to unknown protein [Arabidopsis thaliana] (TAIR:AT3G55720.1); similar to hypothetical protein [Oryza sativa (japonica cultivar-group)] (GB:AAP06886.1); similar to Os03g0267500 [Oryza sativa (japonica cultivar-group)] (GB:NP_001049665.1); contains InterPro domain Protein of unknown function DUF620; (InterPro:IPR006873)	0.072277	0.05916	0.0415281	-0.0976189	0.240952	0.135461	-0.0830469	0.220328	-0.00204289	0.0612029	0.0742576	-0.0327295	-0.0503174	-0.0473015	0.267629	-0.026677	0.131437	0.100688	-0.0560908	0.143333	1.15417	-0.202242	-0.435827	-0.240338	0.999966	0.999921	0.997812	0.95984	0.550974	0.908275	0.995019	0.566119	0.999983	0.99987	0.999901	0.999965	0.999968	0.999987	0.622455	0.999828	0.797878	0.838725	0.91389	0.659472	5.48091e-08
464	AT1G63950	8	NA	heavy-metal-associated domain-containing protein; similar to metal ion binding [Arabidopsis thaliana] (TAIR:AT1G01490.2); similar to Unknown (protein for MGC:78286) [Mus musculus] (GB:AAH71252.1); contains InterPro domain Heavy metal transport/detoxification protein; (InterPro:IPR006121)	0.0622531	0.045267	-0.0382032	0.0165227	-0.0218664	-0.066818	-0.101575	0.165303	0.0654883	-0.0202213	-0.0465967	0.00839349	-0.109969	0.126491	0.0388113	-0.0606777	0.10752	0.00706381	-0.0216805	-0.00534373	2.20098	-1.85862	-0.114696	2.33752	0.999966	0.999921	0.997812	0.994346	0.98126	0.960741	0.963822	0.575918	0.999983	0.99987	0.999901	0.999965	0.999968	0.999987	0.976538	0.999828	0.77312	0.98857	0.960736	0.98677	8.03688e-25
465	AT5G60860	1	AtRABA1f, RABA1f	AtRABA1f (Arabidopsis Rab GTPase homolog A1f); GTP binding; similar to AtRABA1g (Arabidopsis Rab GTPase homolog A1g), GTP binding [Arabidopsis thaliana] (TAIR:AT3G15060.1); similar to GTP-binding protein [Pisum sativum] (GB:BAA02112.1); similar to Os05g0564400 [Oryza sativa (japonica cultivar-group)] (GB:NP_001056333.1); contains InterPro domain Small GTP-binding protein domain; (InterPro:IPR0052…	0.126341	0.0264068	0.0720999	0.00783262	-0.143996	0.0943224	0.105756	-0.154064	-0.0776442	0.104051	-0.00972868	0.0818285	0.0239272	-0.0160945	-0.13797	-0.00602638	0.152748	0.0985067	0.0799325	-0.136164	0.769585	0.712552	0.791133	0.305435	0.700297	0.999921	0.966334	0.995259	0.409619	0.827648	0.802621	0.335206	0.999983	0.99987	0.999901	0.999965	0.999968	0.999987	0.600767	0.999828	0.304894	0.599668	0.655749	0.28676	5.64203e-12
466	AT5G25840	1	NA	similar to unknown protein [Arabidopsis thaliana] (TAIR:AT1G79770.1); similar to Os06g0554200 [Oryza sativa (japonica cultivar-group)] (GB:NP_001057846.1); similar to Os01g0199700 [Oryza sativa (japonica cultivar-group)] (GB:NP_001042311.1); similar to hypothetical protein [Oryza sativa (japonica cultivar-group)] (GB:BAD26169.1); contains InterPro domain Protein of unknown function DUF1677, plant…	0.0434927	0.00564154	-0.0870215	0.151727	0.783087	-0.08087	-0.0154763	0.50214	-0.0113721	0.0170136	-0.0978836	0.0108622	-0.0263385	0.178065	0.324075	0.459012	0.0491342	-0.0813799	0.0647053	0.934813	1.23613	1.17426	0.188715	-0.105882	0.999966	0.999921	0.997812	0.870492	0.000306517	0.965124	0.999475	0.038762	0.999983	0.99987	0.999901	0.999965	0.999968	0.999987	0.445988	0.422361	0.949814	0.873095	0.893738	3.25758e-06	3.35585e-09
467	AT2G46410	7	CPC	Nuclear-localized R3-type MYB transcription factor. Positive regulator of hair-cell differentiation. Preferentially transcribed in hairless cells. Moves from atrichoblasts into trichoblast via plasmodesmata in a tissue-specific mode. N-terminus and part of the Myb domain are required for this movement, with W76 playing a crucial role. Capability to increase the size-exclusion limit of plasmodesma…	-0.0819056	-0.0893512	-0.268717	-0.73357	-0.815681	-0.0427078	-0.567578	-0.658044	-0.137698	0.048347	-0.0910549	-0.177662	-0.389916	-0.343654	-0.314389	-0.501291	-0.171257	-0.358068	-1.00229	-1.54925	-1.14815	-0.97978	0.0912057	1.6575	0.995603	0.999921	0.534632	9.79762e-05	1.09668e-05	0.984869	0.00487044	0.000488247	0.999983	0.99987	0.999901	0.999965	0.26214	0.75185	0.340652	0.11282	0.592253	0.0914332	2.07001e-08	3.19873e-15	3.87234e-10
468	AT2G31035	15	NA	similar to oxysterol-binding family protein [Arabidopsis thaliana] (TAIR:AT2G31030.1)	0.0764351	-0.0744721	-0.0384173	0.0367537	0.0888757	0.0422168	-0.133223	0.0733391	-0.0285169	-0.0459552	0.088172	-0.126589	-0.00663349	0.0433872	0.029952	0.0589237	0.00196304	-0.112889	-0.00166361	0.125629	4.90097	-3.75434	-1.45129	0.0859367	0.997493	0.999921	0.997812	0.991113	0.881462	0.98468	0.913526	0.867843	0.999983	0.99987	0.999901	0.999965	0.999968	0.999987	0.983846	0.999828	0.998512	0.751314	0.997101	0.622469	2.00504e-44
469	AT1G55450	4	NA	embryo-abundant protein-related; similar to embryo-abundant protein-related [Arabidopsis thaliana] (TAIR:AT3G54150.1); similar to embryo-abundant protein EMB-like [Oryza sativa (japonica cultivar-group)] (GB:BAB89030.1); similar to Os01g0716500 [Oryza sativa (japonica cultivar-group)] (GB:NP_001044071.1); contains InterPro domain SAM (and some other nucleotide) binding motif; (InterPro:IPR000051)…	0.0788834	-0.120873	-0.0692078	-0.0746993	0.894012	-0.037566	-0.134024	0.64902	-0.109624	-0.0112491	-0.026317	-0.0428908	-0.0911333	0.0164341	0.632585	0.261426	-0.04199	-0.190081	-0.143907	0.819312	1.54854	-0.0776735	-0.346654	0.0549287	0.999966	0.999921	0.997812	0.981895	0.000379851	0.991846	0.977347	0.0164558	0.999983	0.99987	0.999901	0.999965	0.999968	0.999987	0.0540514	0.999828	0.965656	0.677854	0.744064	0.000434798	2.91006e-10
470	AT1G14150	4	PQL1, PQL2	oxygen evolving enhancer 3 (PsbQ) family protein; similar to oxygen evolving enhancer 3 (PsbQ) family protein [Arabidopsis thaliana] (TAIR:AT3G01440.1); similar to Putative oxygen evolving enhancer protein 3, identical [Solanum demissum] (GB:AAW28572.1); contains InterPro domain Photosystem II oxygen evolving complex protein PsbQ; (InterPro:IPR008797), oxygen evolving enhancer 3 (PsbQ) family pro…	-0.217512	0.0812478	0.319747	0.753651	1.30744	0.135542	0.299831	1.4145	0.0347009	0.0465469	0.0889953	0.230752	0.0690786	0.684572	0.729924	0.577512	-0.136264	0.400995	1.0734	2.06109	1.4339	1.03964	-0.0683748	-0.363906	0.839656	0.999921	0.609754	0.0022754	4.11756e-08	0.917774	0.585835	4.07297e-09	0.999983	0.99987	0.999901	0.999965	0.999968	0.0655534	0.0102481	0.218938	0.807236	0.163157	1.71104e-06	4.88914e-16	7.25866e-10
471	AT1G04350	4	NA	encodes a protein whose sequence is similar to 2-oxoglutarate-dependent dioxygenase	0.0819943	0.254544	-0.0027796	0.161956	0.708623	0.161851	0.151682	0.388064	0.0362584	0.218285	-0.0564344	0.0536548	0.0980276	0.0639285	0.324135	0.384488	0.336538	0.251764	0.159176	0.870579	1.25616	0.886929	-0.0426199	0.854774	0.994527	0.618775	0.999336	0.761388	8.97728e-05	0.807008	0.873983	0.0672844	0.999983	0.99987	0.999901	0.999965	0.999968	0.999987	0.286873	0.427632	0.110138	0.296242	0.551612	3.11982e-07	6.37043e-12
472	AT2G44790	15	UCC2	Encodes a uclacyanin, a protein precursor that is closely related to precursors of stellacyanins and a blue copper protein from pea pods.	0.0248144	-0.0773571	-0.00272079	-0.063435	-0.131448	0.00844868	-0.0517127	-0.0425836	-0.0576444	-0.0197127	0.0281614	-0.0308822	-0.0208305	-0.0426045	2.08977e-05	-0.131469	-0.0525427	-0.0800779	-0.0661557	-0.194883	1.35743	-0.225196	-0.68624	-0.269139	0.999966	0.999921	0.99875	0.949996	0.596051	0.998042	0.993611	0.903972	0.999983	0.99987	0.999901	0.999965	0.999968	0.999987	0.999976	0.999828	0.886811	0.756369	0.781818	0.161399	5.80343e-20
473	AT3G18660	14	GUX1, PGSIP1	Plants expressing an RNAi construct specifically targeting PGSIP1 was shown to have a dramatically reduced amount of starch.	0.131306	-0.0614964	0.235592	-0.152563	-0.0118182	0.17768	0.0397857	-0.0486435	-0.0828593	0.0213629	0.156317	0.0792749	-0.0394892	-0.113073	0.0644299	-0.0762481	0.06981	0.174096	0.0830297	-0.164381	0.974629	0.40405	3.30386	-2.55567	0.912815	0.999921	0.582948	0.764484	0.99206	0.729722	0.999475	0.923456	0.999983	0.99987	0.999901	0.999965	0.999968	0.999987	0.948511	0.999828	0.887429	0.518737	0.799891	0.450575	4.5285e-09
474	AT5G23260	8	ABS, AGL32, TT16	Encodes a MADS box protein. Regulates proanthocyanidin biosynthesis in the inner-most cell layer of the seed coat. Also controls cell shape of the inner-most cell layer of the seed coat. Also shown to be necessary for determining the identity of the endothelial layer within the ovule.	0.477349	1.24428	-0.197418	0.521278	0.395822	0.518897	-0.033184	0.781325	0.609739	0.634538	-0.115641	-0.0817768	0.0485929	0.472685	0.30864	0.0871821	1.72163	1.04686	0.32386	0.9171	-1.25318	-0.492275	2.11971	2.48274	0.0327204	8.35033e-11	0.80345	0.00789213	0.0643871	0.0122523	0.999475	1.91993e-05	0.0130362	0.00475058	0.999901	0.999965	0.999968	0.14862	0.340652	0.999828	3.24786e-17	5.3318e-09	0.104689	1.10261e-07	1.04072e-11
475	AT5G20940	15	NA	glycosyl hydrolase family 3 protein; similar to glycosyl hydrolase family 3 protein [Arabidopsis thaliana] (TAIR:AT5G20950.2); similar to glycosyl hydrolase family 3 protein [Arabidopsis thaliana] (TAIR:AT3G62710.1); similar to glycosyl hydrolase family 3 protein [Arabidopsis thaliana] (TAIR:AT5G04885.1); similar to beta-D-glucan exohydrolase [Nicotiana tabacum] (GB:BAA33065.1); similar to beta-D…	0.0781565	-0.07865	0.0404066	0.110907	0.366478	0.0141842	0.140837	0.149164	-0.125587	0.0469371	-0.0327529	0.0731594	0.0676779	0.0432294	0.105935	0.260543	-0.000493479	-0.0382434	0.151314	0.477385	1.44939	0.275334	-1.26222	-0.625352	0.974253	0.999921	0.997812	0.804704	0.0109536	0.994215	0.746967	0.49819	0.999983	0.99987	0.999901	0.999965	0.999968	0.999987	0.827762	0.610109	0.999224	0.912031	0.392797	0.000137033	1.9072e-20
476	AT1G09080	8	BIP3	luminal binding protein 3 (BiP-3) (BP3); similar to BIP (LUMINAL BINDING PROTEIN), ATP binding [Arabidopsis thaliana] (TAIR:AT5G42020.1); similar to luminal binding protein 1 (BiP-1) (BP1) [Arabidopsis thaliana] (TAIR:AT5G28540.1); similar to HSP70B (heat shock protein 70B), ATP binding [Arabidopsis thaliana] (TAIR:AT1G16030.1); similar to luminal binding protein [Pseudotsuga menziesii] (GB:CAA89…	0.0257207	0.111413	-0.25449	0.0125075	-0.0354737	-0.121943	-0.107922	0.0436077	0.0713778	0.0400351	-0.161978	-0.0925123	-0.0154095	0.027917	0.0156907	-0.0511644	0.137134	-0.143077	-0.241983	-0.0229662	0.818783	0.175719	-0.106518	2.76448	0.999966	0.999921	0.726284	0.996163	0.976495	0.91802	0.982319	0.949958	0.999983	0.99987	0.999901	0.999965	0.999968	0.999987	0.992176	0.999828	0.772269	0.732958	0.392683	0.955162	5.47236e-05
477	AT2G39350	1	ABCG1	ABC transporter family protein; Identical to White-brown complex homolog protein 1 (WBC1) [Arabidopsis Thaliana] (GB:O80946); similar to ABC transporter family protein [Arabidopsis thaliana] (TAIR:AT5G13580.1); similar to ABC transporter family protein [Arabidopsis thaliana] (TAIR:AT3G55090.1); similar to ABC transporter family protein [Arabidopsis thaliana] (TAIR:AT3G53510.1); similar to unnamed…	0.294289	-0.468458	-0.268547	-0.275184	-0.00522223	-0.229834	-0.388907	-0.104796	-0.209452	-0.259006	0.0291721	-0.297719	-0.0911879	-0.183996	0.0791995	-0.0844217	-0.174169	-0.737005	-0.543731	-0.280406	3.28688	1.0511	-1.98593	3.16511	0.529867	0.109747	0.661558	0.481698	0.997669	0.697925	0.202234	0.828044	0.999983	0.99987	0.999901	0.999965	0.999968	0.999987	0.948511	0.999828	0.651956	0.000311924	0.00869762	0.238012	2.03097e-29
478	AT3G21670	1	NA	nitrate transporter (NTP3); similar to nitrate transporter (NTP2) [Arabidopsis thaliana] (TAIR:AT2G26690.1); similar to Os02g0580900 [Oryza sativa (japonica cultivar-group)] (GB:NP_001047240.1); similar to nitrate transporter [Prunus persica] (GB:BAC81420.1); similar to nitrate transporter [Prunus persica] (GB:BAD22820.1); contains InterPro domain TGF-beta receptor, type I/II extracellular region…	0.686713	0.752142	0.278048	0.199068	0.264601	0.517283	0.215695	0.512654	0.439703	0.312439	0.204844	0.0732038	0.142491	0.0565772	0.456077	-0.191475	1.43885	1.03019	0.477116	0.46367	1.26932	1.61245	1.42626	0.526553	0.00497687	0.00148133	0.660745	0.751575	0.466932	0.0561773	0.781425	0.0367814	0.694231	0.99987	0.999901	0.999965	0.999968	0.999987	0.157594	0.999828	6.46613e-11	8.87906e-07	0.0319195	0.0322452	2.21084e-09
479	AT5G28080	2	WNK9	Encodes a member of the WNK family (9 members in all) of protein kinases, the structural design of which is clearly distinct from those of other known protein kinases, such as receptor-like kinases and mitogen-activated protein kinases.	0.30513	0.0141417	-0.0142944	-0.149221	-0.0338286	-0.309421	0.0713713	-0.252006	0.201509	-0.187367	-0.122054	0.10776	-0.0363884	-0.112833	-0.139173	0.105345	0.319272	-0.000152717	-0.163516	-0.18305	1.97708	1.96789	-3.63183	0.501808	0.910737	0.999921	0.997812	0.973853	0.989589	0.856866	0.999475	0.763845	0.999983	0.99987	0.999901	0.999965	0.999968	0.999987	0.955255	0.999828	0.66259	0.999804	0.837293	0.776386	1.65399e-07
480	AT1G19230	15	NA	respiratory burst oxidase protein E (RbohE) / NADPH oxidase; similar to respiratory burst oxidase, putative / NADPH oxidase, putative [Arabidopsis thaliana] (TAIR:AT4G11230.1); similar to RBOHD (RESPIRATORY BURST OXIDASE PROTEIN D) [Arabidopsis thaliana] (TAIR:AT5G47910.1); similar to ATRBOH F (RESPIRATORY BURST OXIDASE PROTEIN F), NAD(P)H oxidase [Arabidopsis thaliana] (TAIR:AT1G64060.1); simila…	0.0576228	0.00563061	-0.0604336	-0.0124243	-0.0331505	-0.0158953	-0.301812	0.0903706	0.0271736	-0.021543	0.00564771	-0.0660813	-0.235731	0.223307	-0.132936	0.0997857	0.0632534	-0.054803	-0.0728579	-0.0455748	3.05676	2.15648	-3.23287	-1.87482	0.999966	0.999921	0.997812	0.997018	0.985819	0.998468	0.785515	0.919574	0.999983	0.99987	0.999901	0.999965	0.999968	0.999987	0.934149	0.999828	0.955877	0.949343	0.919429	0.937498	1.01985e-18
481	AT2G03980	7	NA	GDSL-motif lipase/hydrolase family protein; similar to GDSL-motif lipase/hydrolase family protein [Arabidopsis thaliana] (TAIR:AT2G04020.1); similar to GDSL-like Lipase/Acylhydrolase [Medicago truncatula] (GB:ABE91416.1); contains InterPro domain Lipolytic enzyme, G-D-S-L; (InterPro:IPR001087)	0.224132	0.175381	-0.261934	-0.5406	-0.764722	-0.0125799	-0.448727	-0.746333	0.148982	0.0263986	-0.0389785	-0.222956	-0.225771	-0.314829	-0.431504	-0.333218	0.399513	-0.0865534	-0.802534	-1.30532	-1.23743	-1.21907	1.50768	3.78506	0.562214	0.882143	0.418161	0.00149997	3.15492e-06	0.997551	0.0152926	5.46362e-06	0.999983	0.99987	0.999901	0.999965	0.880602	0.665965	0.0431616	0.512704	0.0226216	0.806297	2.8853e-07	2.36258e-14	3.10212e-13
482	AT4G01700	5	NA	chitinase, putative; similar to chitinase, putative [Arabidopsis thaliana] (TAIR:AT1G02360.1); similar to chitinase (class II) [Arachis hypogaea] (GB:CAA57773.1); contains InterPro domain Glycoside hydrolase, family 19; (InterPro:IPR000726)	-0.208496	-0.114831	0.291729	0.852021	1.20744	-0.0768257	0.599441	1.23806	0.0386131	-0.153444	0.0766183	0.21511	0.384331	0.467689	0.770375	0.437067	-0.323327	0.176898	1.14375	2.05946	1.07381	0.404835	-2.1398	0.201747	0.946603	0.999921	0.869517	0.0109112	9.05828e-05	0.982553	0.160532	6.32607e-05	0.999983	0.99987	0.999901	0.999965	0.98629	0.999987	0.0604542	0.999828	0.510856	0.782916	8.63285e-05	1.62952e-11	0.000242419
483	AT1G54010	11	NA	myrosinase-associated protein, putative; similar to myrosinase-associated protein, putative [Arabidopsis thaliana] (TAIR:AT1G54000.1); similar to myrosinase-associated protein [Brassica napus] (GB:CAA71238.1); contains InterPro domain Lipolytic enzyme, G-D-S-L; (InterPro:IPR001087)	0.472543	0.873966	0.968964	0.0238288	-0.908537	1.07841	0.486424	-0.637193	0.416223	0.457743	0.620663	0.348301	0.138123	-0.114294	-0.522899	-0.385638	1.34651	1.84293	0.992793	-0.884708	-1.22751	-1.71093	0.538719	-0.312964	0.0185783	4.87214e-07	2.46731e-08	0.994103	9.27609e-08	6.68297e-10	0.00941287	0.000189756	0.253568	0.0836098	0.00188517	0.665521	0.999968	0.999987	0.0101343	0.311588	5.77904e-14	1.78555e-20	1.70174e-09	3.89025e-08	1.37385e-12
484	AT3G21870	4	CYCP2;1	CYCP2;1 (cyclin p2;1); cyclin-dependent protein kinase; similar to CYCP3,1 (cyclin p3,1), cyclin-dependent protein kinase [Arabidopsis thaliana] (TAIR:AT2G45080.1); similar to PREG-like protein [Picea mariana] (GB:AAC32127.1); contains InterPro domain Cyclin, N-terminal; (InterPro:IPR006671); contains InterPro domain Cyclin-like; (InterPro:IPR011028); contains InterPro domain Cyclin-related; (Int…	-0.0818356	0.1198	0.032583	0.137451	0.699089	0.232885	0.0337332	0.473864	-0.0607189	0.180519	0.0523657	-0.0197828	0.053516	0.0839351	0.389929	0.30916	0.0379647	0.152383	0.170034	0.83654	1.03392	1.05013	-0.349271	-0.650089	0.999966	0.999921	0.997812	0.929525	0.00642533	0.772288	0.999475	0.110138	0.999983	0.99987	0.999901	0.999965	0.999968	0.999987	0.3862	0.999828	0.968269	0.75294	0.670332	0.000220861	6.77158e-06
485	AT1G67090	4	RBCS1A	ribulose bisphosphate carboxylase small chain 1A / RuBisCO small subunit 1A (RBCS-1A) (ATS1A); similar to ribulose bisphosphate carboxylase small chain 1B / RuBisCO small subunit 1B (RBCS-1B) (ATS1B) [Arabidopsis thaliana] (TAIR:AT5G38430.1); similar to ribulose-1,5-bisphosphate carboxylase /oxygenase, small subunit; ribulose-bisphosphate carboxylase [Brassica napus] (GB:CAA53083.1); contains Int…	-0.111041	0.0441919	0.112639	0.385934	0.770941	0.00695835	0.263068	0.483858	0.113696	-0.0695037	0.076462	0.0361773	0.22689	0.159044	0.324813	0.446127	-0.066849	0.156831	0.498574	1.15688	0.819019	1.05755	-0.166754	-0.147215	0.999966	0.999921	0.997812	0.541206	0.0287936	0.998468	0.875832	0.26546	0.999983	0.99987	0.999901	0.999965	0.999968	0.999987	0.716487	0.999828	0.954749	0.819237	0.167149	8.64305e-05	0.00845921
486	AT5G10380	1	ATRING1, RING1	zinc finger (C3HC4-type RING finger) family protein; Identical to RING-H2 finger protein ATL5F (ATL5F) [Arabidopsis Thaliana] (GB:Q9LX93); similar to zinc finger (C3HC4-type RING finger) family protein [Arabidopsis thaliana] (TAIR:AT1G72220.1); similar to Zinc finger, RING-type; RINGv [Medicago truncatula] (GB:ABE93076.1); contains InterPro domain Zinc finger, RING-type; (InterPro:IPR001841)	-0.384872	-0.263342	-0.174308	-0.0153142	0.637128	-0.177363	-0.152272	0.408697	-0.119688	-0.143655	-0.0337084	-0.140599	-0.0116733	-0.00364081	0.412338	0.22479	-0.648215	-0.43765	-0.189622	0.621814	1.1839	1.18484	0.994517	1.66183	0.163531	0.631856	0.879712	0.99487	0.000991172	0.784465	0.88798	0.0654551	0.999983	0.99987	0.999901	0.999965	0.999968	0.999987	0.132606	0.999828	0.000541229	0.0295708	0.473052	0.000453533	2.50778e-10
487	AT1G06320	13	NA	similar to hypothetical protein MtrDRAFT_AC140034g4v1 [Medicago truncatula] (GB:ABE80503.1)	0.085885	-0.072901	-0.0754116	-0.169985	-0.0493121	-0.0433334	-0.10362	-0.0634996	-0.0545241	-0.0183769	-0.0249565	-0.0504551	-0.0531646	-0.11682	0.0533204	-0.102633	0.012984	-0.148313	-0.245396	-0.219297	1.31617	-0.529665	-0.851478	-0.780722	0.994527	0.999921	0.997812	0.764513	0.958076	0.984869	0.977271	0.903586	0.999983	0.99987	0.999901	0.999965	0.999968	0.999987	0.968532	0.999828	0.986821	0.669959	0.302511	0.333448	8.34066e-12
488	AT4G19620	9	NA	unknown protein	-0.0147506	0.0657298	0.00802667	-0.109267	0.246508	0.135317	-0.140621	0.0658311	-0.0193782	0.085108	0.0502085	-0.0421819	-0.0984388	-0.0108284	0.0766596	0.169849	0.0509792	0.0737565	-0.101241	0.137241	1.47556	0.665568	-0.185407	-2.30345	0.999966	0.999921	0.997812	0.966743	0.659426	0.930981	0.979892	0.934947	0.999983	0.99987	0.999901	0.999965	0.999968	0.999987	0.966983	0.999828	0.960634	0.915455	0.855052	0.744062	1.00432e-08
489	AT4G13600	15	NA	glycosyl hydrolase family protein 17; similar to glycosyl hydrolase family protein 17 [Arabidopsis thaliana] (TAIR:AT5G61130.1); similar to hypothetical protein MtrDRAFT_AC130798g11v1 [Medicago truncatula] (GB:ABE83605.1); contains InterPro domain X8; (InterPro:IPR012946)	0.0860705	0.087453	0.0995375	-0.0459735	0.16543	0.223027	0.0557399	-0.000458486	-0.0698036	0.157257	0.0657702	0.0337673	0.0219726	-0.0679461	0.0674876	0.0979428	0.173524	0.18699	0.053564	0.119457	2.02262	-1.35573	-0.707965	-0.0961418	0.971681	0.999921	0.959709	0.981895	0.519318	0.405567	0.995019	0.999349	0.999983	0.99987	0.999901	0.999965	0.999968	0.999987	0.92993	0.999828	0.418625	0.354676	0.860984	0.541861	2.03661e-26
490	AT2G44290	1	NA	protease inhibitor/seed storage/lipid transfer protein (LTP) family protein (YLS3); similar to lipid transfer protein-related [Arabidopsis thaliana] (TAIR:AT2G44300.1); similar to Protease inhibitor/seed storage/LTP family protein, expressed [Oryza sativa (japonica cultivar-group)] (GB:ABF94168.1); contains InterPro domain Plant lipid transfer protein/Par allergen; (InterPro:IPR000528); contains …	0.0253662	0.131729	-0.103181	0.0229803	0.498966	-0.00118308	-0.072577	0.324751	-0.0153805	0.147109	-0.148293	0.0451113	-0.117688	0.140669	0.184082	0.314883	0.157095	0.0285477	-0.0802009	0.521946	1.12736	0.859795	0.076708	0.50386	0.999966	0.999921	0.970887	0.994103	0.00325865	0.999027	0.989771	0.0999957	0.999983	0.99987	0.999901	0.999965	0.999968	0.999987	0.664004	0.610261	0.564129	0.951318	0.796235	0.000624321	7.22275e-12
491	AT5G22250	1	AtCAF1b, CAF1b	CCR4-NOT transcription complex protein, putative; similar to CCR4-NOT transcription complex protein, putative [Arabidopsis thaliana] (TAIR:AT3G44260.1); similar to CCR4 associated factor 1-related protein [Capsicum annuum] (GB:ABG66307.1); contains InterPro domain Ribonuclease CAF1; (InterPro:IPR006941); contains InterPro domain Polynucleotidyl transferase, Ribonuclease H fold; (InterPro:IPR01233…	-0.0257683	-0.118409	-0.0553455	0.0442044	0.334126	-0.0226659	-0.0322138	0.365131	-0.104637	-0.0137712	-0.00889468	-0.0464508	0.014237	0.0299674	0.335164	-0.00103703	-0.144177	-0.173754	-0.0111411	0.378331	0.790671	0.306329	0.0572289	0.554287	0.999966	0.999921	0.997812	0.981895	0.0264682	0.991441	0.999475	0.0122813	0.999983	0.99987	0.999901	0.999965	0.999968	0.999987	0.0647488	0.999828	0.50303	0.356102	0.974207	0.00330462	2.17649e-09
492	AT5G38100	6	NA	methyltransferase-related; similar to S-adenosyl-L-methionine:carboxyl methyltransferase family protein [Arabidopsis thaliana] (TAIR:AT5G38780.1); similar to defense-related protein [Brassica carinata] (GB:AAK50345.1); contains InterPro domain SAM dependent carboxyl methyltransferase; (InterPro:IPR005299)	-0.42023	0.051002	0.170807	-0.194042	-0.3584	0.20728	0.126923	-0.321424	-0.0412055	0.0922075	0.115072	0.055735	0.0711883	-0.26523	-0.056194	-0.302206	-0.369228	0.221809	-0.0232345	-0.552441	-0.830507	-0.815597	0.449115	-0.587087	0.0277371	0.999921	0.800665	0.535091	0.0476916	0.549945	0.887827	0.0903414	0.999983	0.99987	0.999901	0.999965	0.999968	0.981043	0.954829	0.635415	0.029828	0.289073	0.954278	0.000174585	4.25357e-08
493	AT4G36610	15	NA	hydrolase, alpha/beta fold family protein; similar to hydrolase, alpha/beta fold family protein [Arabidopsis thaliana] (TAIR:AT2G18360.1); similar to alpha/beta fold family protein [Lycopersicon esculentum] (GB:AAU03365.1); similar to Os02g0706900 [Oryza sativa (japonica cultivar-group)] (GB:NP_001047873.1); similar to Os01g0636400 [Oryza sativa (japonica cultivar-group)] (GB:NP_001043665.1); con…	-0.254315	-0.315558	-0.156088	-0.0164577	0.104014	-0.236291	-0.0631263	0.155634	-0.266042	-0.0495157	-0.186775	0.0306872	-0.0938135	0.0773558	0.0782785	0.0257355	-0.569873	-0.471646	-0.172546	0.0875563	1.97461	-0.350411	-1.64501	1.84619	0.6493	0.512874	0.936388	0.99487	0.878642	0.662003	0.998898	0.697292	0.999983	0.99987	0.999901	0.999965	0.999968	0.999987	0.947729	0.999828	0.00702696	0.0314961	0.580952	0.797906	7.64295e-18
494	AT5G55970	9	NA	zinc finger (C3HC4-type RING finger) family protein; similar to protein binding / zinc ion binding [Arabidopsis thaliana] (TAIR:AT4G26580.1); similar to Zinc finger, RING-type; RINGv [Medicago truncatula] (GB:ABE89318.1); contains InterPro domain Zinc finger, RING-type; (InterPro:IPR001841)	0.039571	-0.133644	-0.0589894	-0.117635	-0.0645904	-0.100692	-0.125076	-0.00220343	-0.0503504	-0.0832938	-0.017398	-0.0415914	-0.0834845	-0.0341505	0.0319471	-0.0965375	-0.0940732	-0.192634	-0.176624	-0.182225	2.26194	1.88211	-0.247527	-2.84441	0.999966	0.969441	0.997812	0.806343	0.901214	0.882532	0.856809	0.997001	0.999983	0.99987	0.999901	0.999965	0.999968	0.999987	0.977868	0.999828	0.759057	0.318824	0.327845	0.264679	8.66863e-30
495	AT3G11720	4	NA	similar to unknown protein [Arabidopsis thaliana] (TAIR:AT5G06440.3); similar to expressed protein [Oryza sativa (japonica cultivar-group)] (GB:ABA94317.2); contains domain Bet v1-like (SSF55961); contains domain no description (G3D.3.30.530.20)	-0.136734	-0.096063	0.0535144	-0.155553	0.32368	-0.0504787	-0.0972924	-0.0136778	0.0499753	-0.146038	0.0955596	-0.0420453	-0.0552471	-0.100306	0.0866281	0.237052	-0.232797	-0.0425486	-0.102039	0.168127	2.05161	-0.225693	-0.565935	1.26731	0.898224	0.999921	0.997812	0.754587	0.130862	0.97615	0.971185	0.982978	0.999983	0.99987	0.999901	0.999965	0.999968	0.999987	0.919124	0.999828	0.316808	0.925154	0.732536	0.435302	7.52243e-23
496	AT3G05936	15	NA	NA	-0.0236646	0.357222	0.149614	0.0275795	-0.161219	0.171921	0.0952509	-0.0656982	0.278431	0.0787913	0.0931298	0.0564837	0.0387672	-0.0111877	-0.0545105	-0.106709	0.333557	0.506836	0.177193	-0.13364	2.31884	-1.19811	0.412248	-0.883962	0.999966	0.349187	0.94484	0.994103	0.743635	0.831009	0.98727	0.907181	0.999983	0.99987	0.999901	0.999965	0.999968	0.999987	0.969319	0.999828	0.185247	0.0167772	0.558589	0.653581	1.29533e-21
497	AT5G19875	15	NA	similar to oxidoreductase/ transition metal ion binding [Arabidopsis thaliana] (TAIR:AT2G31940.1); similar to conserved hypothetical protein [Medicago truncatula] (GB:ABE77569.1)	-0.201879	0.146087	-0.111	-0.215419	0.145168	0.0873709	1.64613	-1.59715	0.045179	0.100908	-0.0135374	-0.0974621	1.74359	-1.95901	0.361867	-0.216699	-0.0557917	0.0350878	-0.326418	-0.0702508	2.70972	0.262129	-1.65356	0.60299	0.999966	0.999921	0.997812	0.982605	0.972222	0.993585	0.085955	0.0734048	0.999983	0.99987	0.999901	0.999965	0.15919	0.147064	0.924519	0.999828	0.986002	0.987391	0.827782	0.962108	0.000152547
498	AT2G27395	1	NA	pseudogene of cysteine protease-related	0.161043	-0.120519	-0.0755079	-0.179694	0.091194	-0.0100432	-0.338931	0.266995	-0.141223	0.0207035	-0.0307468	-0.0447611	-0.29417	0.114475	0.152519	-0.0613255	0.0405244	-0.196027	-0.255202	-0.0885005	0.867912	0.561586	0.208501	-0.431568	0.836889	0.999921	0.997812	0.673325	0.869825	0.998468	0.156325	0.261731	0.999983	0.99987	0.999901	0.999965	0.573297	0.999987	0.792489	0.999828	0.948497	0.446746	0.20993	0.747106	1.62592e-07
499	AT5G24820	15	NA	aspartyl protease family protein; similar to CDR1 (CONSTITUTIVE DISEASE RESISTANCE 1), aspartic-type endopeptidase/ pepsin A [Arabidopsis thaliana] (TAIR:AT5G33340.1); similar to Aspartic proteinase nepenthesin-1 precursor (Nepenthesin-I) (GB:Q766C3); contains InterPro domain Peptidase A1, pepsin; (InterPro:IPR001461); contains InterPro domain Peptidase aspartic, catalytic; (InterPro:IPR009007)	0.0674461	-0.0178658	0.160489	-0.18134	-0.00284794	0.171697	-0.0989137	0.0139505	-0.0968276	0.0789618	0.0927352	0.0677536	-0.166667	-0.0146728	0.0286233	-0.0314713	0.0495803	0.142623	-0.0208513	-0.184188	4.6665	2.25158	-5.63038	-1.10944	0.999966	0.999921	0.997812	0.97782	0.999364	0.972175	0.999475	0.993541	0.999983	0.99987	0.999901	0.999965	0.999968	0.999987	0.994832	0.999828	0.981666	0.916389	0.987505	0.833402	1.24656e-16
500	AT4G02380	8	AtLEA5, SAG21	Encodes AtLEA5 (late embryogenesis abundant like protein). Also known as SENESCENCE-ASSOCIATED GENE 21 (SAG21). Has a role on oxidative stress tolerance. mRNA levels are elevated in response to various stresses.	0.18632	-0.0634883	0.0815415	-0.19038	0.0921855	-0.036282	-0.115744	0.181742	-0.054844	-0.00864426	-0.0276378	0.109179	-0.224923	0.0345432	0.147199	-0.0550135	0.122831	0.0180532	-0.108839	-0.0981947	0.870408	0.599204	2.20236	4.16096	0.96258	0.999921	0.997812	0.901338	0.945733	0.993585	0.995019	0.777756	0.999983	0.99987	0.999901	0.999965	0.999968	0.999987	0.922557	0.999828	0.886236	0.984559	0.862535	0.848082	0.00253402
501	AT4G15500	6	UGT84A4	Encodes a protein that might have sinapic acid:UDP-glucose glucosyltransferase activity.	0.746827	1.15613	0.172889	-0.27355	-0.728137	0.695717	0.00809469	-0.608463	0.678477	0.477655	0.218062	-0.0451727	0.0532673	-0.326818	-0.281646	-0.446492	1.90296	1.32902	-0.100661	-1.00169	-1.38747	-0.383735	-0.0142781	0.220873	0.000116894	1.66456e-09	0.870947	0.363095	8.14458e-05	0.000282996	0.999475	0.00131398	0.00330697	0.111129	0.934172	0.999965	0.999968	0.871423	0.434617	0.226071	3.96796e-19	2.21116e-12	0.764433	1.30172e-08	3.13922e-13
502	AT2G41780	1	NA	unknown protein	-0.298173	-0.157295	-0.0490108	-0.323544	-0.164027	-0.211163	-0.193836	-0.0292717	-0.113869	-0.0434262	-0.167736	0.118726	-0.312562	-0.0109819	-0.0182898	-0.145737	-0.455469	-0.206306	-0.372555	-0.487571	0.795618	2.34601	0.573058	-1.44566	0.238896	0.939034	0.997812	0.112204	0.596282	0.547612	0.631987	0.954532	0.999983	0.99987	0.981396	0.999965	0.35475	0.999987	0.987644	0.999828	0.00542807	0.354422	0.0210131	0.00124574	2.07147e-07
503	AT1G06250	9	NA	lipase class 3 family protein; similar to lipase class 3 family protein [Arabidopsis thaliana] (TAIR:AT4G18550.1); similar to Ipomoea nil Pn47p (GB:AAB07724.1); similar to Os05g0574000 [Oryza sativa (japonica cultivar-group)] (GB:NP_001056386.1); similar to Os05g0574100 [Oryza sativa (japonica cultivar-group)] (GB:NP_001056387.1); contains InterPro domain Lipase, class 3; (InterPro:IPR002921)	0.184044	0.0121022	0.062242	-0.0884014	0.0147862	0.115933	-0.114563	0.17274	-0.0683276	0.0804299	0.0355028	0.0267392	-0.141302	0.0529011	0.119839	-0.105052	0.196146	0.0743442	-0.0261594	-0.0736152	1.60335	3.38202	1.4925	-6.06606	0.846139	0.999921	0.997812	0.962045	0.991743	0.917823	0.973231	0.649419	0.999983	0.99987	0.999901	0.999965	0.999968	0.999987	0.897408	0.999828	0.563609	0.878132	0.960632	0.829666	4.22257e-14
504	AT1G42970	4	GAPB	Encodes chloroplast localized glyceraldehyde-3-phosphate dehydrogenase.	-0.0335663	0.0463969	0.0958835	0.404907	0.713546	0.11946	0.228707	0.524334	-0.0169199	0.0633167	0.0561435	0.03974	0.188967	0.21594	0.308394	0.405152	0.0128306	0.14228	0.500791	1.11845	0.90072	1.2802	-0.0477113	-0.108184	0.999966	0.999921	0.983553	0.0378738	2.36234e-05	0.882476	0.514471	0.00285068	0.999983	0.99987	0.999901	0.999965	0.999968	0.999987	0.27309	0.239067	0.98535	0.631738	0.00214362	2.41876e-11	3.15958e-08
505	AT2G39470	4	PPL2	calcium ion binding; similar to photosystem II reaction center PsbP family protein [Arabidopsis thaliana] (TAIR:AT3G55330.1); similar to kinase binding protein [Oryza sativa (japonica cultivar-group)] (GB:BAF30961.1); contains InterPro domain Photosystem II oxygen evolving complex protein PsbP; (InterPro:IPR002683), photosystem II reaction center PsbP family protein; similar to photosystem II rea…	-0.161097	-0.20856	0.00730158	0.316889	0.8664	-0.0624264	0.0162895	0.747153	-0.131076	-0.0774834	0.015057	-0.00775543	0.0240449	0.292844	0.454309	0.412091	-0.369657	-0.201258	0.32419	1.18329	0.964532	0.99491	0.0629988	-0.428163	0.624532	0.418089	0.997812	0.0261813	3.95523e-11	0.937885	0.999475	5.23454e-09	0.999983	0.99987	0.999901	0.999965	0.999968	0.311588	0.00146094	0.0183233	0.00394032	0.2007	0.0092739	1.67525e-17	1.67806e-13
506	AT2G44590	15	ADL1D, DL1D	ADL1D; GTP binding / GTPase; Identical to Dynamin-related protein 1D (Dynamin-like protein D) (Dynamin-like protein DLP3) (DRP1D) [Arabidopsis Thaliana] (GB:Q8S3C9;GB:O80499;GB:Q9FNX3;GB:Q9FNX4); similar to ADL1 (ARABIDOPSIS DYNAMIN-LIKE PROTEIN), GTP binding [Arabidopsis thaliana] (TAIR:AT5G42080.1); similar to ADL1C (DYNAMIN-LIKE PROTEIN 5), GTP binding / GTPase [Arabidopsis thaliana] (TAIR:AT1…	0.0451132	0.0520413	-0.135044	0.0608759	0.0421244	0.0244832	-0.214059	0.0929493	-0.0615404	0.113582	-0.0890985	-0.0459452	-0.168114	0.22899	-0.13604	0.178165	0.0971545	-0.0830024	-0.0741678	0.103	2.48662	1.79929	-3.37215	-0.326822	0.999966	0.999921	0.990739	0.987824	0.977123	0.99614	0.88658	0.896408	0.999983	0.99987	0.999901	0.999965	0.999968	0.999987	0.916552	0.999828	0.904258	0.900715	0.90241	0.81582	1.82221e-17
507	AT5G59845	9	NA	gibberellin-regulated family protein; similar to gibberellin-regulated family protein [Arabidopsis thaliana] (TAIR:AT2G39540.1); similar to snakin-1 [Solanum tuberosum] (GB:CAC44032.1); contains InterPro domain Growth factor, cystine knot; (InterPro:IPR002400); contains InterPro domain Gibberellin regulated protein; (InterPro:IPR003854)	0.0251168	-0.00530805	0.12219	-0.0145026	0.161439	0.109813	-0.105442	0.433282	-0.0503908	0.0450827	0.0647308	0.0574591	-0.162901	0.148399	0.284884	-0.123445	0.0198088	0.116882	0.107687	0.146937	1.04814	5.69523	0.683139	-4.93209	0.999966	0.999921	0.997812	0.997278	0.907812	0.976282	0.999475	0.472768	0.999983	0.99987	0.999901	0.999965	0.999968	0.999987	0.841629	0.999828	0.990666	0.901547	0.899867	0.81426	0.0039999
508	AT1G23700	2	NA	protein kinase family protein; similar to protein kinase family protein [Arabidopsis thaliana] (TAIR:AT1G70430.1); similar to Os06g0486400 [Oryza sativa (japonica cultivar-group)] (GB:NP_001057665.1); similar to putative MAP4K alpha1 [Oryza sativa (japonica cultivar-group)] (GB:BAD19174.1); contains InterPro domain Serine/threonine protein kinase; (InterPro:IPR002290); contains InterPro domain Pr…	-0.00417549	-0.00717145	-0.00108049	-0.130196	0.133326	-0.037729	-0.155837	0.204224	0.0407212	-0.0478926	0.0101637	-0.0112442	-0.144593	0.0143961	0.189828	-0.0565018	-0.0113469	-0.00825194	-0.131277	0.00312935	1.09289	2.42	-2.91801	-0.560814	0.999966	0.999921	0.999516	0.948537	0.872664	0.992078	0.963155	0.676661	0.999983	0.99987	0.999901	0.999965	0.999968	0.999987	0.849769	0.999828	0.992643	0.991761	0.783241	0.994748	6.8574e-06
509	AT2G22540	7	AGL22, SVP	Encodes a nuclear protein that acts as a floral repressor and that functions within the thermosensory pathway. It represses FT expression via direct binding to the vCArG III motif in the FT promoter.	-0.460164	-0.798996	-0.803984	-1.05468	-1.16536	-0.861493	-0.894285	-1.09623	-0.420384	-0.378612	-0.482881	-0.321103	-0.573182	-0.481501	-0.614732	-0.550624	-1.25916	-1.60298	-1.85867	-2.22004	-0.944162	-0.420917	0.40099	0.840368	0.049532	3.05767e-05	2.27925e-05	2.13042e-08	7.63281e-10	4.82633e-06	1.70788e-06	5.21399e-09	0.42526	0.440026	0.0792059	0.999965	0.013721	0.145536	0.00432349	0.0498469	2.3812e-11	1.06626e-15	7.35032e-19	8.7746e-23	1.02947e-07
510	AT5G44630	7	NA	Encodes a sesquiterpene synthase involved in generating all of the group B sesquiterpenes found in the Arabidopsis floral volatile blend. Strongly expressed in intrafloral nectaries.	-0.267217	-0.345723	-0.486093	-0.46649	-0.810081	-0.336442	-0.529053	-0.682357	-0.23918	-0.106543	-0.229899	-0.256194	-0.272859	-0.193631	-0.488726	-0.321355	-0.61294	-0.831815	-0.952583	-1.27657	-1.49701	-0.805811	1.16407	2.65576	0.476386	0.252596	0.0235259	0.0214473	7.78169e-06	0.222496	0.008002	0.000191811	0.999983	0.99987	0.893825	0.999965	0.763539	0.999987	0.0351204	0.811501	0.000661018	1.93394e-06	4.32152e-08	2.67753e-12	7.06089e-15
511	AT5G17800	13	AtMYB56, MYB56	Member of the R2R3 factor gene family.	-0.361303	-0.460449	-0.316815	-0.265637	-0.184522	-0.59358	-0.167247	-0.385938	-0.211008	-0.249442	-0.344139	0.0273238	-0.194571	-0.0710658	-0.314872	0.13035	-0.821752	-0.777264	-0.582451	-0.450158	1.36268	-1.05913	-1.02706	0.0394998	0.336391	0.136402	0.509154	0.529464	0.701248	0.01586	0.897226	0.155298	0.999983	0.99987	0.66733	0.999965	0.999968	0.999987	0.469505	0.999828	8.8755e-05	0.000182909	0.00537655	0.0354539	1.43997e-10
512	AT1G13140	9	CYP86C3	member of CYP86C	0.0885356	-0.0188861	0.0354512	-0.000706437	-0.142269	-0.0499274	-0.0805509	0.155808	0.0199489	-0.0388349	-0.0110925	0.0465437	-0.127095	0.126388	0.0294202	-0.17169	0.0696496	0.0165652	0.0347448	-0.142976	2.16247	2.34282	-0.886853	-3.4742	0.997493	0.999921	0.997812	0.999476	0.798473	0.983826	0.995019	0.697773	0.999983	0.99987	0.999901	0.999965	0.999968	0.999987	0.98496	0.999828	0.914879	0.9803	0.946227	0.629711	9.76819e-20
513	AT1G26680	6	NA	transcriptional factor B3 family protein; similar to transcriptional factor B3 family protein [Arabidopsis thaliana] (TAIR:AT2G24650.1); similar to reproductive meristem gene 1 [Brassica oleracea var. botrytis] (GB:AAC18082.1); contains InterPro domain Cupredoxin; (InterPro:IPR008972); contains InterPro domain Transcriptional factor B3; (InterPro:IPR003340)	0.144032	0.260412	-0.487143	-1.06054	-1.36529	-0.234895	-0.679309	-1.2423	0.155882	0.104531	-0.339426	-0.147717	-0.531591	-0.528952	-0.713353	-0.651938	0.404445	-0.226731	-1.54769	-2.42583	-1.11055	0.173542	-0.419517	-0.360908	0.917502	0.648	0.0349354	4.12205e-08	8.94756e-12	0.605259	0.000612589	2.62441e-10	0.999983	0.99987	0.531949	0.999965	0.0383234	0.0877526	0.000814695	0.0100626	0.0561628	0.4115	1.00844e-14	3.89538e-24	2.3024e-09
514	AT1G08340	1	NA	rac GTPase activating protein, putative; similar to rac GTPase activating protein, putative [Arabidopsis thaliana] (TAIR:AT5G22400.1); similar to RhoGAP1 [Nicotiana tabacum] (GB:ABG85154.1); contains InterPro domain PAK-box/P21-Rho-binding; (InterPro:IPR000095); contains InterPro domain Rho GTPase activation protein; (InterPro:IPR008936); contains InterPro domain Wiscott-Aldrich syndrome, C-termi…	0.167066	-0.0553705	0.20547	-0.246237	0.096672	0.0319579	0.0578796	0.0808698	-0.0244208	-0.0309497	0.0629076	0.142563	-0.0846829	-0.161554	0.242424	-0.145752	0.111695	0.1501	-0.0407672	-0.149565	1.08838	2.06638	2.62191	-2.65358	0.89243	0.999921	0.850046	0.558178	0.893827	0.991441	0.999475	0.875775	0.999983	0.99987	0.999901	0.999965	0.999968	0.999987	0.636685	0.999828	0.82337	0.696898	0.934659	0.604757	3.55562e-08
515	AT5G65040	6	NA	senescence-associated protein-related; similar to senescence-associated protein-related [Arabidopsis thaliana] (TAIR:AT1G22160.1); similar to 80C09_23 [Brassica rapa subsp. pekinensis] (GB:AAZ41834.1); contains InterPro domain Protein of unknown function DUF581; (InterPro:IPR007650)	0.238931	0.478155	0.304937	-0.269247	-0.816324	0.527341	0.0610199	-0.513551	0.120614	0.357541	0.1698	0.135138	-0.0741177	-0.195129	-0.318422	-0.497902	0.717087	0.783093	0.0356905	-1.08557	-1.03649	-0.0383603	-0.119189	0.0617061	0.615793	0.0372733	0.378885	0.383154	1.01645e-05	0.0121764	0.998243	0.00956356	0.999983	0.55843	0.999901	0.999965	0.999968	0.999987	0.325518	0.11513	7.54398e-05	1.13587e-05	0.937114	1.35019e-09	7.88913e-09
516	AT3G15170	6	ANAC054, ATNAC1, CUC1	Encodes a transcription factor involved in shoot apical meristem formation and auxin-mediated lateral root formation. The gene is thought not to be involved in stress responses (NaCl, auxins, ethylene). <i>Cuc</i> mutant was first recognized at the heart stage, where embryos lacking two distinct bulges of cotyledonary primordia were observed.	0.684645	0.527209	-0.109871	-0.205668	-0.56615	0.0913763	-0.155937	-0.420042	0.315742	0.211467	-0.120091	0.0102194	-0.166156	-0.0395119	-0.38053	-0.18562	1.21185	0.417338	-0.315539	-0.771818	-0.9686	-0.599663	-0.359866	-0.267376	2.32722e-06	0.000381393	0.930685	0.371404	5.22762e-05	0.898684	0.700721	0.00406738	0.437668	0.99987	0.999901	0.999965	0.999968	0.999987	0.0323663	0.999828	1.42835e-15	0.00274655	0.0262062	8.06108e-09	7.37982e-12
517	AT1G26290	4	NA	similar to hypothetical protein LOC_Os10g23004 [Oryza sativa (japonica cultivar-group)] (GB:ABG66051.1)	-0.0544641	0.156226	0.136651	0.128695	0.185045	0.108442	0.607179	-0.304155	0.156676	-0.000450221	0.108893	0.0277588	0.57942	-0.450725	0.146571	0.0384741	0.101761	0.292877	0.265346	0.313739	0.770389	0.254253	0.405546	0.160069	0.999966	0.999921	0.990882	0.953859	0.799262	0.959229	0.0693389	0.487292	0.999983	0.99987	0.999901	0.999965	0.230977	0.99256	0.912069	0.999828	0.900953	0.472957	0.482599	0.324124	0.00312848
518	AT3G22370	4	AOX1A, ATAOX1A	Encodes an isoform of alternative oxidase that is expressed in rosettes, flowers, and root. The alternative oxidase of plant mitochondria transfers electrons from the ubiquinone pool to oxygen without energy conservations. It is regulated through transcriptional control and by pyruvate. Plays a role in shoot acclimation to low temperature. Also is capable of ameliorating reactive oxygen species p…	0.335914	-0.0153926	0.178223	0.146127	0.249754	0.363612	0.0920858	0.294709	-0.133988	0.118596	0.245016	-0.0667934	0.158879	-0.0127518	0.30746	-0.0577068	0.320521	0.16283	0.32435	0.395881	0.994591	1.04221	-0.123572	0.38007	0.118368	0.999921	0.756952	0.735475	0.242508	0.0617777	0.968019	0.125052	0.999983	0.99987	0.693993	0.999965	0.999968	0.999987	0.20146	0.999828	0.0654133	0.499301	0.0437923	0.0080041	1.08923e-10
519	AT1G74110	15	CYP78A10	member of CYP78A	0.182258	-0.163448	0.0437504	-0.0719738	0.00601759	0.0313127	-0.0655315	0.0106502	-0.151382	-0.0120663	0.043379	0.000371385	-0.0659029	-0.00607085	0.016721	-0.0107034	0.0188101	-0.119698	-0.0282234	-0.0659562	1.0283	-1.0309	0.000205491	-0.107869	0.736447	0.942775	0.997812	0.963065	0.996276	0.98954	0.995019	0.986252	0.999983	0.99987	0.999901	0.999965	0.999968	0.999987	0.98907	0.999828	0.977081	0.70841	0.946227	0.813454	4.77131e-10
520	AT3G01500	4	ATBCA1, ATSABP3, CA1, SABP3	CA1 (CARBONIC ANHYDRASE 1); carbonate dehydratase/ zinc ion binding; Identical to Carbonic anhydrase, chloroplast precursor (EC 4.2.1.1) (Carbonate dehydratase) (CA1) [Arabidopsis Thaliana] (GB:P27140;GB:Q8RWW2;GB:Q93VR8); similar to CA2 (BETA CARBONIC ANHYDRASE 2), carbonate dehydratase/ zinc ion binding [Arabidopsis thaliana] (TAIR:AT5G14740.2); similar to chloroplast carbonic anhydrase precurs…	-0.312239	0.0904877	0.38304	0.210759	1.3276	0.147962	-0.171798	1.06135	0.125105	-0.0346173	0.182579	0.200461	-0.372259	0.583018	0.478328	0.849276	-0.221751	0.473528	0.593799	1.53836	2.4143	1.72353	0.00837528	-0.527414	0.686137	0.999921	0.541241	0.825887	6.3271e-07	0.922171	0.950394	7.5687e-05	0.999983	0.99987	0.999901	0.999965	0.859747	0.403204	0.287228	0.0247247	0.649851	0.134099	0.0288066	2.14859e-09	1.0954e-16
521	AT1G68570	1	NA	proton-dependent oligopeptide transport (POT) family protein; similar to proton-dependent oligopeptide transport (POT) family protein [Arabidopsis thaliana] (TAIR:AT3G54140.1); similar to Os06g0264500 [Oryza sativa (japonica cultivar-group)] (GB:NP_001057335.1); similar to nitrite transporter [Cucumis sativus] (GB:CAA93316.2); contains InterPro domain TGF-beta receptor, type I/II extracellular re…	-0.45692	-0.00573033	0.21019	-0.263765	0.456874	0.168388	-0.0265006	0.144019	-0.0887374	0.0830071	0.0853811	0.124809	-0.15131	-0.112455	0.256474	0.200401	-0.462651	0.20446	-0.0535745	0.19311	0.879794	1.15103	0.58498	0.797882	0.103805	0.999921	0.839007	0.502135	0.0564804	0.842611	0.999475	0.730736	0.999983	0.99987	0.999901	0.999965	0.999968	0.999987	0.604891	0.999828	0.03991	0.534997	0.911737	0.466247	6.69181e-06
522	AT5G60090	2	NA	protein kinase family protein; similar to protein kinase family protein [Arabidopsis thaliana] (TAIR:AT5G60080.1); similar to Os02g0513000 [Oryza sativa (japonica cultivar-group)] (GB:NP_001046943.1); similar to Protein kinase-like [Medicago truncatula] (GB:ABE77784.1); similar to Protein kinase [Medicago truncatula] (GB:ABE81726.1); contains InterPro domain Protein kinase-like; (InterPro:IPR0110…	0.00750616	0.00340217	-0.0526265	-0.0279783	-0.0120349	-0.131651	-0.0926804	0.247242	0.0372252	-0.033823	-0.0978281	0.0452015	-0.137882	0.109904	0.137339	-0.149374	0.0109083	-0.0492244	-0.0806049	-0.0400132	0.85322	4.87478	-5.17493	-0.483014	0.999966	0.999921	0.997812	0.994346	0.995885	0.947045	0.998898	0.651484	0.999983	0.99987	0.999901	0.999965	0.999968	0.999987	0.927704	0.999828	0.994222	0.953286	0.904463	0.942756	0.00254014
523	AT1G66160	4	ATCMPG1, CMPG1	U-box domain-containing protein; similar to U-box domain-containing protein [Arabidopsis thaliana] (TAIR:AT5G37490.1); similar to syringolide-induced protein 13-1-1 [Glycine max] (GB:BAB86896.1); contains InterPro domain Armadillo-like helical; (InterPro:IPR011989); contains InterPro domain U box; (InterPro:IPR003613), U-box domain-containing protein; similar to U-box domain-containing protein [A…	0.150247	-0.124941	-0.0195454	0.420248	0.307948	-0.0100056	0.146368	0.222061	-0.0756648	-0.0492761	0.0392705	-0.0588159	0.205184	0.215064	0.00699684	0.300951	0.0253059	-0.144486	0.400702	0.728196	1.34323	0.0360558	-0.466396	-0.37775	0.875933	0.999921	0.997812	0.0409422	0.188559	0.998468	0.880398	0.417309	0.999983	0.99987	0.999901	0.999965	0.999968	0.999987	0.995125	0.9008	0.971319	0.647534	0.0261822	1.12697e-05	2.52068e-13
524	AT5G55340	6	NA	long-chain-alcohol O-fatty-acyltransferase family protein / wax synthase family protein; similar to membrane bound O-acyl transferase (MBOAT) family protein / wax synthase-related [Arabidopsis thaliana] (TAIR:AT5G55350.1); similar to wax synthase isoform 1 [Vitis vinifera] (GB:AAO18664.1)	-0.0864251	0.0911009	0.0973947	-0.19186	-0.266581	0.138747	-0.00266214	-0.22067	0.0157112	0.0753898	0.0633572	0.0340375	-0.0366997	-0.15516	-0.0655098	-0.201072	0.00467584	0.188496	-0.0944649	-0.458441	-0.820763	-0.883223	-1.29658	0.0847569	0.960634	0.999921	0.954945	0.41542	0.11498	0.745815	0.999475	0.228457	0.999983	0.99987	0.999901	0.999965	0.999968	0.999987	0.924519	0.999828	0.994252	0.304744	0.677257	0.000341719	9.44793e-10
525	AT3G06100	2	NIP7;1, NLM6, NLM8	NIP7;1/NLM6/NLM8 (NOD26-like intrinsic protein 7;1); water channel; Identical to Probable aquaporin NIP7.1 (NOD26-like intrinsic protein 7.1) (NIP7.1) [Arabidopsis Thaliana] (GB:Q8LAI1;GB:Q9M8K8); similar to NIP4,1/NLM4 (NOD26-LIKE INTRINSIC PROTEIN 4,1), water channel [Arabidopsis thaliana] (TAIR:AT5G37810.1); similar to NOD26-like membrane integral protein ZmNIP1-1 [Zea mays] (GB:AAK26750.1); c…	0.086443	0.0470628	0.14696	0.00324484	0.109899	0.226	0.0894326	-0.00602346	-0.0904947	0.137557	0.088442	0.0585181	0.0309145	-0.0276697	0.0216462	0.0882528	0.133506	0.194023	0.150205	0.113144	1.5933	4.64328	-4.18214	-2.29047	0.997493	0.999921	0.955273	0.998009	0.867491	0.697925	0.991519	0.993148	0.999983	0.99987	0.999901	0.999965	0.999968	0.999987	0.988973	0.999828	0.768088	0.568867	0.654807	0.723269	1.18867e-13
526	AT1G08810	4	AtMYB60, MYB60	putative transcription factor of the R2R3-MYB gene family. Transcript increases under conditions that promote stomatal opening (white and blue light, abi1-1 mutation) and decreases under conditions that trigger stomatal closure (ABA, desiccation, darkness), with the exception of elevated CO2. Expressed exclusively in guard cells of all tissues. It is required for light-induced opening of stomata.…	0.00102252	-0.0383457	0.0542387	0.204838	1.07882	-0.0152078	-0.029435	0.899091	-0.0276706	-0.0106752	-0.00453262	0.0587713	-0.0882063	0.293045	0.606047	0.472772	-0.0373232	0.0158929	0.259077	1.28366	0.899867	0.598844	-0.454341	0.312284	0.999966	0.999921	0.997812	0.580192	1.68653e-09	0.996562	0.999475	2.90724e-07	0.999983	0.99987	0.999901	0.999965	0.999968	0.999987	0.00266805	0.11282	0.954719	0.978386	0.208869	6.02466e-13	8.91239e-08
527	AT1G76080	4	ATCDSP32, CDSP32	ATCDSP32/CDSP32 (CHLOROPLASTIC DROUGHT-INDUCED STRESS PROTEIN OF 32 KD); thiol-disulfide exchange intermediate; similar to ATTRX4 (thioredoxin H-type 4), thiol-disulfide exchange intermediate [Arabidopsis thaliana] (TAIR:AT1G19730.1); similar to CDSP32 protein (Chloroplast Drought-induced Stress Protein of 32kDa) [Solanum tuberosum] (GB:CAA71103.1); contains InterPro domain Thioredoxin-like fold;…	-0.29815	-0.0916385	0.23217	0.398743	0.872546	0.177861	0.183436	0.842326	-0.0147099	-0.0769286	0.25479	-0.0226198	0.206056	0.192687	0.649639	0.222907	-0.389789	0.140532	0.630913	1.27129	0.959817	0.915013	-0.0163883	0.247655	0.455181	0.999921	0.74256	0.115013	1.03796e-05	0.806699	0.826644	2.24841e-05	0.999983	0.99987	0.887728	0.999965	0.999968	0.999987	0.00522873	0.999828	0.0853124	0.711113	0.000895088	7.2863e-11	3.97868e-07
528	AT2G27035	15	AtENODL20, ENODL20	plastocyanin-like domain-containing protein; similar to plastocyanin-like domain-containing protein [Arabidopsis thaliana] (TAIR:AT4G12880.1); similar to Blue (type 1) copper domain [Medicago truncatula] (GB:ABE79643.1); contains InterPro domain Cupredoxin; (InterPro:IPR008972); contains InterPro domain Plastocyanin-like; (InterPro:IPR003245)	0.0441819	-0.0409486	-0.0104557	0.141278	-0.0786388	-0.0477099	-0.0154951	-0.0254258	0.0816546	-0.122603	0.0748933	-0.085349	0.0698539	0.0714245	-0.0968503	0.0182115	0.00323331	-0.0514043	0.130823	0.0626396	3.49854	-2.49255	-0.699577	-0.429978	0.999966	0.999921	0.997812	0.738246	0.871851	0.973996	0.999475	0.958743	0.999983	0.99987	0.999901	0.999965	0.999968	0.999987	0.883039	0.999828	0.996889	0.890193	0.560455	0.80307	8.96404e-40
529	AT5G44620	7	CYP706A3	member of CYP706A	-0.213248	-0.0121654	-0.218871	-0.240659	-0.29963	-0.280372	-0.0219859	-0.247567	-0.0491778	0.0370124	-0.317384	0.0985134	-0.120499	-0.12016	-0.127407	-0.172223	-0.225413	-0.231036	-0.459529	-0.540289	-0.802491	-0.540792	-0.0231979	1.73674	0.812091	0.999921	0.852447	0.634371	0.374919	0.578291	0.999475	0.490376	0.999983	0.99987	0.785165	0.999965	0.999968	0.999987	0.903835	0.999828	0.525639	0.499463	0.0441946	0.0113529	0.000119701
530	AT2G22770	6	NAI1	regulates the development of ER bodies	0.056817	-0.0212576	-0.0743772	-0.197925	-0.602888	0.00521348	-0.107018	-0.481654	-0.00766247	-0.0135951	0.0188086	-0.0931857	-0.0138318	-0.184093	-0.297561	-0.305327	0.0355594	-0.0956347	-0.272302	-0.800813	-0.836648	-0.737175	-0.00727883	0.0930358	0.999966	0.999921	0.997812	0.573343	0.000393635	0.998468	0.954497	0.00677999	0.999983	0.99987	0.999901	0.999965	0.999968	0.999987	0.29982	0.756333	0.954749	0.78553	0.152511	4.11002e-07	1.94301e-07
531	AT4G29980	13	NA	similar to unknown protein [Arabidopsis thaliana] (TAIR:AT1G30800.1); contains domain FAS1 domain (SSF82153)	0.196455	-0.057602	-0.197064	-0.176581	-0.333053	-0.138301	-0.115187	-0.298214	-0.103314	0.0457118	-0.184012	-0.0130514	-0.102135	-0.0744453	-0.223769	-0.109284	0.138853	-0.254666	-0.373645	-0.509634	1.65512	1.30366	-3.84603	-0.620331	0.952527	0.999921	0.965924	0.921351	0.534343	0.946561	0.995019	0.56437	0.999983	0.99987	0.999901	0.999965	0.999968	0.999987	0.846003	0.999828	0.863097	0.623765	0.3199	0.103158	9.75443e-09
532	AT5G17810	11	WOX12	homeobox-leucine zipper transcription factor family protein; Identical to WUSCHEL-related homeobox 12 (WOX12) [Arabidopsis Thaliana] (GB:Q8GY25;GB:Q9FN71); similar to DNA binding / transcription factor [Arabidopsis thaliana] (TAIR:AT3G03660.1); similar to Homeobox domain containing protein, expressed [Oryza sativa (japonica cultivar-group)] (GB:ABF95710.1); similar to Os03g0325600 [Oryza sativa (…	-0.204802	0.163996	1.19841	0.542372	-0.135031	0.979426	0.993854	0.146324	-0.198055	0.362052	0.617374	0.581036	0.412818	0.129554	0.0167706	-0.151801	-0.0408059	1.36241	1.74078	0.407341	-0.852634	-0.723876	-0.801897	-0.651255	0.489106	0.819999	2.3072e-14	0.000150491	0.639496	3.13817e-11	1.80841e-11	0.544883	0.999983	0.118621	9.46023e-05	0.000727048	0.0238948	0.999987	0.986937	0.999828	0.932379	6.85346e-18	2.00841e-23	0.00231295	7.52624e-10
533	AT4G21445	4	NA	similar to Os04g0635700 [Oryza sativa (japonica cultivar-group)] (GB:NP_001054010.1); similar to H0410G08.9 [Oryza sativa (indica cultivar-group)] (GB:CAH67654.1)	-0.194301	0.10498	0.228857	0.588245	0.865947	0.249818	0.259318	0.907015	0.0868276	0.0181523	0.231666	-0.00280887	0.262127	0.326117	0.580898	0.285049	-0.0893211	0.333837	0.817102	1.45419	0.882719	0.560764	-0.165607	-0.368521	0.836936	0.999921	0.79273	0.00919552	3.37777e-05	0.630764	0.605566	1.44907e-05	0.999983	0.99987	0.965403	0.999965	0.98225	0.999987	0.0271631	0.999828	0.880473	0.199329	3.53602e-05	3.9619e-12	8.27781e-06
534	AT1G49330	15	NA	hydroxyproline-rich glycoprotein family protein; similar to unknown protein [Arabidopsis thaliana] (TAIR:AT2G16190.1); similar to conserved hypothetical protein [Medicago truncatula] (GB:ABE94525.1)	0.0803483	-0.0509915	-0.0312064	-0.0950878	1.07468	-0.167253	-0.153391	0.528664	0.0718023	-0.122794	-0.0444593	0.013253	-0.166644	0.0715563	0.457108	0.617575	0.0293568	-0.0821978	-0.126294	0.979596	2.79148	0.910576	-2.68364	-2.10956	0.999966	0.999921	0.997812	0.979515	9.36893e-05	0.909229	0.97457	0.11783	0.999983	0.99987	0.999901	0.999965	0.999968	0.999987	0.352177	0.329879	0.978383	0.906949	0.813319	0.00013425	4.28836e-19
535	AT4G32500	1	AKT5, KT5	member of Stelar K+ outward rectifying channel (SKOR) family	0.0382033	0.00752986	0.231174	-0.154417	0.00299026	0.192053	-0.0602192	-0.0646821	-0.00654927	0.0140791	0.177974	0.0531995	-0.113419	-0.0409988	-0.0236833	0.0266735	0.0457332	0.238703	0.0767561	-0.151427	1.96143	1.79837	1.23231	-2.00881	0.999966	0.999921	0.842138	0.883279	0.999166	0.831012	0.999475	0.923456	0.999983	0.99987	0.999901	0.999965	0.999968	0.999987	0.988973	0.999828	0.958148	0.499915	0.876099	0.647493	1.00951e-15
536	AT2G02990	1	ATRNS1, RNS1	member of the ribonuclease T2 family, responds to inorganic phosphate starvation, and inhibits production of anthocyanin. Also involved in wound-induced signaling independent of jasmonic acid.	0.727948	-0.326741	-0.142405	0.289852	0.264443	0.154124	-0.129665	0.424022	-0.377559	0.0508177	0.103306	-0.245711	0.116046	0.173806	0.250215	0.0142275	0.401207	-0.469146	0.147448	0.554295	1.18455	2.24963	2.49297	-3.57733	0.00419782	0.592154	0.972723	0.505291	0.504344	0.890294	0.970767	0.13525	0.999983	0.99987	0.999901	0.999965	0.999968	0.999987	0.679937	0.999828	0.139576	0.0626132	0.703272	0.0120413	5.85126e-08
537	AT1G02450	4	NIMIN-1, NIMIN1	NIMIN1 modulates PR gene expression according the following model: NPR1 forms a ternary complex with NIMIN1 and TGA factors upon SAR induction that binds to a positive regulatory cis-element of the PR-1 promoter, termed LS7. This leads to PR-1 gene induction. NIMIN1 decreases transcriptional activation, possibly through its EAR motif, which results in fine-tuning of PR-1 gene expression.	-0.311253	0.362329	-0.111596	0.0890942	0.994365	0.116847	-0.0773489	0.832234	0.205227	0.157103	-0.040256	-0.0713397	-0.00600919	0.0951034	0.73713	0.257235	0.0510756	0.250733	-0.0225015	1.08346	0.992598	-0.501261	-0.660798	0.639683	0.269761	0.156975	0.967784	0.947511	1.20399e-08	0.890834	0.989475	1.42653e-06	0.999983	0.99987	0.999901	0.999965	0.999968	0.999987	8.15047e-05	0.999828	0.929632	0.266343	0.960406	1.48633e-10	3.57251e-09
538	AT3G19030	1	NA	similar to unknown protein [Arabidopsis thaliana] (TAIR:AT1G49500.1)	0.405066	-0.472897	-0.183033	-0.0243543	-0.108856	-0.0341181	-0.327604	-0.0688137	-0.37822	-0.0946762	0.060558	-0.243592	-0.0840129	0.0596586	-0.128472	0.0196163	-0.0678307	-0.65593	-0.207388	-0.13321	0.788819	3.17011	0.525406	0.65704	0.457421	0.353237	0.963218	0.994546	0.915018	0.993585	0.630394	0.933342	0.999983	0.99987	0.999901	0.999965	0.999968	0.999987	0.925408	0.999828	0.943722	0.0207377	0.628757	0.758332	0.00253402
539	AT3G22600	15	NA	protease inhibitor/seed storage/lipid transfer protein (LTP) family protein; similar to protease inhibitor/seed storage/lipid transfer protein (LTP) family protein [Arabidopsis thaliana] (TAIR:AT4G14815.1); similar to Plant lipid transfer protein/Par allergen [Medicago truncatula] (GB:ABE87133.1); contains InterPro domain Plant lipid transfer protein/Par allergen; (InterPro:IPR000528); contains I…	0.0776572	0.0536158	-0.0371551	0.010056	-0.00311949	-0.100689	0.0668434	0.047616	0.0765933	-0.0229775	-0.0777118	0.0405567	0.0262866	-0.0162307	0.0638466	-0.0669661	0.131273	0.0164607	-0.0270991	0.00693647	2.1066	-0.236129	-1.59184	0.873446	0.999966	0.999921	0.997812	0.996685	0.99899	0.945076	0.998898	0.944085	0.999983	0.99987	0.999901	0.999965	0.999968	0.999987	0.965203	0.999828	0.790353	0.981011	0.961875	0.986605	2.60524e-18
540	AT1G17830	11	NA	similar to unknown protein [Arabidopsis thaliana] (TAIR:AT1G73210.1); similar to hypothetical protein [Oryza sativa (japonica cultivar-group)] (GB:AAO39871.1); similar to Os10g0494000 [Oryza sativa (japonica cultivar-group)] (GB:NP_001064942.1); similar to hypothetical protein [Oryza sativa (japonica cultivar-group)] (GB:AAP46235.1); contains InterPro domain Protein of unknown function DUF789; (I…	0.086773	0.620894	0.651282	0.470123	-0.262024	0.926693	0.400068	0.147966	0.201046	0.419848	0.506846	0.144436	0.255632	0.214491	-0.0665249	-0.195499	0.707667	1.27218	1.1214	0.208099	-1.14782	-0.701228	-0.538987	1.15956	0.994527	0.00401974	0.00178886	0.0342649	0.380029	2.51848e-06	0.118197	0.692883	0.999983	0.324594	0.0770325	0.999965	0.928211	0.999987	0.956809	0.999828	0.000198736	6.53094e-11	2.46024e-09	0.379406	1.38235e-09
541	AT4G10850	1	AtSWEET7, SWEET7	nodulin MtN3 family protein; similar to nodulin MtN3 family protein [Arabidopsis thaliana] (TAIR:AT1G66770.1); similar to seven-transmembrane-domain protein 1 [Solanum lycopersicum] (GB:CAE47557.1); similar to Os02g0301100 [Oryza sativa (japonica cultivar-group)] (GB:NP_001046621.1); contains InterPro domain MtN3 and saliva related transmembrane protein; (InterPro:IPR004316)	0.0454918	-0.0353367	0.0164374	-0.0272219	-0.045711	0.0597559	-0.189634	0.265509	-0.0458987	0.010562	0.0491938	-0.0327565	-0.156878	0.129656	0.135853	-0.181564	0.0101551	-0.0188993	-0.0107845	-0.0729328	2.0962	0.584038	0.952249	-2.00492	0.999966	0.999921	0.997812	0.994103	0.956309	0.969463	0.70514	0.257796	0.999983	0.99987	0.999901	0.999965	0.999968	0.999987	0.825868	0.999828	0.988694	0.971608	0.980264	0.79756	2.69655e-23
542	AT1G71160	9	KCS7	beta-ketoacyl-CoA synthase family protein; Identical to 3-ketoacyl-CoA synthase 7 (EC 2.3.1.-) (KCS-7) (Very-long-chain fatty acid condensing enzyme 7) (VLCFA condensing enzyme 7) (KCS7) [Arabidopsis Thaliana] (GB:Q9C992); similar to very-long-chain fatty acid condensing enzyme, putative [Arabidopsis thaliana] (TAIR:AT1G25450.1); similar to 3-ketoacyl-CoA synthase [Gossypium hirsutum] (GB:ABA0149…	0.144402	-0.0120978	0.123593	-0.120277	0.0270108	0.226698	-0.181331	0.115421	-0.0968434	0.0847456	0.141952	-0.0183589	-0.162972	0.0426954	0.0727257	-0.0457149	0.132304	0.111496	0.00331668	-0.0932659	5.06644	3.05206	-1.45767	-6.1887	0.992548	0.999921	0.997812	0.971114	0.989333	0.873622	0.969494	0.885107	0.999983	0.99987	0.999901	0.999965	0.999968	0.999987	0.975156	0.999828	0.879752	0.879903	0.996408	0.86384	1.20474e-30
543	AT2G31210	15	NA	basic helix-loop-helix (bHLH) family protein; similar to basic helix-loop-helix (bHLH) family protein [Arabidopsis thaliana] (TAIR:AT2G31220.1); similar to Os04g0599300 [Oryza sativa (japonica cultivar-group)] (GB:NP_001053749.1); similar to Os01g0293100 [Oryza sativa (japonica cultivar-group)] (GB:NP_001042795.1); similar to bHLH transcription factor [Lilium hybrid division I] (GB:BAE20058.1); c…	-0.135777	0.090309	0.16884	-0.204571	-0.120344	0.153724	-0.0617745	-0.128946	0.0506233	0.0396857	0.114039	0.0548012	-0.116576	-0.0879951	-0.0409509	-0.0793934	-0.0454685	0.259149	-0.0357308	-0.324915	3.97924	1.89564	-2.77601	-3.55071	0.974253	0.999921	0.952011	0.777669	0.875229	0.898042	0.999475	0.80384	0.999983	0.99987	0.999901	0.999965	0.999968	0.999987	0.982088	0.999828	0.959978	0.463824	0.952665	0.214817	1.92546e-31
544	AT2G26560	4	PLA, PLA2A, PLP2	encodes a lipid acyl hydrolase with wide substrate specificity that accumulates upon infection by fungal and bacterial pathogens. Protein is localized in the cytoplasm in healthy leaves, and in membranes in infected cells.	0.0832956	-0.0852185	-0.0130555	0.168759	0.655981	-0.184411	0.0154909	0.501969	0.0332899	-0.118508	-0.0659022	0.0528467	-0.0373557	0.206114	0.295855	0.360126	-0.00192294	-0.098274	0.155703	0.824739	1.00064	-0.176477	-0.153656	-0.752219	0.999966	0.999921	0.997812	0.898763	0.023636	0.883313	0.999475	0.12006	0.999983	0.99987	0.999901	0.999965	0.999968	0.999987	0.664572	0.999828	0.99855	0.874142	0.734106	0.000803264	5.47236e-05
545	AT2G04039	1	NA	similar to unknown protein [Oryza sativa (japonica cultivar-group)] (GB:BAC84849.1)	-0.0535636	0.0628979	-0.0497735	0.0521006	0.483893	0.229573	-0.0040484	0.418008	-0.19327	0.256168	-0.026595	-0.0231784	0.01913	0.0329706	0.385037	0.0988564	0.00933436	0.0131245	0.00232715	0.535994	0.963068	0.789302	0.24005	-0.124202	0.999966	0.999921	0.997812	0.993908	0.263769	0.871302	0.999475	0.359798	0.999983	0.99987	0.999901	0.999965	0.999968	0.999987	0.604891	0.999828	0.994593	0.98857	0.997669	0.0974524	0.00117574
546	AT3G21090	11	ABCG15	ABC transporter family protein; Identical to White-brown complex homolog protein 15 (White-brown complex homolog protein 22) (WBC15) [Arabidopsis Thaliana] (GB:Q8RWI9;GB:Q9LJC3); similar to CER5 (ECERIFERUM 5), ATPase, coupled to transmembrane movement of substances [Arabidopsis thaliana] (TAIR:AT1G51500.1); similar to ABC transporter family protein [Arabidopsis thaliana] (TAIR:AT1G51460.1); simi…	0.178109	0.443447	0.540986	0.211094	-0.216194	0.622164	0.369064	-0.0627711	0.22385	0.219597	0.402567	0.138419	0.230645	-0.0195517	-0.0432194	-0.172974	0.621556	0.984433	0.752079	-0.00510017	-0.998847	-0.584508	-0.670261	1.53402	0.673288	0.00933432	0.000566805	0.403168	0.321362	4.38032e-05	0.0350678	0.861374	0.999983	0.99987	0.0583502	0.999965	0.713364	0.999987	0.966917	0.999828	1.70692e-05	4.88833e-11	1.13144e-07	0.985617	2.13757e-11
547	AT5G43330	1	NA	malate dehydrogenase, cytosolic, putative; Identical to Malate dehydrogenase, cytoplasmic 2 (EC 1.1.1.37) [Arabidopsis Thaliana] (GB:P57106;GB:Q9LSX3); similar to malate dehydrogenase, cytosolic, putative [Arabidopsis thaliana] (TAIR:AT1G04410.1); similar to malate dehydrogenase-like protein [Solanum tuberosum] (GB:ABC01890.1); contains InterPro domain Malate dehydrogenase; (InterPro:IPR008267); …	-0.318254	-0.286776	-0.0563936	0.187602	0.182874	-0.164215	0.0333596	0.247804	-0.149119	-0.137656	-0.0265586	-0.029835	0.0631945	0.124408	0.123397	0.0594771	-0.60503	-0.343169	0.131208	0.370476	1.47691	1.6848	0.259741	-1.32787	0.383647	0.582135	0.997812	0.732803	0.660725	0.835718	0.999475	0.416576	0.999983	0.99987	0.999901	0.999965	0.999968	0.999987	0.886052	0.999828	0.00240857	0.147863	0.694407	0.068061	4.29927e-13
548	AT3G27690	4	LHCB2, LHCB2.3, LHCB2.4	Encodes Lhcb2.4. Belongs to the Lhc super-gene family encodes the light-harvesting chlorophyll a/b-binding (LHC) proteins that constitute the antenna system of the photosynthetic apparatus.	0.0641668	0.239066	0.0904598	0.0907709	0.917625	0.163432	0.13486	0.79662	0.180333	0.0587331	0.104699	-0.0142388	0.149099	-0.0583282	0.854948	0.0626773	0.303232	0.329525	0.181231	1.0084	0.866932	1.2771	-0.179007	-0.984791	0.999966	0.999921	0.997812	0.9819	0.00461682	0.926824	0.990946	0.0179027	0.999983	0.99987	0.999901	0.999965	0.999968	0.999987	0.0276053	0.999828	0.552846	0.486464	0.737236	0.000479152	0.00379893
549	AT5G18000	4	VDD	transcriptional factor B3 family protein; similar to transcriptional factor B3 family protein [Arabidopsis thaliana] (TAIR:AT5G18090.1); similar to transcriptional factor B3 family protein / AT hook motif-containing protein [Musa balbisiana] (GB:ABF70122.1); contains InterPro domain Transcriptional factor B3; (InterPro:IPR003340)	0.31868	0.368707	0.365248	0.62138	0.709476	0.503524	0.499142	0.795186	0.0369901	0.331717	0.171807	0.193441	0.305701	0.315679	0.479507	0.229969	0.687387	0.733955	0.986629	1.33086	1.61925	-0.865435	1.04022	0.069635	0.357493	0.250753	0.225381	0.00199525	0.000275273	0.0271958	0.0253886	4.10277e-05	0.999983	0.826531	0.999901	0.999965	0.681847	0.999987	0.0638102	0.999828	0.000302136	8.43619e-05	8.98247e-08	5.6898e-12	3.4668e-15
[truncated: 6,856 more rows]
[truncated: 3 more columns]
