# Supplementary material for: Patterns of gene expression during Arabidopsis flower development from the time of initiation to maturation
Source: BMC Genomics. 2015 Jul 1;16(1):488. doi: 10.1186/s12864-015-1699-6 (PMC4488132; doi:10.1186/s12864-015-1699-6)
Supplement: Additional file 5: — Excel spreadsheet containing Gene Ontology terms identified as enriched in the dataset. GO terms and adjusted p-values indicating a significant enrichment are shown for all k-means clusters. [file 12864_2015_1699_MOESM5_ESM.xlsx]

## Sheet: AdditionalFile2.GeneOntologyTer
TERM	C1	C2	C3	C4	C5	C6	C7	C8	C9	C10	C11	C12	C13	C14	C15
ADAXIAL/ABAXIAL AXIS SPECIFICATION	-	-	0.0304	-	-	1.74e-11	-	-	-	-	-	-	0.0304	-	-
ADAXIAL/ABAXIAL PATTERN SPECIFICATION	-	-	0.0304	-	-	5.86e-12	-	-	-	-	-	-	0.0304	-	-
AGING	-	-	-	0.0247	-	-	-	0.00273	-	-	-	-	-	-	-
ALCOHOL CATABOLIC PROCESS	-	-	-	1.61e-17	-	-	-	-	-	-	-	-	-	-	-
ALCOHOL METABOLIC PROCESS	-	-	-	1.66e-18	-	-	-	-	-	-	-	-	-	-	-
ALKALOID METABOLIC PROCESS	-	-	-	2.82e-27	-	-	-	-	-	-	-	-	-	-	-
AMINE BIOSYNTHETIC PROCESS	-	-	-	3.08e-15	-	-	-	-	-	-	-	-	-	-	-
AMINE CATABOLIC PROCESS	0.00655	-	-	0.0023	-	-	-	-	-	-	-	-	-	-	-
AMINE METABOLIC PROCESS	0.00262	-	-	2.61e-10	-	-	-	-	-	-	-	-	-	-	-
AMINE TRANSPORT	0.00567	-	-	-	-	-	-	9.24e-06	-	-	-	-	-	-	-
AMINO ACID EXPORT	0.0195	-	-	-	-	-	-	-	-	-	-	-	-	-	-
AMINO ACID TRANSPORT	0.00444	-	-	-	-	-	-	6.39e-06	-	-	-	-	-	-	-
ANATOMICAL STRUCTURE ARRANGEMENT	-	-	-	-	-	2.36e-08	-	-	-	-	0.0114	-	-	-	-
ANATOMICAL STRUCTURE DEVELOPMENT	-	-	-	0.00208	-	4.47e-31	0.0191	-	-	0.0319	0.00937	-	-	-	-
ANATOMICAL STRUCTURE FORMATION INVOLVED IN MORPHOGENESIS	-	-	-	-	-	1.41e-27	-	-	-	-	-	-	-	-	-
ANATOMICAL STRUCTURE MORPHOGENESIS	-	-	-	0.000363	-	2.53e-18	0.0479	0.0147	-	0.00186	-	-	-	-	-
ANDROECIUM DEVELOPMENT	-	-	-	-	-	0.00776	-	-	-	-	0.000657	-	-	-	-
ANION TRANSPORT	9.32e-05	-	-	-	-	-	-	0.00839	-	-	-	-	-	-	-
ANTHER DEVELOPMENT	-	-	-	-	-	-	-	-	-	-	0.0127	-	-	-	-
ANTHOCYANIN-CONTAINING COMPOUND BIOSYNTHETIC PROCESS	-	-	-	-	-	-	-	-	-	-	3.8e-06	0.0299	-	-	-
ANTHOCYANIN-CONTAINING COMPOUND METABOLIC PROCESS	-	-	-	-	-	0.0382	-	-	-	-	2.32e-05	-	-	-	-
APOPLAST	0.0469	-	-	1.03e-15	-	-	-	0.0177	-	0.0329	-	-	-	-	-
AROMATIC AMINO ACID FAMILY METABOLIC PROCESS	-	-	-	0.00111	-	-	-	-	-	-	-	-	-	-	-
AROMATIC COMPOUND BIOSYNTHETIC PROCESS	0.0122	-	-	1.67e-07	-	-	-	0.0189	-	-	0.000407	-	-	-	-
AUXIN BIOSYNTHETIC PROCESS	0.0269	-	-	-	-	-	-	-	-	-	-	0.000444	-	-	-
AUXIN METABOLIC PROCESS	0.024	-	-	-	-	-	-	-	-	-	-	0.000219	-	-	-
AXIS SPECIFICATION	-	-	0.0342	-	-	1.21e-10	-	-	-	-	-	-	0.0342	-	-
BIOLOGICAL REGULATION	0.0417	-	-	5.91e-12	-	1.51e-24	3.8e-09	0.000466	-	-	0.00011	-	-	-	-
BIOSYNTHETIC PROCESS	-	-	-	2.12e-07	-	0.000186	-	-	-	-	0.00592	-	-	-	-
CARBOHYDRATE BIOSYNTHETIC PROCESS	1.3e-05	-	-	6.84e-09	-	-	-	-	-	-	-	-	-	-	-
CARBOHYDRATE CATABOLIC PROCESS	-	-	-	2.81e-19	-	-	-	-	-	-	-	-	-	-	-
CARBOHYDRATE METABOLIC PROCESS	0.011	-	-	2.31e-15	-	-	-	-	-	-	-	-	-	-	-
CARBOHYDRATE TRANSPORT	0.00303	-	-	-	-	-	-	-	-	-	-	-	-	-	-
CARBON FIXATION	-	-	-	0.00666	-	-	-	-	-	-	-	-	-	-	-
CARBOXYLIC ACID BIOSYNTHETIC PROCESS	-	-	-	8.17e-22	-	-	-	-	-	-	-	0.0205	-	-	-
CARBOXYLIC ACID METABOLIC PROCESS	0.0183	-	-	1.71e-16	-	-	-	-	-	-	-	0.0188	-	-	-
CARBOXYLIC ACID TRANSPORT	0.0037	-	-	-	-	-	-	4.62e-07	-	-	-	-	-	-	-
CAROTENOID BIOSYNTHETIC PROCESS	-	-	-	4.64e-10	-	-	-	-	-	-	-	-	-	-	-
CAROTENOID METABOLIC PROCESS	-	-	-	9.36e-10	-	-	-	-	-	-	-	-	-	-	-
CARPEL DEVELOPMENT	-	-	-	-	-	0.0295	0.041	-	-	-	-	0.032	-	-	-
CATABOLIC PROCESS	-	-	-	1.29e-05	-	-	-	-	-	-	-	-	-	-	-
CATION HOMEOSTASIS	-	-	-	3.54e-14	-	-	-	-	-	-	-	-	-	-	-
CATION TRANSPORT	0.00205	-	-	1.66e-14	-	-	-	-	-	-	-	-	-	-	-
CELL	-	-	-	7.47e-05	-	5.6e-11	-	-	-	-	-	-	-	-	-
CELL CYCLE	-	-	-	-	-	1.96e-52	-	-	-	-	-	-	-	-	-
CELL CYCLE CYTOKINESIS	-	-	-	-	-	4.87e-42	-	-	-	-	-	-	-	-	-
CELL CYCLE PHASE	-	-	-	-	-	3.33e-31	-	-	-	-	-	-	-	-	-
CELL CYCLE PROCESS	-	-	-	-	-	1.12e-47	-	-	-	-	-	-	-	-	-
CELL DEATH	9.09e-05	-	-	7.79e-06	-	-	-	3.52e-08	-	-	-	-	-	-	-
CELL DEVELOPMENT	-	-	-	-	-	-	-	4.98e-06	-	8.25e-14	-	-	-	-	-
CELL DIFFERENTIATION	-	-	-	-	-	-	-	0.00124	-	5.11e-10	-	-	-	-	-
CELL DIVISION	-	-	-	-	-	9.32e-36	-	-	-	-	-	-	-	-	-
CELL FATE COMMITMENT	-	-	-	-	-	1.3e-11	-	-	-	-	0.000622	-	-	-	-
CELL FATE SPECIFICATION	-	-	-	-	-	2.22e-12	-	-	-	-	0.000353	-	-	-	-
CELL GROWTH	-	-	-	-	-	-	-	4.84e-08	-	1.47e-14	-	-	-	-	-
CELL MORPHOGENESIS	-	-	-	-	-	-	-	4.84e-08	-	9.91e-16	-	-	-	-	-
CELL MORPHOGENESIS INVOLVED IN DIFFERENTIATION	-	-	-	-	-	-	-	6.23e-09	-	1.24e-20	-	-	-	-	-
CELL PART	-	-	-	7.47e-05	-	5.6e-11	-	-	-	-	-	-	-	-	-
CELL PROLIFERATION	-	-	-	-	-	6.89e-47	-	-	-	-	-	-	-	-	-
CELL TIP GROWTH	-	-	-	-	-	-	-	9.18e-11	-	1.69e-23	-	-	-	-	-
CELL WALL	-	-	-	-	-	-	-	8.55e-05	-	-	-	-	-	-	-
CELL WALL BIOGENESIS	2.37e-08	-	-	-	-	-	-	-	-	-	-	-	-	6.55e-07	-
CELL WALL DISASSEMBLY	-	-	-	-	-	-	-	-	-	0.00672	-	-	-	-	-
CELL WALL MACROMOLECULE BIOSYNTHETIC PROCESS	1.35e-09	-	-	-	-	-	-	-	-	-	-	-	-	8.57e-07	-
CELL WALL MACROMOLECULE METABOLIC PROCESS	8.25e-06	-	-	-	-	-	-	-	-	-	-	-	-	5.61e-05	-
CELL WALL MODIFICATION	-	-	-	-	-	-	-	5.17e-11	-	9.46e-24	-	-	-	-	-
CELL WALL MODIFICATION INVOLVED IN ABSCISSION	-	-	-	-	-	-	-	-	-	0.00672	-	-	-	-	-
CELL WALL ORGANIZATION	-	-	-	-	-	-	-	2.02e-07	-	6.68e-18	-	-	-	-	-
CELL WALL ORGANIZATION OR BIOGENESIS	4.86e-06	-	-	-	-	-	-	2.51e-06	-	8.37e-15	-	-	-	0.000174	-
CELL WALL POLYSACCHARIDE BIOSYNTHETIC PROCESS	1.35e-09	-	-	-	-	-	-	-	-	-	-	-	-	8.57e-07	-
CELL WALL POLYSACCHARIDE METABOLIC PROCESS	1.85e-08	-	-	-	-	-	-	-	-	-	-	-	-	1.1e-06	-
CELLULAR ALDEHYDE METABOLIC PROCESS	-	-	-	2.84e-06	-	-	-	-	-	-	-	-	-	-	-
CELLULAR AMIDE METABOLIC PROCESS	-	-	-	5.19e-26	-	-	-	-	-	-	-	-	-	-	-
CELLULAR AMINE METABOLIC PROCESS	0.00122	-	-	7.11e-11	-	-	-	-	-	-	-	-	-	-	-
CELLULAR AMINO ACID BIOSYNTHETIC PROCESS	-	-	-	5.79e-16	-	-	-	-	-	-	-	-	-	-	-
CELLULAR AMINO ACID CATABOLIC PROCESS	-	-	-	0.00377	-	-	-	-	-	-	-	-	-	-	-
CELLULAR AMINO ACID METABOLIC PROCESS	0.00569	-	-	4.22e-11	-	-	-	-	-	-	-	-	-	-	-
CELLULAR AROMATIC COMPOUND METABOLIC PROCESS	3.3e-06	-	-	6.12e-11	-	-	-	0.0218	-	-	0.000135	0.00144	-	-	-
CELLULAR BIOSYNTHETIC PROCESS	-	-	-	2.18e-06	-	3.46e-05	-	-	-	-	-	-	-	-	-
CELLULAR CARBOHYDRATE BIOSYNTHETIC PROCESS	2.69e-06	-	-	3.35e-07	-	-	-	-	-	-	-	-	-	-	-
CELLULAR CARBOHYDRATE CATABOLIC PROCESS	-	-	-	3.1e-20	-	-	-	-	-	-	-	-	-	-	-
CELLULAR CARBOHYDRATE METABOLIC PROCESS	0.00825	-	-	3.89e-15	-	-	-	-	-	-	-	-	-	-	-
CELLULAR CATABOLIC PROCESS	-	-	-	4.79e-06	-	-	-	-	-	-	-	-	-	-	-
CELLULAR CATION HOMEOSTASIS	0.0421	-	-	5.92e-15	-	-	-	-	-	-	-	-	-	-	-
CELLULAR CELL WALL DISASSEMBLY	-	-	-	-	-	-	-	-	-	0.00672	-	-	-	-	-
CELLULAR CELL WALL MACROMOLECULE METABOLIC PROCESS	1.35e-09	-	-	-	-	-	-	-	-	-	-	-	-	2.56e-06	-
CELLULAR CELL WALL ORGANIZATION	-	-	-	-	-	-	-	-	-	0.00812	-	-	-	-	-
CELLULAR CELL WALL ORGANIZATION OR BIOGENESIS	1.85e-08	-	-	-	-	-	-	-	-	-	-	-	-	1.1e-06	-
CELLULAR CHEMICAL HOMEOSTASIS	-	-	-	5.51e-16	-	-	-	-	-	-	-	-	-	-	-
CELLULAR COMPONENT ASSEMBLY	-	-	-	6.84e-09	-	1.54e-11	-	-	-	-	-	-	-	-	-
CELLULAR COMPONENT ASSEMBLY INVOLVED IN MORPHOGENESIS	-	1.21e-09	-	-	-	-	-	-	1.55e-12	-	-	-	-	-	-
CELLULAR COMPONENT BIOGENESIS	-	-	-	8.61e-09	-	0.000128	-	-	-	-	-	-	-	-	-
CELLULAR COMPONENT DISASSEMBLY	-	-	-	-	-	-	-	-	-	0.0269	-	-	-	-	-
CELLULAR COMPONENT MACROMOLECULE BIOSYNTHETIC PROCESS	1.35e-09	-	-	-	-	-	-	-	-	-	-	-	-	8.57e-07	-
CELLULAR COMPONENT MORPHOGENESIS	-	-	-	-	-	-	-	3.18e-07	-	2.07e-14	-	-	-	-	-
CELLULAR COMPONENT ORGANIZATION	-	-	-	0.0168	-	3.13e-23	-	-	-	-	-	-	-	-	-
CELLULAR DEVELOPMENTAL PROCESS	-	-	-	-	-	0.00579	-	0.009	-	1.93e-07	-	-	-	-	-
CELLULAR GLUCAN METABOLIC PROCESS	-	-	-	8.02e-10	-	-	-	-	-	-	-	-	-	-	-
CELLULAR HOMEOSTASIS	-	-	-	9.94e-14	-	-	-	-	-	-	-	-	-	-	-
CELLULAR HORMONE METABOLIC PROCESS	-	-	-	-	-	-	-	-	-	-	-	5.96e-05	-	-	-
CELLULAR ION HOMEOSTASIS	-	-	-	4.85e-16	-	-	-	-	-	-	-	-	-	-	-
CELLULAR KETONE METABOLIC PROCESS	0.0113	-	-	3.46e-16	-	-	-	-	-	-	-	0.0117	-	-	-
CELLULAR LIPID METABOLIC PROCESS	-	-	-	5.98e-08	-	-	-	-	-	-	-	-	-	-	-
CELLULAR MACROMOLECULAR COMPLEX ASSEMBLY	-	-	-	9.52e-12	-	0.000431	-	-	-	-	-	-	-	-	-
CELLULAR MACROMOLECULAR COMPLEX SUBUNIT ORGANIZATION	-	-	-	3.68e-11	-	0.000912	-	-	-	-	-	-	-	-	-
CELLULAR MACROMOLECULE BIOSYNTHETIC PROCESS	-	-	-	-	-	2.36e-14	-	-	-	-	-	-	-	-	-
CELLULAR MACROMOLECULE CATABOLIC PROCESS	-	-	-	4.21e-07	-	-	-	-	-	-	-	-	-	-	-
CELLULAR MACROMOLECULE METABOLIC PROCESS	-	-	-	-	-	5.11e-11	-	-	-	-	-	-	-	-	-
CELLULAR MEMBRANE FUSION	-	-	-	-	-	-	-	0.000358	-	-	-	-	-	-	-
CELLULAR METABOLIC COMPOUND SALVAGE	-	-	-	0.000497	-	-	-	-	-	-	-	-	-	-	-
CELLULAR METABOLIC PROCESS	-	-	-	1.5e-10	-	2.81e-05	-	-	-	-	-	-	-	-	-
CELLULAR MODIFIED AMINO ACID BIOSYNTHETIC PROCESS	2.74e-05	-	-	-	-	-	-	0.00347	-	-	0.000135	-	-	-	-
CELLULAR MODIFIED AMINO ACID METABOLIC PROCESS	5.97e-06	-	-	-	-	-	-	0.0189	-	-	2.32e-05	-	-	-	-
CELLULAR NITROGEN COMPOUND BIOSYNTHETIC PROCESS	-	-	-	3.1e-20	-	-	-	-	-	-	-	-	-	-	-
CELLULAR NITROGEN COMPOUND METABOLIC PROCESS	0.0323	-	-	5.72e-25	-	-	-	-	-	-	-	-	-	-	-
CELLULAR POLYSACCHARIDE BIOSYNTHETIC PROCESS	1.91e-05	-	-	8.83e-07	-	-	-	-	-	-	-	-	-	-	-
CELLULAR POLYSACCHARIDE METABOLIC PROCESS	2.69e-06	-	-	9.26e-07	-	-	-	-	-	-	-	-	-	-	-
CELLULAR PROCESS	-	-	-	6.14e-11	-	4.64e-08	-	-	-	-	-	-	-	-	-
CELLULAR PROCESS INVOLVED IN REPRODUCTION	-	-	-	-	-	-	-	2.29e-10	-	6.85e-22	-	-	-	-	-
CELLULAR PROTEIN COMPLEX ASSEMBLY	-	-	-	1.62e-13	-	-	-	-	-	-	-	-	-	-	-
CELLULAR PROTEIN METABOLIC PROCESS	-	-	-	-	-	0.00936	-	-	-	-	-	-	-	-	-
CELLULAR PROTEIN MODIFICATION PROCESS	-	-	-	-	-	8.4e-12	-	-	-	-	-	-	-	-	-
CELLULAR RESPONSE TO BIOTIC STIMULUS	-	-	-	-	-	-	-	0.0395	-	-	-	-	-	-	-
CELLULAR RESPONSE TO CHEMICAL STIMULUS	-	-	-	0.00423	-	-	-	0.000894	-	-	-	-	-	-	-
CELLULAR RESPONSE TO ENDOGENOUS STIMULUS	-	-	-	0.0221	-	-	0.0287	0.00298	-	-	-	-	-	-	-
CELLULAR RESPONSE TO GIBBERELLIN STIMULUS	-	-	-	0.0073	-	-	-	-	-	-	-	-	-	-	-
CELLULAR RESPONSE TO JASMONIC ACID STIMULUS	-	-	-	2.09e-05	-	-	-	0.00139	-	-	-	-	-	-	-
CELLULAR RESPONSE TO ORGANIC SUBSTANCE	-	-	-	-	-	-	0.034	0.00298	-	-	-	-	-	-	-
CELLULAR RESPONSE TO SALICYLIC ACID STIMULUS	-	-	-	2.14e-05	-	-	-	6.97e-05	-	-	-	-	-	-	-
CELLULAR RESPONSE TO STIMULUS	0.0078	-	-	0.0223	-	-	0.0051	0.000129	-	-	-	-	-	-	-
CELLULAR RESPONSE TO STRESS	0.00127	-	-	0.000668	-	-	-	4.98e-06	-	-	-	-	-	-	-
CELLULAR RESPONSE TO WATER DEPRIVATION	-	-	-	0.00178	-	-	-	-	-	-	-	-	-	-	-
CELLULARIZATION	-	-	-	-	-	0.0433	-	-	-	-	-	-	-	-	-
CHEMICAL HOMEOSTASIS	-	-	-	1.24e-13	-	-	-	-	-	-	-	-	-	-	-
CHIASMA ASSEMBLY	-	-	-	-	-	0.00231	-	-	-	-	-	-	-	-	-
CHLOROPHYLL BIOSYNTHETIC PROCESS	-	-	-	2.63e-11	-	-	-	-	-	-	-	-	-	-	-
CHLOROPHYLL METABOLIC PROCESS	-	-	-	4.9e-11	-	-	-	-	-	-	-	-	-	-	-
CHLOROPLAST	-	-	-	3.54e-27	-	-	-	-	-	-	-	-	-	-	-
CHLOROPLAST ENVELOPE	-	-	-	6.08e-22	-	-	-	-	-	-	-	-	-	-	-
CHLOROPLAST ORGANIZATION	-	-	-	8.08e-08	-	-	-	-	-	-	-	-	-	-	-
CHLOROPLAST PART	-	-	-	8.34e-50	-	-	-	-	-	-	-	-	-	-	-
CHLOROPLAST PHOTOSYSTEM II	-	-	-	1.97e-07	-	-	-	-	-	-	-	-	-	-	-
CHLOROPLAST RELOCATION	-	-	-	6.12e-11	-	-	-	-	-	-	-	-	-	-	-
CHLOROPLAST RIBULOSE BISPHOSPHATE CARBOXYLASE COMPLEX	-	-	-	0.00817	-	-	-	-	-	-	-	-	-	-	-
CHLOROPLAST STROMA	-	-	-	7.43e-21	-	-	-	-	-	-	-	-	-	-	-
CHLOROPLAST THYLAKOID	-	-	-	2.05e-56	-	-	-	-	-	-	-	-	-	-	-
CHLOROPLAST THYLAKOID LUMEN	-	-	-	1.97e-07	-	-	-	-	-	-	-	-	-	-	-
CHLOROPLAST THYLAKOID MEMBRANE	-	-	-	1.82e-53	-	-	-	-	-	-	-	-	-	-	-
CHROMATIN	-	-	-	-	-	1.34e-21	-	-	-	-	-	-	-	-	-
CHROMATIN ASSEMBLY	-	-	-	-	-	6.05e-17	-	-	-	-	-	-	-	-	-
CHROMATIN ASSEMBLY OR DISASSEMBLY	-	-	-	-	-	7.88e-15	-	-	-	-	-	-	-	-	-
CHROMATIN MODIFICATION	-	-	-	-	-	7.66e-44	-	-	-	-	-	-	-	-	-
CHROMATIN ORGANIZATION	-	-	-	-	-	4.45e-56	-	-	-	-	-	-	-	-	-
CHROMATIN SILENCING	-	-	-	-	-	5.75e-25	-	-	-	-	-	-	-	-	-
CHROMATIN SILENCING BY SMALL RNA	-	-	-	-	-	2.09e-14	-	-	-	-	-	-	-	-	-
CHROMOCENTER	-	-	-	-	-	0.0466	-	-	-	-	-	-	-	-	-
CHROMOSOMAL PART	-	-	-	-	-	2.42e-26	-	-	-	-	-	-	-	-	-
CHROMOSOME	-	-	-	-	-	1.2e-24	-	-	-	-	-	-	-	-	-
CHROMOSOME CONDENSATION	-	-	-	-	-	0.014	-	-	-	-	-	-	-	-	-
CHROMOSOME ORGANIZATION	-	-	-	-	-	2.02e-58	-	-	-	-	-	-	-	-	-
CHROMOSOME ORGANIZATION INVOLVED IN MEIOSIS	-	-	-	-	-	1.12e-05	-	-	-	-	-	-	-	-	-
COENZYME METABOLIC PROCESS	-	-	-	6.94e-21	-	-	-	-	-	-	-	-	-	-	-
COFACTOR BIOSYNTHETIC PROCESS	-	-	-	1.11e-05	-	-	-	-	-	-	-	-	-	-	-
COFACTOR METABOLIC PROCESS	-	-	-	5.97e-20	-	-	-	-	-	-	-	-	-	-	-
COLD ACCLIMATION	-	-	-	0.0307	-	-	-	-	-	-	-	-	-	-	-
CONDENSED CHROMOSOME	-	-	-	-	-	0.000913	-	-	-	-	-	-	-	-	-
COROLLA DEVELOPMENT	-	-	-	-	-	2.84e-17	-	-	-	-	-	0.0492	-	-	-
COVALENT CHROMATIN MODIFICATION	-	-	-	-	-	5.39e-43	-	-	-	-	-	-	-	-	-
CUTIN BIOSYNTHETIC PROCESS	-	-	-	-	0.0018	-	-	-	-	-	-	-	-	-	-
CYSTEINE BIOSYNTHETIC PROCESS	-	-	-	2.65e-24	-	-	-	-	-	-	-	-	-	-	-
CYSTEINE METABOLIC PROCESS	-	-	-	4.21e-24	-	-	-	-	-	-	-	-	-	-	-
CYTOKINESIS	-	-	-	-	-	1.61e-42	-	-	-	-	-	-	-	-	-
CYTOKINESIS BY CELL PLATE FORMATION	-	-	-	-	-	1.94e-41	-	-	-	-	-	-	-	-	-
CYTOPLASM	-	-	-	6.24e-07	-	-	-	-	-	-	-	-	-	-	-
CYTOPLASMIC PART	-	-	-	2.95e-07	-	-	-	-	-	-	-	-	-	-	-
CYTOSKELETON ORGANIZATION	-	-	-	-	-	1.43e-19	-	-	-	-	-	-	-	-	-
DEATH	9.09e-05	-	-	7.79e-06	-	-	-	3.52e-08	-	-	-	-	-	-	-
DEFENSE RESPONSE	0.00103	-	-	3.23e-09	-	-	-	5.74e-06	-	-	-	-	-	-	-
DEFENSE RESPONSE TO BACTERIUM	-	-	-	2.46e-13	-	-	-	-	-	-	-	-	-	-	-
DEFENSE RESPONSE TO FUNGUS	0.0307	-	-	0.00285	-	-	-	0.000358	-	-	-	-	-	-	-
DEFENSE RESPONSE, INCOMPATIBLE INTERACTION	-	-	-	4.59e-06	-	-	-	0.000337	-	-	-	-	-	-	-
DEPHOSPHORYLATION	-	-	-	1.03e-10	-	-	-	-	-	-	-	-	-	-	-
DETECTION OF BIOTIC STIMULUS	-	-	-	3.5e-06	-	-	-	-	-	-	-	-	-	-	-
DETECTION OF STIMULUS	-	-	-	0.000168	-	-	-	-	-	-	-	-	-	-	-
DETERMINATION OF BILATERAL SYMMETRY	-	-	-	-	-	3.25e-12	-	-	-	-	-	-	-	-	-
DEVELOPMENTAL CELL GROWTH	-	-	-	-	-	-	-	9.9e-10	-	3.57e-20	-	-	-	-	-
DEVELOPMENTAL GROWTH	-	-	-	-	-	-	-	1.23e-06	-	4.09e-14	-	-	-	-	-
DEVELOPMENTAL GROWTH INVOLVED IN MORPHOGENESIS	-	-	-	-	-	-	-	3.45e-10	-	4.16e-20	-	-	-	-	-
DEVELOPMENTAL PROCESS	-	-	-	0.0395	-	3.2e-28	-	0.0211	-	0.00567	0.029	-	-	-	-
DEVELOPMENTAL PROCESS INVOLVED IN REPRODUCTION	-	-	-	-	-	1.68e-23	-	-	-	0.000117	-	-	-	-	-
DISACCHARIDE METABOLIC PROCESS	-	-	-	5.23e-09	-	-	-	-	-	-	-	-	-	-	-
DISACCHARIDE TRANSPORT	0.0154	-	-	-	-	-	-	-	-	-	-	-	-	-	-
DITERPENOID BIOSYNTHETIC PROCESS	-	-	-	-	-	-	0.0388	-	-	-	-	-	-	-	-
DITERPENOID METABOLIC PROCESS	-	-	-	-	-	-	0.00969	-	-	-	-	-	-	-	-
DIVALENT METAL ION TRANSPORT	0.0464	-	-	3.08e-15	-	-	-	-	-	-	-	-	-	-	-
DNA ALKYLATION	-	-	-	-	-	1.48e-29	-	-	-	-	-	-	-	-	-
DNA CONFORMATION CHANGE	-	-	-	-	-	2.93e-21	-	-	-	-	-	-	-	-	-
DNA ENDOREDUPLICATION	-	-	-	-	-	1.11e-09	-	-	-	-	-	-	-	-	-
DNA METABOLIC PROCESS	-	-	-	-	-	2.14e-44	-	-	-	-	-	-	-	-	-
DNA METHYLATION	-	-	-	-	-	1.48e-29	-	-	-	-	-	-	-	-	-
DNA MODIFICATION	-	-	-	-	-	2.7e-29	-	-	-	-	-	-	-	-	-
DNA PACKAGING	-	-	-	-	-	1.03e-19	-	-	-	-	-	-	-	-	-
DNA RECOMBINATION	-	-	-	-	-	2.14e-05	-	-	-	-	-	-	-	-	-
DNA REPAIR	-	-	-	-	-	0.000955	-	-	-	-	-	-	-	-	-
DNA REPLICATION	-	-	-	-	-	1.56e-49	-	-	-	-	-	-	-	-	-
DNA REPLICATION INITIATION	-	-	-	-	-	2.2e-27	-	-	-	-	-	-	-	-	-
DNA-DEPENDENT DNA REPLICATION	-	-	-	-	-	8.51e-36	-	-	-	-	-	-	-	-	-
DOUBLE-STRAND BREAK REPAIR	-	-	-	-	-	4.97e-07	-	-	-	-	-	-	-	-	-
DOUBLE-STRAND BREAK REPAIR VIA HOMOLOGOUS RECOMBINATION	-	-	-	-	-	0.00145	-	-	-	-	-	-	-	-	-
ELECTRON TRANSPORT CHAIN	-	-	-	1.72e-18	-	-	-	-	-	-	-	-	-	-	-
EMBRYO SAC CELLULARIZATION	-	-	-	-	-	0.0218	-	-	-	-	-	-	-	-	-
ENVELOPE	-	-	-	1.44e-14	-	-	-	-	-	-	-	-	-	-	-
EPIDERMAL CELL FATE SPECIFICATION	-	-	-	-	-	3.8e-09	-	-	-	-	-	-	-	-	-
ER-NUCLEUS SIGNALING PATHWAY	-	-	-	-	-	-	-	0.0344	-	-	-	-	-	-	-
ESTABLISHMENT OF LOCALIZATION	2.35e-07	-	-	4.23e-13	-	-	-	1.66e-05	-	-	-	-	-	-	-
ESTABLISHMENT OF ORGANELLE LOCALIZATION	-	-	-	1.07e-10	-	-	-	-	-	-	-	-	-	-	-
ESTABLISHMENT OF PLASTID LOCALIZATION	-	-	-	6.12e-11	-	-	-	-	-	-	-	-	-	-	-
EXTERNAL ENCAPSULATING STRUCTURE	-	-	-	-	-	-	-	8.55e-05	-	-	-	-	-	-	-
EXTERNAL ENCAPSULATING STRUCTURE ORGANIZATION	-	2.19e-09	-	-	-	-	-	-	5.04e-12	0.00758	-	-	-	-	-
EXTRACELLULAR REGION	0.0105	-	-	2.85e-07	-	-	-	8.55e-05	-	4.99e-05	-	0.0115	-	0.000343	-
FATTY ACID BIOSYNTHETIC PROCESS	-	-	-	5.06e-07	0.04	-	-	-	-	-	-	-	-	-	-
FATTY ACID METABOLIC PROCESS	-	-	-	6.52e-07	-	-	-	-	-	-	0.0182	-	-	-	-
FLAVONE BIOSYNTHETIC PROCESS	-	-	-	-	-	-	-	-	-	-	0.0114	-	-	-	-
FLAVONE METABOLIC PROCESS	-	-	-	-	-	-	-	-	-	-	0.0135	-	-	-	-
FLAVONOID BIOSYNTHETIC PROCESS	5.86e-05	-	-	-	-	-	-	0.00229	-	-	0.000303	-	-	-	-
FLAVONOID METABOLIC PROCESS	0.000254	-	-	-	-	-	-	0.00748	-	-	0.000475	-	-	-	-
FLAVONOL BIOSYNTHETIC PROCESS	-	-	-	-	-	-	-	-	-	-	0.0114	-	-	-	-
FLAVONOL METABOLIC PROCESS	-	-	-	-	-	-	-	-	-	-	0.0135	-	-	-	-
FLORAL MERISTEM DETERMINACY	-	-	-	-	-	0.000179	0.006	-	-	-	-	-	-	-	-
FLORAL ORGAN DEVELOPMENT	-	-	-	-	-	2.87e-21	0.0191	-	-	-	0.000332	-	-	-	-
FLORAL ORGAN FORMATION	-	-	-	-	-	3.85e-27	-	-	-	-	-	-	-	-	-
FLORAL ORGAN MORPHOGENESIS	-	-	-	-	-	1.06e-23	-	-	-	-	0.0212	-	-	-	-
FLORAL WHORL DEVELOPMENT	-	-	-	-	-	7.82e-17	0.00401	-	-	-	0.000208	-	-	-	-
FLOWER CALYX DEVELOPMENT	-	-	-	-	-	5.49e-19	-	-	-	-	-	-	-	-	-
FLOWER DEVELOPMENT	-	-	-	-	-	1.02e-37	0.000834	-	-	-	0.00101	-	-	-	-
FLOWER MORPHOGENESIS	-	-	-	-	-	9.67e-08	-	-	-	-	-	-	-	-	-
FLUID TRANSPORT	-	-	-	0.0392	-	-	-	-	-	-	-	-	-	-	-
G2/M TRANSITION OF MITOTIC CELL CYCLE	-	-	-	-	-	1.49e-32	-	-	-	-	-	-	-	-	-
GALACTOLIPID BIOSYNTHETIC PROCESS	0.0175	-	-	-	-	-	-	-	-	-	-	-	-	-	-
GALACTOLIPID METABOLIC PROCESS	0.0185	-	-	-	-	-	-	-	-	-	-	-	-	-	-
GAMETOPHYTE DEVELOPMENT	-	-	-	-	-	-	-	-	0.00981	-	-	-	-	-	-
GENE EXPRESSION	-	-	-	-	-	6.54e-10	-	-	-	-	-	-	-	-	-
GENE SILENCING	-	-	-	-	-	4.3e-23	-	-	-	-	-	-	-	-	-
GENE SILENCING BY RNA	-	-	-	-	-	2.79e-15	-	-	-	-	-	-	-	-	-
GENERATION OF PRECURSOR METABOLITES AND ENERGY	-	-	-	3.72e-41	-	-	-	-	-	-	-	-	-	-	-
GIBBERELLIC ACID MEDIATED SIGNALING PATHWAY	-	-	-	0.0262	-	-	-	-	-	-	-	-	-	-	-
GIBBERELLIN MEDIATED SIGNALING PATHWAY	-	-	-	0.0282	-	-	-	-	-	-	-	-	-	-	-
GLUCAN BIOSYNTHETIC PROCESS	-	-	-	2.73e-10	-	-	-	-	-	-	-	-	-	-	-
GLUCAN METABOLIC PROCESS	-	-	-	9.09e-10	-	-	-	-	-	-	-	-	-	-	-
GLUCOSE CATABOLIC PROCESS	-	-	-	1.81e-17	-	-	-	-	-	-	-	-	-	-	-
GLUCOSE METABOLIC PROCESS	-	-	-	5.92e-15	-	-	-	-	-	-	-	-	-	-	-
GLUCOSINOLATE BIOSYNTHETIC PROCESS	0.0159	-	-	0.00288	-	-	-	-	-	0.039	-	0.00365	-	-	-
GLUCOSINOLATE CATABOLIC PROCESS	-	-	-	0.0183	-	-	-	-	-	-	-	-	-	-	-
GLUCOSINOLATE METABOLIC PROCESS	0.0277	-	-	2.31e-06	-	-	-	-	-	-	-	0.0102	-	-	-
GLUCURONOXYLAN METABOLIC PROCESS	1.35e-09	-	-	-	-	-	-	-	-	-	-	-	-	8.57e-07	-
GLYCERALDEHYDE-3-PHOSPHATE METABOLIC PROCESS	-	-	-	2.94e-09	-	-	-	-	-	-	-	-	-	-	-
GLYCINE CATABOLIC PROCESS	-	-	-	5.36e-05	-	-	-	-	-	-	-	-	-	-	-
GLYCINE DECARBOXYLATION VIA GLYCINE CLEAVAGE SYSTEM	-	-	-	0.0255	-	-	-	-	-	-	-	-	-	-	-
GLYCINE METABOLIC PROCESS	-	-	-	0.000176	-	-	-	-	-	-	-	-	-	-	-
GLYCOLIPID BIOSYNTHETIC PROCESS	0.0273	-	-	-	-	-	-	-	-	-	-	-	-	-	-
GLYCOLIPID METABOLIC PROCESS	0.0159	-	-	-	-	-	-	-	-	-	-	-	-	-	-
GLYCOSIDE BIOSYNTHETIC PROCESS	0.00724	-	-	0.0218	-	-	-	-	-	0.00275	-	0.012	-	-	-
GLYCOSIDE CATABOLIC PROCESS	-	-	-	0.0156	-	-	-	-	-	-	-	-	-	-	-
GLYCOSIDE METABOLIC PROCESS	0.0019	-	-	2.7e-06	-	-	-	-	-	0.0237	-	0.0396	-	-	-
GLYCOSINOLATE BIOSYNTHETIC PROCESS	0.0159	-	-	0.00288	-	-	-	-	-	0.039	-	0.00365	-	-	-
GLYCOSINOLATE CATABOLIC PROCESS	-	-	-	0.0183	-	-	-	-	-	-	-	-	-	-	-
GLYCOSINOLATE METABOLIC PROCESS	0.0277	-	-	2.31e-06	-	-	-	-	-	-	-	0.0102	-	-	-
GROWTH	-	-	-	-	-	-	-	3.08e-06	-	4.72e-12	-	-	-	-	-
GYNOECIUM DEVELOPMENT	-	-	-	-	-	0.0416	0.0167	-	-	-	-	0.0117	-	-	-
HEAT ACCLIMATION	-	-	-	-	-	-	-	0.0074	-	-	-	-	-	-	-
HEMICELLULOSE METABOLIC PROCESS	4.37e-09	-	-	-	-	-	-	-	-	-	-	-	-	8.57e-07	-
HETEROCYCLE BIOSYNTHETIC PROCESS	-	-	-	1.85e-08	-	-	-	-	-	-	-	-	-	-	-
HETEROCYCLE METABOLIC PROCESS	-	-	-	8.57e-05	-	-	-	-	-	-	-	-	-	-	-
HEXOSE CATABOLIC PROCESS	-	-	-	2.09e-17	-	-	-	-	-	-	-	-	-	-	-
HEXOSE METABOLIC PROCESS	-	-	-	1.24e-13	-	-	-	-	-	-	-	-	-	-	-
HISTONE H3-K9 METHYLATION	-	-	-	-	-	8.32e-42	-	-	-	-	-	-	-	-	-
HISTONE LYSINE METHYLATION	-	-	-	-	-	5.95e-39	-	-	-	-	-	-	-	-	-
HISTONE METHYLATION	-	-	-	-	-	7.97e-36	-	-	-	-	-	-	-	-	-
HISTONE MODIFICATION	-	-	-	-	-	1.83e-43	-	-	-	-	-	-	-	-	-
HISTONE PHOSPHORYLATION	-	-	-	-	-	5.67e-20	-	-	-	-	-	-	-	-	-
HOMEOSTATIC PROCESS	-	-	-	1.05e-10	-	-	-	-	-	-	-	-	-	-	-
HORMONE BIOSYNTHETIC PROCESS	-	-	-	-	-	-	-	-	-	-	-	0.000219	-	-	-
HORMONE METABOLIC PROCESS	-	-	-	-	-	-	-	-	-	-	-	6.69e-05	-	-	-
HOST PROGRAMMED CELL DEATH INDUCED BY SYMBIONT	6.05e-05	-	-	2.79e-06	-	-	-	1.58e-07	-	-	-	-	-	-	-
HYDROGEN PEROXIDE METABOLIC PROCESS	-	-	-	2.7e-07	-	-	-	-	-	-	-	-	-	-	-
HYDROGEN TRANSPORT	-	-	-	7.89e-11	-	-	-	-	-	-	-	-	-	-	-
HYPEROSMOTIC RESPONSE	-	-	-	-	-	-	-	0.0026	-	-	-	-	-	-	-
IMMUNE RESPONSE	0.000403	-	-	6.31e-06	-	-	-	4.9e-06	-	-	-	-	-	-	-
IMMUNE SYSTEM PROCESS	0.000403	-	-	6.31e-06	-	-	-	4.9e-06	-	-	-	-	-	-	-
INDOLE-CONTAINING COMPOUND BIOSYNTHETIC PROCESS	-	-	-	-	-	-	-	-	-	-	-	0.000979	-	-	-
INDOLE-CONTAINING COMPOUND METABOLIC PROCESS	-	-	-	-	-	-	-	-	-	-	-	0.000219	-	-	-
INDOLEACETIC ACID BIOSYNTHETIC PROCESS	-	-	-	-	-	-	-	-	-	-	-	0.000219	-	-	-
INDOLEACETIC ACID METABOLIC PROCESS	-	-	-	-	-	-	-	-	-	-	-	5.96e-05	-	-	-
INFLORESCENCE DEVELOPMENT	-	-	-	-	-	0.0019	-	-	-	-	-	-	-	-	-
INNATE IMMUNE RESPONSE	0.000197	-	-	6.97e-06	-	-	-	2.13e-06	-	-	-	-	-	-	-
INORGANIC ANION TRANSPORT	7.22e-05	-	-	-	-	-	-	0.0147	-	-	-	-	-	-	-
INOSITOL BIOSYNTHETIC PROCESS	-	-	-	0.0391	-	-	-	-	-	-	-	-	-	-	-
INOSITOL METABOLIC PROCESS	-	-	-	0.0211	-	-	-	-	-	-	-	-	-	-	-
INOSITOL PHOSPHATE BIOSYNTHETIC PROCESS	-	-	-	0.0364	-	-	-	-	-	-	-	-	-	-	-
INOSITOL PHOSPHATE METABOLIC PROCESS	-	-	-	0.0365	-	-	-	-	-	-	-	-	-	-	-
INTEGRAL TO MEMBRANE	0.00132	-	-	-	-	-	-	-	-	-	-	-	-	0.000371	-
INTERPHASE	-	-	-	-	-	1.9e-31	-	-	-	-	-	-	-	-	-
INTERPHASE OF MITOTIC CELL CYCLE	-	-	-	-	-	1.39e-31	-	-	-	-	-	-	-	-	-
INTRACELLULAR	-	-	-	-	-	6.16e-10	-	-	-	-	-	-	-	-	-
INTRACELLULAR MEMBRANE-BOUNDED ORGANELLE	-	-	-	-	-	8.23e-10	-	-	-	-	-	-	-	-	-
INTRACELLULAR NON-MEMBRANE-BOUNDED ORGANELLE	-	-	-	-	-	1.97e-08	-	-	-	-	-	-	-	-	-
INTRACELLULAR ORGANELLE	-	-	-	-	-	8.8e-10	-	-	-	-	-	-	-	-	-
INTRACELLULAR ORGANELLE PART	-	-	-	4.86e-15	-	-	-	-	-	-	-	-	-	-	-
INTRACELLULAR PART	-	-	-	-	-	7.26e-10	-	-	-	-	-	-	-	-	-
INTRACELLULAR PROTEIN KINASE CASCADE	-	-	-	5.31e-07	-	-	-	0.0475	-	-	-	-	-	-	-
INTRINSIC TO MEMBRANE	3.25e-05	-	-	-	-	-	-	0.0316	-	-	-	-	-	5.29e-06	-
ION HOMEOSTASIS	-	-	-	9.12e-15	-	-	-	-	-	-	-	-	-	-	-
ION TRANSPORT	7.32e-07	-	-	1.25e-15	-	-	-	0.000957	-	-	-	-	-	-	-
ISOPENTENYL DIPHOSPHATE BIOSYNTHETIC PROCESS	-	-	-	3.17e-09	-	-	-	-	-	-	-	-	-	-	-
ISOPENTENYL DIPHOSPHATE BIOSYNTHETIC PROCESS, MEVALONATE-INDEPENDENT PATHWAY	-	-	-	2.29e-09	-	-	-	-	-	-	-	-	-	-	-
ISOPENTENYL DIPHOSPHATE METABOLIC PROCESS	-	-	-	3.17e-09	-	-	-	-	-	-	-	-	-	-	-
ISOPRENOID BIOSYNTHETIC PROCESS	-	-	-	2.55e-11	-	-	-	-	-	-	-	-	-	-	-
ISOPRENOID METABOLIC PROCESS	-	-	-	9.25e-11	-	-	-	-	-	-	-	-	-	-	-
JASMONIC ACID MEDIATED SIGNALING PATHWAY	-	-	-	2.09e-05	-	-	-	0.00139	-	-	-	-	-	-	-
LATERAL ROOT DEVELOPMENT	-	-	-	-	-	-	0.00752	-	-	-	-	-	-	-	-
LEAF DEVELOPMENT	-	-	-	2.02e-05	-	0.000155	-	-	-	-	-	-	-	-	-
LEAF MORPHOGENESIS	-	-	-	1.47e-05	-	0.000174	-	-	-	-	-	-	-	-	-
LEAF SENESCENCE	-	-	-	0.0115	-	-	-	-	-	-	-	-	-	-	-
LIGHT-HARVESTING COMPLEX	-	-	-	3.08e-14	-	-	-	-	-	-	-	-	-	-	-
LIPID BIOSYNTHETIC PROCESS	-	-	-	7.91e-09	-	-	-	-	-	-	-	-	-	-	-
LIPID METABOLIC PROCESS	-	-	-	1.24e-11	0.00507	-	-	-	-	-	0.00243	-	-	-	-
LIPID PARTICLE	-	-	-	-	-	-	-	-	-	-	-	-	-	0.000803	-
LIPOATE METABOLIC PROCESS	-	-	-	0.000697	-	-	-	-	-	-	-	-	-	-	-
LOCALIZATION	5.47e-07	-	-	1.74e-12	-	-	-	9.24e-06	-	-	-	-	-	-	-
M PHASE	-	-	-	-	-	7.52e-16	-	-	-	-	-	-	-	-	-
M PHASE OF MEIOTIC CELL CYCLE	-	-	-	-	-	0.000145	-	-	-	-	-	-	-	-	-
M PHASE OF MITOTIC CELL CYCLE	-	-	-	-	-	4.25e-05	-	-	-	-	-	-	-	-	-
MACROMOLECULAR COMPLEX	-	-	-	0.000248	-	-	-	-	-	-	-	-	-	-	-
MACROMOLECULAR COMPLEX ASSEMBLY	-	-	-	1.31e-10	-	0.00356	-	-	-	-	-	-	-	-	-
MACROMOLECULAR COMPLEX SUBUNIT ORGANIZATION	-	-	-	4.56e-10	-	0.00672	-	-	-	-	-	-	-	-	-
MACROMOLECULE BIOSYNTHETIC PROCESS	-	-	-	-	-	8.8e-14	-	-	-	-	-	-	-	-	-
MACROMOLECULE CATABOLIC PROCESS	-	-	-	1.46e-06	-	-	-	-	-	-	-	-	-	-	-
MACROMOLECULE METABOLIC PROCESS	-	-	-	-	-	5.9e-11	-	-	-	-	-	-	-	-	-
MACROMOLECULE METHYLATION	-	-	-	-	-	3.13e-29	-	-	-	-	-	-	-	-	-
MACROMOLECULE MODIFICATION	-	-	-	-	-	4.35e-10	-	-	-	-	-	-	-	-	-
MAINTENANCE OF FLORAL MERISTEM IDENTITY	-	-	-	-	-	-	0.000952	-	-	-	-	-	-	-	-
MAINTENANCE OF INFLORESCENCE MERISTEM IDENTITY	-	-	-	-	-	-	5.97e-05	-	-	-	-	-	-	-	-
MAINTENANCE OF MERISTEM IDENTITY	-	-	-	-	-	-	0.000673	-	-	-	-	-	-	-	-
MALE GAMETE GENERATION	-	-	-	-	-	-	-	-	-	0.00549	-	-	-	-	-
MALTOSE METABOLIC PROCESS	-	-	-	8.02e-10	-	-	-	-	-	-	-	-	-	-	-
MAPK CASCADE	-	-	-	7.62e-07	-	-	-	0.0259	-	-	-	-	-	-	-
MEIOSIS	-	-	-	-	-	0.000145	-	-	-	-	-	-	-	-	-
MEIOSIS I	-	-	-	-	-	0.000596	-	-	-	-	-	-	-	-	-
MEIOTIC CELL CYCLE	-	-	-	-	-	6.22e-05	-	-	-	-	-	-	-	-	-
MEMBRANE	0.000141	-	-	3.04e-14	-	-	-	0.0229	-	-	-	-	-	-	-
MEMBRANE FUSION	-	-	-	-	-	-	-	0.000358	-	-	-	-	-	-	-
MEMBRANE PART	0.0177	-	-	0.000112	-	-	-	-	-	-	-	-	-	-	-
MEMBRANE-BOUNDED ORGANELLE	-	-	-	-	-	8.23e-10	-	-	-	-	-	-	-	-	-
MERISTEM DETERMINACY	-	-	-	-	-	0.000314	0.00849	-	-	-	-	-	-	-	-
MERISTEM DEVELOPMENT	-	-	-	-	-	1.81e-13	-	-	-	-	2.32e-05	-	-	-	-
MERISTEM GROWTH	-	-	-	-	-	5.69e-08	-	-	-	-	-	-	-	-	-
MERISTEM INITIATION	-	-	-	-	-	1.42e-07	-	-	-	-	-	-	-	-	-
MERISTEM MAINTENANCE	-	-	-	-	-	5.95e-11	0.0232	-	-	-	0.000353	-	-	-	-
MERISTEM STRUCTURAL ORGANIZATION	-	-	-	-	-	7.91e-08	-	-	-	-	0.0365	-	-	-	-
METABOLIC PROCESS	-	-	-	4.21e-19	-	0.0187	-	-	-	-	0.00243	-	-	-	-
METAL ION TRANSPORT	0.000612	-	-	1.28e-07	-	-	-	-	-	-	-	-	-	-	-
METHYLATION	-	-	-	-	-	7e-29	-	-	-	-	-	-	-	-	-
METHYLATION-DEPENDENT CHROMATIN SILENCING	-	-	-	-	-	2.84e-17	-	-	-	-	-	-	-	-	-
MICROBODY	-	-	-	0.0105	-	-	-	-	-	-	-	-	-	-	-
MICROGAMETOGENESIS	-	-	-	-	-	-	-	-	-	0.00796	-	-	-	-	-
MICROSPOROGENESIS	-	-	-	-	-	-	-	-	-	-	0.0136	-	-	-	-
MICROTUBULE CYTOSKELETON ORGANIZATION	-	-	-	-	-	1.86e-26	-	-	-	-	-	-	-	-	-
MICROTUBULE-BASED MOVEMENT	-	-	-	-	-	1.34e-08	-	-	-	-	-	-	-	-	-
MICROTUBULE-BASED PROCESS	-	-	-	-	-	6.08e-31	-	-	-	-	-	-	-	-	-
MITOSIS	-	-	-	-	-	0.000238	-	-	-	-	-	-	-	-	-
MITOTIC CELL CYCLE	-	-	-	-	-	3.89e-28	-	-	-	-	-	-	-	-	-
MONOCARBOXYLIC ACID METABOLIC PROCESS	-	-	-	2.87e-11	-	-	-	-	-	-	-	0.00665	-	-	-
MONOLAYER-SURROUNDED LIPID STORAGE BODY	-	-	-	-	-	-	-	-	-	-	-	-	-	0.000755	-
MONOSACCHARIDE CATABOLIC PROCESS	-	-	-	2.87e-17	-	-	-	-	-	-	-	-	-	-	-
MONOSACCHARIDE METABOLIC PROCESS	-	-	-	3.14e-16	-	-	-	-	-	-	-	-	-	-	-
MONOVALENT INORGANIC CATION TRANSPORT	-	-	-	1.6e-07	-	-	-	-	-	-	-	-	-	-	-
MRNA MODIFICATION	-	-	-	0.00159	-	-	-	-	-	-	-	-	-	-	-
MULTI-ORGANISM PROCESS	0.0037	-	-	3.97e-10	-	-	-	8.87e-14	-	1.94e-16	-	-	-	-	-
MULTICELLULAR ORGANISMAL DEVELOPMENT	-	-	-	0.0305	-	1.3e-28	-	-	-	0.00549	0.0417	-	-	-	-
MULTICELLULAR ORGANISMAL PROCESS	-	-	-	0.0307	-	1.02e-28	-	-	-	0.00664	-	-	-	-	-
MYO-INOSITOL HEXAKISPHOSPHATE BIOSYNTHETIC PROCESS	-	-	-	0.0338	-	-	-	-	-	-	-	-	-	-	-
MYO-INOSITOL HEXAKISPHOSPHATE METABOLIC PROCESS	-	-	-	0.0338	-	-	-	-	-	-	-	-	-	-	-
NAD(P)H DEHYDROGENASE COMPLEX (PLASTOQUINONE)	-	-	-	1.85e-06	-	-	-	-	-	-	-	-	-	-	-
NADH DEHYDROGENASE COMPLEX (PLASTOQUINONE) ASSEMBLY	-	-	-	0.00693	-	-	-	-	-	-	-	-	-	-	-
NADH DEHYDROGENASE COMPLEX ASSEMBLY	-	-	-	0.0116	-	-	-	-	-	-	-	-	-	-	-
NADP METABOLIC PROCESS	-	-	-	3.91e-27	-	-	-	-	-	-	-	-	-	-	-
NADPH REGENERATION	-	-	-	2.82e-27	-	-	-	-	-	-	-	-	-	-	-
NCRNA METABOLIC PROCESS	-	-	-	1.25e-13	-	-	-	-	-	-	-	-	-	-	-
NCRNA PROCESSING	-	-	-	7.77e-15	-	-	-	-	-	-	-	-	-	-	-
NEGATIVE REGULATION OF BIOLOGICAL PROCESS	-	-	-	-	-	1.39e-21	-	-	-	-	-	-	-	-	-
NEGATIVE REGULATION OF BIOSYNTHETIC PROCESS	-	-	-	-	-	1.57e-20	-	-	-	-	-	-	-	-	-
NEGATIVE REGULATION OF CELL CYCLE	-	-	-	-	-	0.00611	-	-	-	-	-	-	-	-	-
NEGATIVE REGULATION OF CELL DEATH	-	-	-	-	-	-	-	0.000415	-	-	-	-	-	-	-
NEGATIVE REGULATION OF CELL DIFFERENTIATION	-	-	-	-	-	0.00957	0.000239	-	-	-	-	-	-	-	-
NEGATIVE REGULATION OF CELLULAR BIOSYNTHETIC PROCESS	-	-	-	-	-	1.57e-20	-	-	-	-	-	-	-	-	-
NEGATIVE REGULATION OF CELLULAR METABOLIC PROCESS	-	-	-	-	-	1.35e-19	-	-	-	-	-	-	-	-	-
NEGATIVE REGULATION OF CELLULAR PROCESS	-	-	-	-	-	4.09e-20	-	-	-	-	-	-	-	-	-
NEGATIVE REGULATION OF CYCLIN-DEPENDENT PROTEIN KINASE ACTIVITY	-	-	-	-	-	0.0228	-	-	-	-	-	-	-	-	-
NEGATIVE REGULATION OF DEFENSE RESPONSE	-	-	-	1.28e-05	-	-	-	0.000927	-	-	-	-	-	-	-
NEGATIVE REGULATION OF DEVELOPMENTAL PROCESS	-	-	-	-	-	0.0243	0.000171	-	-	-	-	-	-	-	-
NEGATIVE REGULATION OF GENE EXPRESSION	-	-	-	-	-	1.22e-20	-	-	-	-	-	-	-	-	-
NEGATIVE REGULATION OF GENE EXPRESSION, EPIGENETIC	-	-	-	-	-	1.32e-25	-	-	-	-	-	-	-	-	-
NEGATIVE REGULATION OF MACROMOLECULE BIOSYNTHETIC PROCESS	-	-	-	-	-	8.19e-21	-	-	-	-	-	-	-	-	-
NEGATIVE REGULATION OF MACROMOLECULE METABOLIC PROCESS	-	-	-	-	-	1.7e-20	-	-	-	-	-	-	-	-	-
NEGATIVE REGULATION OF METABOLIC PROCESS	-	-	-	-	-	9.07e-20	-	-	-	-	-	-	-	-	-
NEGATIVE REGULATION OF NITROGEN COMPOUND METABOLIC PROCESS	-	-	-	-	-	6.15e-21	-	-	-	-	-	-	-	-	-
NEGATIVE REGULATION OF NUCLEOBASE-CONTAINING COMPOUND METABOLIC PROCESS	-	-	-	-	-	5.09e-21	-	-	-	-	-	-	-	-	-
NEGATIVE REGULATION OF PROGRAMMED CELL DEATH	-	-	-	-	-	-	-	0.000334	-	-	-	-	-	-	-
NEGATIVE REGULATION OF RESPONSE TO STIMULUS	-	-	-	5.37e-06	-	-	-	0.0179	-	-	-	-	-	-	-
NEGATIVE REGULATION OF RNA METABOLIC PROCESS	-	-	-	-	-	4.34e-20	-	-	-	-	-	-	-	-	-
NEGATIVE REGULATION OF TRANSCRIPTION, DNA-DEPENDENT	-	-	-	-	-	4.34e-20	-	-	-	-	-	-	-	-	-
NICOTINAMIDE METABOLIC PROCESS	-	-	-	1.16e-26	-	-	-	-	-	-	-	-	-	-	-
NICOTINAMIDE NUCLEOTIDE METABOLIC PROCESS	-	-	-	1.16e-26	-	-	-	-	-	-	-	-	-	-	-
NITRATE TRANSPORT	0.000185	-	-	-	-	-	-	0.00839	-	-	-	-	-	-	-
NITROGEN COMPOUND METABOLIC PROCESS	-	-	-	1.52e-08	-	6.31e-18	0.0487	-	-	-	-	-	-	-	-
NON-MEMBRANE-BOUNDED ORGANELLE	-	-	-	-	-	1.97e-08	-	-	-	-	-	-	-	-	-
NUCLEAR CHROMOSOME	-	-	-	-	-	0.000468	-	-	-	-	-	-	-	-	-
NUCLEAR CHROMOSOME PART	-	-	-	-	-	0.00352	-	-	-	-	-	-	-	-	-
NUCLEAR DIVISION	-	-	-	-	-	2.21e-14	-	-	-	-	-	-	-	-	-
NUCLEOBASE-CONTAINING COMPOUND METABOLIC PROCESS	-	-	-	0.000283	-	1.74e-24	0.0217	-	-	-	-	-	-	-	-
NUCLEOBASE-CONTAINING SMALL MOLECULE METABOLIC PROCESS	-	-	-	2.91e-12	-	-	-	-	-	-	-	-	-	-	-
NUCLEOLUS ORGANIZATION	-	-	-	-	-	0.000154	-	-	-	-	-	-	-	-	-
NUCLEOSIDE PHOSPHATE METABOLIC PROCESS	-	-	-	1.26e-12	-	-	-	-	-	-	-	-	-	-	-
NUCLEOSOME	-	-	-	-	-	9.57e-19	-	-	-	-	-	-	-	-	-
NUCLEOSOME ASSEMBLY	-	-	-	-	-	6.63e-16	-	-	-	-	-	-	-	-	-
NUCLEOSOME ORGANIZATION	-	-	-	-	-	6.63e-16	-	-	-	-	-	-	-	-	-
NUCLEOTIDE METABOLIC PROCESS	-	-	-	1.14e-12	-	-	-	-	-	-	-	-	-	-	-
NUCLEUS	-	-	-	-	-	4.27e-33	-	-	-	-	-	-	-	-	-
OLIGOPEPTIDE TRANSPORT	0.00544	-	-	-	-	-	-	-	-	-	-	-	-	-	-
OLIGOSACCHARIDE BIOSYNTHETIC PROCESS	-	-	-	-	-	-	0.0472	-	-	-	-	-	-	-	-
OLIGOSACCHARIDE METABOLIC PROCESS	-	-	-	1.78e-09	-	-	-	-	-	-	-	-	-	-	-
OLIGOSACCHARIDE TRANSPORT	0.0154	-	-	-	-	-	-	-	-	-	-	-	-	-	-
ONE-CARBON METABOLIC PROCESS	-	-	-	-	-	1.19e-27	-	-	-	-	-	-	-	-	-
ORGAN DEVELOPMENT	-	-	-	9.26e-07	-	4.62e-31	0.000161	-	-	-	6.27e-05	-	-	-	-
ORGAN FORMATION	-	-	-	-	-	1.4e-29	-	-	-	-	-	-	-	-	-
ORGAN MORPHOGENESIS	-	-	-	0.00308	-	1.75e-26	-	-	-	-	0.0119	-	-	-	-
ORGANELLE	-	-	-	-	-	8.96e-10	-	-	-	-	-	-	-	-	-
ORGANELLE ASSEMBLY	-	-	-	-	-	6.99e-15	-	-	-	-	-	-	-	-	-
ORGANELLE ENVELOPE	-	-	-	1.44e-14	-	-	-	-	-	-	-	-	-	-	-
ORGANELLE FISSION	-	-	-	-	-	3.73e-12	-	-	-	-	-	-	-	-	-
ORGANELLE LOCALIZATION	-	-	-	5.38e-09	-	-	-	-	-	-	-	-	-	-	-
ORGANELLE MEMBRANE	-	-	-	4.98e-20	-	-	-	-	-	-	-	-	-	-	-
ORGANELLE ORGANIZATION	-	-	-	-	-	3.25e-33	-	-	-	-	-	-	-	-	-
ORGANELLE PART	-	-	-	2.61e-15	-	-	-	-	-	-	-	-	-	-	-
ORGANELLE SUBCOMPARTMENT	-	-	-	2.66e-56	-	-	-	-	-	-	-	-	-	-	-
ORGANIC ACID BIOSYNTHETIC PROCESS	-	-	-	8.17e-22	-	-	-	-	-	-	-	0.0205	-	-	-
ORGANIC ACID METABOLIC PROCESS	0.0185	-	-	1.8e-16	-	-	-	-	-	-	-	0.0188	-	-	-
ORGANIC ACID TRANSPORT	0.00191	-	-	-	-	-	-	6.62e-07	-	-	-	-	-	-	-
ORGANIC SUBSTANCE METABOLIC PROCESS	-	-	-	0.00666	-	-	-	-	-	-	-	-	-	-	-
ORGANOPHOSPHATE METABOLIC PROCESS	-	-	-	8.62e-05	-	-	-	-	-	-	-	-	-	-	-
ORIGIN RECOGNITION COMPLEX	-	-	-	-	-	0.0466	-	-	-	-	-	-	-	-	-
OVULE DEVELOPMENT	-	-	-	0.045	-	-	-	-	-	-	-	0.0396	-	-	-
OXIDATION-REDUCTION PROCESS	-	-	-	5.86e-17	-	-	-	-	-	-	-	-	-	-	-
OXIDOREDUCTION COENZYME METABOLIC PROCESS	-	-	-	2.91e-26	-	-	-	-	-	-	-	-	-	-	-
OXOACID METABOLIC PROCESS	0.0183	-	-	1.71e-16	-	-	-	-	-	-	-	0.0188	-	-	-
OXYGEN AND REACTIVE OXYGEN SPECIES METABOLIC PROCESS	-	-	-	5.35e-07	-	-	-	-	-	-	-	-	-	-	-
OXYGEN EVOLVING COMPLEX	-	-	-	4.98e-07	-	-	-	-	-	-	-	-	-	-	-
OXYLIPIN BIOSYNTHETIC PROCESS	-	-	-	0.006	-	-	-	-	-	-	-	-	-	-	-
OXYLIPIN METABOLIC PROCESS	-	-	-	0.000604	-	-	-	-	-	-	-	-	-	-	-
PATTERN SPECIFICATION PROCESS	-	-	-	-	-	4.58e-15	-	-	-	-	0.00592	-	-	-	-
PENTOSE-PHOSPHATE SHUNT	-	-	-	1.16e-26	-	-	-	-	-	-	-	-	-	-	-
PEPTIDE TRANSPORT	0.00544	-	-	-	-	-	-	-	-	-	-	-	-	-	-
PEPTIDYL-CYSTEINE MODIFICATION	-	-	-	3.9e-05	-	-	-	-	-	-	-	-	-	-	-
PEPTIDYL-CYSTEINE S-NITROSYLATION	-	-	-	2.09e-05	-	-	-	-	-	-	-	-	-	-	-
PEROXISOME	-	-	-	0.0105	-	-	-	-	-	-	-	-	-	-	-
PETAL DEVELOPMENT	-	-	-	-	-	2.84e-17	-	-	-	-	-	0.0492	-	-	-
PETAL FORMATION	-	-	-	-	-	1.43e-19	-	-	-	-	-	-	-	-	-
PETAL MORPHOGENESIS	-	-	-	-	-	6.64e-18	-	-	-	-	-	-	-	-	-
PHENYLPROPANOID BIOSYNTHETIC PROCESS	0.000214	-	-	-	-	-	-	0.0033	-	-	4.06e-05	-	-	-	-
PHENYLPROPANOID METABOLIC PROCESS	1.04e-05	-	-	-	-	-	-	0.0189	-	-	0.000208	-	-	-	-
PHLOEM OR XYLEM HISTOGENESIS	-	-	-	-	-	0.000429	-	-	-	-	-	-	-	-	-
PHOSPHATE-CONTAINING COMPOUND METABOLIC PROCESS	-	-	-	0.000129	-	7.3e-07	-	-	-	-	-	-	-	-	-
PHOSPHOLIPID BIOSYNTHETIC PROCESS	-	-	-	8.86e-06	-	-	-	-	-	-	-	-	-	-	-
PHOSPHOLIPID METABOLIC PROCESS	-	-	-	5.73e-05	-	-	-	-	-	-	-	-	-	-	-
PHOSPHORUS METABOLIC PROCESS	-	-	-	0.000131	-	7.44e-07	-	-	-	-	-	-	-	-	-
PHOSPHORYLATION	-	-	-	-	-	1.93e-09	-	-	-	-	-	-	-	-	-
PHOTORESPIRATION	-	-	-	0.000409	-	-	-	-	-	-	-	-	-	-	-
PHOTOSYNTHESIS	-	-	-	2.88e-59	-	-	-	-	-	-	-	-	-	-	-
PHOTOSYNTHESIS, LIGHT HARVESTING	-	-	-	2.92e-17	-	-	-	-	-	-	-	-	-	-	-
PHOTOSYNTHESIS, LIGHT HARVESTING IN PHOTOSYSTEM I	-	-	-	0.00103	-	-	-	-	-	-	-	-	-	-	-
PHOTOSYNTHESIS, LIGHT REACTION	-	-	-	2.88e-59	-	-	-	-	-	-	-	-	-	-	-
PHOTOSYNTHETIC ELECTRON TRANSPORT CHAIN	-	-	-	1.08e-22	-	-	-	-	-	-	-	-	-	-	-
PHOTOSYNTHETIC ELECTRON TRANSPORT IN PHOTOSYSTEM I	-	-	-	3.49e-20	-	-	-	-	-	-	-	-	-	-	-
PHOTOSYNTHETIC MEMBRANE	-	-	-	5.06e-52	-	-	-	-	-	-	-	-	-	-	-
PHOTOSYSTEM	-	-	-	1.11e-18	-	-	-	-	-	-	-	-	-	-	-
PHOTOSYSTEM I	-	-	-	4.33e-08	-	-	-	-	-	-	-	-	-	-	-
PHOTOSYSTEM I REACTION CENTER	-	-	-	0.000462	-	-	-	-	-	-	-	-	-	-	-
PHOTOSYSTEM II	-	-	-	1.22e-10	-	-	-	-	-	-	-	-	-	-	-
PHOTOSYSTEM II ASSEMBLY	-	-	-	7.09e-26	-	-	-	-	-	-	-	-	-	-	-
PHOTOSYSTEM II STABILIZATION	-	-	-	0.035	-	-	-	-	-	-	-	-	-	-	-
PHYLLOME DEVELOPMENT	-	-	-	0.000121	-	4.63e-07	-	-	-	-	-	-	-	-	-
PIGMENT BIOSYNTHETIC PROCESS	-	-	-	1.08e-12	-	-	-	-	-	-	0.000353	-	-	-	-
PIGMENT METABOLIC PROCESS	-	-	-	8.03e-12	-	-	-	-	-	-	0.00243	-	-	-	-
PLANT-TYPE CELL WALL	-	-	-	-	-	-	-	0.01	-	-	-	-	-	-	-
PLANT-TYPE CELL WALL BIOGENESIS	-	-	-	-	-	-	-	-	-	-	-	-	-	8.57e-07	-
PLANT-TYPE CELL WALL MODIFICATION	0.00968	-	-	-	-	-	-	2.28e-11	-	2.91e-27	-	-	-	-	-
PLANT-TYPE CELL WALL ORGANIZATION	-	-	-	-	-	-	-	2.25e-08	-	9.7e-21	-	-	-	-	-
PLANT-TYPE CELL WALL ORGANIZATION OR BIOGENESIS	0.00206	-	-	-	-	-	-	4.12e-07	-	2.77e-18	-	-	-	4.99e-05	-
PLANT-TYPE HYPERSENSITIVE RESPONSE	5.86e-05	-	-	2.67e-06	-	-	-	1.54e-07	-	-	-	-	-	-	-
PLANT-TYPE SPORE DEVELOPMENT	-	-	-	-	-	-	-	-	-	-	0.0182	-	-	-	-
PLASMA MEMBRANE	0.00132	-	-	-	-	-	-	6.57e-05	-	-	-	-	-	-	-
PLASTID	-	-	-	1.43e-26	-	-	-	-	-	-	-	-	-	-	-
PLASTID ENVELOPE	-	-	-	4.63e-23	-	-	-	-	-	-	-	-	-	-	-
PLASTID LOCALIZATION	-	-	-	6.12e-11	-	-	-	-	-	-	-	-	-	-	-
PLASTID MEMBRANE ORGANIZATION	-	-	-	1.38e-06	-	-	-	-	-	-	-	-	-	-	-
PLASTID ORGANIZATION	-	-	-	5.5e-19	-	-	-	-	-	-	-	-	-	-	-
PLASTID PART	-	-	-	5.01e-49	-	-	-	-	-	-	-	-	-	-	-
PLASTID STROMA	-	-	-	2.19e-20	-	-	-	-	-	-	-	-	-	-	-
PLASTID THYLAKOID	-	-	-	2.05e-56	-	-	-	-	-	-	-	-	-	-	-
PLASTID THYLAKOID LUMEN	-	-	-	1.97e-07	-	-	-	-	-	-	-	-	-	-	-
PLASTID THYLAKOID MEMBRANE	-	-	-	1.88e-53	-	-	-	-	-	-	-	-	-	-	-
PLASTOGLOBULE	-	-	-	1.75e-17	-	-	-	-	-	-	-	-	-	-	-
POLARITY SPECIFICATION OF ADAXIAL/ABAXIAL AXIS	-	-	0.0304	-	-	9.87e-10	-	-	-	-	-	-	0.0304	-	-
POLLEN DEVELOPMENT	-	0.000307	-	-	-	-	-	-	6.22e-06	-	-	-	-	-	-
POLLEN EXINE FORMATION	-	3.4e-09	-	-	-	-	-	-	1.55e-12	-	-	-	-	-	-
POLLEN SPERM CELL DIFFERENTIATION	-	-	-	-	-	-	-	-	-	0.00107	-	-	-	-	-
POLLEN TUBE	-	-	-	-	-	-	-	0.0316	-	0.000556	-	-	-	-	-
POLLEN TUBE DEVELOPMENT	-	-	-	-	-	-	-	3.34e-15	-	2.49e-26	-	-	-	-	-
POLLEN TUBE GROWTH	-	-	-	-	-	-	-	1.06e-12	-	2.49e-26	-	-	-	-	-
POLLEN WALL ASSEMBLY	-	1.21e-09	-	-	-	-	-	-	1.55e-12	-	-	-	-	-	-
POLLINATION	-	-	-	-	-	-	-	2.08e-13	-	1.63e-24	-	-	-	-	-
POLYSACCHARIDE BIOSYNTHETIC PROCESS	3.91e-05	-	-	8.03e-08	-	-	-	-	-	-	-	-	-	-	-
POLYSACCHARIDE METABOLIC PROCESS	1.23e-05	-	-	6.61e-08	-	-	-	-	-	-	-	-	-	-	-
PORPHYRIN-CONTAINING COMPOUND BIOSYNTHETIC PROCESS	-	-	-	1.25e-09	-	-	-	-	-	-	-	-	-	-	-
PORPHYRIN-CONTAINING COMPOUND METABOLIC PROCESS	-	-	-	1.64e-09	-	-	-	-	-	-	-	-	-	-	-
POSITIVE REGULATION OF BIOSYNTHETIC PROCESS	0.0185	-	-	0.000255	-	-	-	-	-	-	-	-	-	-	-
POSITIVE REGULATION OF CATALYTIC ACTIVITY	-	-	-	3.35e-07	-	-	-	-	-	-	-	-	-	-	-
POSITIVE REGULATION OF CELLULAR BIOSYNTHETIC PROCESS	0.0185	-	-	0.000255	-	-	-	-	-	-	-	-	-	-	-
POSITIVE REGULATION OF CELLULAR METABOLIC PROCESS	0.0266	-	-	0.000393	-	-	-	-	-	-	-	-	-	-	-
POSITIVE REGULATION OF CELLULAR PROCESS	-	-	-	0.0158	-	-	-	-	-	-	-	-	-	-	-
POSITIVE REGULATION OF DEVELOPMENT, HETEROCHRONIC	-	-	-	-	0.00568	-	-	-	-	-	-	-	-	-	-
POSITIVE REGULATION OF FLAVONOID BIOSYNTHETIC PROCESS	2.27e-06	-	-	-	-	-	-	0.00046	-	-	-	-	-	-	-
POSITIVE REGULATION OF GENE EXPRESSION	-	-	-	0.0114	-	-	-	-	-	-	-	-	-	-	-
POSITIVE REGULATION OF MACROMOLECULE BIOSYNTHETIC PROCESS	-	-	-	0.00367	-	-	-	-	-	-	-	-	-	-	-
POSITIVE REGULATION OF MACROMOLECULE METABOLIC PROCESS	-	-	-	0.00588	-	-	-	-	-	-	-	-	-	-	-
POSITIVE REGULATION OF METABOLIC PROCESS	0.0314	-	-	0.000499	-	-	-	-	-	-	-	-	-	-	-
POSITIVE REGULATION OF METHYLATION-DEPENDENT CHROMATIN SILENCING	-	-	-	-	-	0.00822	-	-	-	-	-	-	-	-	-
POSITIVE REGULATION OF MOLECULAR FUNCTION	-	-	-	3.7e-07	-	-	-	-	-	-	-	-	-	-	-
POSITIVE REGULATION OF NITROGEN COMPOUND METABOLIC PROCESS	-	-	-	0.00266	-	-	-	-	-	-	-	-	-	-	-
POSITIVE REGULATION OF NUCLEOBASE-CONTAINING COMPOUND METABOLIC PROCESS	-	-	-	0.00258	-	-	-	-	-	-	-	-	-	-	-
POSITIVE REGULATION OF RNA METABOLIC PROCESS	-	-	-	0.0108	-	-	-	-	-	-	-	-	-	-	-
POSITIVE REGULATION OF TRANSCRIPTION, DNA-DEPENDENT	-	-	-	0.0096	-	-	-	-	-	-	-	-	-	-	-
POST-EMBRYONIC DEVELOPMENT	-	-	-	-	-	1.03e-28	0.0319	-	-	-	-	-	-	-	-
POST-EMBRYONIC MORPHOGENESIS	-	-	-	0.00102	-	4.76e-27	-	-	-	-	-	-	-	-	-
POST-EMBRYONIC ORGAN DEVELOPMENT	-	-	-	-	-	3.53e-21	0.00757	-	-	-	0.000334	-	-	-	-
POST-EMBRYONIC ORGAN MORPHOGENESIS	-	-	-	-	-	1.06e-23	-	-	-	-	0.0212	-	-	-	-
POST-EMBRYONIC ROOT DEVELOPMENT	-	-	-	-	-	-	0.0117	-	-	-	-	-	-	-	-
POST-TRANSLATIONAL PROTEIN MODIFICATION	-	-	-	0.0288	-	1.81e-15	-	-	-	-	-	-	-	-	-
POSTTRANSCRIPTIONAL GENE SILENCING	-	-	-	-	-	0.00666	-	-	-	-	-	-	-	-	-
POSTTRANSCRIPTIONAL GENE SILENCING BY RNA	-	-	-	-	-	0.0403	-	-	-	-	-	-	-	-	-
POSTTRANSCRIPTIONAL REGULATION OF GENE EXPRESSION	-	-	-	-	-	0.0466	-	-	-	-	-	-	-	-	-
PRIMARY METABOLIC PROCESS	-	-	-	1.88e-07	-	0.0024	-	-	-	-	0.00243	-	-	-	-
PROGRAMMED CELL DEATH	3.13e-05	-	-	2.84e-06	-	-	-	1.93e-07	-	-	-	-	-	-	-
PROTEIN ALKYLATION	-	-	-	-	-	2.95e-35	-	-	-	-	-	-	-	-	-
PROTEIN COMPLEX	-	-	-	1.06e-06	-	-	-	-	-	-	-	-	-	-	-
PROTEIN COMPLEX ASSEMBLY	-	-	-	4.56e-12	-	-	-	-	-	-	-	-	-	-	-
PROTEIN COMPLEX BIOGENESIS	-	-	-	4.56e-12	-	-	-	-	-	-	-	-	-	-	-
PROTEIN DEPHOSPHORYLATION	-	-	-	1.34e-10	-	-	-	-	-	-	-	-	-	-	-
PROTEIN METHYLATION	-	-	-	-	-	2.95e-35	-	-	-	-	-	-	-	-	-
PROTEIN NITROSYLATION	-	-	-	2.09e-05	-	-	-	-	-	-	-	-	-	-	-
PROTEIN PHOSPHORYLATION	-	-	-	-	-	8.98e-07	-	-	-	-	-	-	-	-	-
PROTEIN TARGETING TO MEMBRANE	3.89e-05	-	-	4.76e-05	-	-	-	6.78e-07	-	-	-	-	-	-	-
PROTEIN-DNA COMPLEX	-	-	-	-	-	3.61e-20	-	-	-	-	-	-	-	-	-
PROTEIN-DNA COMPLEX ASSEMBLY	-	-	-	-	-	1.21e-16	-	-	-	-	-	-	-	-	-
PROTON TRANSPORT	-	-	-	7.89e-11	-	-	-	-	-	-	-	-	-	-	-
PSII ASSOCIATED LIGHT-HARVESTING COMPLEX II CATABOLIC PROCESS	-	-	-	0.00329	-	-	-	-	-	-	-	-	-	-	-
PYRIDINE NUCLEOTIDE METABOLIC PROCESS	-	-	-	1.5e-26	-	-	-	-	-	-	-	-	-	-	-
PYRUVATE METABOLIC PROCESS	-	-	-	6.06e-05	-	-	-	-	-	-	-	-	-	-	-
RECOMBINATIONAL REPAIR	-	-	-	-	-	0.00145	-	-	-	-	-	-	-	-	-
REGIONALIZATION	-	-	0.0304	-	-	1.59e-17	-	-	-	-	0.00592	-	0.0304	-	-
REGULATION OF ANATOMICAL STRUCTURE SIZE	-	-	-	-	-	-	-	1.66e-07	-	8.25e-14	-	-	-	-	-
REGULATION OF BIOLOGICAL PROCESS	-	-	-	3.15e-06	-	6.08e-31	1.48e-09	-	-	-	0.000353	-	-	-	-
REGULATION OF BIOLOGICAL QUALITY	-	-	-	4.88e-06	-	-	-	5.95e-09	-	1.64e-09	-	-	-	-	-
REGULATION OF BIOSYNTHETIC PROCESS	0.00968	-	-	-	-	4.8e-30	6.99e-11	-	-	-	0.000353	-	-	-	-
REGULATION OF CATALYTIC ACTIVITY	-	-	-	0.00189	-	-	-	-	-	-	-	-	-	-	-
REGULATION OF CELL CYCLE	-	-	-	-	-	2.25e-41	-	-	-	-	-	-	-	-	-
REGULATION OF CELL CYCLE PROCESS	-	-	-	-	-	1.51e-26	-	-	-	-	-	-	-	-	-
REGULATION OF CELL DEATH	2.77e-05	-	-	8.13e-05	-	-	-	1.73e-07	-	-	-	-	-	-	-
REGULATION OF CELL DIFFERENTIATION	-	-	-	-	-	-	0.000326	-	-	-	-	-	-	-	-
REGULATION OF CELL PROLIFERATION	-	-	-	-	-	3.46e-05	-	-	-	-	-	-	-	-	-
REGULATION OF CELL SIZE	-	-	-	-	-	-	-	1.22e-07	-	4.88e-14	-	-	-	-	-
REGULATION OF CELLULAR BIOSYNTHETIC PROCESS	0.0094	-	-	-	-	4.34e-30	6.99e-11	-	-	-	0.000353	-	-	-	-
REGULATION OF CELLULAR COMPONENT SIZE	-	-	-	-	-	-	-	1.66e-07	-	8.25e-14	-	-	-	-	-
REGULATION OF CELLULAR METABOLIC PROCESS	0.00795	-	-	5.36e-05	-	4.31e-34	6.03e-11	-	-	-	0.000303	-	-	-	-
REGULATION OF CELLULAR PROCESS	-	-	-	0.00169	-	2.55e-25	1.42e-10	-	-	-	0.000432	-	-	-	-
REGULATION OF CELLULAR PROTEIN METABOLIC PROCESS	-	-	-	4.24e-12	-	-	-	-	-	-	-	-	-	-	-
REGULATION OF CELLULAR RESPONSE TO STRESS	2.14e-05	-	-	2.62e-05	-	-	-	1.47e-07	-	-	-	-	-	-	-
REGULATION OF CYCLIN-DEPENDENT PROTEIN KINASE ACTIVITY	-	-	-	-	-	1.81e-06	-	-	-	-	-	-	-	-	-
REGULATION OF DEFENSE RESPONSE	5.4e-06	-	-	6.86e-05	-	-	-	3.18e-07	-	-	-	-	-	-	-
REGULATION OF DEPHOSPHORYLATION	-	-	-	8.21e-14	-	-	-	-	-	-	-	-	-	-	-
REGULATION OF DEVELOPMENTAL GROWTH	-	-	-	-	-	1.02e-05	-	-	-	-	-	-	-	-	-
REGULATION OF DEVELOPMENTAL PROCESS	-	-	-	-	-	2.43e-28	0.0175	-	-	-	-	-	-	-	-
REGULATION OF DNA METABOLIC PROCESS	-	-	-	-	-	5.56e-40	-	-	-	-	-	-	-	-	-
REGULATION OF DNA REPLICATION	-	-	-	-	-	1.44e-40	-	-	-	-	-	-	-	-	-
REGULATION OF FLAVONOID BIOSYNTHETIC PROCESS	4.76e-06	-	-	-	-	-	-	0.000615	-	-	-	-	-	-	-
REGULATION OF FLOWER DEVELOPMENT	-	-	-	-	-	3.48e-24	0.0144	-	-	-	-	-	-	-	-
REGULATION OF G2/M TRANSITION OF MITOTIC CELL CYCLE	-	-	-	-	-	1.55e-31	-	-	-	-	-	-	-	-	-
REGULATION OF GENE EXPRESSION	-	-	-	-	-	8.09e-30	8.5e-10	-	-	-	0.000202	-	-	-	-
REGULATION OF GENE EXPRESSION, EPIGENETIC	-	-	-	-	-	1.71e-30	-	-	-	-	-	-	-	-	-
REGULATION OF GENERATION OF PRECURSOR METABOLITES AND ENERGY	-	-	-	0.00666	-	-	-	-	-	-	-	-	-	-	-
REGULATION OF GROWTH	-	-	-	-	-	1.9e-05	-	-	-	-	-	-	-	-	-
REGULATION OF HORMONE LEVELS	-	-	-	-	-	-	-	-	-	-	0.0498	0.000122	-	-	-
REGULATION OF HYDROGEN PEROXIDE METABOLIC PROCESS	-	-	-	5.95e-07	-	-	-	-	-	-	-	-	-	-	-
REGULATION OF IMMUNE RESPONSE	2.09e-05	-	-	5.23e-05	-	-	-	3.18e-07	-	-	-	-	-	-	-
REGULATION OF IMMUNE SYSTEM PROCESS	2.09e-05	-	-	5.23e-05	-	-	-	3.18e-07	-	-	-	-	-	-	-
REGULATION OF INNATE IMMUNE RESPONSE	1.91e-05	-	-	4.44e-05	-	-	-	2.79e-07	-	-	-	-	-	-	-
REGULATION OF ION TRANSPORT	-	-	-	1.39e-08	-	-	-	-	-	-	-	-	-	-	-
REGULATION OF KINASE ACTIVITY	-	-	-	-	-	7.53e-05	-	-	-	-	-	-	-	-	-
REGULATION OF LIPID METABOLIC PROCESS	-	-	-	0.00449	-	-	-	-	-	-	-	-	-	-	-
REGULATION OF LOCALIZATION	-	-	-	6.56e-07	-	-	-	-	-	-	-	-	-	-	-
REGULATION OF MACROMOLECULE BIOSYNTHETIC PROCESS	-	-	-	-	-	1.96e-30	6.99e-11	-	-	-	0.000303	-	-	-	-
REGULATION OF MACROMOLECULE METABOLIC PROCESS	-	-	-	0.00845	-	5.48e-33	1.96e-09	-	-	-	0.000353	-	-	-	-
REGULATION OF MERISTEM DEVELOPMENT	-	-	-	-	-	8.41e-08	-	-	-	-	0.0133	-	-	-	-
REGULATION OF MERISTEM GROWTH	-	-	-	-	-	1.55e-07	-	-	-	-	-	-	-	-	-
REGULATION OF METABOLIC PROCESS	-	-	-	1.63e-05	-	1.15e-35	9.15e-10	-	-	-	0.000353	-	-	-	-
REGULATION OF MITOTIC CELL CYCLE	-	-	-	-	-	5.49e-27	-	-	-	-	-	-	-	-	-
REGULATION OF MOLECULAR FUNCTION	-	-	-	0.00947	-	-	-	-	-	-	-	-	-	-	-
REGULATION OF MULTI-ORGANISM PROCESS	-	-	-	6.24e-05	-	-	-	-	-	-	-	-	-	-	-
REGULATION OF MULTICELLULAR ORGANISMAL PROCESS	-	-	-	-	-	6.46e-30	0.0298	-	-	-	-	-	-	-	-
REGULATION OF NITROGEN COMPOUND METABOLIC PROCESS	-	-	-	-	-	4.71e-32	2.14e-11	-	-	-	0.000332	-	-	-	-
REGULATION OF NUCLEOBASE-CONTAINING COMPOUND METABOLIC PROCESS	-	-	-	-	-	2.29e-32	3.84e-11	-	-	-	0.000303	-	-	-	-
REGULATION OF OXYGEN AND REACTIVE OXYGEN SPECIES METABOLIC PROCESS	-	-	-	6.44e-07	-	-	-	-	-	-	-	-	-	-	-
REGULATION OF PHOSPHATE METABOLIC PROCESS	-	-	-	1.24e-10	-	-	-	-	-	-	-	-	-	-	-
REGULATION OF PHOSPHORUS METABOLIC PROCESS	-	-	-	1.24e-10	-	-	-	-	-	-	-	-	-	-	-
REGULATION OF PHOSPHORYLATION	-	-	-	-	-	0.000137	-	-	-	-	-	-	-	-	-
REGULATION OF PHOTOSYNTHESIS	-	-	-	0.0156	-	-	-	-	-	-	-	-	-	-	-
REGULATION OF PHOTOSYNTHESIS, LIGHT REACTION	-	-	-	0.00446	-	-	-	-	-	-	-	-	-	-	-
REGULATION OF PLANT-TYPE HYPERSENSITIVE RESPONSE	1.67e-05	-	-	1.84e-05	-	-	-	9.82e-08	-	-	-	-	-	-	-
REGULATION OF POST-EMBRYONIC DEVELOPMENT	-	-	-	-	-	9.8e-24	-	-	-	-	-	-	-	-	-
REGULATION OF PRIMARY METABOLIC PROCESS	0.0191	-	-	0.000173	-	6.5e-31	1.59e-10	-	-	-	0.000871	-	-	-	-
REGULATION OF PROGRAMMED CELL DEATH	2.08e-05	-	-	5.82e-05	-	-	-	1.29e-07	-	-	-	-	-	-	-
REGULATION OF PROTEIN DEPHOSPHORYLATION	-	-	-	6.05e-14	-	-	-	-	-	-	-	-	-	-	-
REGULATION OF PROTEIN KINASE ACTIVITY	-	-	-	-	-	7.53e-05	-	-	-	-	-	-	-	-	-
REGULATION OF PROTEIN METABOLIC PROCESS	-	-	-	3.68e-11	-	-	-	-	-	-	-	-	-	-	-
REGULATION OF PROTEIN MODIFICATION PROCESS	-	-	-	4e-13	-	-	-	-	-	-	-	-	-	-	-
REGULATION OF PROTON TRANSPORT	-	-	-	5.25e-13	-	-	-	-	-	-	-	-	-	-	-
REGULATION OF RESPONSE TO STIMULUS	0.000105	-	-	0.000153	-	-	-	5.98e-05	-	-	-	-	-	-	-
REGULATION OF RESPONSE TO STRESS	9.63e-06	-	-	0.000117	-	-	-	5.86e-07	-	-	-	-	-	-	-
REGULATION OF RNA METABOLIC PROCESS	-	-	-	-	-	7.28e-23	2.14e-11	-	-	-	0.000146	-	-	-	-
REGULATION OF SECONDARY CELL WALL BIOGENESIS	-	-	-	-	-	-	-	-	-	-	-	-	-	0.0241	-
REGULATION OF SECONDARY METABOLIC PROCESS	1.91e-05	-	-	-	-	-	-	0.0058	-	-	-	-	-	-	-
REGULATION OF SHOOT DEVELOPMENT	-	-	-	-	-	0.0451	-	-	-	-	-	-	-	-	-
REGULATION OF TRANSCRIPTION, DNA-DEPENDENT	-	-	-	-	-	4.36e-23	2.14e-11	-	-	-	0.000135	-	-	-	-
REGULATION OF TRANSFERASE ACTIVITY	-	-	-	-	-	0.000113	-	-	-	-	-	-	-	-	-
REGULATION OF TRANSPORT	-	-	-	1.68e-07	-	-	-	-	-	-	-	-	-	-	-
REPRODUCTION	-	-	-	-	-	9.98e-23	-	-	-	1.3e-06	-	-	-	-	-
REPRODUCTIVE PROCESS	-	-	-	-	-	1.54e-22	-	-	-	1.11e-06	-	-	-	-	-
REPRODUCTIVE STRUCTURE DEVELOPMENT	-	-	-	-	-	8.47e-29	-	-	-	-	0.0498	-	-	-	-
RESPIRATORY BURST	-	-	-	-	-	-	-	0.0259	-	-	-	-	-	-	-
RESPIRATORY BURST INVOLVED IN DEFENSE RESPONSE	-	-	-	-	-	-	-	0.0259	-	-	-	-	-	-	-
RESPONSE TO ABIOTIC STIMULUS	0.000186	-	-	4.81e-14	-	-	-	0.0155	-	-	-	-	-	-	-
RESPONSE TO ABSCISIC ACID STIMULUS	-	-	-	-	-	-	-	0.00849	-	-	-	-	-	-	-
RESPONSE TO AUXIN STIMULUS	-	-	-	-	-	-	-	0.000231	-	-	0.0314	-	-	-	-
RESPONSE TO BACTERIUM	-	-	-	1.23e-18	-	-	-	-	-	-	-	-	-	-	-
RESPONSE TO BIOTIC STIMULUS	0.00475	-	-	3.32e-09	-	-	-	0.000265	-	-	-	-	-	-	-
RESPONSE TO BLUE LIGHT	-	-	-	7.4e-22	-	-	-	-	-	-	-	-	-	-	-
RESPONSE TO BRASSINOSTEROID STIMULUS	-	-	-	0.0155	-	-	-	-	-	-	-	-	-	-	-
RESPONSE TO CARBOHYDRATE STIMULUS	0.000256	-	-	8.84e-09	-	-	-	0.00177	-	-	-	-	-	-	-
RESPONSE TO CHEMICAL STIMULUS	8.96e-09	-	-	3.65e-14	-	-	1.63e-08	8.87e-14	-	-	0.0314	0.0492	-	-	-
RESPONSE TO CHITIN	-	-	-	0.00109	-	-	-	3.49e-07	-	-	-	-	-	-	-
RESPONSE TO COLD	-	-	-	4.67e-09	-	-	-	-	-	-	-	-	-	-	-
RESPONSE TO CYCLOPENTENONE	-	-	-	-	-	-	0.0052	-	-	-	-	-	-	-	-
RESPONSE TO DISACCHARIDE STIMULUS	-	-	-	9.4e-07	-	-	-	-	-	-	0.0124	-	-	-	-
RESPONSE TO DNA DAMAGE STIMULUS	-	-	-	-	-	0.000234	-	-	-	-	-	-	-	-	-
RESPONSE TO DRUG	-	-	-	-	-	-	-	-	-	-	-	0.0498	-	-	-
RESPONSE TO ENDOGENOUS STIMULUS	0.000265	-	-	1.18e-06	-	-	0.000228	9.18e-11	-	0.0471	0.0226	-	-	-	-
RESPONSE TO ENDOPLASMIC RETICULUM STRESS	-	-	-	-	-	-	-	0.00134	-	-	-	-	-	-	-
RESPONSE TO EXTERNAL STIMULUS	0.00375	-	-	0.0469	-	-	-	0.000281	-	-	-	0.0117	-	-	-
RESPONSE TO FAR RED LIGHT	-	-	-	9.83e-25	-	-	-	-	-	-	-	-	-	-	-
RESPONSE TO FRUCTOSE STIMULUS	7.37e-06	-	-	0.0235	-	-	-	-	-	-	-	-	-	-	-
RESPONSE TO FUNGUS	0.00538	-	-	0.000369	-	-	-	8.58e-05	-	-	-	-	-	-	-
RESPONSE TO GAMMA RADIATION	-	-	-	-	-	0.000572	-	-	-	-	-	-	-	-	-
RESPONSE TO GIBBERELLIN STIMULUS	-	-	-	0.021	-	-	-	-	-	-	-	-	-	-	-
RESPONSE TO HEXOSE STIMULUS	1.62e-05	-	-	0.000193	-	-	-	-	-	-	-	-	-	-	-
RESPONSE TO HIGH LIGHT INTENSITY	-	-	-	2.24e-06	-	-	-	-	-	-	-	-	-	-	-
RESPONSE TO HORMONE STIMULUS	0.0478	-	-	0.0116	-	-	0.00436	2.36e-07	-	-	-	-	-	-	-
RESPONSE TO INORGANIC SUBSTANCE	-	-	-	-	-	-	-	0.000136	-	-	-	-	-	-	-
RESPONSE TO IONIZING RADIATION	-	-	-	-	-	0.000587	-	-	-	-	-	-	-	-	-
RESPONSE TO JASMONIC ACID STIMULUS	0.00229	-	-	7.16e-06	-	-	-	4.62e-07	-	0.039	-	-	-	-	-
RESPONSE TO KARRIKIN	-	-	-	-	-	-	-	-	-	-	0.00271	-	-	-	-
RESPONSE TO LIGHT INTENSITY	-	-	-	1.39e-06	-	-	-	-	-	-	-	-	-	-	-
RESPONSE TO LIGHT STIMULUS	-	-	-	3.15e-11	-	-	-	-	-	-	0.02	-	-	-	-
RESPONSE TO MONOSACCHARIDE STIMULUS	1.62e-05	-	-	0.000193	-	-	-	-	-	-	-	-	-	-	-
RESPONSE TO NITRATE	0.000983	-	-	-	-	-	-	0.000485	-	-	-	-	-	-	-
RESPONSE TO ORGANIC CYCLIC COMPOUND	-	-	-	-	-	-	0.0052	-	-	-	-	-	-	-	-
RESPONSE TO ORGANIC SUBSTANCE	3.13e-05	-	-	2.49e-11	-	-	8.5e-10	4.4e-10	-	-	0.00164	-	-	-	-
RESPONSE TO OSMOTIC STRESS	0.0037	-	-	0.0381	-	-	-	8.58e-05	-	-	-	-	-	-	-
RESPONSE TO OTHER ORGANISM	0.00148	-	-	2.86e-12	-	-	-	0.000181	-	-	-	-	-	-	-
RESPONSE TO OXIDATIVE STRESS	0.00814	-	-	-	-	-	-	0.0322	-	-	-	-	-	-	-
RESPONSE TO RADIATION	-	-	-	3.92e-10	-	-	-	-	-	-	0.0417	-	-	-	-
RESPONSE TO RED LIGHT	-	-	-	5.08e-22	-	-	-	-	-	-	-	-	-	-	-
RESPONSE TO RED OR FAR RED LIGHT	-	-	-	4.75e-11	-	-	-	-	-	-	-	-	-	-	-
RESPONSE TO SALICYLIC ACID STIMULUS	-	-	-	2.39e-06	-	-	-	7.78e-05	-	-	-	-	-	-	-
RESPONSE TO SALT STRESS	0.0113	-	-	0.0138	-	-	-	0.000394	-	-	-	-	-	-	-
RESPONSE TO STIMULUS	4.89e-11	-	-	3.31e-18	-	-	7.02e-08	9.18e-11	-	-	-	-	-	-	-
RESPONSE TO STRESS	8.08e-07	-	-	1.62e-10	-	-	0.0232	8.16e-08	-	-	-	-	-	-	-
RESPONSE TO SUCROSE STIMULUS	-	-	-	7.62e-07	-	-	-	-	-	-	0.0115	-	-	-	-
RESPONSE TO TEMPERATURE STIMULUS	-	-	-	5.73e-07	-	-	-	0.00177	-	-	-	-	-	-	-
RESPONSE TO UV	-	-	-	-	-	-	-	-	-	-	0.00189	0.0256	-	-	-
RESPONSE TO UV-B	-	-	-	-	-	-	-	-	-	-	0.000839	-	-	-	-
RESPONSE TO WATER DEPRIVATION	0.00736	-	-	0.00211	-	-	-	1.75e-05	-	0.0201	-	-	-	-	-
RESPONSE TO WATER STIMULUS	0.0094	-	-	0.00275	-	-	-	2.56e-05	-	0.00962	-	-	-	-	-
RESPONSE TO WOUNDING	0.000403	-	-	-	-	-	-	0.000119	-	0.00549	-	-	-	-	-
RIBONUCLEOPROTEIN COMPLEX BIOGENESIS	-	-	-	8.11e-13	-	-	-	-	-	-	-	-	-	-	-
RIBOSOME BIOGENESIS	-	-	-	4e-13	-	-	-	-	-	-	-	-	-	-	-
RIBULOSE BISPHOSPHATE CARBOXYLASE COMPLEX	-	-	-	0.00817	-	-	-	-	-	-	-	-	-	-	-
RNA BIOSYNTHETIC PROCESS	-	-	-	-	-	1.39e-21	3.99e-10	-	-	-	0.000622	-	-	-	-
RNA INTERFERENCE	-	-	-	-	-	0.00377	-	-	-	-	-	-	-	-	-
RNA METABOLIC PROCESS	-	-	-	0.000264	-	1.11e-11	0.000239	-	-	-	-	-	-	-	-
RNA PROCESSING	-	-	-	0.000363	-	-	-	-	-	-	-	-	-	-	-
RRNA METABOLIC PROCESS	-	-	-	3.32e-17	-	-	-	-	-	-	-	-	-	-	-
RRNA PROCESSING	-	-	-	3.05e-17	-	-	-	-	-	-	-	-	-	-	-
S-GLYCOSIDE BIOSYNTHETIC PROCESS	0.0159	-	-	0.00288	-	-	-	-	-	0.039	-	0.00365	-	-	-
S-GLYCOSIDE CATABOLIC PROCESS	-	-	-	0.0183	-	-	-	-	-	-	-	-	-	-	-
S-GLYCOSIDE METABOLIC PROCESS	0.0277	-	-	2.31e-06	-	-	-	-	-	-	-	0.0102	-	-	-
SALICYLIC ACID BIOSYNTHETIC PROCESS	-	-	-	1.84e-07	-	-	-	-	-	-	-	-	-	-	-
SALICYLIC ACID MEDIATED SIGNALING PATHWAY	-	-	-	1.98e-05	-	-	-	6.37e-05	-	-	-	-	-	-	-
SALICYLIC ACID METABOLIC PROCESS	-	-	-	2.62e-08	-	-	-	-	-	-	-	-	-	-	-
SECONDARY CELL WALL BIOGENESIS	-	-	-	-	-	-	-	-	-	-	-	-	-	1.26e-07	-
SECONDARY METABOLIC PROCESS	6.24e-05	-	-	5.1e-22	-	-	-	-	-	-	3.64e-05	0.0147	-	-	-
SEPAL DEVELOPMENT	-	-	-	-	-	5.49e-19	-	-	-	-	-	-	-	-	-
SEPAL FORMATION	-	-	-	-	-	1.09e-19	-	-	-	-	-	-	-	-	-
SEPAL MORPHOGENESIS	-	-	-	-	-	1.09e-19	-	-	-	-	-	-	-	-	-
SERINE FAMILY AMINO ACID BIOSYNTHETIC PROCESS	-	-	-	2.59e-24	-	-	-	-	-	-	-	-	-	-	-
SERINE FAMILY AMINO ACID CATABOLIC PROCESS	-	-	-	7.05e-05	-	-	-	-	-	-	-	-	-	-	-
SERINE FAMILY AMINO ACID METABOLIC PROCESS	-	-	-	2.41e-25	-	-	-	-	-	-	-	-	-	-	-
SHOOT DEVELOPMENT	-	-	-	2.29e-09	0.04	5.65e-10	-	-	-	-	-	-	-	-	-
SHOOT MORPHOGENESIS	-	-	-	3.07e-11	0.0195	5.6e-06	-	-	-	-	-	-	-	-	-
SHOOT SYSTEM DEVELOPMENT	-	-	-	2.29e-09	0.04	5.65e-10	-	-	-	-	-	-	-	-	-
SIGNAL TRANSDUCTION	-	-	-	-	-	-	-	0.000563	-	-	-	-	-	-	-
SIGNAL TRANSMISSION	-	-	-	-	-	-	-	0.00239	-	-	-	-	-	-	-
SIGNALING	-	-	-	-	-	-	0.0321	0.000438	-	-	-	-	-	-	-
SMALL MOLECULE BIOSYNTHETIC PROCESS	2.09e-05	-	-	6.96e-19	-	-	-	-	-	-	0.00121	0.00782	-	-	-
SMALL MOLECULE CATABOLIC PROCESS	-	-	-	6.4e-15	-	-	-	-	-	-	-	-	-	-	-
SMALL MOLECULE METABOLIC PROCESS	-	-	-	7.48e-19	-	-	-	-	-	-	-	-	-	-	-
SPECIFICATION OF AXIS POLARITY	-	-	0.0304	-	-	1.38e-09	-	-	-	-	-	-	0.0304	-	-
SPECIFICATION OF FLORAL ORGAN IDENTITY	-	-	-	-	-	-	-	-	-	-	0.00254	0.0323	-	-	-
SPECIFICATION OF ORGAN IDENTITY	-	-	-	-	-	-	-	-	-	-	0.00254	0.0323	-	-	-
SPECIFICATION OF SYMMETRY	-	-	-	-	-	3.73e-12	-	-	-	-	-	-	-	-	-
SPINDLE ASSEMBLY	-	-	-	-	-	1.82e-16	-	-	-	-	-	-	-	-	-
SPINDLE ORGANIZATION	-	-	-	-	-	4.94e-16	-	-	-	-	-	-	-	-	-
SPOROPOLLENIN BIOSYNTHETIC PROCESS	-	7.54e-06	-	-	-	-	-	-	-	-	-	-	-	-	-
STAMEN DEVELOPMENT	-	-	-	-	-	0.00776	-	-	-	-	0.000657	-	-	-	-
STARCH BIOSYNTHETIC PROCESS	-	-	-	2.34e-12	-	-	-	-	-	-	-	-	-	-	-
STARCH METABOLIC PROCESS	-	-	-	5.01e-12	-	-	-	-	-	-	-	-	-	-	-
STEM CELL DEVELOPMENT	-	-	-	-	-	0.0373	0.000197	-	-	-	-	-	-	-	-
STEM CELL DIFFERENTIATION	-	-	-	-	-	0.0401	0.000211	-	-	-	-	-	-	-	-
STEM CELL MAINTENANCE	-	-	-	-	-	0.0344	0.000185	-	-	-	-	-	-	-	-
STOMATAL COMPLEX DEVELOPMENT	-	-	-	3.16e-07	0.00507	1.9e-06	-	-	-	-	-	-	-	-	-
STOMATAL COMPLEX MORPHOGENESIS	-	-	-	8.47e-08	0.0195	0.0243	-	-	-	-	-	-	-	-	-
STOMATAL LINEAGE PROGRESSION	-	-	-	-	-	7.94e-05	-	-	-	-	-	-	-	-	-
STROMULE	-	-	-	1.54e-10	-	-	-	-	-	-	-	-	-	-	-
SUCROSE TRANSPORT	0.0121	-	-	-	-	-	-	-	-	-	-	-	-	-	-
SULFUR AMINO ACID BIOSYNTHETIC PROCESS	-	-	-	1.35e-18	-	-	-	-	-	-	-	-	-	-	-
SULFUR AMINO ACID METABOLIC PROCESS	-	-	-	6.85e-16	-	-	-	-	-	-	-	-	-	-	-
SULFUR COMPOUND BIOSYNTHETIC PROCESS	-	-	-	2.11e-22	-	-	-	-	-	-	-	0.0499	-	-	-
SULFUR COMPOUND METABOLIC PROCESS	-	-	-	3.99e-20	-	-	-	-	-	-	-	-	-	-	-
SYNAPSIS	-	-	-	-	-	1.12e-05	-	-	-	-	-	-	-	-	-
SYSTEM DEVELOPMENT	-	-	-	9.26e-07	-	4.62e-31	0.000161	-	-	-	6.27e-05	-	-	-	-
SYSTEMIC ACQUIRED RESISTANCE	-	-	-	0.000964	-	-	-	0.000445	-	-	-	-	-	-	-
SYSTEMIC ACQUIRED RESISTANCE, SALICYLIC ACID MEDIATED SIGNALING PATHWAY	-	-	-	1.25e-05	-	-	-	0.000333	-	-	-	-	-	-	-
TERPENOID BIOSYNTHETIC PROCESS	-	-	-	4.63e-08	-	-	-	-	-	-	-	-	-	-	-
TERPENOID METABOLIC PROCESS	-	-	-	2.09e-07	-	-	-	-	-	-	-	-	-	-	-
TETRAPYRROLE BIOSYNTHETIC PROCESS	-	-	-	1.74e-09	-	-	-	-	-	-	-	-	-	-	-
TETRAPYRROLE METABOLIC PROCESS	-	-	-	1.77e-09	-	-	-	-	-	-	-	-	-	-	-
TETRATERPENOID BIOSYNTHETIC PROCESS	-	-	-	4.64e-10	-	-	-	-	-	-	-	-	-	-	-
TETRATERPENOID METABOLIC PROCESS	-	-	-	9.36e-10	-	-	-	-	-	-	-	-	-	-	-
THYLAKOID	-	-	-	1.97e-61	-	-	-	-	-	-	-	-	-	-	-
THYLAKOID LUMEN	-	-	-	4.91e-08	-	-	-	-	-	-	-	-	-	-	-
THYLAKOID MEMBRANE	-	-	-	4.35e-52	-	-	-	-	-	-	-	-	-	-	-
THYLAKOID MEMBRANE ORGANIZATION	-	-	-	1.38e-06	-	-	-	-	-	-	-	-	-	-	-
THYLAKOID PART	-	-	-	3.08e-51	-	-	-	-	-	-	-	-	-	-	-
TISSUE DEVELOPMENT	-	-	-	-	-	6.32e-16	0.0135	-	-	-	0.000208	-	-	-	-
TOXIN CATABOLIC PROCESS	-	-	-	-	-	-	-	-	-	-	0.0478	-	-	-	-
TOXIN METABOLIC PROCESS	-	-	-	-	-	-	-	-	-	-	0.0478	-	-	-	-
TRANSCRIPTION, DNA-DEPENDENT	-	-	-	-	-	3.49e-21	3.99e-10	-	-	-	0.000622	-	-	-	-
TRANSMEMBRANE TRANSPORT	0.000339	-	-	-	-	-	-	-	-	-	-	-	-	-	-
TRANSPORT	1.83e-07	-	-	4.74e-11	-	-	-	5.41e-06	-	-	-	-	-	-	-
TUBE DEVELOPMENT	-	-	-	-	-	-	-	3.34e-15	-	2.49e-26	-	-	-	-	-
UNIDIMENSIONAL CELL GROWTH	-	-	-	-	-	-	-	3.45e-10	-	4.16e-20	-	-	-	-	-
UNSATURATED FATTY ACID BIOSYNTHETIC PROCESS	-	-	-	6.41e-10	-	-	-	-	-	-	-	-	-	-	-
UNSATURATED FATTY ACID METABOLIC PROCESS	-	-	-	9.54e-11	-	-	-	-	-	-	-	-	-	-	-
VERNALIZATION RESPONSE	-	-	-	-	-	-	0.0298	-	-	-	-	-	-	-	-
VITAMIN METABOLIC PROCESS	-	-	-	0.0116	-	-	-	-	-	-	-	-	-	-	-
WATER TRANSPORT	-	-	-	0.0392	-	-	-	-	-	-	-	-	-	-	-
XYLAN BIOSYNTHETIC PROCESS	1.35e-09	-	-	-	-	-	-	-	-	-	-	-	-	8.57e-07	-
XYLAN METABOLIC PROCESS	1.35e-09	-	-	-	-	-	-	-	-	-	-	-	-	6.55e-07	-
XYLEM AND PHLOEM PATTERN FORMATION	-	-	-	-	-	1.14e-07	-	-	-	-	-	-	-	-	-
XYLEM DEVELOPMENT	-	-	-	-	-	0.000249	-	-	-	-	-	-	-	-	-
