# Supplementary material for: Patterns of gene expression during Arabidopsis flower development from the time of initiation to maturation
Source: BMC Genomics. 2015 Jul 1;16(1):488. doi: 10.1186/s12864-015-1699-6 (PMC4488132; doi:10.1186/s12864-015-1699-6)
Supplement: Additional file 6: — Excel spreadsheet containing information on DEGs with binding sites for floral organ identity factors. The gene identifiers, aliases, descriptions, and their assignment to one of the fifteen k-means clusters are indicated. Furthermore, the presence of binding sites for floral organ identity factors in the putative promoters of the genes are shown. To this end, data for AP1 and SEP3 from Pajoro et al. [14], for AP3 and PI from Wuest et al. [12], and for AG from O’Maoileidigh et al. [13] have been used. Whether or not a gene has been described previously [12, 13] as a direct target of AP3, PI, and AG is shown as well. [file 12864_2015_1699_MOESM6_ESM.xlsx]

## Sheet: AdditionalFile3.csv
	Cluster	Gene ID	Alias	Description	Pajoro.AP1.2d	Pajoro.AP1.4d	Pajoro.AP1.8d	Pajoro.SEP3.2d	Pajoro.SEP3.4d	Pajoro.SEP3.8d	Wuest.PI	Wuest.AP3	O'Maoileidigh.AG	DirectAGtarget	DirectPItarget	DirectAP3target
1	1	AT1G44350	ILL6	encodes a protein similar to IAA amino acid conjugate hydrolase.	no	bound	bound	bound	bound	bound	no	no	no	no	no	no
2	1	AT3G18560	NA	similar to unknown protein [Arabidopsis thaliana] (TAIR:AT1G49000.1); similar to Os02g0711400 [Oryza sativa (japonica cultivar-group)] (GB:NP_001047903.1); similar to hypothetical protein [Oryza sativa (japonica cultivar-group)] (GB:BAD45365.1)	no	no	no	no	bound	no	no	no	no	no	no	no
3	1	AT1G52030	F-ATMBP, MBP1.2, MBP2	Similar to myrosinase binding proteins which may be involved in metabolizing glucosinolates and forming defense compounds to protect against herbivory. Also similar to lectins and other agglutinating factors. Expressed only in flowers.	no	no	no	no	no	bound	no	no	no	no	no	no
4	1	AT1G29660	NA	GDSL-motif lipase/hydrolase family protein; similar to GDSL-motif lipase/hydrolase family protein [Arabidopsis thaliana] (TAIR:AT1G29670.1); similar to GDSL-lipase 1 [Capsicum annuum] (GB:AAZ23955.1); contains InterPro domain Lipolytic enzyme, G-D-S-L; (InterPro:IPR001087)	no	no	no	no	bound	bound	no	no	no	no	no	no
5	1	AT2G40460	NA	proton-dependent oligopeptide transport (POT) family protein; similar to ATPTR3/PTR3 (PEPTIDE TRANSPORTER PROTEIN 3), transporter [Arabidopsis thaliana] (TAIR:AT5G46050.1); similar to TGF-beta receptor, type I/II extracellular re (GB:ABE86036.1); similar to peptide transporter [Lotus japonicus] (GB:AAB69642.1); contains InterPro domain TGF-beta receptor, type I/II extracellular region; (InterPro:…	no	no	no	no	bound	bound	bound	no	bound	no	no	no
6	1	AT4G21930	NA	similar to unknown protein [Arabidopsis thaliana] (TAIR:AT1G61930.1); similar to Protein of unknown function DUF584 [Medicago truncatula] (GB:ABE80969.1); similar to Os07g0516300 [Oryza sativa (japonica cultivar-group)] (GB:NP_001059782.1); contains InterPro domain Protein of unknown function DUF584; (InterPro:IPR007608)	bound	no	bound	bound	bound	bound	no	no	no	no	no	no
7	1	AT1G06520	ATGPAT1, GPAT1	Encodes a membrane associated mitochondrial localized protein with glycerol-3-phosphate acyltransferase activity.Expressed in flower buds and siliques. Homozygous mutant plants are male sterile and have abnormal glycerolipid levels.	no	no	no	no	bound	bound	no	no	no	no	no	no
8	1	AT1G25230	NA	purple acid phosphatase family protein; similar to ATPAP3/PAP3 (purple acid phosphatase 3), acid phosphatase/ protein serine/threonine phosphatase [Arabidopsis thaliana] (TAIR:AT1G14700.1); similar to purple acid phosphatase 1 [Solanum tuberosum] (GB:AAT37529.1); contains InterPro domain Acid phosphatase, type 5; (InterPro:IPR012007); contains InterPro domain Metallophosphoesterase; (InterPro:IPR…	bound	bound	bound	bound	bound	bound	bound	bound	bound	no	no	no
9	1	AT5G66400	ATDI8, RAB18	Belongs to the dehydrin protein family, which contains highly conserved stretches of 7-17 residues that are repetitively scattered in their sequences, the K-, S-, Y- and lysine rich segments. ABA- and drought-induced glycine-rice dehydrin protein. The ABA-induced expression of RAB18 was reduced following ACC application, indicating that ethylene inhibits the ABA signaling pathway. RAB18 is also e…	no	no	no	no	no	no	no	no	no	no	no	no
10	1	AT4G18280	NA	glycine-rich cell wall protein-related	no	no	no	no	bound	bound	no	no	no	no	no	no
11	1	AT5G53486	NA	unknown protein	no	no	no	no	bound	no	no	no	no	no	no	no
12	1	AT1G68620	NA	similar to unknown protein [Arabidopsis thaliana] (TAIR:AT5G16080.1); similar to CXE carboxylesterase [Actinidia deliciosa] (GB:ABB89015.1); contains InterPro domain Esterase/lipase/thioesterase; (InterPro:IPR000379); contains InterPro domain Alpha/beta hydrolase fold-3; (InterPro:IPR013094)	no	no	no	no	bound	bound	no	no	no	no	no	no
13	1	AT2G39210	NA	nodulin family protein; similar to nodulin family protein [Arabidopsis thaliana] (TAIR:AT2G28120.1); similar to putative nodule-specific protein [Oryza sativa (japonica cultivar-group)] (GB:AAO37543.1); similar to nitrate and chloride transporter [Glycine max] (GB:AAW51884.1); similar to putative nodule-specific protein [Oryza sativa (japonica cultivar-group)] (GB:BAC83908.1); contains InterPro d…	no	no	no	no	no	no	no	no	no	no	no	no
14	1	AT3G25620	ABCG21	ABC transporter family protein; Identical to White-brown complex homolog protein 21 (WBC21) [Arabidopsis Thaliana] (GB:Q7XA72;GB:Q9LI82); similar to ABC transporter family protein [Arabidopsis thaliana] (TAIR:AT1G31770.1); similar to ABC transporter-like protein [Brassica rapa] (GB:ABB97034.1); contains InterPro domain AAA ATPase; (InterPro:IPR003593); contains InterPro domain ABC transporter rel…	no	no	no	no	no	bound	no	no	no	no	no	no
15	1	AT1G23550	SRO2	Encodes a protein with similarity to RCD1 but without the WWE domain. The protein does have a PARP signature upstream of the C-terminal protein interaction domain. The PARP signature may bind NAD+ and attach the ADP-ribose-moiety from NAD+ to the target molecule. Its presence suggests a role for the protein in ADP ribosylation.	no	no	no	no	bound	no	no	no	no	no	no	no
16	1	AT5G67370	NA	similar to unknown protein [Arabidopsis thaliana] (TAIR:AT5G11840.1); similar to Protein of unknown function DUF1230 [Medicago truncatula] (GB:ABE85761.1); contains InterPro domain Protein of unknown function DUF1230; (InterPro:IPR009631)	no	no	no	no	bound	bound	no	no	no	no	no	no
17	1	AT3G45730	NA	unknown protein	no	no	no	no	no	no	no	no	no	no	no	no
18	1	AT5G51890	NA	encodes peroxidase involved in the lignification of tracheary elements (TE) in roots	no	no	no	no	bound	bound	bound	no	no	no	no	no
19	1	AT1G52855	NA	similar to unknown protein [Arabidopsis thaliana] (TAIR:AT2G20835.1); similar to Os07g0564200 [Oryza sativa (japonica cultivar-group)] (GB:NP_001060002.1)	no	no	no	no	no	bound	no	no	no	no	no	no
20	1	AT1G01380	ETC1	ETC1 is involved in trichome and root hair patterning in Arabidopsis.	no	no	no	no	no	no	no	no	no	no	no	no
21	1	AT1G69870	NRT1.7	proton-dependent oligopeptide transport (POT) family protein; similar to proton-dependent oligopeptide transport (POT) family protein [Arabidopsis thaliana] (TAIR:AT1G27080.1); similar to Os03g0687000 [Oryza sativa (japonica cultivar-group)] (GB:NP_001050937.1); similar to nitrate transporter NRT1-5 [Glycine max] (GB:BAB19760.1); similar to Os01g0913300 [Oryza sativa (japonica cultivar-group)] (G…	no	no	no	no	bound	bound	no	no	no	no	no	no
22	1	AT3G62020	GLP10	germin-like protein (GLP10)	no	no	no	no	bound	no	no	no	no	no	no	no
23	1	AT3G27200	NA	plastocyanin-like domain-containing protein; similar to plastocyanin-like domain-containing protein [Arabidopsis thaliana] (TAIR:AT5G07475.1); similar to blue copper-binding protein homolog [Triticum aestivum] (GB:AAD10251.1); contains InterPro domain Cupredoxin; (InterPro:IPR008972); contains InterPro domain Plastocyanin-like; (InterPro:IPR003245)	no	no	no	no	bound	bound	bound	no	bound	no	no	no
24	1	AT4G35350	XCP1	tracheary element vacuolar protein	no	no	no	no	no	no	no	no	no	no	no	no
25	1	AT1G32100	ATPRR1, PRR1	encodes a protein whose sequence is similar to pinoresinol-lariciresinol reductase from pine.	no	no	no	no	no	no	no	no	no	no	no	no
26	1	AT1G11190	BFN1, ENDO1	bifunctional nuclease that acts on both RNA and DNA involved in nucleic acid degradation to facilitate nucleotide and phosphate recovery during senescence	no	no	no	no	bound	bound	no	no	no	no	no	no
27	1	AT3G61380	NA	similar to unknown protein [Arabidopsis thaliana] (TAIR:AT2G45900.1); similar to conserved hypothetical protein [Medicago truncatula] (GB:ABD32828.1); contains domain PHOSPHATIDYLINOSITOL N-ACETYLGLUCOSAMINYLTRANSFERASE SUBUNIT P (DOWN SYNDROME CRITICAL REGION PROTEIN 5)-RELATED (PTHR21726); contains domain RNASE H1 SMALL SUBUNIT (AYP1)-RELATED (PTHR21726:SF4)	no	no	no	no	no	no	no	no	no	no	no	no
28	1	AT1G23040	NA	hydroxyproline-rich glycoprotein family protein; similar to proline-rich family protein [Arabidopsis thaliana] (TAIR:AT1G70990.1); similar to OSJNBa0006B20.16 [Oryza sativa (japonica cultivar-group)] (GB:CAE02748.2); similar to H0315A08.9 [Oryza sativa (indica cultivar-group)] (GB:CAH67579.1); contains InterPro domain Glutelin; (InterPro:IPR000480)	no	no	no	no	no	no	no	no	no	no	no	no
29	1	AT2G30550	NA	lipase class 3 family protein; similar to lipase class 3 family protein [Arabidopsis thaliana] (TAIR:AT1G06800.1); similar to Os01g0900400 [Oryza sativa (japonica cultivar-group)] (GB:NP_001045105.1); similar to putative DAD1 [Oryza sativa (japonica cultivar-group)] (GB:BAB89948.1); similar to Os05g0390000 [Oryza sativa (japonica cultivar-group)] (GB:NP_001055438.1); contains InterPro domain Este…	no	no	no	no	no	no	no	no	no	no	no	no
30	1	AT4G24000	ATCSLG2, CSLG2	encodes a protein similar to cellulose synthase	no	no	no	bound	bound	bound	bound	bound	no	no	no	no
31	1	AT2G28760	UXS6	UXS6; similar to UXS5 (UDP-Xyl synthase 5), catalytic [Arabidopsis thaliana] (TAIR:AT3G46440.2); similar to UXS3 (UDP-GLUCURONIC ACID DECARBOXYLASE) [Arabidopsis thaliana] (TAIR:AT5G59290.2); similar to UDP-glucuronic acid decarboxylase 3 [Populus tomentosa] (GB:AAX37336.1); similar to putative UDP-glucuronate decarboxylase 2 [Nicotiana tabacum] (GB:AAT40108.1); similar to dTDP-glucose 4-6-dehydr…	no	no	no	no	no	no	no	no	no	no	no	no
32	1	AT1G52342	NA	NA	no	no	no	no	no	no	no	no	no	no	no	no
33	1	AT3G48280	CYP71A25	putative cytochrome P450	no	no	no	no	no	no	no	no	no	no	no	no
34	1	AT5G61340	NA	similar to unknown protein [Arabidopsis thaliana] (TAIR:AT1G26650.1); similar to Os12g0577200 [Oryza sativa (japonica cultivar-group)] (GB:NP_001067114.1); similar to hypothetical protein [Oryza sativa (japonica cultivar-group)] (GB:BAC55692.1); similar to Os12g0507400 [Oryza sativa (japonica cultivar-group)] (GB:NP_001066845.1)	no	no	no	no	no	no	no	no	no	no	no	no
35	1	AT4G18580	NA	unknown protein	no	no	no	no	no	bound	no	no	no	no	no	no
36	1	AT2G27420	NA	cysteine proteinase, putative; similar to cysteine proteinase, putative [Arabidopsis thaliana] (TAIR:AT3G49340.1); similar to cysteine proteinase precursor [Ipomoea batatas] (GB:AAL14199.1); contains InterPro domain Peptidase, cysteine peptidase active site; (InterPro:IPR000169); contains InterPro domain Peptidase C1A, papain; (InterPro:IPR013128); contains InterPro domain Proteinase inhibitor I2…	no	no	no	no	no	no	no	no	no	no	no	no
37	1	AT3G07870	NA	F-box family protein; similar to F-box family protein [Arabidopsis thaliana] (TAIR:AT3G23880.1); similar to Cyclin-like F-box; F-box protein interaction domain [Medicago truncatula] (GB:ABE89134.1); contains InterPro domain Cyclin-like F-box; (InterPro:IPR001810); contains InterPro domain Galactose oxidase, central; (InterPro:IPR011043); contains InterPro domain F-box associated type 1; (InterPro…	no	no	no	no	no	no	no	no	no	no	no	no
38	1	AT4G22390	NA	F-box family protein-related; similar to F-box family protein [Arabidopsis thaliana] (TAIR:AT4G12560.2); similar to Cyclin-like F-box; F-box protein interaction domain [Medicago truncatula] (GB:ABE85962.1); contains InterPro domain Galactose oxidase, central; (InterPro:IPR011043); contains InterPro domain F-box associated type 1; (InterPro:IPR006527)	no	no	no	no	no	no	no	no	no	no	no	no
39	1	AT4G08160	NA	Encodes a putative glycosyl hydrolase family 10 protein (xylanase).	bound	no	no	no	bound	no	bound	no	no	no	no	no
40	1	AT1G26820	RNS3	Encodes ribonuclease RNS3.	no	no	no	no	no	no	no	no	no	no	no	no
41	1	AT4G14560	AXR5, IAA1	auxin (indole-3-acetic acid) induced gene (IAA1) encoding a short-lived nuclear-localized transcriptional regulator protein.	no	no	no	no	no	bound	no	no	no	no	no	no
42	1	AT5G35480	NA	unknown protein	no	no	no	no	no	no	no	no	no	no	no	no
43	1	AT5G14740	BETA, CA18, CA2	Encodes a beta carbonic anhydrase likely to be localized in the cytoplasm. Expression of its mRNA is seen in etiolated seedlings and points to a possible nonphotosynthetic role for this isoform.	no	no	no	no	no	no	no	no	no	no	no	no
44	1	AT1G58070	NA	similar to Os11g0195800 [Oryza sativa (japonica cultivar-group)] (GB:NP_001067427.1); similar to hypothetical protein LOC_Os12g08160 [Oryza sativa (japonica cultivar-group)] (GB:ABA95958.1)	no	no	no	no	no	no	no	no	no	no	no	no
45	1	AT5G60860	AtRABA1f, RABA1f	AtRABA1f (Arabidopsis Rab GTPase homolog A1f); GTP binding; similar to AtRABA1g (Arabidopsis Rab GTPase homolog A1g), GTP binding [Arabidopsis thaliana] (TAIR:AT3G15060.1); similar to GTP-binding protein [Pisum sativum] (GB:BAA02112.1); similar to Os05g0564400 [Oryza sativa (japonica cultivar-group)] (GB:NP_001056333.1); contains InterPro domain Small GTP-binding protein domain; (InterPro:IPR0052…	no	no	no	no	no	bound	no	no	no	no	no	no
46	1	AT5G25840	NA	similar to unknown protein [Arabidopsis thaliana] (TAIR:AT1G79770.1); similar to Os06g0554200 [Oryza sativa (japonica cultivar-group)] (GB:NP_001057846.1); similar to Os01g0199700 [Oryza sativa (japonica cultivar-group)] (GB:NP_001042311.1); similar to hypothetical protein [Oryza sativa (japonica cultivar-group)] (GB:BAD26169.1); contains InterPro domain Protein of unknown function DUF1677, plant…	no	no	no	no	no	no	no	no	no	no	no	no
47	1	AT2G39350	ABCG1	ABC transporter family protein; Identical to White-brown complex homolog protein 1 (WBC1) [Arabidopsis Thaliana] (GB:O80946); similar to ABC transporter family protein [Arabidopsis thaliana] (TAIR:AT5G13580.1); similar to ABC transporter family protein [Arabidopsis thaliana] (TAIR:AT3G55090.1); similar to ABC transporter family protein [Arabidopsis thaliana] (TAIR:AT3G53510.1); similar to unnamed…	no	no	no	no	bound	bound	no	no	no	no	no	no
48	1	AT3G21670	NA	nitrate transporter (NTP3); similar to nitrate transporter (NTP2) [Arabidopsis thaliana] (TAIR:AT2G26690.1); similar to Os02g0580900 [Oryza sativa (japonica cultivar-group)] (GB:NP_001047240.1); similar to nitrate transporter [Prunus persica] (GB:BAC81420.1); similar to nitrate transporter [Prunus persica] (GB:BAD22820.1); contains InterPro domain TGF-beta receptor, type I/II extracellular region…	no	no	no	no	no	no	no	no	no	no	no	no
49	1	AT5G10380	ATRING1, RING1	zinc finger (C3HC4-type RING finger) family protein; Identical to RING-H2 finger protein ATL5F (ATL5F) [Arabidopsis Thaliana] (GB:Q9LX93); similar to zinc finger (C3HC4-type RING finger) family protein [Arabidopsis thaliana] (TAIR:AT1G72220.1); similar to Zinc finger, RING-type; RINGv [Medicago truncatula] (GB:ABE93076.1); contains InterPro domain Zinc finger, RING-type; (InterPro:IPR001841)	no	no	no	no	no	bound	no	no	no	no	no	no
50	1	AT2G44290	NA	protease inhibitor/seed storage/lipid transfer protein (LTP) family protein (YLS3); similar to lipid transfer protein-related [Arabidopsis thaliana] (TAIR:AT2G44300.1); similar to Protease inhibitor/seed storage/LTP family protein, expressed [Oryza sativa (japonica cultivar-group)] (GB:ABF94168.1); contains InterPro domain Plant lipid transfer protein/Par allergen; (InterPro:IPR000528); contains …	no	no	no	no	no	no	no	no	no	no	no	no
51	1	AT5G22250	AtCAF1b, CAF1b	CCR4-NOT transcription complex protein, putative; similar to CCR4-NOT transcription complex protein, putative [Arabidopsis thaliana] (TAIR:AT3G44260.1); similar to CCR4 associated factor 1-related protein [Capsicum annuum] (GB:ABG66307.1); contains InterPro domain Ribonuclease CAF1; (InterPro:IPR006941); contains InterPro domain Polynucleotidyl transferase, Ribonuclease H fold; (InterPro:IPR01233…	no	no	no	no	no	no	no	no	no	no	no	no
52	1	AT2G27395	NA	pseudogene of cysteine protease-related	no	no	no	no	no	no	no	no	no	no	no	no
53	1	AT2G41780	NA	unknown protein	no	no	no	no	no	no	no	no	no	no	no	no
54	1	AT1G08340	NA	rac GTPase activating protein, putative; similar to rac GTPase activating protein, putative [Arabidopsis thaliana] (TAIR:AT5G22400.1); similar to RhoGAP1 [Nicotiana tabacum] (GB:ABG85154.1); contains InterPro domain PAK-box/P21-Rho-binding; (InterPro:IPR000095); contains InterPro domain Rho GTPase activation protein; (InterPro:IPR008936); contains InterPro domain Wiscott-Aldrich syndrome, C-termi…	no	no	no	no	no	no	no	no	no	no	no	no
55	1	AT1G68570	NA	proton-dependent oligopeptide transport (POT) family protein; similar to proton-dependent oligopeptide transport (POT) family protein [Arabidopsis thaliana] (TAIR:AT3G54140.1); similar to Os06g0264500 [Oryza sativa (japonica cultivar-group)] (GB:NP_001057335.1); similar to nitrite transporter [Cucumis sativus] (GB:CAA93316.2); contains InterPro domain TGF-beta receptor, type I/II extracellular re…	no	no	no	no	bound	bound	no	no	no	no	no	no
56	1	AT4G32500	AKT5, KT5	member of Stelar K+ outward rectifying channel (SKOR) family	no	no	no	no	no	no	no	no	no	no	no	no
57	1	AT2G02990	ATRNS1, RNS1	member of the ribonuclease T2 family, responds to inorganic phosphate starvation, and inhibits production of anthocyanin. Also involved in wound-induced signaling independent of jasmonic acid.	no	no	no	no	no	no	no	no	no	no	no	no
58	1	AT3G19030	NA	similar to unknown protein [Arabidopsis thaliana] (TAIR:AT1G49500.1)	no	no	no	no	no	no	no	no	no	no	no	no
59	1	AT4G10850	AtSWEET7, SWEET7	nodulin MtN3 family protein; similar to nodulin MtN3 family protein [Arabidopsis thaliana] (TAIR:AT1G66770.1); similar to seven-transmembrane-domain protein 1 [Solanum lycopersicum] (GB:CAE47557.1); similar to Os02g0301100 [Oryza sativa (japonica cultivar-group)] (GB:NP_001046621.1); contains InterPro domain MtN3 and saliva related transmembrane protein; (InterPro:IPR004316)	no	no	no	no	no	no	no	no	no	no	no	no
60	1	AT2G04039	NA	similar to unknown protein [Oryza sativa (japonica cultivar-group)] (GB:BAC84849.1)	no	no	no	no	bound	bound	bound	bound	bound	no	no	direct
61	1	AT5G43330	NA	malate dehydrogenase, cytosolic, putative; Identical to Malate dehydrogenase, cytoplasmic 2 (EC 1.1.1.37) [Arabidopsis Thaliana] (GB:P57106;GB:Q9LSX3); similar to malate dehydrogenase, cytosolic, putative [Arabidopsis thaliana] (TAIR:AT1G04410.1); similar to malate dehydrogenase-like protein [Solanum tuberosum] (GB:ABC01890.1); contains InterPro domain Malate dehydrogenase; (InterPro:IPR008267); …	no	no	no	no	no	no	no	no	no	no	no	no
62	1	AT5G02090	NA	similar to unknown protein 1 [Brassica juncea] (GB:AAW23957.1)	no	no	no	no	no	no	no	no	no	no	no	no
63	1	AT5G22200	NA	harpin-induced family protein / HIN1 family protein / harpin-responsive family protein; similar to harpin-induced family protein / HIN1 family protein / harpin-responsive family protein [Arabidopsis thaliana] (TAIR:AT3G44220.1); similar to Os12g0159600 [Oryza sativa (japonica cultivar-group)] (GB:NP_001066211.1); similar to H0913C04.12 [Oryza sativa (indica cultivar-group)] (GB:CAJ86171.1); simil…	no	no	no	no	no	no	no	no	no	no	no	no
64	1	AT3G62160	NA	transferase family protein; similar to transferase family protein [Arabidopsis thaliana] (TAIR:AT1G28680.1); similar to Os01g0291500 [Oryza sativa (japonica cultivar-group)] (GB:NP_001042791.1); similar to Os05g0278500 [Oryza sativa (japonica cultivar-group)] (GB:NP_001055082.1); similar to acyltransferase [Iris x hollandica] (GB:BAE94328.1); contains InterPro domain Transferase; (InterPro:IPR003…	no	no	no	no	no	no	no	no	no	no	no	no
65	1	AT1G74670	GASA6	gibberellin-responsive protein, putative; similar to GASA4 (GAST1 PROTEIN HOMOLOG 4) [Arabidopsis thaliana] (TAIR:AT5G15230.1); similar to Gip1-like protein [Populus tomentosa] (GB:AAV84588.1); contains InterPro domain Gibberellin regulated protein; (InterPro:IPR003854)	no	no	no	no	bound	bound	no	no	no	no	no	no
66	1	AT5G25390	SHN3	encodes a member of the ERF (ethylene response factor) subfamily B-6 of ERF/AP2 transcription factor family. The protein contains one AP2 domain. There are 12 members in this subfamily including RAP2.11.	no	no	no	no	no	bound	no	no	no	no	no	no
67	1	AT1G70410	ATBCA4, BCA4, CA4	carbonic anhydrase, putative / carbonate dehydratase, putative; similar to carbonic anhydrase, putative / carbonate dehydratase, putative [Arabidopsis thaliana] (TAIR:AT1G23730.1); similar to carbonic anhydrase [Solanum lycopersicum] (GB:CAH60890.1); contains InterPro domain Carbonic anhydrase, prokaryotic and plant; (InterPro:IPR001765)	no	no	no	no	bound	bound	no	no	no	no	no	no
68	1	AT5G59580	UGT76E1	UDP-glucoronosyl/UDP-glucosyl transferase family protein; similar to UDP-glucoronosyl/UDP-glucosyl transferase family protein [Arabidopsis thaliana] (TAIR:AT5G59590.1); similar to glucuronosyl transferase homolog, ripening-related - tomato (fragment) (GB:S39507); contains InterPro domain UDP-glucuronosyl/UDP-glucosyltransferase; (InterPro:IPR002213)	no	no	no	no	bound	bound	no	no	no	no	no	no
69	1	AT4G33390	NA	similar to unknown protein [Arabidopsis thaliana] (TAIR:AT2G26570.1); similar to IMP dehydrogenase/GMP reductase [Medicago truncatula] (GB:ABE88908.1); contains InterPro domain Protein of unknown function DUF827, plant; (InterPro:IPR008545)	no	no	no	no	no	no	no	no	no	no	no	no
70	1	AT1G75750	GASA1	GA-responsive GAST1 protein homolog regulated by BR and GA antagonistically. Possibly involved in cell elongation based on expression data	no	no	no	no	no	bound	no	no	no	no	no	no
71	1	AT2G22470	AGP2, ATAGP2	Encodes arabinogalactan-protein (AGP2).	no	no	no	no	no	no	no	no	no	no	no	no
72	1	AT5G25310	NA	exostosin family protein; similar to unknown protein [Arabidopsis thaliana] (TAIR:AT5G03795.1); similar to Exostosin-like [Medicago truncatula] (GB:ABE81786.1); contains InterPro domain Exostosin-like; (InterPro:IPR004263)	no	no	no	no	no	no	no	no	no	no	no	no
73	1	AT5G37260	CIR1, RVE2	myb family transcription factor; similar to myb family transcription factor [Arabidopsis thaliana] (TAIR:AT5G17300.1); similar to MYB transcription factor MYB173 [Glycine max] (GB:ABH02863.1); contains InterPro domain Homeodomain-related; (InterPro:IPR012287); contains InterPro domain Homeodomain-like; (InterPro:IPR009057); contains InterPro domain Myb-like DNA-binding region, SHAQKYF class; (Int…	no	no	no	no	bound	bound	no	no	no	no	no	no
74	1	AT5G39610	ANAC092, ATNAC2, ATNAC6, NAC2, NAC6, ORE1	Encodes a transcription factor. This gene is upregulated in response to salt stress in wildtype as well as NTHK1 transgenic lines although in the latter case the induction was drastically reduced. It was also upregulated by ABA, ACC and NAA treatment, although in the latter two cases, the induction occurred relatively late when compared with NaCl or ABA treatments. Note: this protein (AtNAC6) on …	no	no	no	no	no	no	no	no	no	no	no	no
75	1	AT3G56360	NA	similar to unknown protein [Arabidopsis thaliana] (TAIR:AT5G05250.1); similar to unknown protein [Oryza sativa (japonica cultivar-group)] (GB:AAP03420.1)	no	no	no	no	no	no	no	no	no	no	no	no
76	1	AT4G13345	MEE55	MEE55 (maternal effect embryo arrest 55); similar to TMS membrane family protein / tumour differentially expressed (TDE) family protein [Arabidopsis thaliana] (TAIR:AT3G24460.1); similar to TMS membrane protein/tumour differentially expressed protein [Medicago truncatula] (GB:ABE91594.1); contains InterPro domain TMS membrane protein/tumour differentially expressed protein; (InterPro:IPR005016)	no	no	no	no	no	no	no	no	no	no	no	no
77	1	AT1G73870	NA	zinc finger (B-box type) family protein; Identical to Zinc finger protein CONSTANS-LIKE 7 (COL7) [Arabidopsis Thaliana] (GB:Q9C9A9;GB:Q5XF76); similar to zinc finger (B-box type) family protein [Arabidopsis thaliana] (TAIR:AT1G25440.1); similar to zinc finger protein-like [Oryza sativa (japonica cultivar-group)] (GB:BAD54363.1); similar to Os03g0711100 [Oryza sativa (japonica cultivar-group)] (GB…	no	no	no	no	no	no	no	no	no	no	no	no
78	1	AT3G21550	AtDMP2, DMP2	similar to unknown protein [Arabidopsis thaliana] (TAIR:AT3G21520.1); similar to Os07g0645300 [Oryza sativa (japonica cultivar-group)] (GB:NP_001060454.1); similar to Os03g0370400 [Oryza sativa (japonica cultivar-group)] (GB:NP_001050198.1); similar to unknown protein [Oryza sativa (japonica cultivar-group)] (GB:AAU10653.1); contains InterPro domain Protein of unknown function DUF679; (InterPro:I…	no	no	no	no	bound	bound	no	no	no	no	no	no
79	1	AT1G13470	NA	similar to unknown protein [Arabidopsis thaliana] (TAIR:AT1G13520.1); similar to hypothetical protein [Oryza sativa (japonica cultivar-group)] (GB:BAC99699.1); contains InterPro domain Protein of unknown function DUF1262; (InterPro:IPR010683)	no	no	no	no	no	no	no	no	no	no	no	no
80	1	AT5G23660	AtSWEET12, MTN3, SWEET12	homolog of the Medicago nodulin MTN3	no	no	no	no	no	no	no	no	no	no	no	no
81	1	AT5G03170	ATFLA11, FLA11	FLA11 (fasciclin-like arabinogalactan-protein 11); Identical to Fasciclin-like arabinogalactan protein 11 precursor (FLA11) [Arabidopsis Thaliana] (GB:Q8LEJ6;GB:Q9LYW8); similar to FLA12 (fasciclin-like arabinogalactan-protein 12) [Arabidopsis thaliana] (TAIR:AT5G60490.1); similar to fasciclin-like AGP 13 [Populus alba x Populus tremula] (GB:AAT37956.1); contains InterPro domain Beta-Ig-H3/fascic…	no	no	no	no	no	no	no	no	no	no	no	no
82	1	AT1G75280	NA	isoflavone reductase, putative, identical to SP:P52577 Isoflavone reductase homolog P3 (EC 1.3.1.-) {Arabidopsis thaliana}; contains Pfam profile PF02716: isoflavone reductase. Involved in response to oxidative stress.	no	no	no	no	no	no	no	no	no	no	no	no
83	1	AT5G02180	NA	amino acid transporter family protein; similar to amino acid transporter family protein [Arabidopsis thaliana] (TAIR:AT3G09330.1); similar to amino acid transporter family protein [Arabidopsis thaliana] (TAIR:AT3G09340.1); similar to amino acid transporter family protein [Arabidopsis thaliana] (TAIR:AT5G02170.1); similar to Os12g0574000 [Oryza sativa (japonica cultivar-group)] (GB:NP_001067099.1)…	no	no	no	no	bound	bound	no	no	no	no	no	no
84	1	AT5G17300	RVE1	myb family transcription factor; similar to myb family transcription factor [Arabidopsis thaliana] (TAIR:AT5G37260.1); similar to putative At5g37260 [Lycopersicon peruvianum] (GB:AAX44338.1); contains InterPro domain Homeodomain-related; (InterPro:IPR012287); contains InterPro domain Homeodomain-like; (InterPro:IPR009057); contains InterPro domain Myb-like DNA-binding region, SHAQKYF class; (Inte…	no	no	no	no	no	bound	no	no	no	no	no	no
85	1	AT5G11190	SHN2	encodes a member of the ERF (ethylene response factor) subfamily B-6 of ERF/AP2 transcription factor family. The protein contains one AP2 domain. There are 12 members in this subfamily including RAP2.11.	no	no	no	no	no	bound	no	no	no	no	no	no
86	1	AT3G51220	NA	similar to unknown protein [Arabidopsis thaliana] (TAIR:AT2G17940.1); similar to F10A5.8 [Medicago truncatula] (GB:ABE81388.1); contains InterPro domain Protein of unknown function DUF827, plant; (InterPro:IPR008545)	no	no	no	no	no	no	no	no	no	no	no	no
87	1	AT4G31330	NA	similar to unknown protein [Arabidopsis thaliana] (TAIR:AT5G10580.1); similar to Os09g0494600 [Oryza sativa (japonica cultivar-group)] (GB:NP_001063551.1); similar to hypothetical protein [Oryza sativa (japonica cultivar-group)] (GB:BAC55679.1); similar to Os08g0521000 [Oryza sativa (japonica cultivar-group)] (GB:NP_001062272.1); contains InterPro domain Protein of unknown function DUF599; (Inter…	no	no	no	no	no	bound	no	no	no	no	no	no
88	1	AT1G73220	AtOCT1, OCT1	sugar transporter family protein; similar to transporter-related [Arabidopsis thaliana] (TAIR:AT1G79360.1); similar to putative organic cation transport protein [Phaseolus vulgaris] (GB:AAO83155.1); contains InterPro domain Major facilitator superfamily; (InterPro:IPR007114); contains InterPro domain Major facilitator superfamily MFS_1; (InterPro:IPR011701)	no	no	no	no	no	no	no	no	no	no	no	no
89	1	AT1G24140	NA	matrixin family protein; similar to MMP (MATRIX METALLOPROTEINASE), metalloendopeptidase [Arabidopsis thaliana] (TAIR:AT1G70170.1); similar to H+-transporting two-sector ATPase, delta (OSCP) subunit; Peptidase, metallopeptidases [Medicago truncatula] (GB:ABE90189.1); contains InterPro domain Peptidase M10A and M12B, matrixin and adamalysin; (InterPro:IPR001818); contains InterPro domain Peptidase…	no	no	no	no	no	no	no	no	no	no	no	no
90	1	AT4G27435	NA	similar to unknown protein [Arabidopsis thaliana] (TAIR:AT1G52910.1); similar to fiber protein Fb34 [Gossypium barbadense] (GB:AAR07596.1); contains InterPro domain Protein of unknown function DUF1218; (InterPro:IPR009606)	no	no	no	no	bound	bound	no	no	no	no	no	no
91	1	AT2G36970	NA	UDP-glucoronosyl/UDP-glucosyl transferase family protein; similar to glycosyltransferase family protein [Arabidopsis thaliana] (TAIR:AT2G28080.1); similar to UDP-glucuronosyl/UDP-glucosyltransferase [Medicago truncatula] (GB:ABE87217.1); similar to Os10g0442300 [Oryza sativa (japonica cultivar-group)] (GB:NP_001064696.1); contains InterPro domain UDP-glucuronosyl/UDP-glucosyltransferase; (InterPr…	no	no	no	no	bound	bound	no	no	no	no	no	no
92	1	AT1G29720	NA	protein kinase family protein; similar to leucine-rich repeat family protein / protein kinase family protein [Arabidopsis thaliana] (TAIR:AT1G29740.1); similar to putative receptor-like protein kinase 2 [Glycine max] (GB:AAU10526.1); contains InterPro domain Protein kinase-like; (InterPro:IPR011009); contains InterPro domain Protein kinase; (InterPro:IPR000719); contains InterPro domain Serine/th…	no	no	no	no	no	no	no	no	no	no	no	no
93	1	AT4G02700	SULTR3;2	Arabidopsis thaliana mRNA for sulfate transporter, complete cds, SULTR3;2 (SULFATE TRANSPORTER 3;2); sulfate transporter; Identical to Sulfate transporter 3.2 (AST77) (SULTR3;2) [Arabidopsis Thaliana] (GB:O04289); similar to SULTR3,4 (SULTR3,4), sulfate transporter [Arabidopsis thaliana] (TAIR:AT3G15990.1); similar to AST91 (SULFATE TRANSPORTER 91), sulfate transporter [Arabidopsis thaliana] (TAI…	no	no	no	no	no	bound	no	no	no	no	no	no
94	1	AT4G37560	NA	formamidase, putative / formamide amidohydrolase, putative; similar to formamidase, putative / formamide amidohydrolase, putative [Arabidopsis thaliana] (TAIR:AT4G37550.1); similar to Os01g0764900 [Oryza sativa (japonica cultivar-group)] (GB:NP_001044346.1); similar to formamidase [Synechococcus sp. WH 5701] (GB:ZP_01084549.1); contains InterPro domain Acetamidase/Formamidase; (InterPro:IPR004304)	no	no	no	no	bound	bound	bound	no	no	no	no	no
95	1	AT5G07080	NA	transferase family protein; similar to transferase family protein [Arabidopsis thaliana] (TAIR:AT3G47170.1); similar to Transferase [Medicago truncatula] (GB:ABE89145.1); contains InterPro domain Transferase; (InterPro:IPR003480)	no	no	no	no	no	no	no	no	no	no	no	no
96	1	AT1G54280	NA	haloacid dehalogenase-like hydrolase family protein; Identical to Putative phospholipid-transporting ATPase 6 (EC 3.6.3.1) (Aminophospholipid flippase 6) (ALA6) [Arabidopsis Thaliana] (GB:Q9SLK6); similar to haloacid dehalogenase-like hydrolase family protein [Arabidopsis thaliana] (TAIR:AT1G17500.1); similar to haloacid dehalogenase-like hydrolase family protein [Arabidopsis thaliana] (TAIR:AT3G…	no	no	no	no	no	no	no	no	no	no	no	no
97	1	AT2G23600	ACL, ATME8, ATMES2, ME8, MES2	ACL (ACETONE-CYANOHYDRIN LYASE); hydrolase; similar to esterase, putative [Arabidopsis thaliana] (TAIR:AT2G23620.1); similar to ethylene-induced esterase [Citrus sinensis] (GB:AAK58599.1); contains InterPro domain Esterase/lipase/thioesterase; (InterPro:IPR000379); contains InterPro domain Alpha/beta hydrolase fold-1; (InterPro:IPR000073)	no	no	no	no	no	no	no	no	no	no	no	no
98	1	AT2G44230	NA	similar to unknown protein [Arabidopsis thaliana] (TAIR:AT2G44260.1); similar to Protein of unknown function DUF946, plant [Medicago truncatula] (GB:ABE82110.1); contains InterPro domain Protein of unknown function DUF946, plant; (InterPro:IPR009291)	no	no	no	no	no	no	no	no	no	no	no	no
99	1	AT1G05010	ACO4, EAT1, EFE	Encodes 1-aminocyclopropane-1-carboxylate oxidase	no	no	no	no	no	no	no	no	no	no	no	no
100	1	AT5G44030	CESA4, IRX5, NWS2	Encodes a cellulose synthase involved in secondary cell wall biosynthesis. Confers resistance towards bacterial and fungal pathogens, independent of salicylic acid, ethylene and jasmonate signaling.	no	no	no	no	bound	no	no	no	no	no	no	no
101	1	AT5G61740	ABCA10, ATATH14, ATH14	member of ATH subfamily	no	no	no	no	no	no	no	no	no	no	no	no
102	1	AT5G43450	NA	encodes a protein whose sequence is similar to ACC oxidase	no	no	no	no	no	no	no	no	no	no	no	no
103	1	AT1G01420	UGT72B3	UDP-glucoronosyl/UDP-glucosyl transferase family protein; similar to UDP-glucoronosyl/UDP-glucosyl transferase family protein [Arabidopsis thaliana] (TAIR:AT1G01390.1); similar to UDP-glucoronosyl/UDP-glucosyl transferase family protein [Arabidopsis thaliana] (TAIR:AT4G01070.1); similar to Hydroquinone glucosyltransferase (Arbutin synthase) (GB:Q9AR73); contains InterPro domain UDP-glucuronosyl/U…	no	no	no	no	bound	bound	no	no	no	no	no	no
104	1	AT3G61630	CRF6	CRF6 encodes one of the six cytokinin response factors. CRF5 belongs to the AP2/ERF superfamily of the transcriptional factors. CRF proteins rapidly relocalize to the nucleus in response to cytokinin. Analysis of loos-of-function mutants revealed that the CRFs function redundantly to regulate the development of embryos, cotyledons and leaves.	no	no	no	no	bound	bound	no	no	no	no	no	no
105	1	AT2G38300	NA	DNA binding / transcription factor; similar to myb family transcription factor [Arabidopsis thaliana] (TAIR:AT2G40260.1); similar to myb-like DNA-binding domain, SHAQKYF class, putative [Medicago truncatula] (GB:ABE91131.1); contains InterPro domain Homeodomain-like; (InterPro:IPR009057); contains InterPro domain Myb-like DNA-binding region, SHAQKYF class; (InterPro:IPR006447); contains InterPro …	no	no	no	no	no	no	no	no	no	no	no	no
106	1	AT3G16650	NA	PP1/PP2A phosphatases pleiotropic regulator 2 (PRL2); Identical to PP1/PP2A phosphatases pleiotropic regulator PRL2 (PRL2) [Arabidopsis Thaliana] (GB:Q39190;GB:Q940Q7;GB:Q9LUR9); similar to PRL1 (PLEIOTROPIC REGULATORY LOCUS 1), nucleotide binding [Arabidopsis thaliana] (TAIR:AT4G15900.1); similar to PP1/PP2A phosphatases pleiotropic regulator PRL1, putative, expressed [Oryza sativa (japonica cul…	no	no	no	no	no	no	no	no	no	no	no	no
107	1	AT2G38320	TBL34	similar to unknown protein [Arabidopsis thaliana] (TAIR:AT5G01620.2); similar to expressed protein [Oryza sativa (japonica cultivar-group)] (GB:ABF95402.1); similar to Os03g0817500 [Oryza sativa (japonica cultivar-group)] (GB:NP_001051701.1); similar to Os11g0107000 [Oryza sativa (japonica cultivar-group)] (GB:NP_001065543.1); contains InterPro domain Protein of unknown function DUF231, plant; (I…	no	no	bound	no	bound	no	no	no	no	no	no	no
108	1	AT2G22190	TPPE	trehalose-phosphatase; similar to trehalose-6-phosphate phosphatase, putative [Arabidopsis thaliana] (TAIR:AT4G39770.1); similar to 117M18_9 [Brassica rapa] (GB:AAZ66928.1); contains InterPro domain Trehalose-phosphatase; (InterPro:IPR003337); contains InterPro domain HAD-superfamily hydrolase subfamily IIB; (InterPro:IPR006379)	no	no	no	no	bound	bound	no	no	no	no	no	no
109	1	AT3G26165	CYP71B18	putative cytochrome P450.	no	no	no	no	no	no	no	no	no	no	no	no
110	1	AT1G62990	IXR11, KNAT7	Encodes a homeodomain transcription factor of the Knotted family. May be involved in secondary cell wall biosynthesis.Mutants have moderately irregular xylem development	no	no	no	no	bound	bound	no	no	no	no	no	no
111	1	AT1G50830	NA	similar to unknown protein [Arabidopsis thaliana] (TAIR:AT1G51538.1); similar to unknown protein [Arabidopsis thaliana] (TAIR:AT5G18510.1); similar to hypothetical protein [Oryza sativa (japonica cultivar-group)] (GB:AAO60015.1); contains InterPro domain Protein of unknown function DUF1723; (InterPro:IPR013541)	no	no	no	no	no	no	no	no	no	no	no	no
112	1	AT1G72910	NA	disease resistance protein (TIR-NBS class), putative; similar to disease resistance protein (TIR-NBS class), putative [Arabidopsis thaliana] (TAIR:AT1G72900.1); similar to TIR; Disease resistance protein; AAA ATPase [Medicago truncatula] (GB:ABD28703.1); contains InterPro domain Disease resistance protein; (InterPro:IPR000767); contains InterPro domain Toll-Interleukin receptor; (InterPro:IPR0001…	no	no	no	no	bound	bound	bound	no	no	no	no	no
113	1	AT1G07750	NA	cupin family protein; similar to cupin family protein [Arabidopsis thaliana] (TAIR:AT2G28680.1); similar to Os05g0116000 [Oryza sativa (japonica cultivar-group)] (GB:NP_001054469.1); similar to legumin-like protein [Zea mays] (GB:AAO63267.1); contains InterPro domain 11-S plant seed storage protein; (InterPro:IPR006044); contains InterPro domain Cupin 1; (InterPro:IPR006045); contains InterPro do…	no	no	no	no	no	bound	no	no	no	no	no	no
114	1	AT3G60520	NA	zinc ion binding; similar to unknown protein [Arabidopsis thaliana] (TAIR:AT1G02070.1); similar to hypothetical protein MtrDRAFT_AC151481g3v1 [Medicago truncatula] (GB:ABE86976.1); contains InterPro domain Zinc finger, FYVE/PHD-type; (InterPro:IPR011011)	no	bound	bound	bound	bound	bound	bound	bound	no	no	direct	direct
115	1	AT2G21430	NA	cysteine proteinase A494, putative / thiol protease, putative; Identical to Probable cysteine proteinase A494 precursor (EC 3.4.22.-) [Arabidopsis Thaliana] (GB:P43295;GB:Q9SJT5); similar to RD19 (RESPONSIVE TO DEHYDRATION 19), cysteine-type peptidase [Arabidopsis thaliana] (TAIR:AT4G39090.1); similar to senescence-associated cysteine protease [Brassica oleracea] (GB:AAL60581.1); contains InterPr…	no	no	no	no	no	no	no	no	no	no	no	no
116	1	AT1G73680	ALPHA	pathogen-responsive alpha-dioxygenase, putative; similar to ALPHA-DOX1 (ALPHA-DIOXYGENASE 1) [Arabidopsis thaliana] (TAIR:AT3G01420.1); similar to TPA: TPA_exp: alpha-dioxygenase 3 [Lycopersicon esculentum] (GB:DAA01542.1); similar to alpha-dioxygenase 2 [Solanum lycopersicum] (GB:CAH64542.1); similar to alpha-DOX2 [Lycopersicon esculentum] (GB:AAR05647.1); contains InterPro domain Animal haem pe…	no	no	no	no	no	no	no	no	no	no	no	no
117	1	AT5G60720	NA	similar to unknown protein [Arabidopsis thaliana] (TAIR:AT4G37080.1); similar to unknown protein [Oryza sativa (japonica cultivar-group)] (GB:AAP44737.1); contains InterPro domain Protein of unknown function DUF547; (InterPro:IPR006869)	no	no	no	no	no	no	no	no	no	no	no	no
118	1	AT2G04850	NA	auxin-responsive protein-related; similar to auxin-responsive family protein [Arabidopsis thaliana] (TAIR:AT3G25290.2); similar to Hypothetical protein [Oryza sativa (japonica cultivar-group)] (GB:AAN59777.1); similar to Os03g0194300 [Oryza sativa (japonica cultivar-group)] (GB:NP_001049250.1); contains InterPro domain Protein of unknown function DUF568, DOMON-like; (InterPro:IPR007613); contains…	no	no	no	no	no	no	no	no	no	no	no	no
119	1	AT5G65300	NA	similar to Avr9/Cf-9 rapidly elicited protein 75 [Nicotiana tabacum] (GB:AAG43558.1)	no	no	no	no	bound	bound	no	no	no	no	no	no
120	1	AT5G13170	AtSWEET15, SAG29, SWEET15	nodulin MtN3 family protein; similar to MTN3 (ARABIDOPSIS HOMOLOG OF MEDICAGO TRUNCATULA MTN3) [Arabidopsis thaliana] (TAIR:AT5G23660.1); similar to MtN3 [Medicago truncatula] (GB:CAA69976.1); contains InterPro domain MtN3 and saliva related transmembrane protein; (InterPro:IPR004316)	no	no	no	no	bound	bound	no	no	no	no	no	no
121	1	AT5G04470	SIM	Encodes a novel nuclear 14-kD protein containing a cyclin binding motif and a motif found in ICK/KRP cell cycle inhibitor proteins. It is required for coordinating cell division and cell differentiation during the development of Arabidopsis trichomes, playing a key role in the mitosis-to-endoreduplication transition. It interacts with D-type cyclins in vivo., similar to unknown protein [Arabidops…	no	no	no	no	bound	no	no	no	no	no	no	no
122	1	AT1G20470	NA	auxin-responsive family protein; similar to auxin-responsive family protein [Arabidopsis thaliana] (TAIR:AT1G76190.1); similar to auxin-induced SAUR-like protein [Capsicum annuum] (GB:AAM12781.1); contains InterPro domain Auxin responsive SAUR protein; (InterPro:IPR003676)	no	no	no	no	no	no	no	no	no	no	no	no
123	1	AT4G05020	NDB2	NDB2 (NAD(P)H DEHYDROGENASE B2); disulfide oxidoreductase; similar to NDB1 (NAD(P)H DEHYDROGENASE B1), NADH dehydrogenase/ disulfide oxidoreductase [Arabidopsis thaliana] (TAIR:AT4G28220.1); similar to NDB4 (NAD(P)H DEHYDROGENASE B4), NADH dehydrogenase [Arabidopsis thaliana] (TAIR:AT2G20800.1); similar to pyridine nucleotide-disulphide oxidoreductase family protein [Arabidopsis thaliana] (TAIR:A…	no	no	no	no	no	no	no	no	no	no	no	no
124	1	AT5G54690	GAUT12, IRX8, LGT6	Encodes a protein with putative galacturonosyltransferase activity. Mutants defective in this gene displayed a notable reduction in xylose (>50%) in the cell walls from stems and roots and a reduction in cellulose (~25%).	no	no	no	no	no	no	no	no	no	no	no	no
125	1	AT5G67140	NA	F-box family protein; similar to F-box family protein [Arabidopsis thaliana] (TAIR:AT1G21410.1); similar to Os06g0166000 [Oryza sativa (japonica cultivar-group)] (GB:NP_001056911.1); similar to F-box family protein-like [Oryza sativa (japonica cultivar-group)] (GB:BAD67597.1); contains InterPro domain Cyclin-like F-box; (InterPro:IPR001810); contains InterPro domain Leucine-rich repeat, cysteine-…	no	no	no	no	no	no	no	no	no	no	no	no
126	1	AT2G22990	SCPL8, SNG1	sinapoylglucose:malate sinapoyltransferase. Catalyzes the formation of sinapoylmalate from sinapoylglucose. Mutants accumulate excess sinapoylglucose.	no	no	no	no	bound	bound	no	no	no	no	no	no
127	1	AT5G49730	ATFRO6, FRO6	Encodes a putative ferric chelate reductase. Its mRNA is expressed in green aerial tissues (shoot, flower and cotyledon) in a light- and cell differentiation-specific manner. However, in vitro assays in yeast have not shown ferric chelate reductase activity for this protein. T	no	no	no	no	no	no	no	no	no	no	no	no
128	1	AT3G11480	ATBSMT1, BSMT1	The gene encodes a SABATH methyltransferase that methylates both salicylic acid and benzoic acid. It is highly expressed in flowers, induced by biotic and abiotic stress and thought to be involved in direct defense mechanism.	no	no	no	no	no	bound	no	no	no	no	no	no
129	1	AT2G44300	NA	lipid transfer protein-related; similar to protease inhibitor/seed storage/lipid transfer protein (LTP) family protein (YLS3) [Arabidopsis thaliana] (TAIR:AT2G44290.1); similar to Protease inhibitor/seed storage/LTP family protein, expressed [Oryza sativa (japonica cultivar-group)] (GB:ABF94168.1); contains InterPro domain Plant lipid transfer protein/Par allergen; (InterPro:IPR000528); contains …	no	no	no	no	no	no	no	no	no	no	no	no
130	1	AT3G04210	NA	disease resistance protein (TIR-NBS class), putative; similar to disease resistance protein (TIR-NBS-LRR class), putative [Arabidopsis thaliana] (TAIR:AT5G38340.1); similar to disease resistance protein (TIR-NBS-LRR class), putative [Arabidopsis thaliana] (TAIR:AT2G14080.1); similar to disease resistance protein (TIR-NBS-LRR class), putative [Arabidopsis thaliana] (TAIR:AT3G04220.1); similar to d…	no	no	no	no	no	no	no	no	no	no	no	no
131	1	AT1G43790	TED6	similar to hydroxyproline-rich glycoprotein family protein [Arabidopsis thaliana] (TAIR:AT5G48920.1)	no	no	no	no	no	no	no	no	no	no	no	no
132	1	AT2G27740	NA	similar to unknown protein [Arabidopsis thaliana] (TAIR:AT2G36410.2); similar to hypothetical protein [Ipomoea trifida] (GB:AAS79606.1); contains InterPro domain Protein of unknown function DUF662; (InterPro:IPR007033)	no	no	no	no	no	no	no	no	no	no	no	no
133	1	AT4G04020	FIB	Fibrillin precursor protein. The fibrillin preprotein, but not the mature protein interacts with ABI2. Regulated by abscisic acid response regulators. Involved in abscisic acid-mediated photoprotection.	no	no	no	no	bound	bound	no	no	no	no	no	no
134	1	AT3G26140	NA	glycosyl hydrolase family 5 protein / cellulase family protein; similar to glycosyl hydrolase family 5 protein / cellulase family protein [Arabidopsis thaliana] (TAIR:AT1G13130.1); similar to OSIGBa0158F13.11 [Oryza sativa (indica cultivar-group)] (GB:CAH66880.1); similar to Os04g0480900 [Oryza sativa (japonica cultivar-group)] (GB:NP_001053105.1); similar to H0510A06.1 [Oryza sativa (indica cult…	no	no	no	no	no	no	no	no	no	no	no	no
135	1	AT2G16720	ATMYB7, ATY49, MYB7	Encodes a member of MYB3R- and R2R3- type MYB- encoding genes	no	no	no	no	no	no	no	no	no	no	no	no
136	1	AT4G23010	ATUTR2, UTR2	ATUTR2/UTR2 (UDP-GALACTOSE TRANSPORTER 2); similar to unknown protein [Arabidopsis thaliana] (TAIR:AT1G12600.1); similar to hypothetical protein LOC664769 [Danio rerio] (GB:NP_001035084.1); similar to Os03g0118200 [Oryza sativa (japonica cultivar-group)] (GB:NP_001048771.1); contains InterPro domain UAA transporter; (InterPro:IPR013657)	no	no	no	bound	bound	bound	bound	bound	bound	no	no	no
137	1	AT3G14170	NA	similar to unknown protein [Arabidopsis thaliana] (TAIR:AT3G19610.1); similar to Os09g0516700 [Oryza sativa (japonica cultivar-group)] (GB:NP_001063674.1); similar to Os03g0181800 [Oryza sativa (japonica cultivar-group)] (GB:NP_001049172.1); similar to unknown protein [Oryza sativa (japonica cultivar-group)] (GB:BAD44860.1); contains InterPro domain Nucleic acid-binding, OB-fold; (InterPro:IPR008…	no	no	no	no	no	no	no	no	no	no	no	no
138	1	AT1G79620	NA	leucine-rich repeat transmembrane protein kinase, putative; similar to leucine-rich repeat transmembrane protein kinase, putative [Arabidopsis thaliana] (TAIR:AT5G49780.1); similar to leucine-rich repeat transmembrane protein kinase, putative [Arabidopsis thaliana] (TAIR:AT5G49770.1); similar to leucine-rich repeat family protein / protein kinase family protein [Arabidopsis thaliana] (TAIR:AT5G49…	no	no	no	no	no	no	bound	bound	no	no	no	no
139	1	AT1G51440	NA	lipase class 3 family protein; similar to lipase class 3 family protein [Arabidopsis thaliana] (TAIR:AT2G30550.2); similar to Os01g0651800 [Oryza sativa (japonica cultivar-group)] (GB:NP_001043734.1); similar to Lipase, putative [Oryza sativa (japonica cultivar-group)] (GB:AAX96672.1); similar to Os05g0390000 [Oryza sativa (japonica cultivar-group)] (GB:NP_001055438.1); contains InterPro domain E…	no	no	no	no	no	no	no	no	no	no	no	no
140	1	AT5G41410	BEL1	Homeodomain protein involved in ovule morphogenesis.	no	bound	bound	bound	bound	bound	no	no	no	no	no	no
141	1	AT1G03920	NA	protein kinase, putative; similar to kinase [Arabidopsis thaliana] (TAIR:AT2G20470.1); similar to protein kinase, putative [Arabidopsis thaliana] (TAIR:AT3G23310.1); similar to protein kinase family protein [Arabidopsis thaliana] (TAIR:AT4G14350.3); similar to protein kinase MK6 [Mesembryanthemum crystallinum] (GB:CAB82852.1); similar to protein kinase [Nicotiana tabacum] (GB:CAA50374.1); similar…	no	no	no	no	bound	bound	no	no	no	no	no	no
142	1	AT1G71770	PAB5	Encodes a Class I polyA-binding protein. Expressed in floral organs. Binds polyA sepharose in vitro.	no	no	no	no	no	no	no	no	no	no	no	no
143	1	AT1G22690	NA	gibberellin-responsive protein, putative; similar to GASA2 (GAST1 PROTEIN HOMOLOG 2) [Arabidopsis thaliana] (TAIR:AT4G09610.1); similar to snakin2 [Solanum tuberosum] (GB:CAC44012.1); contains InterPro domain Gibberellin regulated protein; (InterPro:IPR003854)	no	no	no	no	no	no	no	no	no	no	no	no
144	1	AT5G60850	OBP4	Encodes a zinc finger protein.	no	no	no	bound	bound	bound	no	no	bound	no	no	no
145	1	AT5G25890	IAA28, IAR2	encodes a protein that may be a negative regulator of lateral root formation in response to auxin. It is a member of IAA/ARF gene family and is plant-specific. Gain of function mutations in this gene suppresses lateral root formation and is resistant to inhibition of root elongation by auxin, cytokinin, and ethylene.	no	no	no	no	no	no	no	no	no	no	no	no
146	1	AT3G28270	NA	similar to AT14A [Arabidopsis thaliana] (TAIR:AT3G28290.1); similar to AT14A [Arabidopsis thaliana] (TAIR:AT3G28300.1); similar to Protein of unknown function DUF677 [Medicago truncatula] (GB:ABE78510.1); contains InterPro domain Protein of unknown function DUF677; (InterPro:IPR007749)	no	no	no	no	no	no	no	no	no	no	no	no
147	1	AT5G22270	NA	similar to unknown protein [Arabidopsis thaliana] (TAIR:AT3G11600.1); similar to H0913C04.5 [Oryza sativa (indica cultivar-group)] (GB:CAJ86164.1); similar to Os04g0415000 [Oryza sativa (japonica cultivar-group)] (GB:NP_001052757.1); similar to Os02g0536500 [Oryza sativa (japonica cultivar-group)] (GB:NP_001047044.1)	no	no	no	no	no	no	no	no	no	no	no	no
148	1	AT1G27045	NA	NA	no	no	no	no	no	no	no	no	no	no	no	no
149	1	AT5G44580	NA	similar to unknown protein [Arabidopsis thaliana] (TAIR:AT5G44582.1)	no	no	no	no	no	no	no	no	no	no	no	no
150	1	AT2G13680	ATGSL02, CALS5, GLS2	Responsible for the synthesis of callose deposited at the primary cell wall of meiocytes, tetrads and microspores. Required for exine formation during microgametogenesis and for pollen viability. Highest expression in meiocytes, tetrads, microspores and mature pollen.	no	no	no	no	no	no	no	no	no	no	no	no
151	1	AT3G16920	ATCTL2, CTL2	chitinase; similar to POM1 (POM-POM1), chitinase [Arabidopsis thaliana] (TAIR:AT1G05850.1); similar to chitinase-like protein [Gossypium hirsutum] (GB:AAQ56599.1); contains InterPro domain Glycoside hydrolase, family 19; (InterPro:IPR000726)	no	no	no	no	bound	bound	bound	bound	bound	direct	no	no
152	1	AT1G01900	ATSBT1.1, SBTI1.1	subtilase family protein; similar to subtilase family protein [Arabidopsis thaliana] (TAIR:AT5G51750.1); similar to ARA12, subtilase [Arabidopsis thaliana] (TAIR:AT5G67360.1); similar to Orn/DAP/Arg decarboxylase 2; Protease-associated PA; Proteinase inhibitor I9, subtilisin propeptide [Medicago truncatula] (GB:ABE87035.1); similar to OSIGBa0147H17.8 [Oryza sativa (indica cultivar-group)] (GB:CAH…	no	no	no	no	no	bound	no	no	no	no	no	no
153	1	AT5G56550	ATOXS3, OXS3	similar to unknown protein [Arabidopsis thaliana] (TAIR:AT4G26288.1); similar to Os02g0684400 [Oryza sativa (japonica cultivar-group)] (GB:NP_001047761.1); similar to Os02g0227100 [Oryza sativa (japonica cultivar-group)] (GB:NP_001046350.1); similar to MTD1 [Medicago truncatula] (GB:ABE81740.1)	no	no	no	no	bound	bound	no	no	no	no	no	no
154	1	AT2G15020	NA	similar to unknown protein [Arabidopsis thaliana] (TAIR:AT5G64190.1); similar to hypothetical protein [Oryza sativa (japonica cultivar-group)] (GB:AAP46203.1)	no	no	no	no	no	no	no	no	no	no	no	no
155	1	AT1G07180	ATNDI1, NDA1	Internal NAD(P)H dehydrogenase in mitochondria. The predicted protein sequence has high homology with other designated NAD(P)H DHs from microorganisms; the capacity for matrix NAD(P)H oxidation via the rotenone-insensitive pathway is significantly reduced in the Atndi1 mutant plant line; the in vitro translation product of AtNDI1 is imported into isolated mitochondria and located on the inside of…	no	no	no	bound	bound	bound	no	no	no	no	no	no
156	1	AT1G20850	XCP2	XCP2 (XYLEM CYSTEINE PEPTIDASE 2); cysteine-type peptidase/ peptidase; Identical to Xylem cysteine proteinase 2 precursor (EC 3.4.22.-) (AtXCP2) (XCP2) [Arabidopsis Thaliana] (GB:Q9LM66;GB:Q9SYQ2); similar to XCP1 (XYLEM CYSTEINE PEPTIDASE 1), cysteine-type peptidase [Arabidopsis thaliana] (TAIR:AT4G35350.1); similar to Peptidase C1A, papain [Medicago truncatula] (GB:ABE82593.1); contains InterPr…	no	no	no	no	no	bound	no	no	no	no	no	no
157	1	AT3G11750	FOLB1	dihydroneopterin aldolase, putative; Identical to Dihydroneopterin aldolase (EC 4.1.2.25) (DHNA) (FOLB1) [Arabidopsis Thaliana] (GB:Q9SF23;GB:Q6R8J1); similar to dihydroneopterin aldolase, putative [Arabidopsis thaliana] (TAIR:AT5G62980.1); similar to dihydroneopterin aldolase [Lycopersicon esculentum] (GB:AAR23754.1); contains InterPro domain Dihydroneopterin aldolase; (InterPro:IPR006157); cont…	no	no	no	no	no	bound	no	no	no	no	no	no
158	1	AT2G35830	NA	similar to unknown protein [Arabidopsis thaliana] (TAIR:AT2G35810.1); similar to hypothetical protein MtrDRAFT_AC152818g10v1 [Medicago truncatula] (GB:ABE77874.1)	no	no	no	no	no	bound	no	no	no	no	no	no
159	1	AT5G09750	HEC3	basic helix-loop-helix (bHLH) family protein; Identical to Basic helix-loop-helix protein 43 (bHLH 43) (AtbHLH043) (BHLH43) [Arabidopsis Thaliana] (GB:Q9LXD8); similar to EDA33/IND (INDEHISCENT, embryo sac development arrest 33), DNA binding / transcription factor [Arabidopsis thaliana] (TAIR:AT4G00120.1); similar to Protein INDEHISCENT (GB:O81313); contains InterPro domain Helix-loop-helix DNA-b…	no	no	no	no	no	no	no	no	no	no	no	no
160	1	AT3G60290	NA	oxidoreductase, acting on paired donors, with incorporation or reduction of molecular oxygen, 2-oxoglutarate as one donor, and incorporation of one atom each of oxygen into both donors; similar to oxidoreductase, 2OG-Fe(II) oxygenase family protein [Arabidopsis thaliana] (TAIR:AT2G44800.1); similar to Fe2+ dioxygenase-like [Capsella rubella] (GB:AAR15457.1); contains InterPro domain Isopenicillin…	no	no	no	no	bound	bound	no	no	no	no	no	no
161	1	AT5G50160	ATFRO8, FRO8	Encodes a ferric chelate reductase that is expressed in shoots and flowers.	no	no	no	no	no	bound	no	no	no	no	no	no
162	1	AT1G15960	ATNRAMP6, NRAMP6	member of Nramp2 family	no	no	no	no	bound	bound	no	no	no	no	no	no
163	1	AT2G40320	TBL33	similar to steroid hormone receptor/ transcription factor [Arabidopsis thaliana] (TAIR:AT3G11030.1); similar to unknown protein [Oryza sativa (japonica cultivar-group)] (GB:AAO60033.1); similar to Os05g0356700 [Oryza sativa (japonica cultivar-group)] (GB:NP_001055293.1); similar to Os03g0817900 [Oryza sativa (japonica cultivar-group)] (GB:NP_001051703.1); contains InterPro domain Protein of unkno…	no	no	no	no	no	no	no	no	no	no	no	no
164	1	AT5G04500	NA	a member of the Glycosyltransferase Family 64 (according to CAZy Database)	no	no	no	no	bound	bound	no	no	no	no	no	no
165	1	AT5G57520	ATZFP2, ZFP2	Encodes a zinc finger protein containing only a single zinc finger.	no	no	no	no	no	no	no	no	no	no	no	no
166	1	AT1G47410	NA	unknown protein	no	no	no	no	no	no	no	no	no	no	no	no
167	1	AT3G43430	NA	zinc finger (C3HC4-type RING finger) family protein; similar to zinc finger (C3HC4-type RING finger) family protein [Arabidopsis thaliana] (TAIR:AT5G20885.1); similar to Os02g0681200 [Oryza sativa (japonica cultivar-group)] (GB:NP_001047745.1); similar to RING-H2 protein [Medicago sativa] (GB:AAN32654.1); similar to Os04g0579200 [Oryza sativa (japonica cultivar-group)] (GB:NP_001053644.1); contai…	no	no	bound	no	bound	bound	no	no	no	no	no	no
168	1	AT4G33810	NA	glycosyl hydrolase family 10 protein; similar to glycosyl hydrolase family 10 protein [Arabidopsis thaliana] (TAIR:AT4G33820.1); similar to endo-1,4-beta-xylanase/ hydrolase, hydrolyzing O-glycosyl compounds [Arabidopsis thaliana] (TAIR:AT2G14690.1); similar to endoxylanase [Carica papaya] (GB:AAN10199.1); contains InterPro domain Glycoside hydrolase, family 10; (InterPro:IPR001000); contains Int…	no	no	no	no	no	no	no	no	no	no	no	no
169	1	AT1G55180	PLDALPHA4, PLDEPSILON	member of C2-PLD. subfamily Represents a phospholipase D (PLD) gene with four exons, hence it is a member of the alpha class. Its amino acid sequence is quite different from other PLDs, therefore it might possess unique structural and/or catalytic properties.	no	no	no	no	bound	bound	no	no	no	no	no	no
170	1	AT1G16290	NA	similar to Os02g0170900 [Oryza sativa (japonica cultivar-group)] (GB:NP_001046030.1); contains InterPro domain Lytic transglycosylase, catalytic; (InterPro:IPR008258)	no	no	no	no	no	no	no	no	no	no	no	no
171	1	AT2G32860	BGLU33	glycosyl hydrolase family 1 protein; similar to DIN2 (DARK INDUCIBLE 2), hydrolase, hydrolyzing O-glycosyl compounds [Arabidopsis thaliana] (TAIR:AT3G60140.1); similar to Glycoside hydrolase, family 1 [Medicago truncatula] (GB:ABE85996.1); contains InterPro domain Glycoside hydrolase, family 1; (InterPro:IPR001360), glycosyl hydrolase family 1 protein; similar to DIN2 (DARK INDUCIBLE 2), hydrolas…	no	no	no	no	no	no	no	no	no	no	no	no
172	1	AT1G66230	AtMYB20, MYB20	Encodes a putative transcription factor (MYB20).	no	no	no	no	no	no	no	no	no	no	no	no
173	1	AT5G39850	NA	40S ribosomal protein S9 (RPS9C); Identical to 40S ribosomal protein S9-2 (RPS9C) [Arabidopsis Thaliana] (GB:Q9FLF0); similar to 40S ribosomal protein S9 (RPS9B) [Arabidopsis thaliana] (TAIR:AT5G15200.1); similar to 40S ribosomal protein S9 [Catharanthus roseus] (GB:CAG47084.1); contains InterPro domain Ribosomal protein S4; (InterPro:IPR001912); contains InterPro domain Ribosomal protein S4/9, e…	no	no	no	no	no	no	no	no	no	no	no	no
174	1	AT1G62870	NA	similar to unknown protein [Arabidopsis thaliana] (TAIR:AT1G12380.1); similar to OSIGBa0107A02.7 [Oryza sativa (indica cultivar-group)] (GB:CAH66046.1); similar to Os02g0450000 [Oryza sativa (japonica cultivar-group)] (GB:NP_001046758.1); similar to Zinc finger, BED-type predicted [Medicago truncatula] (GB:ABE87437.1)	no	bound	bound	bound	bound	bound	no	no	bound	no	no	no
175	1	AT3G56240	CCH	CCH protein belongs to a family of eukaryotic proteins that participate in intracellular copper homeostasis by delivering this metal to the secretory pathway; mainly located along the vascular bundles of senescing leaves and petioles as well as in stem sieve elements; hypothesized to have a role in copper mobilization from decaying organs towards reproductive structures, as a result of metallopro…	no	no	no	no	no	no	no	no	no	no	no	no
176	1	AT1G52890	ANAC019, NAC019	encodes a NAC transcription factor whose expression is induced by drought, high salt, and abscisic acid. This gene binds to ERD1 promoter in vitro.	no	no	bound	no	bound	bound	no	no	no	no	no	no
177	1	AT5G62170	NA	similar to unknown protein [Arabidopsis thaliana] (TAIR:AT5G51850.1); similar to OSJNBb0085F13.7 [Oryza sativa (japonica cultivar-group)] (GB:CAE02760.2); similar to B0616E02-H0507E05.9 [Oryza sativa (indica cultivar-group)] (GB:CAH67833.1)	no	no	no	no	bound	bound	bound	bound	bound	direct	no	no
178	1	AT2G30080	ATZIP6, ZIP6	member of Fe(II) transporter isolog family. Gene expression is not regulated by iron, copper, or zinc deficiency or excess.	no	no	no	no	no	bound	no	no	no	no	no	no
179	1	AT1G01470	LEA14, LSR3	Encodes late-embryogenesis abundant protein whose mRNA levels are induced in response to wounding and light stress. Might be involved in protection against dessication.	no	no	no	no	no	no	no	no	no	no	no	no
180	1	AT5G08370	AGAL2, AtAGAL2	ATAGAL2 (ARABIDOPSIS THALIANA ALPHA-GALACTOSIDASE 2); alpha-galactosidase; similar to ATAGAL1 (ARABIDOPSIS THALIANA ALPHA-GALACTOSIDASE 1), alpha-galactosidase [Arabidopsis thaliana] (TAIR:AT5G08380.1); similar to acid alpha galactosidase 2 [Cucumis sativus] (GB:ABC88435.1); contains InterPro domain Glycoside hydrolase, family 27; (InterPro:IPR002241); contains InterPro domain Glycoside hydrolase…	no	no	no	no	no	no	no	no	no	no	no	no
181	1	AT5G03260	LAC11	putative laccase, a member of laccase family of genes (17 members in Arabidopsis).	no	no	no	no	no	no	no	no	no	no	no	no
182	1	AT3G28007	AtSWEET4, SWEET4	nodulin MtN3 family protein; similar to nodulin MtN3 family protein [Arabidopsis thaliana] (TAIR:AT4G10850.1); similar to Os01g0605700 [Oryza sativa (japonica cultivar-group)] (GB:NP_001043522.1); similar to senescence-associated protein-like [Oryza sativa (japonica cultivar-group)] (GB:BAB92465.1); contains InterPro domain MtN3 and saliva related transmembrane protein; (InterPro:IPR004316)	no	no	no	no	no	bound	no	no	no	no	no	no
183	1	AT5G23980	ATFRO4, FRO4	Encodes a ferric chelate reductase that is expressed at low levels in roots,shoots and cotyledons, but not flowers. Its transcription is regulated by FIT1.	no	no	no	no	no	no	no	no	no	no	no	no
184	1	AT5G10260	AtRABH1e, RABH1e	AtRABH1e (Arabidopsis Rab GTPase homolog H1e); GTP binding; similar to AtRABH1d (Arabidopsis Rab GTPase homolog H1d), GTP binding [Arabidopsis thaliana] (TAIR:AT2G22290.1); similar to 80A08_22 [Brassica rapa subsp. pekinensis] (GB:AAZ67607.1); contains InterPro domain Small GTP-binding protein domain; (InterPro:IPR005225); contains InterPro domain Ras small GTPase, Rab type; (InterPro:IPR003579);…	no	no	no	no	no	no	no	no	no	no	no	no
185	1	AT1G13650	NA	similar to 18S pre-ribosomal assembly protein gar2-related [Arabidopsis thaliana] (TAIR:AT2G03810.3); similar to hypothetical protein [Trypanosoma cruzi strain CL Brener] (GB:XP_813437.1)	no	no	no	no	no	no	no	no	no	no	no	no
186	1	AT5G48920	TED7	hydroxyproline-rich glycoprotein family protein; similar to leucine-rich repeat family protein / extensin family protein [Arabidopsis thaliana] (TAIR:AT3G22800.1); similar to OSJNBa0006B20.16 [Oryza sativa (japonica cultivar-group)] (GB:CAE02748.2); similar to H0315A08.9 [Oryza sativa (indica cultivar-group)] (GB:CAH67579.1); similar to Os08g0108300 [Oryza sativa (japonica cultivar-group)] (GB:NP…	no	no	no	no	no	no	no	no	no	no	no	no
187	1	AT1G33800	NA	similar to unknown protein [Arabidopsis thaliana] (TAIR:AT4G09990.1); similar to Os12g0204500 [Oryza sativa (japonica cultivar-group)] (GB:NP_001066378.1); similar to hypothetical protein MA4_111B14.64 [Musa acuminata] (GB:ABF72010.1); similar to Os11g0242600 [Oryza sativa (japonica cultivar-group)] (GB:NP_001067591.1); contains InterPro domain Protein of unknown function DUF579, plant; (InterPro…	no	no	no	no	no	no	no	no	no	no	no	no
188	1	AT1G78530	NA	protein kinase family protein; similar to leucine-rich repeat transmembrane protein kinase, putative [Arabidopsis thaliana] (TAIR:AT1G31420.1); similar to Os01g0247500 [Oryza sativa (japonica cultivar-group)] (GB:NP_001042578.1); similar to putative brassinosteroid receptor [Oryza sativa (japonica cultivar-group)] (GB:BAB18321.1); contains InterPro domain Protein kinase-like; (InterPro:IPR011009)…	no	no	no	no	no	no	no	no	no	no	no	no
189	1	AT3G19620	NA	glycosyl hydrolase family 3 protein; similar to XYL4 (beta-xylosidase 4), hydrolase, hydrolyzing O-glycosyl compounds [Arabidopsis thaliana] (TAIR:AT5G64570.1); similar to BXL2 (BETA-XYLOSIDASE 2), hydrolase, hydrolyzing O-glycosyl compounds [Arabidopsis thaliana] (TAIR:AT1G02640.1); similar to BXL3 (BETA-XYLOSIDASE 3), hydrolase, hydrolyzing O-glycosyl compounds [Arabidopsis thaliana] (TAIR:AT5G…	no	no	no	no	no	no	no	no	no	no	no	no
190	1	AT1G79180	ATMYB63, MYB63	Member of the R2R3 factor gene family.	no	no	no	no	bound	bound	bound	bound	no	no	no	no
191	1	AT4G35480	RHA3B	Encodes a putative RING-H2 finger protein RHA3b.	no	no	no	no	bound	bound	no	no	no	no	no	no
192	1	AT1G02335	GL22	GL22 (GERMIN-LIKE PROTEIN SUBFAMILY 2 MEMBER 2 PRECURSOR.); manganese ion binding / metal ion binding / nutrient reservoir; Identical to Germin-like protein subfamily 2 member 2 precursor [Arabidopsis Thaliana] (GB:Q9FZ27); similar to GLP10 (GERMIN-LIKE PROTEIN 10), manganese ion binding / metal ion binding / nutrient reservoir [Arabidopsis thaliana] (TAIR:AT3G62020.1); similar to germin-like pro…	no	no	no	no	no	bound	no	no	no	no	no	no
193	1	AT2G44260	NA	similar to unknown protein [Arabidopsis thaliana] (TAIR:AT2G44230.1); similar to unknown protein [Arabidopsis thaliana] (TAIR:AT3G01880.1); similar to unknown protein [Arabidopsis thaliana] (TAIR:AT3G01870.1); similar to Protein of unknown function DUF946, plant [Medicago truncatula] (GB:ABE82110.1); contains InterPro domain Protein of unknown function DUF946, plant; (InterPro:IPR009291)	no	no	no	no	no	no	no	no	no	no	no	no
194	1	AT4G35110	NA	similar to unknown protein [Arabidopsis thaliana] (TAIR:AT2G16900.1); similar to pEARLI 4 gene product (GB:AAC37472.1); contains InterPro domain Arabidopsis phospholipase-like; (InterPro:IPR007942)	no	no	no	no	bound	bound	no	no	no	no	no	no
195	1	AT5G57190	PSD2	phosphatidylserine decarboxylase, putative; similar to PSD2 (Phosphatidylserine decarboxylase 2) [Arabidopsis thaliana] (TAIR:AT4G25970.1); similar to phosphatidylserine decarboxylase-like [Oryza sativa (japonica cultivar-group)] (GB:BAD87120.1); similar to Os01g0959800 [Oryza sativa (japonica cultivar-group)] (GB:NP_001045461.1); contains InterPro domain Phosphatidylserine decarboxylase-related;…	no	no	no	no	bound	bound	no	no	no	no	no	no
196	1	AT2G40180	ATHPP2C5, PP2C5	protein phosphatase 2C, putative / PP2C, putative; similar to protein phosphatase 2C, putative / PP2C, putative [Arabidopsis thaliana] (TAIR:AT2G30020.1); similar to protein phosphatase 2C, putative / PP2C, putative [Arabidopsis thaliana] (TAIR:AT1G07160.1); similar to protein phosphatase 2C [Nicotiana benthamiana] (GB:BAE44121.1); similar to Avr9/Cf-9 rapidly elicited protein 284 [Nicotiana taba…	no	no	no	no	no	no	no	no	no	no	no	no
197	1	AT3G21230	4CL5	The gene encodes a 4-coumarate coenzyme A ligase being able to use sinapate as substrate. The catalytic efficiency was in the following (descending) order: p-coumaric acid, caffeic acid, 5-OH-ferulic acid, ferulic acid and sinapic acid. At4CL5 was unable to use cinnamic acid as substrate. Knockout of At4CL5 (4cl5) revealed no effect on syringyl lignin content indicating that the activity observed…	no	no	no	no	no	no	no	no	no	no	no	no
198	1	AT5G46050	ATPTR3, PTR3	ATPTR3/PTR3 (PEPTIDE TRANSPORTER PROTEIN 3); transporter; similar to proton-dependent oligopeptide transport (POT) family protein [Arabidopsis thaliana] (TAIR:AT5G46040.1); similar to putative nitrate transporter NRT1-3 [Glycine max] (GB:BAB19758.1); similar to Os10g0470700 [Oryza sativa (japonica cultivar-group)] (GB:NP_001064823.1); similar to putative peptide transport protein [Oryza sativa] (…	no	no	no	no	no	no	no	no	no	no	no	no
199	1	AT5G54585	NA	unknown protein	no	no	no	no	bound	bound	no	no	no	no	no	no
200	1	AT1G69720	HO3	Encodes a member (HO3) of the heme oxygenase family.	no	no	no	no	no	no	no	no	no	no	no	no
201	1	AT4G21650	NA	subtilase family protein; similar to subtilase family protein [Arabidopsis thaliana] (TAIR:AT4G21640.1); similar to subtilase family protein [Arabidopsis thaliana] (TAIR:AT1G32960.1); similar to subtilase family protein [Arabidopsis thaliana] (TAIR:AT4G21630.1); similar to Os09g0530800 [Oryza sativa (japonica cultivar-group)] (GB:NP_001063751.1); similar to Protease-associated PA; Proteinase inhi…	no	no	no	no	no	no	no	no	no	no	no	no
202	1	AT5G61600	ERF104	encodes a member of the ERF (ethylene response factor) subfamily B-3 of ERF/AP2 transcription factor family. The protein contains one AP2 domain. There are 18 members in this subfamily including ATERF-1, ATERF-2, AND ATERF-5.	no	no	no	no	no	bound	no	no	no	no	no	no
203	1	AT5G57685	ATGDU3, GDU3, LSB1	similar to unknown protein [Arabidopsis thaliana] (TAIR:AT4G25760.1); similar to At5g57685 [Medicago truncatula] (GB:ABE81292.1)	no	no	no	no	bound	bound	no	no	no	no	no	no
204	1	AT1G10385	NA	similar to unknown protein [Arabidopsis thaliana] (TAIR:AT5G49830.1); similar to expressed protein (with alternative splicing) [Oryza sativa (japonica cultivar-group)] (GB:AAS07222.1); similar to AT5g49830/K21G20_4 [Medicago truncatula] (GB:ABE86338.1); similar to Os07g0200000 [Oryza sativa (japonica cultivar-group)] (GB:NP_001059127.1); contains domain gb def: F14N23.28 (PTHR21426:SF4); contains…	no	no	no	no	no	no	no	no	no	no	no	no
205	1	AT5G47150	NA	YDG/SRA domain-containing protein; similar to YDG/SRA domain-containing protein [Arabidopsis thaliana] (TAIR:AT5G47160.1); similar to histone-lysine N-methyltransferase, putative [Brassica oleracea] (GB:ABD65049.1); contains InterPro domain SRA-YDG; (InterPro:IPR003105)	no	no	no	no	no	no	no	no	no	no	no	no
206	1	AT1G01180	NA	similar to unknown protein [Arabidopsis thaliana] (TAIR:AT5G19270.1); similar to hypothetical protein DshiDRAFT_0470 [Dinoroseobacter shibae DFL 12] (GB:ZP_01587119.1); similar to Os09g0518900 [Oryza sativa (japonica cultivar-group)] (GB:NP_001063691.1); contains domain no description (G3D.3.40.50.150); contains domain S-adenosyl-L-methionine-dependent methyltransferases (SSF53335)	no	no	no	no	no	no	no	no	no	no	no	no
207	1	AT3G11930	NA	universal stress protein (USP) family protein; similar to universal stress protein (USP) family protein [Arabidopsis thaliana] (TAIR:AT3G58450.1); similar to putative stress-related protein [Oryza sativa (japonica cultivar-group)] (GB:AAR87267.1); contains InterPro domain Universal stress protein (Usp); (InterPro:IPR006015); contains InterPro domain UspA; (InterPro:IPR006016)	no	no	no	no	bound	bound	no	no	no	no	no	no
208	1	AT1G66200	ATGSR2, GLN1;2, GSR2	encodes a cytosolic glutamate synthetase, this enzyme has low affinity with substrate ammonium	no	no	no	no	no	no	no	no	no	no	no	no
209	1	AT5G24580	NA	copper-binding family protein; similar to ATFP3 (Arabidopsis thaliana farnesylated protein 3) [Arabidopsis thaliana] (TAIR:AT5G63530.2); similar to PPAK motif; Heavy metal transport/detoxification protein [Medicago truncatula] (GB:ABE84491.1); contains InterPro domain Heavy metal transport/detoxification protein; (InterPro:IPR006121)	no	no	no	no	no	no	no	no	no	no	no	no
210	1	AT5G62430	CDF1	Dof-type zinc finger domain-containing protein, similar to H-protein promoter binding factor-2a GI:3386546 from (Arabidopsis thaliana). Represses expression of Constans (CO), a circadian regulator of flowering time. Interacts with LKP2 and FKF1. Expression oscillates under constant light conditions. Mainly expressed in the vasculature of cotyledons, leaves and hypocotyls, but also in stomata. Loc…	no	no	no	no	bound	bound	no	no	no	no	no	no
211	1	AT2G38170	ATCAX1, CAX1, RCI4	Encodes a high affinity vacuolar calcium antiporter. The residue His 338 is critical to Ca2+ transport activity. Disruption of CAX1 reduces manganese and zinc of shoot tissue and results in a decrease in the activity of vacuolar V-type proton ATPase.	no	no	no	no	bound	bound	no	no	no	no	no	no
212	1	AT1G21130	IGMT4	O-methyltransferase, putative; similar to O-methyltransferase, putative [Arabidopsis thaliana] (TAIR:AT1G21120.1); similar to O-methyltransferase, putative [Arabidopsis thaliana] (TAIR:AT1G21100.1); similar to O-methyltransferase, putative [Arabidopsis thaliana] (TAIR:AT1G21110.1); similar to phloroglucinol O-methyltransferase [Rosa chinensis var. spontanea] (GB:BAD18975.1); contains InterPro dom…	no	no	no	no	no	no	no	no	no	no	no	no
213	1	AT2G39855	NA	similar to unknown protein [Arabidopsis thaliana] (TAIR:AT3G55646.1)	no	no	no	no	no	no	no	no	no	no	no	no
214	1	AT2G39250	SNZ	Encodes a AP2 domain transcription factor that can repress flowering. SNZ and its paralogous gene, SCHLAFMUTZE (SMZ), share a signature with partial complementarity to the miR172 microRNA, whose precursor is induced upon flowering.	no	no	no	bound	bound	bound	no	no	bound	no	no	no
215	1	AT5G44417	NA	pseudogene, similar to CPRD2, blastp match of 42% identity and 7.0e-94 P-value to GP|13161397|dbj|BAB33033.1||AB056448 CPRD2 {Vigna unguiculata}	no	no	no	no	no	no	no	no	no	no	no	no
216	1	AT1G22710	ATSUC2, SUC2, SUT1	Encodes for a high-affinity transporter essential for phloem loading and long-distance transport. A major sucrose transporter, AtSUC2 can also transport a wide range of physiological and synthetic glucose conjugates with both &#945;- or &#946;-linkage.	no	no	no	no	no	no	no	no	no	no	no	no
217	1	AT2G20840	NA	secretory carrier membrane protein (SCAMP) family protein; similar to secretory carrier membrane protein (SCAMP) family protein [Arabidopsis thaliana] (TAIR:AT1G03550.1); similar to similarity to SCAMP37 [Pisum sativum] (GB:AAC82326.1); similar to Os01g0780500 [Oryza sativa (japonica cultivar-group)] (GB:NP_001044437.1); similar to Os07g0564600 [Oryza sativa (japonica cultivar-group)] (GB:NP_0010…	no	no	no	no	no	no	no	no	no	no	no	no
218	1	AT5G46110	APE2, TPT	mutant has Altered acclimation responses; Chloroplast Triose Phosphate Translocator	no	no	no	no	no	no	no	no	no	no	no	no
219	1	AT2G34430	LHB1B1, LHCB1.4	Photosystem II type I chlorophyll a/b-binding protein	no	no	no	bound	bound	bound	no	no	no	no	no	no
220	1	AT1G06650	NA	encodes a protein whose sequence is similar to 2-oxoglutarate-dependent dioxygenase	no	no	no	no	no	no	no	no	no	no	no	no
221	1	AT4G19200	NA	proline-rich family protein; similar to proline-rich family protein [Arabidopsis thaliana] (TAIR:AT5G45350.2); similar to Os05g0119300 [Oryza sativa (japonica cultivar-group)] (GB:NP_001054483.1); similar to hypothetical protein [Solanum lycopersicum] (GB:BAD95795.1); contains InterPro domain XYPPX repeat; (InterPro:IPR006031)	no	no	no	no	no	no	no	no	no	no	no	no
222	1	AT2G46220	NA	similar to unknown protein [Arabidopsis thaliana] (TAIR:AT1G16320.1); similar to hypothetical protein Npun02005080 [Nostoc punctiforme PCC 73102] (GB:ZP_00108317.1); similar to Os05g0215600 [Oryza sativa (japonica cultivar-group)] (GB:NP_001054933.1); similar to Os04g0613300 [Oryza sativa (japonica cultivar-group)] (GB:NP_001053853.1); contains domain NTF2-like (SSF54427)	no	no	no	no	bound	bound	no	bound	no	no	no	no
223	1	AT2G33550	NA	gt-2-related; similar to transcription factor [Arabidopsis thaliana] (TAIR:AT4G31270.1); similar to Os04g0397500 [Oryza sativa (japonica cultivar-group)] (GB:NP_001052667.1); similar to hypothetical protein [Oryza sativa (japonica cultivar-group)] (GB:BAD88196.1); similar to OSJNBa0039C07.7 [Oryza sativa (japonica cultivar-group)] (GB:CAE05151.2); contains InterPro domain Homeodomain-like; (Inter…	no	no	no	no	bound	bound	bound	bound	bound	no	no	no
224	1	AT1G12780	ATUGE1, UGE1	Encodes a UDP-glucose epimerase that catalyzes the interconversion of the sugar nucleotides UDP-glucose UDP-galactose via a UDP-4-keto-hexose intermediate. Responsive to stress.	no	no	no	no	bound	bound	bound	no	bound	no	no	no
225	1	AT2G12480	SCPL43	SCPL43; serine carboxypeptidase; similar to SCPL41 (serine carboxypeptidase-like 41), serine carboxypeptidase [Arabidopsis thaliana] (TAIR:AT5G42230.1); similar to SCPL42 (serine carboxypeptidase-like 42), serine carboxypeptidase [Arabidopsis thaliana] (TAIR:AT5G42240.1); similar to SCPL44 (serine carboxypeptidase-like 44), serine carboxypeptidase [Arabidopsis thaliana] (TAIR:AT1G43780.1); simila…	no	no	no	no	no	no	no	no	no	no	no	no
226	1	AT2G21330	FBA1	fructose-bisphosphate aldolase; similar to fructose-bisphosphate aldolase, putative [Arabidopsis thaliana] (TAIR:AT4G38970.1); similar to plastidic aldolase NPALDP1 [Nicotiana paniculata] (GB:BAA77604.1); similar to latex plastidic aldolase-like protein [Hevea brasiliensis] (GB:AAM46780.1); similar to plastidic aldolase [Nicotiana paniculata] (GB:BAA77603.1); contains InterPro domain Fructose-bis…	no	no	no	no	no	no	no	no	no	no	no	no
227	1	AT4G15093	NA	catalytic LigB subunit of aromatic ring-opening dioxygenase family; Identical to 4,5-DOPA dioxygenase extradiol-like protein [Arabidopsis Thaliana] (GB:Q949R4;GB:O23363); similar to Extradiol ring-cleavage dioxygenase, class III enzyme, subunit B [Medicago truncatula] (GB:ABE80304.1); contains InterPro domain Extradiol ring-cleavage dioxygenase, class III enzyme, subunit B; (InterPro:IPR004183)	no	no	no	no	no	no	no	no	no	no	no	no
228	1	AT3G05320	NA	similar to protein-O-fucosyltransferase 1 [Saccharum officinarum] (GB:CAH40838.1)	no	no	no	no	no	bound	no	no	no	no	no	no
229	1	AT1G23020	ATFRO3, FRO3	Encodes a ferric chelate reductase whose transcription is regulated by FIT1. Expressed in the root, shoot, flower and cotyledon.	no	no	no	no	no	no	no	no	no	no	no	no
230	1	AT1G60140	ATTPS10, TPS10	Encodes an enzyme putatively involved in trehalose biosynthesis. The protein has a trehalose synthase (TPS)-like domain that may or may not be active as well as a trehalose phosphatase (TPP)-like domain.	no	no	no	no	no	no	no	no	no	no	no	no
231	1	AT1G05020	NA	epsin N-terminal homology (ENTH) domain-containing protein / clathrin assembly protein-related; Identical to Putative clathrin assembly protein At1g05020 [Arabidopsis Thaliana] (GB:Q9ZVN6); similar to epsin N-terminal homology (ENTH) domain-containing protein / clathrin assembly protein-related [Arabidopsis thaliana] (TAIR:AT4G02650.1); similar to Os03g0275500 [Oryza sativa (japonica cultivar-gro…	no	no	no	no	no	no	no	no	no	no	no	no
232	1	AT1G20680	NA	similar to unknown protein [Arabidopsis thaliana] (TAIR:AT1G20740.1); similar to H0409D10.8 [Oryza sativa (indica cultivar-group)] (GB:CAH66750.1); contains InterPro domain Protein of unknown function DUF833; (InterPro:IPR008551)	no	no	no	no	no	no	no	no	no	no	no	no
233	1	AT5G58310	ATMES18, MES18	hydrolase, alpha/beta fold family protein; similar to esterase/lipase/thioesterase family protein [Arabidopsis thaliana] (TAIR:AT4G16690.1); similar to hypothetical protein [Capsella rubella] (GB:CAC82615.1); contains InterPro domain Esterase/lipase/thioesterase; (InterPro:IPR000379); contains InterPro domain Alpha/beta hydrolase fold-1; (InterPro:IPR000073)	no	no	no	no	no	no	no	no	no	no	no	no
234	1	AT3G47340	ASN1, AT-ASN1, DIN6	encodes a glutamine-dependent asparagine synthetase, the predicted ASN1 peptide contains a purF-type glutamine-binding domain, and is expressed predominantly in shoot tissues, where light has a negative effect on its mRNA accumulation. Expression is induced within 3 hours of dark treatment, in senescing leaves and treatment with exogenous photosynthesis inhibitor. Induction of gene expression was…	no	no	no	no	no	bound	no	no	no	no	no	no
235	1	AT5G23810	AAP7	Encodes nonfunctional amino acid transporter. AAP7 is the most distantly related member of the AAP family, a group of well characterized amino acid transporters within the ATF1 superfamily. Expression of this gene has not been detected with RNA gel blots or promoter GUS studies.	no	no	no	no	bound	no	no	no	no	no	no	no
236	1	AT1G61740	NA	similar to unknown protein [Arabidopsis thaliana] (TAIR:AT1G11540.1); similar to membrane protein-like [Oryza sativa (japonica cultivar-group)] (GB:BAD53257.1); similar to Os01g0786800 [Oryza sativa (japonica cultivar-group)] (GB:NP_001044474.1); contains InterPro domain Protein of unknown function DUF81; (InterPro:IPR002781)	no	no	no	no	bound	bound	no	no	bound	no	no	no
237	1	AT2G40000	ATHSPRO2, HSPRO2	similar to unknown protein [Arabidopsis thaliana] (TAIR:AT3G55840.1); similar to putative Hs1pro-1-like receptor [Glycine max] (GB:AAG44839.1); contains InterPro domain Hs1pro-1, C-terminal; (InterPro:IPR009743); contains InterPro domain Hs1pro-1, N-terminal; (InterPro:IPR009869)	bound	no	bound	bound	bound	bound	no	no	no	no	no	no
238	1	AT5G02390	DAU1	similar to unknown protein [Arabidopsis thaliana] (TAIR:AT1G07620.1); similar to Os01g0149900 [Oryza sativa (japonica cultivar-group)] (GB:NP_001042029.1); similar to conserved hypothetical protein [Medicago truncatula] (GB:ABE91371.1); similar to Os12g0570500 [Oryza sativa (japonica cultivar-group)] (GB:NP_001067080.1)	no	no	no	no	no	no	no	no	no	no	no	no
239	1	AT1G50290	NA	unknown protein	no	no	no	no	no	bound	no	no	no	no	no	no
240	1	AT3G53420	PIP2, PIP2;1, PIP2A	a member of the plasma membrane intrinsic protein subfamily PIP2. localizes to the plasma membrane and exhibits water transport activity in Xenopus oocyte. expressed specifically in the vascular bundles and protein level increases slightly during leaf dev	no	no	no	no	bound	bound	no	no	no	no	no	no
241	1	AT5G13180	ANAC083, NAC083, VNI2	ANAC083 (Arabidopsis NAC domain containing protein 83); transcription factor; similar to ANAC041 (Arabidopsis NAC domain containing protein 41), transcription factor [Arabidopsis thaliana] (TAIR:AT2G33480.1); similar to unknown [Solanum lycopersicum] (GB:CAA99760.1); contains InterPro domain No apical meristem (NAM) protein; (InterPro:IPR003441)	no	no	no	no	bound	bound	no	no	no	no	no	no
242	1	AT5G16830	ATPEP12, ATSYP21, PEP12, PEP12P, SYP21	member of SYP2 Gene Family. Over-expression of the gene in tobacco protoplasts leads to a disruption of vacuolar transport from the prevacuolar compartment (PVC) to the vacuole, but not from the Golgi apparatus to the plasma membrane.	no	no	no	no	no	no	no	no	no	no	no	no
243	1	AT5G48950	NA	thioesterase family protein; similar to thioesterase family protein [Arabidopsis thaliana] (TAIR:AT1G48320.1); similar to Os05g0137700 [Oryza sativa (japonica cultivar-group)] (GB:NP_001054588.1); similar to Os03g0691400 [Oryza sativa (japonica cultivar-group)] (GB:NP_001050954.1); similar to SrfB or ComAB [Symbiobacterium thermophilum IAM 14863] (GB:YP_074800.1); contains InterPro domain Phenyla…	no	no	no	no	no	no	no	no	no	no	no	no
244	1	AT4G12310	CYP706A5	member of CYP706A	no	no	bound	no	bound	bound	no	no	no	no	no	no
245	1	AT2G15580	NA	zinc finger (C3HC4-type RING finger) family protein; similar to zinc finger (C3HC4-type RING finger) family protein [Arabidopsis thaliana] (TAIR:AT1G49850.1); similar to Os06g0180800 [Oryza sativa (japonica cultivar-group)] (GB:NP_001056975.1); similar to RING-H2 zinc finger protein-like [Oryza sativa (japonica cultivar-group)] (GB:BAC22255.1); contains InterPro domain Zinc finger, RING-type; (In…	no	no	no	no	no	bound	no	no	no	no	no	no
246	1	AT5G54730	ATATG18F, ATG18F, G18F	AtATG18f (Arabidopsis thaliana homolog of yeast autophagy 18 (ATG18) f); similar to AtATG18h (Arabidopsis thaliana homolog of yeast autophagy 18 (ATG18) h) [Arabidopsis thaliana] (TAIR:AT1G54710.1); similar to Os05g0405900 [Oryza sativa (japonica cultivar-group)] (GB:NP_001055510.1); similar to Os01g0786900 [Oryza sativa (japonica cultivar-group)] (GB:NP_001044475.1); similar to unknown protein […	no	no	no	no	no	no	no	bound	no	no	no	no
247	1	AT1G11080	scpl31	SCPL31 (serine carboxypeptidase-like 31); serine carboxypeptidase; similar to SCPL30 (serine carboxypeptidase-like 30), serine carboxypeptidase [Arabidopsis thaliana] (TAIR:AT4G15100.1); similar to serine carboxypeptidase S10 family protein [Arabidopsis thaliana] (TAIR:AT1G61130.1); similar to Os01g0332500 [Oryza sativa (japonica cultivar-group)] (GB:NP_001042932.1); similar to Os05g0158500 [Oryz…	no	no	no	no	no	no	no	no	no	no	no	no
248	1	AT1G52590	NA	similar to RNase H domain-containing protein [Arabidopsis thaliana] (TAIR:AT1G24090.1); similar to Putative thiol-disulphide oxidoreductase DCC [Medicago truncatula] (GB:ABD28717.1); contains InterPro domain Putative thiol-disulphide oxidoreductase DCC; (InterPro:IPR007263)	no	no	no	no	no	no	no	no	no	no	no	no
249	1	AT1G79640	NA	kinase; similar to protein kinase family protein [Arabidopsis thaliana] (TAIR:AT5G14720.1); similar to Protein kinase [Medicago truncatula] (GB:ABE86316.1); similar to putative MAP4K alpha1 [Oryza sativa (japonica cultivar-group)] (GB:BAD19174.1); contains InterPro domain Serine/threonine protein kinase; (InterPro:IPR002290); contains InterPro domain Protein kinase-like; (InterPro:IPR011009); con…	no	no	no	no	no	no	no	no	no	no	no	no
250	1	AT1G71150	NA	similar to unknown protein [Arabidopsis thaliana] (TAIR:AT1G22970.1); similar to Os05g0554500 [Oryza sativa (japonica cultivar-group)] (GB:NP_001056270.1); similar to unknown protein [Oryza sativa (japonica cultivar-group)] (GB:AAT58733.1); contains domain Metalloproteases (\zincins\"), catalytic domain (SSF55486)"	no	no	no	no	no	no	no	no	no	no	no	no
251	1	AT4G37520	NA	peroxidase 50 (PER50) (P50) (PRXR2); Identical to Peroxidase 50 precursor (EC 1.11.1.7) (Atperox P50) (PRXR2) (ATP9a) (PER50) [Arabidopsis Thaliana] (GB:Q43731;GB:Q96523;GB:Q9SBA1); similar to peroxidase, putative [Arabidopsis thaliana] (TAIR:AT4G37530.1); similar to peroxidase 1 [Artemisia annua] (GB:AAO45182.1); contains InterPro domain Haem peroxidase; (InterPro:IPR010255); contains InterPro d…	no	no	no	no	bound	bound	no	no	no	no	no	no
252	1	AT1G74090	ATSOT18, ATST5B, SOT18	sulfotransferase family protein; similar to sulfotransferase family protein [Arabidopsis thaliana] (TAIR:AT1G18590.1); similar to Flavonol 4'-sulfotransferase (F4-ST) (GB:P52837); contains InterPro domain Sulfotransferase; (InterPro:IPR000863)	no	no	no	no	no	no	no	no	no	no	no	no
253	1	AT3G01290	NA	band 7 family protein; similar to band 7 family protein [Arabidopsis thaliana] (TAIR:AT5G62740.1); similar to hypersensitive-induced reaction protein [Capsicum annuum] (GB:AAS98165.1); similar to Os10g0464000 [Oryza sativa (japonica cultivar-group)] (GB:NP_001064791.1); contains InterPro domain Stomatin; (InterPro:IPR001972); contains InterPro domain Band 7 protein; (InterPro:IPR001107)	no	no	no	no	no	no	no	no	no	no	no	no
254	1	AT4G37300	MEE59	MEE59 (maternal effect embryo arrest 59); similar to Os05g0451300 [Oryza sativa (japonica cultivar-group)] (GB:NP_001055707.1); similar to expressed protein [Oryza sativa (japonica cultivar-group)] (GB:ABF95142.1); similar to Os03g0265900 [Oryza sativa (japonica cultivar-group)] (GB:NP_001049653.1)	no	no	no	no	no	bound	no	no	no	no	no	no
255	1	AT2G42900	NA	similar to Os05g0582000 [Oryza sativa (japonica cultivar-group)] (GB:NP_001056435.1)	no	no	no	no	no	no	no	no	no	no	no	no
256	1	AT4G34950	NA	nodulin family protein; similar to nodulin family protein [Arabidopsis thaliana] (TAIR:AT2G16660.1); similar to Nodulin-like; Major facilitator superfamily MFS_1 [Medicago truncatula] (GB:ABE77921.1); similar to Os09g0536700 [Oryza sativa (japonica cultivar-group)] (GB:NP_001063787.1); contains InterPro domain Nodulin-like; (InterPro:IPR010658); contains InterPro domain Major facilitator superfam…	no	no	no	no	bound	bound	no	no	no	no	no	no
257	1	AT5G04770	ATCAT6, CAT6	Transporter for essential amino acids, with preference for large, neutral and cationic amino acids. Expressed in sink tissues. Induced during infestation of roots by the plant parasitic root-knot nematode, Meloidogyne incognita. Localized in the plasma membrane.	no	no	no	no	bound	bound	no	no	no	no	no	no
258	1	AT1G80160	GLYI7	lactoylglutathione lyase family protein / glyoxalase I family protein; similar to lactoylglutathione lyase [Arabidopsis thaliana] (TAIR:AT1G15380.2); similar to Glyoxalase/bleomycin resistance protein/dioxygenase [Medicago truncatula] (GB:ABD28405.1); contains InterPro domain Glyoxalase/extradiol ring-cleavage dioxygenase; (InterPro:IPR011588); contains InterPro domain Glyoxalase/bleomycin resist…	no	no	no	no	no	no	no	no	no	no	no	no
259	1	AT1G10380	NA	similar to unknown protein [Arabidopsis thaliana] (TAIR:AT3G17350.1); similar to Os05g0409100 [Oryza sativa (japonica cultivar-group)] (GB:NP_001055526.1); similar to Os06g0364500 [Oryza sativa (japonica cultivar-group)] (GB:NP_001057608.1); similar to unknown protein [Oryza sativa (japonica cultivar-group)] (GB:AAV44115.1)	no	no	bound	no	bound	bound	no	no	no	no	no	no
260	1	AT5G17590	NA	prothymosin alpha-related; similar to unknown protein [Arabidopsis thaliana] (TAIR:AT4G30770.1)	no	no	no	no	no	no	no	no	no	no	no	no
261	1	AT4G29550	NA	similar to unknown protein [Arabidopsis thaliana] (TAIR:AT2G20620.1); contains InterPro domain Protein of unknown function DUF626, Arabidopsis thaliana; (InterPro:IPR006462)	no	no	no	no	no	no	no	no	no	no	no	no
262	1	AT3G21600	NA	senescence/dehydration-associated protein-related; similar to senescence/dehydration-associated protein-related [Arabidopsis thaliana] (TAIR:AT4G15450.1); similar to Os01g0723100 [Oryza sativa (japonica cultivar-group)] (GB:NP_001044105.1); similar to Senescence-associated [Medicago truncatula] (GB:ABE77914.1); contains InterPro domain Senescence-associated; (InterPro:IPR009686)	no	no	no	no	no	no	no	no	no	no	no	no
263	1	AT5G41761	NA	NA	no	no	no	no	no	no	no	no	no	no	no	no
264	1	AT3G23430	ATPHO1, PHO1	mutant is deficient in the transfer of phosphate from root epidermal and cortical cells to the xylem. encodes protein with the mainly hydrophilic N-terminal and the C-terminal containing 6 potential membrane-spanning domains.	no	no	no	no	no	no	no	no	no	no	no	no
265	1	AT2G18560	NA	UDP-glucoronosyl/UDP-glucosyl transferase family protein; similar to UDP-glucoronosyl/UDP-glucosyl transferase family protein [Arabidopsis thaliana] (TAIR:AT2G18570.1); similar to Anthocyanidin 3-O-glucosyltransferase (Flavonol 3-O-glucosyltransferase 5) (UDP-glucose flavonoid 3-O-glucosyltransferase 5) (GB:Q40287); contains InterPro domain UDP-glucuronosyl/UDP-glucosyltransferase; (InterPro:IPR0…	no	no	no	no	bound	bound	bound	bound	bound	no	direct	no
266	1	AT2G23130	AGP17, ATAGP17	AGP17 is a lysine-rich arabinogalactan-protein (AGP) and part of a multi-gene family of glycoproteins with approx. 50 members. It falls into one subclass with AGP18 and AGP19, other lysine-rich AGPs. 84% of its proline residues are hydroxylated to hydroproline and its heavy glycosylation accounts for appr. 69% of the molecular weight. The main glycosyl residues are arabinose (30.1%) and galactose…	no	no	bound	bound	bound	bound	no	no	no	no	no	no
267	1	AT3G49940	LBD38	LOB domain protein 38 / lateral organ boundaries domain protein 38 (LBD38); Identical to LOB domain-containing protein 38 (LBD38) [Arabidopsis Thaliana] (GB:Q9SN23;GB:Q8LDW4); similar to LOB domain protein 37 / lateral organ boundaries domain protein 37 (LBD37) [Arabidopsis thaliana] (TAIR:AT5G67420.1); similar to Protein of unknown function DUF260 [Medicago truncatula] (GB:ABE82505.1); contains …	no	no	no	no	bound	bound	no	no	no	no	no	no
268	1	AT2G02020	NA	proton-dependent oligopeptide transport (POT) family protein; similar to ATPTR2-B (NITRATE TRANSPORTER 1), transporter [Arabidopsis thaliana] (TAIR:AT2G02040.1); similar to proton-dependent oligopeptide transport (POT) family protein [Arabidopsis thaliana] (TAIR:AT1G62200.1); similar to LeOPT1 [Lycopersicon esculentum] (GB:AAD01600.1); similar to peptide transporter 1 [Vicia faba] (GB:AAP44102.1)…	no	no	no	no	no	no	no	no	no	no	no	no
269	1	AT3G18850	LPAT5	LPAT5; Identical to Probable 1-acyl-sn-glycerol-3-phosphate acyltransferase 5 (EC 2.3.1.51) (Lysophosphatidyl acyltransferase 5) (LPAT5) [Arabidopsis Thaliana] (GB:Q9LHN4); similar to LPAT4, acyltransferase [Arabidopsis thaliana] (TAIR:AT1G75020.2); similar to putative acyl-CoA:1-acylglycerol-3-phosphate acyltransferase [Oryza sativa (japonica cultivar-group)] (GB:BAD53283.1); similar to Os01g078…	no	no	no	no	no	bound	no	no	no	no	no	no
270	1	AT4G23300	CRK22	protein kinase family protein; similar to protein kinase family protein [Arabidopsis thaliana] (TAIR:AT4G23210.3); similar to protein kinase family protein [Arabidopsis thaliana] (TAIR:AT4G11530.1); similar to CRK11 (CYSTEINE-RICH RLK11), kinase [Arabidopsis thaliana] (TAIR:AT4G23190.1); similar to receptor-like protein kinase homolog RK20-1 [Phaseolus vulgaris] (GB:AAD21872.1); contains InterPro…	no	no	no	no	no	no	no	no	no	no	no	no
271	1	AT4G19460	NA	glycosyl transferase family 1 protein; similar to glycosyl transferase family 1 protein [Arabidopsis thaliana] (TAIR:AT1G73160.1); similar to glycosyltransferase family-like protein [Oryza sativa (japonica cultivar-group)] (GB:BAD10154.1); similar to Os01g0653200 [Oryza sativa (japonica cultivar-group)] (GB:NP_001043742.1); contains InterPro domain Glycosyl transferase, group 1; (InterPro:IPR0012…	no	no	no	no	no	no	no	no	no	no	no	no
272	1	AT1G49160	WNK7	Encodes a member of the WNK family (9 members in all) of protein kinases, the structural design of which is clearly distinct from those of other known protein kinases, such as receptor-like kinases and mitogen-activated protein kinases. Its	no	no	no	no	no	no	no	no	no	no	no	no
273	1	AT5G60140	NA	transcriptional factor B3 family protein; similar to transcriptional factor B3 family protein [Arabidopsis thaliana] (TAIR:AT5G60130.1); similar to hypothetical protein 1.t00028.part_1 [Entamoeba histolytica HM-1:IMSS] (GB:XP_657586.1); contains InterPro domain Transcriptional factor B3; (InterPro:IPR003340)	no	no	no	no	bound	bound	no	no	bound	no	no	no
274	1	AT5G44480	DUR	mutant has Altered lateral root; UDP Glucose Epimerase	no	no	no	no	no	no	no	no	no	no	no	no
275	1	AT5G51970	NA	sorbitol dehydrogenase, putative / L-iditol 2-dehydrogenase, putative; similar to oxidoreductase, zinc-binding dehydrogenase family protein [Arabidopsis thaliana] (TAIR:AT5G63620.1); similar to sorbitol related enzyme [Solanum lycopersicum] (GB:BAE47038.1); contains InterPro domain NAD-binding site; (InterPro:IPR000205); contains InterPro domain GroES-like; (InterPro:IPR011032); contains InterPro…	no	no	no	no	no	no	no	no	no	no	no	no
276	1	AT1G19660	NA	wound-responsive family protein; similar to wound-responsive protein-related [Arabidopsis thaliana] (TAIR:AT1G75380.3); similar to wound inducive gene [Nicotiana tabacum] (GB:BAA95791.1); contains domain no description (G3D.4.10.860.10)	no	no	no	no	bound	bound	bound	no	no	no	no	no
277	1	AT2G28305	ATLOG1, LOG1	similar to unknown protein [Arabidopsis thaliana] (TAIR:AT2G37210.1); similar to Conserved hypothetical protein 730 [Medicago truncatula] (GB:ABE89044.1); contains InterPro domain Conserved hypothetical protein 730; (InterPro:IPR005269)	no	bound	bound	bound	bound	bound	bound	no	bound	no	no	no
278	1	AT5G67420	ASL39, LBD37	LOB domain protein 37 / lateral organ boundaries domain protein 37 (LBD37); Identical to LOB domain-containing protein 37 (LBD37) [Arabidopsis Thaliana] (GB:Q9FN11); similar to LOB domain protein 38 / lateral organ boundaries domain protein 38 (LBD38) [Arabidopsis thaliana] (TAIR:AT3G49940.1); similar to lateral organ boundaries domain protein [Caragana korshinskii] (GB:ABG90382.1); contains Inte…	no	no	no	no	bound	bound	no	no	no	no	no	no
279	1	AT2G27920	SCPL51	SCPL51; serine carboxypeptidase; similar to SCPL50 (serine carboxypeptidase-like 50), serine carboxypeptidase [Arabidopsis thaliana] (TAIR:AT1G15000.1); similar to Serine carboxypeptidase family protein, expressed [Oryza sativa (japonica cultivar-group)] (GB:ABF96395.1); contains InterPro domain Esterase/lipase/thioesterase; (InterPro:IPR000379); contains InterPro domain Peptidase S10, serine car…	no	no	no	no	bound	bound	bound	bound	bound	no	no	no
280	1	AT2G15890	MEE14	MEE14 (maternal effect embryo arrest 14); similar to unknown protein [Oryza sativa (japonica cultivar-group)] (GB:AAP50944.1)	no	no	no	no	no	bound	no	no	no	no	no	no
281	1	AT5G06470	NA	glutaredoxin family protein; similar to electron carrier/ protein disulfide oxidoreductase [Arabidopsis thaliana] (TAIR:AT3G11773.1); similar to OSIGBa0134P10.4 [Oryza sativa (indica cultivar-group)] (GB:CAH67358.1); similar to hypothetical protein MtrDRAFT_AC139526g15v1 [Medicago truncatula] (GB:ABE80146.1); similar to Os04g0412800 [Oryza sativa (japonica cultivar-group)] (GB:NP_001052743.1); co…	no	no	no	no	no	no	no	no	no	no	no	no
282	1	AT1G49500	NA	similar to unknown protein [Arabidopsis thaliana] (TAIR:AT3G19030.1)	no	no	no	no	bound	bound	no	no	bound	no	no	no
283	1	AT4G34138	UGT73B1	UGT73B1 (UDP-glucosyl transferase 73B1); UDP-glycosyltransferase/ abscisic acid glucosyltransferase; similar to UGT73B2, UDP-glucosyltransferase/ UDP-glycosyltransferase/ flavonol 3-O-glucosyltransferase [Arabidopsis thaliana] (TAIR:AT4G34135.1); similar to UGT73B3 (UDP-glucosyl transferase 73B3), UDP-glycosyltransferase/ abscisic acid glucosyltransferase/ transferase, transferring hexosyl groups…	no	no	no	no	no	no	no	no	no	no	no	no
284	1	AT5G59810	ATSBT5.4, SBT5.4	subtilase family protein; similar to AIR3 (Auxin-Induced in Root cultures 3), subtilase [Arabidopsis thaliana] (TAIR:AT2G04160.1); similar to subtilisin-like protease [Triticum aestivum] (GB:CAJ75644.1); similar to subtilisin-like protease [Glycine max] (GB:AAQ23176.1); similar to putative subtilisin-like proteinase [Oryza sativa (japonica cultivar-group)] (GB:BAD35630.1); contains InterPro domai…	bound	no	no	bound	bound	bound	no	no	no	no	no	no
285	1	AT1G01640	NA	speckle-type POZ protein-related; similar to speckle-type POZ protein-related [Arabidopsis thaliana] (TAIR:AT3G56230.1); similar to BTB/POZ [Medicago truncatula] (GB:ABE86049.1); contains InterPro domain BTB; (InterPro:IPR000210); contains InterPro domain BTB/POZ; (InterPro:IPR013069)	no	no	no	no	no	no	no	no	no	no	no	no
286	1	AT3G01311	NA	similar to unknown protein [Arabidopsis thaliana] (TAIR:AT3G28630.2); similar to Cytosolic fatty-acid binding; Actin-crosslinking proteins [Medicago truncatula] (GB:ABE82702.1); contains InterPro domain Protein of unknown function DUF569; (InterPro:IPR007679); contains InterPro domain Actin-crosslinking proteins; (InterPro:IPR008999)	no	no	no	no	no	bound	no	no	no	no	no	no
287	1	AT2G34930	NA	disease resistance family protein; similar to disease resistance family protein [Arabidopsis thaliana] (TAIR:AT1G47890.1); similar to Leucine-rich repeat; Leucine-rich repeat, cysteine-containing type [Medicago truncatula] (GB:ABE79507.1); contains InterPro domain Leucine-rich repeat; (InterPro:IPR001611); contains InterPro domain Leucine-rich repeat, plant specific; (InterPro:IPR007090); contain…	no	no	no	no	no	no	no	no	no	no	no	no
288	1	AT2G38400	AGT3	alanine:glyoxylate aminotransferase 2 homolog (AGT3) mRNA,	no	no	no	no	no	no	no	no	no	no	no	no
289	1	AT5G42680	NA	similar to unknown protein [Arabidopsis thaliana] (TAIR:AT4G39610.1); similar to unknown protein [Arabidopsis thaliana] (TAIR:AT2G21990.1); similar to Os09g0463600 [Oryza sativa (japonica cultivar-group)] (GB:NP_001063406.1); similar to hypothetical protein [Oryza sativa (japonica cultivar-group)] (GB:BAD09202.1); contains InterPro domain Protein of unknown function DUF617, plant; (InterPro:IPR00…	no	no	no	no	no	no	no	no	no	no	no	no
290	1	AT1G10682	NA	NA	no	no	no	no	no	no	no	no	no	no	no	no
291	1	AT2G02270	ATPP2-B3	pseudogene, F-box protein (SKP1 interacting partner 3-related), contains similarity to SKP1 interacting partner 3 GI:10716951 from (Arabidopsis thaliana); blastp match of 37% identity and 4.7e-33 P-value to GP|28812128|dbj|BAC64996.1||AP004461 P0443G08.20 {Oryza sativa (japonica cultivar-group)}	no	no	no	no	no	no	no	no	no	no	no	no
292	1	AT1G30921	NA	pseudogene, hypothetical protein	no	no	no	no	no	no	no	no	no	no	no	no
293	1	AT3G07700	NA	ABC1 family protein; similar to ATATH13 (ABC2 homolog 13) [Arabidopsis thaliana] (TAIR:AT5G64940.2); similar to Os09g0250700 [Oryza sativa (japonica cultivar-group)] (GB:NP_001062679.1); similar to ABC-1 [Crocosphaera watsonii WH 8501] (GB:ZP_00517317.1); contains InterPro domain Protein kinase-like; (InterPro:IPR011009); contains InterPro domain ABC-1; (InterPro:IPR004147)	no	no	no	no	bound	bound	no	bound	bound	no	no	no
294	1	AT1G61770	NA	DNAJ heat shock N-terminal domain-containing protein; similar to DNAJ heat shock N-terminal domain-containing protein [Arabidopsis thaliana] (TAIR:AT5G18140.1); similar to 62114 (GB:AAD21421.1); contains InterPro domain Heat shock protein DnaJ; (InterPro:IPR003095); contains InterPro domain Heat shock protein DnaJ, N-terminal; (InterPro:IPR001623)	no	no	no	no	no	no	no	no	no	no	no	no
295	1	AT3G52720	ACA1, ATACA1, CAH1	carbonic anhydrase family protein; similar to carbonic anhydrase family protein [Arabidopsis thaliana] (TAIR:AT1G08080.1); similar to Os02g0533300 [Oryza sativa (japonica cultivar-group)] (GB:NP_001047030.1); similar to OJ000126_13.1 [Oryza sativa (japonica cultivar-group)] (GB:CAD40596.2); contains InterPro domain Carbonic anhydrase, eukaryotic; (InterPro:IPR001148), carbonic anhydrase family pr…	no	no	no	no	no	no	no	no	no	no	no	no
296	1	AT5G47800	NA	phototropic-responsive NPH3 family protein; similar to phototropic-responsive NPH3 family protein [Arabidopsis thaliana] (TAIR:AT1G67900.2); similar to putative non-phototropic hypocotyl 3 [Oryza sativa (japonica cultivar-group)] (GB:BAD26466.1); contains InterPro domain NPH3; (InterPro:IPR004249); contains InterPro domain BTB; (InterPro:IPR000210)	no	no	no	no	no	bound	no	no	no	no	no	no
297	1	AT2G43820	ATSAGT1, GT, SAGT1, SGT1, UGT74F2	Induced by Salicylic acid, virus, fungus and bacteria.Involved in the tryptophan synthesis pathway. Independent of NPR1 for their induction by salicylic acid.	no	no	no	no	bound	bound	no	no	no	no	no	no
298	1	AT1G05300	ZIP5	member of Fe(II) transporter isolog family	no	no	no	no	no	no	no	no	no	no	no	no
299	1	AT4G01450	NA	nodulin MtN21 family protein; similar to nodulin MtN21 family protein [Arabidopsis thaliana] (TAIR:AT4G01440.1); similar to Os06g0109300 [Oryza sativa (japonica cultivar-group)] (GB:NP_001056575.1); similar to Os06g0109200 [Oryza sativa (japonica cultivar-group)] (GB:NP_001056574.1); similar to Protein of unknown function DUF6, transmembrane [Medicago truncatula] (GB:ABE82165.1); contains InterPr…	no	no	no	bound	bound	bound	bound	no	bound	no	no	no
300	1	AT5G57655	NA	xylose isomerase family protein; Identical to Xylose isomerase (EC 5.3.1.5) (XYLA) [Arabidopsis Thaliana] (GB:Q9FKK7); similar to Xylose isomerase [Medicago truncatula] (GB:ABE83402.1); contains InterPro domain Xylose isomerase-like TIM barrel; (InterPro:IPR012307); contains InterPro domain Xylose isomerase; (InterPro:IPR001998), xylose isomerase family protein; Identical to Xylose isomerase (EC …	no	no	no	no	bound	bound	no	no	no	no	no	no
301	1	AT2G32460	ATM1, ATMYB101, MYB101	Member of the R2R3 factor gene family.	no	no	no	no	bound	bound	no	no	no	no	no	no
302	1	AT2G27500	NA	glycosyl hydrolase family 17 protein; Identical to Putative glucan endo-1,3-beta-glucosidase 14 precursor (EC 3.2.1.39) ((1->3)-beta-glucan endohydrolase 14) ((1->3)-beta-glucanase 14) (Beta-1,3-endoglucanase 14) (Beta-1,3-glucanase 14) (At2g27500/F10A12.18) [Arabidopsis Thaliana] (GB:Q9ZQG9;GB:Q2V449;GB:Q3EBS8;GB:Q8VWJ3); similar to glycosyl hydrolase family 17 protein [Arabidopsis thaliana] (TA…	no	no	no	no	bound	bound	no	no	no	no	no	no
303	1	AT3G01020	ATISU2, ISU2	Encodes a mitochondrial protein similar to E.coli IscU. In bacteria, IscU is a scaffold protein accepting sulfur and iron to build a transient Fe-S cluster,which is subsequently transferred to a target apoprotein.	no	no	no	no	no	no	no	no	no	no	no	no
304	1	AT1G78450	NA	SOUL heme-binding family protein; similar to SOUL heme-binding family protein [Arabidopsis thaliana] (TAIR:AT1G17100.1); similar to Os01g0210500 [Oryza sativa (japonica cultivar-group)] (GB:NP_001042368.1); similar to Os01g0235300 [Oryza sativa (japonica cultivar-group)] (GB:NP_001042521.1); similar to PREDICTED: hypothetical protein [Strongylocentrotus purpuratus] (GB:XP_797226.2); contains Inte…	no	no	no	no	no	no	no	no	no	no	no	no
305	1	AT5G24210	NA	lipase class 3 family protein; similar to triacylglycerol lipase [Arabidopsis thaliana] (TAIR:AT5G24200.1); similar to Os02g0286200 [Oryza sativa (japonica cultivar-group)] (GB:NP_001046574.1); similar to lipase class 3-like [Oryza sativa (japonica cultivar-group)] (GB:BAB84413.1); contains InterPro domain Lipase, class 3; (InterPro:IPR002921)	no	no	no	no	no	no	no	no	no	no	no	no
306	1	AT3G21260	GLTP3	GLTP3 (GLYCOLIPID TRANSFER PROTEIN 3); similar to GLTP1 (GLYCOLIPID TRANSFER PROTEIN 1) [Arabidopsis thaliana] (TAIR:AT2G33470.2); similar to H0525C06.1 [Oryza sativa (indica cultivar-group)] (GB:CAH66838.1); similar to OSJNBa0006B20.21 [Oryza sativa (japonica cultivar-group)] (GB:CAD40826.2); contains domain GLYCOLIPID TRANSFER PROTEIN-RELATED (PTHR10219)	no	no	no	no	no	no	no	no	no	no	no	no
307	1	AT3G10020	NA	similar to Os12g0147200 [Oryza sativa (japonica cultivar-group)] (GB:NP_001066153.1); similar to Os11g0149200 [Oryza sativa (japonica cultivar-group)] (GB:NP_001065754.1)	no	no	no	no	bound	bound	bound	bound	no	no	no	no
308	1	AT3G10680	NA	heat shock protein-related; similar to RTM2 (RESTRICTED TEV MOVEMENT 2) [Arabidopsis thaliana] (TAIR:AT5G04890.1); similar to PREDICTED: similar to futsch CG3064-PB [Apis mellifera] (GB:XP_001121015.1); contains InterPro domain HSP20-like chaperone; (InterPro:IPR008978); contains InterPro domain Heat shock protein Hsp20; (InterPro:IPR002068)	no	no	no	no	no	no	no	no	no	no	no	no
309	1	AT1G80540	NA	similar to unknown protein [Arabidopsis thaliana] (TAIR:AT2G12400.1); similar to H0306F03.12 [Oryza sativa (indica cultivar-group)] (GB:CAH68245.1); similar to Os04g0644000 [Oryza sativa (japonica cultivar-group)] (GB:NP_001054054.1); similar to Os02g0799300 [Oryza sativa (japonica cultivar-group)] (GB:NP_001048408.1)	no	no	no	no	bound	bound	no	no	no	no	no	no
310	1	AT1G29050	TBL38	similar to unknown protein [Arabidopsis thaliana] (TAIR:AT2G34070.1); similar to unknown [Pisum sativum] (GB:ABA29158.1); contains InterPro domain Protein of unknown function DUF231, plant; (InterPro:IPR004253)	no	no	no	no	bound	bound	no	no	no	no	no	no
311	1	AT2G40900	NA	nodulin MtN21 family protein; similar to integral membrane family protein / nodulin MtN21-related [Arabidopsis thaliana] (TAIR:AT3G56620.1); similar to nodulin-like protein [Plantago major] (GB:CAH58631.1); contains InterPro domain Protein of unknown function DUF6, transmembrane; (InterPro:IPR000620)	no	no	no	no	no	no	no	no	no	no	no	no
312	1	AT3G14850	TBL41	similar to unknown protein [Arabidopsis thaliana] (TAIR:AT1G29050.1); similar to Os01g0652100 [Oryza sativa (japonica cultivar-group)] (GB:NP_001043736.1); similar to Protein of unknown function DUF231, plant [Medicago truncatula] (GB:ABE82889.1); contains InterPro domain Protein of unknown function DUF231, plant; (InterPro:IPR004253)	no	no	no	no	no	no	no	no	no	no	no	no
313	1	AT1G11540	NA	similar to unknown protein [Arabidopsis thaliana] (TAIR:AT1G61740.1); similar to membrane protein-like [Oryza sativa (japonica cultivar-group)] (GB:BAD53257.1); similar to Os01g0786800 [Oryza sativa (japonica cultivar-group)] (GB:NP_001044474.1); contains domain Multidrug efflux transporter AcrB transmembrane domain (SSF82866); contains domain SUBFAMILY NOT NAMED (PTHR14255:SF10); contains domain…	no	no	no	no	no	no	no	no	no	no	no	no
314	1	AT2G02130	LCR68, PDF2.3	LCR68/PDF2.3 (Low-molecular-weight cysteine-rich 68); protease inhibitor; Identical to Probable low-molecular-weight cysteine-rich protein LCR68 precursor (LCR68) [Arabidopsis Thaliana] (GB:Q9ZUL7); similar to LCR69/PDF2.2 (Low-molecular-weight cysteine-rich 69), protease inhibitor [Arabidopsis thaliana] (TAIR:AT2G02100.1); similar to protease inhibitor II (GB:AAA91049.1); contains InterPro domai…	no	no	no	no	no	no	no	no	no	no	no	no
315	1	AT5G22920	NA	zinc finger (C3HC4-type RING finger) family protein; similar to zinc finger (C3HC4-type RING finger) family protein [Arabidopsis thaliana] (TAIR:AT5G25560.1); similar to PGPD14 [Petunia x hybrida] (GB:AAD02556.1); contains InterPro domain Zinc finger, CHY-type; (InterPro:IPR008913); contains InterPro domain Zinc finger, RING-type; (InterPro:IPR001841)	no	no	no	no	bound	bound	no	no	no	no	no	no
316	1	AT1G77590	LACS9	Encodes major plastidic long chain acyl-CoA synthetase with a slight substrate preference of oleic acid over any of the other fatty acids.	no	no	no	no	no	no	no	no	no	no	no	no
317	1	AT2G38800	NA	calmodulin-binding protein-related; similar to calmodulin-binding protein-related [Arabidopsis thaliana] (TAIR:AT3G54570.1); similar to Calmodulin-binding, plant [Medicago truncatula] (GB:ABE88376.1); contains InterPro domain Calmodulin-binding, plant; (InterPro:IPR012417)	no	no	no	no	no	no	no	no	no	no	no	no
318	1	AT2G21180	NA	similar to unknown protein [Arabidopsis thaliana] (TAIR:AT5G19875.1); similar to Os06g0206900 [Oryza sativa (japonica cultivar-group)] (GB:NP_001057097.1); similar to conserved hypothetical protein [Medicago truncatula] (GB:ABE81380.1); similar to Os03g0249700 [Oryza sativa (japonica cultivar-group)] (GB:NP_001049562.1)	no	no	no	no	no	no	no	no	no	no	no	no
319	1	AT5G51950	NA	glucose-methanol-choline (GMC) oxidoreductase family protein; similar to glucose-methanol-choline (GMC) oxidoreductase family protein [Arabidopsis thaliana] (TAIR:AT5G51930.1); similar to glucose-methanol-choline (GMC) oxidoreductase family protein [Arabidopsis thaliana] (TAIR:AT3G56060.1); similar to putative mandelonitrile lyase [Oryza sativa (japonica cultivar-group)] (GB:BAD29242.1); similar …	no	no	no	no	no	no	no	no	no	no	no	no
320	1	AT1G01570	NA	fringe-related protein; similar to fringe-related protein [Arabidopsis thaliana] (TAIR:AT4G00300.1); similar to hypothetical protein [Trifolium pratense] (GB:BAE71200.1); contains InterPro domain Protein of unknown function DUF604; (InterPro:IPR006740)	no	no	no	no	bound	bound	no	no	no	no	no	no
321	1	AT2G24762	AtGDU4, GDU4	similar to GDU1 (GLUTAMINE DUMPER 1) [Arabidopsis thaliana] (TAIR:AT4G31730.1); similar to At5g57685 [Medicago truncatula] (GB:ABE81292.1)	no	no	no	no	no	no	no	no	no	no	no	no
322	1	AT5G18090	NA	transcriptional factor B3 family protein; similar to transcriptional factor B3 family protein [Arabidopsis thaliana] (TAIR:AT5G18000.1); similar to Transcriptional factor B3 [Medicago truncatula] (GB:ABD32483.1); similar to OSIGBa0111I14.6 [Oryza sativa (indica cultivar-group)] (GB:CAH66511.1); similar to OSJNBa0020I02.5 [Oryza sativa (japonica cultivar-group)] (GB:CAE02098.2); contains InterPro …	no	no	no	no	no	no	no	no	no	no	no	no
323	1	AT4G20840	NA	FAD-binding domain-containing protein; similar to ATSEC1A, electron carrier [Arabidopsis thaliana] (TAIR:AT1G01980.1); similar to FAD-binding domain-containing protein [Arabidopsis thaliana] (TAIR:AT4G20830.2); similar to FAD-binding domain-containing protein [Arabidopsis thaliana] (TAIR:AT1G30740.1); similar to Berberine and berberine like, putative [Medicago truncatula] (GB:ABE90038.1); similar…	no	no	no	no	bound	bound	no	no	no	no	no	no
324	1	AT5G50200	ATNRT3.1, NRT3.1, WR3	Wound-responsive gene 3 (WR3). Encodes a high-affinity nitrate transporter. Up-regulated by nitrate. Involved in jasmonic acid-independent wound signal transduction.	no	no	no	no	no	no	no	no	no	no	no	no
325	1	AT1G28220	ATPUP3, PUP3	Member of a family of proteins related to PUP1, a purine transporter. May be involved in the transport of purine and purine derivatives such as cytokinins, across the plasma membrane.	no	no	no	no	no	no	no	no	no	no	no	no
326	1	AT4G13770	CYP83A1, REF2	Encodes a cytochrome p450 enzyme that catalyzes the initial conversion of aldoximes to thiohydroximates in the synthesis of glucosinolates not derived from tryptophan. Also has a role in auxin homeostasis.	no	no	no	no	no	no	no	no	no	no	no	no
327	1	AT1G14280	PKS2	Encodes phytochrome kinase substrate 2. PKS proteins are critical for hypocotyl phototropism.	no	no	no	no	no	no	no	no	no	no	no	no
328	1	AT1G16390	ATOCT3, OCT3	organic cation transporter-related; similar to transporter-related [Arabidopsis thaliana] (TAIR:AT1G79360.1); similar to putative organic cation transporter [Oryza sativa (japonica cultivar-group)] (GB:BAC83382.1); contains InterPro domain Major facilitator superfamily; (InterPro:IPR007114); contains InterPro domain Major facilitator superfamily MFS_1; (InterPro:IPR011701)	no	no	no	no	no	no	no	no	no	no	no	no
329	1	AT1G02630	NA	equilibrative nucleoside transporter, putative (ENT8); similar to ENT1,AT (EQUILIBRATIVE NUCLEOTIDE TRANSPORTER 1), nucleoside transporter [Arabidopsis thaliana] (TAIR:AT1G70330.1); similar to equilibrative nucleoside transporter 1 [Oryza sativa (japonica cultivar-group)] (GB:BAD98465.1); contains InterPro domain Delayed-early response protein/equilibrative nucleoside transporter; (InterPro:IPR00…	no	no	no	no	no	bound	no	no	no	no	no	no
330	1	AT4G02050	STP7	sugar transporter, putative; Identical to Sugar transport protein 7 (Hexose transporter 7) (STP7) [Arabidopsis Thaliana] (GB:O04249;GB:O04262;GB:O81705); similar to MSS1 (SUGAR TRANSPORT PROTEIN 13), carbohydrate transporter/ hexose:hydrogen symporter/ high-affinity hydrogen:glucose transporter/ sugar porter [Arabidopsis thaliana] (TAIR:AT5G26340.1); similar to hexose transporter 7 [Vitis vinifer…	no	no	no	no	no	no	no	no	no	no	no	no
331	1	AT5G61590	NA	encodes a member of the ERF (ethylene response factor) subfamily B-3 of ERF/AP2 transcription factor family. The protein contains one AP2 domain. There are 18 members in this subfamily including ATERF-1, ATERF-2, AND ATERF-5.	no	no	no	no	bound	bound	no	no	no	no	no	no
332	1	AT2G48020	NA	sugar transporter, putative; Identical to Sugar transporter ERD6-like 7 [Arabidopsis Thaliana] (GB:P93051;GB:Q8LFR8;GB:Q9ZU87); similar to sugar transporter, putative [Arabidopsis thaliana] (TAIR:AT5G18840.1); similar to putative sugar transporter [Solanum lycopersicum] (GB:CAC00697.2); contains InterPro domain Sugar transporter; (InterPro:IPR003663); contains InterPro domain Sugar transporter su…	no	no	no	no	no	no	no	no	no	no	no	no
333	1	AT1G45145	ATH5, ATTRX5, LIV1, TRX5	encodes a cytosolic thioredoxin that reduces disulfide bridges of target proteins by the reversible formation of a disulfide bridge between two neighboring Cys residues present in the active site. Thioredoxins have been found to regulate a variety of biological reactions in prokaryotic and eukaryotic cells.	no	no	no	no	no	no	no	no	no	no	no	no
334	1	AT1G52200	NA	similar to unknown protein [Arabidopsis thaliana] (TAIR:AT3G18470.1); similar to Uncharacterized Cys-rich domain [Medicago truncatula] (GB:ABD32291.1); contains InterPro domain Protein of unknown function Cys-rich; (InterPro:IPR006461)	no	no	no	no	no	no	no	no	no	no	no	no
335	1	AT1G26800	NA	zinc finger (C3HC4-type RING finger) family protein; similar to zinc finger (C3HC4-type RING finger) family protein [Arabidopsis thaliana] (TAIR:AT1G14200.1); similar to Os03g0324900 [Oryza sativa (japonica cultivar-group)] (GB:NP_001049982.1); similar to Zinc finger, RING-type; RINGv [Medicago truncatula] (GB:ABE89147.1); contains InterPro domain Zinc finger, RING-type; (InterPro:IPR001841)	no	no	no	no	no	no	no	no	no	no	no	no
336	1	AT2G37540	NA	short-chain dehydrogenase/reductase (SDR) family protein; similar to short-chain dehydrogenase/reductase (SDR) family protein [Arabidopsis thaliana] (TAIR:AT5G02540.1); similar to putative pod-specific dehydrogenase SAC25 [Brassica napus] (GB:CAB58175.1); contains InterPro domain Short-chain dehydrogenase/reductase SDR; (InterPro:IPR002198); contains InterPro domain Glucose/ribitol dehydrogenase;…	no	no	no	no	bound	no	no	no	no	no	no	no
337	1	AT1G21680	NA	similar to unknown protein [Arabidopsis thaliana] (TAIR:AT1G21670.1); similar to WD40 domain protein beta Propeller [Solibacter usitatus Ellin6076] (GB:YP_828764.1); similar to Os03g0840200 [Oryza sativa (japonica cultivar-group)] (GB:NP_001051846.1); similar to Os07g0638100 [Oryza sativa (japonica cultivar-group)] (GB:NP_001060406.1); contains InterPro domain TolB, C-terminal; (InterPro:IPR01104…	no	no	no	bound	bound	bound	bound	no	bound	no	no	no
338	1	AT5G16370	AAE5	AMP-binding protein, putative; similar to AMP-binding protein, putative [Arabidopsis thaliana] (TAIR:AT5G16340.1); similar to AMP-binding protein, putative [Arabidopsis thaliana] (TAIR:AT1G75960.1); similar to AMP-binding protein, putative [Arabidopsis thaliana] (TAIR:AT1G21540.1); similar to amp-binding protein [Brassica napus] (GB:CAA64328.1); similar to H0103C06.2 [Oryza sativa (indica cultiva…	no	no	no	no	no	bound	no	no	no	no	no	no
339	1	AT1G70830	MLP28	Bet v I allergen family protein; Identical to MLP-like protein 28 (MLP28) [Arabidopsis Thaliana] (GB:Q9SSK9); similar to MLP34 (MLP-LIKE PROTEIN 34) [Arabidopsis thaliana] (TAIR:AT1G70850.3); similar to major latex-like protein [Prunus persica] (GB:AAK14060.1); contains InterPro domain Bet v I allergen; (InterPro:IPR000916), Bet v I allergen family protein; Identical to MLP-like protein 28 (MLP28…	no	no	no	no	no	no	no	no	no	no	no	no
340	1	AT1G78070	NA	WD-40 repeat family protein; similar to WD-40 repeat family protein [Arabidopsis thaliana] (TAIR:AT1G36070.1); similar to WD domain, G-beta repeat containing protein [Oryza sativa (japonica cultivar-group)] (GB:AAT85309.1), WD-40 repeat family protein; similar to WD-40 repeat family protein [Arabidopsis thaliana] (TAIR:AT1G36070.1); similar to WD domain, G-beta repeat containing protein [Oryza sa…	no	bound	bound	no	bound	bound	no	no	no	no	no	no
341	1	AT5G18670	BAM9, BMY3	putative beta-amylase BMY3 (BMY3)	no	no	no	no	bound	bound	bound	bound	bound	direct	no	no
342	1	AT5G15240	NA	amino acid transporter family protein; similar to amino acid transporter family protein [Arabidopsis thaliana] (TAIR:AT3G28960.1); similar to Amino acid/polyamine transporter II [Medicago truncatula] (GB:ABD32522.1); contains InterPro domain Amino acid/polyamine transporter II; (InterPro:IPR002422); contains InterPro domain Amino acid transporter, transmembrane; (InterPro:IPR013057)	no	no	no	no	bound	bound	no	no	no	no	no	no
343	1	AT2G29940	ABCG31, ATPDR3, PDR3	ATPDR3/PDR3 (PLEIOTROPIC DRUG RESISTANCE 3); ATPase, coupled to transmembrane movement of substances; Identical to Probable pleiotropic drug resistance protein 3 (PDR3) [Arabidopsis Thaliana] (GB:Q7PC88;GB:O80878); similar to PDR8/PEN3 (PLEIOTROPIC DRUG RESISTANCE8), ATPase, coupled to transmembrane movement of substances [Arabidopsis thaliana] (TAIR:AT1G59870.1); similar to ATPDR1/PDR1 (PLEIOTRO…	no	no	no	no	no	no	no	no	no	no	no	no
344	1	AT2G14560	LURP1	similar to unknown protein [Arabidopsis thaliana] (TAIR:AT1G33840.1); similar to Protein of unknown function DUF567 [Medicago truncatula] (GB:ABE88873.1); contains InterPro domain Protein of unknown function DUF567; (InterPro:IPR007612)	no	no	no	no	no	no	no	no	no	no	no	no
345	1	AT3G61210	NA	embryo-abundant protein-related; similar to embryo-abundant protein-related [Arabidopsis thaliana] (TAIR:AT1G55450.1); similar to embryo-abundant protein EMB-like [Oryza sativa (japonica cultivar-group)] (GB:BAB89030.1); contains InterPro domain SAM (and some other nucleotide) binding motif; (InterPro:IPR000051); contains InterPro domain Methyltransferase type 11; (InterPro:IPR013216)	no	no	no	no	no	no	no	no	no	no	no	no
346	1	AT5G44572	NA	similar to unknown protein [Arabidopsis thaliana] (TAIR:AT5G44574.1)	no	no	no	no	no	no	no	no	no	no	no	no
347	1	AT3G10740	ARAF, ARAF1, ASD1, ATASD1	Encodes a bifunctional alpha-l-arabinofuranosidase/beta-d-xylosidase that belongs to family 51 of glycoside hydrolases. It may be involved in cell wall modification.	no	no	no	bound	bound	bound	bound	bound	bound	no	no	no
348	1	AT3G59010	PME61	pectinesterase family protein; similar to pectinesterase family protein [Arabidopsis thaliana] (TAIR:AT2G43050.1); similar to putative pectin methylesterase LuPME1 [Linum usitatissimum] (GB:AAK69695.1); contains InterPro domain Virulence factor, pectin lyase fold; (InterPro:IPR011050); contains InterPro domain Plant invertase/pectin methylesterase inhibitor; (InterPro:IPR007186); contains InterPr…	no	no	no	no	no	no	no	no	no	no	no	no
349	1	AT1G03950	VPS2.3	SNF7 family protein; similar to SNF7 family protein [Arabidopsis thaliana] (TAIR:AT5G44560.1); similar to Os10g0476400 [Oryza sativa (japonica cultivar-group)] (GB:NP_001064848.1); similar to BRI1-KD interacting protein 109 [Oryza sativa (japonica cultivar-group)] (GB:BAD11337.1); similar to Os03g0639800 [Oryza sativa (japonica cultivar-group)] (GB:NP_001050739.1); contains InterPro domain Snf7; …	no	no	no	no	no	no	no	no	no	no	no	no
350	1	AT3G15760	NA	similar to unknown protein [Arabidopsis thaliana] (TAIR:AT1G52565.1); similar to conserved hypothetical protein [Medicago truncatula] (GB:ABD28733.1)	no	no	no	no	no	no	no	no	no	no	no	no
351	1	AT4G13830	J20	DnaJ-like protein (J20); nuclear gene	no	no	no	no	no	no	no	no	no	no	no	no
352	1	AT3G53960	NA	proton-dependent oligopeptide transport (POT) family protein; similar to proton-dependent oligopeptide transport (POT) family protein [Arabidopsis thaliana] (TAIR:AT2G37900.1); similar to TGF-beta receptor, type I/II extracellular re (GB:ABE84933.1); similar to Os03g0823500 [Oryza sativa (japonica cultivar-group)] (GB:NP_001051743.1); contains InterPro domain TGF-beta receptor, type I/II extracel…	no	no	no	no	no	bound	no	no	no	no	no	no
353	1	AT3G62860	NA	esterase/lipase/thioesterase family protein; similar to esterase/lipase/thioesterase family protein [Arabidopsis thaliana] (TAIR:AT2G47630.1); similar to Os05g0363100 [Oryza sativa (japonica cultivar-group)] (GB:NP_001055317.1); similar to Alpha/beta hydrolase [Medicago truncatula] (GB:ABE84979.1); contains InterPro domain Esterase/lipase/thioesterase; (InterPro:IPR000379); contains InterPro doma…	no	no	no	no	bound	bound	no	no	no	no	no	no
354	1	AT1G75380	ATBBD1, BBD1	wound-responsive protein-related; similar to wound-responsive family protein [Arabidopsis thaliana] (TAIR:AT1G19660.2); similar to wound inducive gene [Nicotiana tabacum] (GB:BAA95791.1); contains domain no description (G3D.4.10.860.10)	no	no	no	no	no	no	no	no	no	no	no	no
355	1	AT4G34230	ATCAD5, CAD-5, CAD5	Encodes a catalytically active cinnamyl alcohol dehydrogenase which uses p-coumaryl aldehyde as a preferred substrate. It can also use sinapyl, caffeyl, coniferyl and d-hydroxyconiferyl aldehydes as substrates.	no	no	no	no	bound	bound	bound	no	no	no	no	no
356	1	AT4G08930	APRL6, ATAPRL6	Encodes a protein disulfide isomerase-like (PDIL) protein, a member of a multigene family within the thioredoxin (TRX) superfamily. This protein also belongs to the adenosine 5'-phosphosulfate reductase-like (APRL) group.	no	no	no	no	no	no	no	no	no	no	no	no
357	1	AT1G08160	NA	harpin-induced protein-related / HIN1-related / harpin-responsive protein-related; similar to harpin-induced protein-related / HIN1-related / harpin-responsive protein-related [Arabidopsis thaliana] (TAIR:AT5G22870.1); similar to hypothetical protein [Ipomoea trifida] (GB:AAS79600.1); contains InterPro domain Harpin-induced 1; (InterPro:IPR010847)	no	no	no	no	no	no	no	bound	no	no	no	no
358	1	AT2G40610	ATEXP8, ATEXPA8, ATHEXP, EXP8, EXPA8	member of Alpha-Expansin Gene Family. Naming convention from the Expansin Working Group (Kende et al, 2004. Plant Mol Bio). Involved in the formation of nematode-induced syncytia in roots of Arabidopsis thaliana.	no	no	no	no	no	no	no	no	no	no	no	no
359	1	AT5G64020	TBL14	similar to unknown protein [Arabidopsis thaliana] (TAIR:AT2G37720.1); similar to leaf senescence protein-like [Oryza sativa (japonica cultivar-group)] (GB:BAD28782.1); similar to Os09g0397400 [Oryza sativa (japonica cultivar-group)] (GB:NP_001063105.1); contains InterPro domain Protein of unknown function DUF231, plant; (InterPro:IPR004253)	no	no	no	no	bound	bound	no	no	no	no	no	no
360	1	AT4G23960	NA	F-box family protein; similar to F-box family protein [Arabidopsis thaliana] (TAIR:AT4G10925.2); similar to Os01g0550200 [Oryza sativa (japonica cultivar-group)] (GB:NP_001043300.1); contains InterPro domain Cyclin-like F-box; (InterPro:IPR001810)	no	no	no	no	no	no	no	no	no	no	no	no
361	1	AT5G62720	NA	integral membrane HPP family protein; similar to integral membrane HPP family protein [Arabidopsis thaliana] (TAIR:AT3G47980.1); similar to Os03g0684700 [Oryza sativa (japonica cultivar-group)] (GB:NP_001050921.1); similar to hypothetical protein [Oryza sativa] (GB:AAK14421.1); contains InterPro domain HPP; (InterPro:IPR007065)	no	no	no	no	no	bound	no	no	no	no	no	no
362	1	AT3G27030	NA	similar to unknown protein [Arabidopsis thaliana] (TAIR:AT5G40970.1); similar to Os02g0509500 [Oryza sativa (japonica cultivar-group)] (GB:NP_001046927.1); similar to expressed protein [Oryza sativa (japonica cultivar-group)] (GB:ABA93771.1); similar to conserved hypothetical protein [Medicago truncatula] (GB:ABE92575.1)	no	no	no	no	no	no	no	no	no	no	no	no
363	1	AT2G37170	PIP2;2, PIP2B	a member of the plasma membrane intrinsic protein subfamily PIP2. localizes to the plasma membrane and exhibits water transport activity in Xenopus oocyte. expressed specifically in the vascular bundles and protein level increases slightly during leaf dev	no	no	no	no	bound	bound	no	no	no	no	no	no
364	1	AT4G36760	APP1, ATAPP1	Arabidopsis aminopeptidase P1	no	no	no	no	bound	bound	no	no	no	no	no	no
365	1	AT1G71960	ABCG25, ATABCG25	ABC transporter family protein; Identical to White-brown complex homolog protein 26 (WBC26) [Arabidopsis Thaliana] (GB:Q84TH5;GB:Q949Y4;GB:Q9C8W6); similar to ABC transporter family protein [Arabidopsis thaliana] (TAIR:AT1G31770.1); similar to ABC transporter protein, putative [Oryza sativa (japonica cultivar-group)] (GB:AAX96020.1); contains InterPro domain ABC-2 type transporter; (InterPro:IPR0…	no	no	bound	no	bound	bound	no	no	no	no	no	no
366	1	AT1G25330	CES, HAF	basic helix-loop-helix (bHLH) family protein; similar to BEE1 (BR ENHANCED EXPRESSION 1), transcription factor [Arabidopsis thaliana] (TAIR:AT1G18400.1); similar to putative bZIPtranscription factor protein [Brassica oleracea] (GB:AAW81732.1); contains InterPro domain Helix-loop-helix DNA-binding; (InterPro:IPR011598); contains InterPro domain Basic helix-loop-helix dimerisation region bHLH; (Int…	no	no	no	bound	bound	bound	no	no	bound	no	no	no
367	1	AT5G64240	AtMC3, AtMCP1a, MC3, MCP1a	latex-abundant family protein (AMC3) / caspase family protein; similar to LOL3 (LSD ONE LIKE 3), caspase/ cysteine-type endopeptidase [Arabidopsis thaliana] (TAIR:AT1G02170.1); similar to hypothetical protein [Oryza sativa] (GB:AAG60197.1); similar to Os10g0565100 [Oryza sativa (japonica cultivar-group)] (GB:NP_001065417.1); contains InterPro domain Peptidase C14, caspase catalytic; (InterPro:IPR…	no	no	no	no	no	no	no	no	no	no	no	no
368	1	AT2G17710	NA	similar to Os04g0560700 [Oryza sativa (japonica cultivar-group)] (GB:NP_001053549.1)	no	no	no	no	no	no	no	no	no	no	no	no
369	1	AT1G10070	ATBCAT-2, BCAT-2	Encodes a chloroplast branched-chain amino acid aminotransferase. Complements the yeast leu/iso-leu/val auxotrophy mutant.	no	bound	bound	bound	bound	bound	bound	bound	bound	direct	no	no
370	1	AT2G33750	ATPUP2, PUP2	Member of a family of proteins related to PUP1, a purine transporter. May be involved in the transport of purine and purine derivatives such as cytokinins, across the plasma membrane.	no	no	no	no	no	no	no	no	no	no	no	no
371	1	AT5G46240	KAT1	potassium channel protein (KAT1)	no	no	no	no	no	no	no	no	no	no	no	no
372	1	AT2G32160	NA	similar to unknown protein [Arabidopsis thaliana] (TAIR:AT2G32170.1); similar to Os05g0511300 [Oryza sativa (japonica cultivar-group)] (GB:NP_001056014.1); similar to unnamed protein product [Tetraodon nigroviridis] (GB:CAF92601.1); contains InterPro domain N2227-like; (InterPro:IPR012901)	no	no	no	no	no	no	no	no	no	no	no	no
373	1	AT1G21120	IGMT2	O-methyltransferase, putative; similar to O-methyltransferase, putative [Arabidopsis thaliana] (TAIR:AT1G21100.1); similar to O-methyltransferase, putative [Arabidopsis thaliana] (TAIR:AT1G21110.1); similar to O-methyltransferase, putative [Arabidopsis thaliana] (TAIR:AT1G21130.1); similar to phloroglucinol O-methyltransferase [Rosa chinensis var. spontanea] (GB:BAD18975.1); contains InterPro dom…	no	no	no	no	no	no	no	no	no	no	no	no
374	1	AT1G02470	NA	similar to unknown protein [Arabidopsis thaliana] (TAIR:AT1G02475.1); similar to Streptomyces cyclase/dehydrase [Medicago truncatula] (GB:ABE82400.1); contains InterPro domain Streptomyces cyclase/dehydrase; (InterPro:IPR005031)	no	no	no	no	no	no	no	no	no	no	no	no
375	1	AT4G00880	NA	auxin-responsive family protein; similar to auxin-responsive family protein [Arabidopsis thaliana] (TAIR:AT2G46690.1); similar to Auxin responsive SAUR protein [Medicago truncatula] (GB:ABE93517.1); contains InterPro domain Auxin responsive SAUR protein; (InterPro:IPR003676)	no	no	no	no	bound	no	no	no	no	no	no	no
376	1	AT3G55646	NA	similar to unknown protein [Arabidopsis thaliana] (TAIR:AT2G39855.2); similar to Os05g0454500 [Oryza sativa (japonica cultivar-group)] (GB:NP_001055720.1)	no	no	no	bound	bound	bound	bound	bound	no	no	no	no
377	1	AT3G23090	NA	similar to WDL1 (WVD2-LIKE 1) [Arabidopsis thaliana] (TAIR:AT3G04630.3); similar to seed specific protein Bn15D14A [Brassica napus] (GB:AAP37969.1); contains InterPro domain Targeting for Xklp2; (InterPro:IPR009675)	no	no	no	no	no	no	no	no	no	no	no	no
378	1	AT4G12000	NA	similar to unknown protein [Arabidopsis thaliana] (TAIR:AT4G22850.1); similar to At1g12450-related [Medicago truncatula] (GB:ABE81486.1); contains domain UNCHARACTERIZED (PTHR12677)	no	no	no	no	no	no	no	no	no	no	no	no
379	1	AT4G30450	NA	glycine-rich protein; similar to glycine-rich protein [Arabidopsis thaliana] (TAIR:AT4G30460.1); similar to Os09g0425200 [Oryza sativa (japonica cultivar-group)] (GB:NP_001063219.1); similar to putative cell-wall protein [Pinus taeda] (GB:AAW59296.1)	no	no	no	no	no	no	no	no	no	no	no	no
380	1	AT2G03210	ATFUT2, FUT2	member of Glycosyltransferase Family- 37	no	no	no	no	no	no	no	no	no	no	no	no
381	1	AT1G16850	NA	similar to unknown protein [Arabidopsis thaliana] (TAIR:AT5G64820.1); similar to 80C09_13 [Brassica rapa subsp. pekinensis] (GB:AAZ41824.1)	no	no	no	no	bound	bound	no	no	no	no	no	no
382	1	AT4G25700	B1, BCH1, BETA-OHASE, chy1	Converts beta-carotene to zeaxanthin via cryptoxanthin.	no	no	no	no	bound	bound	no	no	no	no	no	no
383	1	AT1G28710	NA	similar to unknown protein [Arabidopsis thaliana] (TAIR:AT1G28700.1); similar to Os03g0731800 [Oryza sativa (japonica cultivar-group)] (GB:NP_001051166.1); similar to Putataive InsB from Escherichia coli [Oryza sativa (japonica cultivar-group)] (GB:AAN17394.1); similar to H0307D04.3 [Oryza sativa (indica cultivar-group)] (GB:CAH66858.1); contains domain (Trans)glycosidases (SSF51445); contains do…	no	no	no	no	no	no	no	no	no	no	no	no
384	1	AT2G21210	NA	Putative auxin-regulated protein whose expression is downregulated in response to chitin oligomers.	no	no	no	no	no	no	no	no	no	no	no	no
385	1	AT3G46600	NA	scarecrow transcription factor family protein; similar to scarecrow-like transcription factor 11 (SCL11) [Arabidopsis thaliana] (TAIR:AT5G59450.1); similar to GRAS1 [Nicotiana tabacum] (GB:ABE02823.1); contains InterPro domain GRAS transcription factor; (InterPro:IPR005202)	no	no	no	no	bound	bound	no	no	no	no	no	no
386	1	AT5G49660	NA	leucine-rich repeat transmembrane protein kinase, putative; similar to leucine-rich repeat transmembrane protein kinase, putative [Arabidopsis thaliana] (TAIR:AT1G09970.1); similar to HSL1 (HAESA-LIKE 1), ATP binding / kinase/ protein serine/threonine kinase [Arabidopsis thaliana] (TAIR:AT1G28440.1); similar to Leucine Rich Repeat family protein, expressed [Oryza sativa (japonica cultivar-group)]…	no	no	no	no	no	no	no	no	no	no	no	no
387	1	AT5G03210	NA	unknown protein	no	no	no	no	no	bound	no	no	no	no	no	no
388	1	AT1G09170	NA	kinesin motor protein-related; similar to microtubule motor [Arabidopsis thaliana] (TAIR:AT2G47500.1); similar to ATK4 (ARABIDOPSIS THALIANA KINESIN 4), microtubule motor [Arabidopsis thaliana] (TAIR:AT5G27000.1); similar to Kinesin-4, putative, expressed [Oryza sativa (japonica cultivar-group)] (GB:ABF95490.1); similar to Calponin-like actin-binding; Kinesin, motor re (GB:ABE84966.1); similar to…	no	no	no	no	bound	bound	no	no	no	no	no	no
389	1	AT1G11510	NA	DNA-binding storekeeper protein-related; similar to DNA-binding storekeeper protein-related [Arabidopsis thaliana] (TAIR:AT1G61730.1); similar to storekeeper protein [Solanum tuberosum] (GB:CAC39398.1); contains InterPro domain Protein of unknown function DUF573; (InterPro:IPR007592)	no	no	no	no	no	no	no	no	no	no	no	no
390	1	AT5G50360	NA	similar to unknown protein [Arabidopsis thaliana] (TAIR:AT5G63350.1); similar to hypothetical protein MtrDRAFT_AC135505g13v1 [Medicago truncatula] (GB:ABE82027.1)	no	no	no	no	bound	bound	bound	no	bound	no	no	no
391	1	AT5G18270	ANAC087	ANAC087; similar to ANAC046 (Arabidopsis NAC domain containing protein 46), transcription factor [Arabidopsis thaliana] (TAIR:AT3G04060.1); similar to NAC5 protein [Glycine max] (GB:AAX85982.1); contains InterPro domain No apical meristem (NAM) protein; (InterPro:IPR003441), ANAC087; transcription factor; similar to ANAC046 (Arabidopsis NAC domain containing protein 46), transcription factor [Ara…	no	no	no	no	no	no	no	no	no	no	no	no
392	1	AT1G52870	NA	peroxisomal membrane protein-related; similar to peroxisomal membrane protein-related [Arabidopsis thaliana] (TAIR:AT4G03410.1); similar to peroxisomal membrane protein-like [Oryza sativa (japonica cultivar-group)] (GB:BAD34004.1); similar to Os03g0583800 [Oryza sativa (japonica cultivar-group)] (GB:NP_001050563.1); contains InterPro domain Mpv17/PMP22; (InterPro:IPR007248), peroxisomal membrane …	no	no	no	no	no	bound	no	no	no	no	no	no
393	1	AT2G22800	HAT9	Encodes homeobox protein HAT9.	no	no	no	no	no	bound	no	no	no	no	no	no
394	1	AT5G16360	NA	NC domain-containing protein; similar to NC domain-containing protein [Arabidopsis thaliana] (TAIR:AT3G02700.1); similar to Os05g0310600 [Oryza sativa (japonica cultivar-group)] (GB:NP_001055158.1); similar to unknown protein [Oryza sativa (japonica cultivar-group)] (GB:AAU90086.1); similar to Os08g0546900 [Oryza sativa (japonica cultivar-group)] (GB:NP_001062424.1); contains InterPro domain NC; …	no	no	no	no	no	bound	no	no	no	no	no	no
395	1	AT1G78140	NA	methyltransferase-related; similar to methyltransferase-related [Arabidopsis thaliana] (TAIR:AT2G41040.1); similar to hypothetical protein [Oryza sativa (japonica cultivar-group)] (GB:BAC99645.1); similar to Os08g0411200 [Oryza sativa (japonica cultivar-group)] (GB:NP_001061786.1); similar to Os06g0646000 [Oryza sativa (japonica cultivar-group)] (GB:NP_001058196.1); contains InterPro domain SAM (…	no	no	no	no	bound	bound	bound	no	no	no	no	no
396	1	AT5G18240	ATMYR1, MYR1	Encodes MYR1 (MYR1).	no	no	no	no	bound	bound	no	no	no	no	no	no
397	1	AT2G32150	NA	haloacid dehalogenase-like hydrolase family protein; similar to haloacid dehalogenase-like hydrolase family protein [Arabidopsis thaliana] (TAIR:AT5G02230.2); similar to putative phosphatase [Phaseolus vulgaris] (GB:CAD57681.1); similar to putative hydrolase [Glycine max] (GB:AAM94615.1); contains InterPro domain HAD-superfamily hydrolase subfamily IA, variant 3; (InterPro:IPR006402); contains In…	no	no	no	no	no	no	no	no	no	no	no	no
398	1	AT1G70670	AtCLO4, CLO4	caleosin-related family protein; similar to caleosin-related family protein [Arabidopsis thaliana] (TAIR:AT1G70680.1); similar to Os06g0254700 [Oryza sativa (japonica cultivar-group)] (GB:NP_001057304.1); similar to putative ABA-induced protein [Cynodon dactylon] (GB:AAS48644.1); contains InterPro domain Caleosin related; (InterPro:IPR007736); contains InterPro domain EF-Hand type; (InterPro:IPR0…	no	no	no	no	no	no	no	no	no	no	no	no
399	1	AT4G37180	NA	myb family transcription factor, contains Pfam domain, PF00249: Myb-like DNA-binding domain l; also isolated as a putative cytoskeletal protein in a yeast screen	no	no	no	no	bound	bound	no	no	no	no	no	no
400	1	AT3G29680	NA	transferase family protein; similar to AACT1 (ANTHOCYANIN 5-AROMATIC ACYLTRANSFERASE 1), transferase [Arabidopsis thaliana] (TAIR:AT5G61160.1); similar to AT5g39050/MXF12_60 [Medicago truncatula] (GB:ABE91262.1); contains InterPro domain Transferase; (InterPro:IPR003480)	no	no	no	no	no	no	no	no	no	no	no	no
401	1	AT3G03890	NA	FMN binding; similar to FMN binding [Arabidopsis thaliana] (TAIR:AT3G21140.1); similar to root border cell-specific protein [Pisum sativum] (GB:AAF61443.1); contains InterPro domain Pyridoxamine 5&apos; (InterPro:IPR011576); contains InterPro domain FMN-binding split barrel; (InterPro:IPR009002)	no	no	no	no	no	no	no	no	no	no	no	no
402	1	AT5G49360	ATBXL1, BXL1	encodes a beta-xylosidase located in the extracellular matrix. Gene is expressed specifically in tissues undergoing secondary wall thickening. This is a member of glycosyl hydrolase family 3 and has six other closely related members.	no	no	bound	bound	bound	bound	bound	bound	bound	no	no	no
403	1	AT1G23060	NA	similar to unknown protein [Arabidopsis thaliana] (TAIR:AT1G70950.1), similar to unknown protein [Arabidopsis thaliana] (TAIR:AT1G70950.1); similar to Targeting for Xklp2 [Medicago truncatula] (GB:ABE84619.1)	no	no	no	no	no	no	no	no	no	no	no	no
404	1	AT3G57040	ARR9, ATRR4	response regulator ARR9, A two-component response regulator-like protein with a receiver domain with a conserved aspartate residue and a possible phosphorylation site and at the N-terminal half. Appears to interact with histidine kinase like genes ATHP3 and ATHP2	no	no	no	no	bound	bound	no	no	no	no	no	no
405	1	AT3G20710	NA	F-box protein-related; similar to F-box protein-related [Arabidopsis thaliana] (TAIR:AT3G20690.1); similar to Cyclin-like F-box; F-box protein interaction domain [Medicago truncatula] (GB:ABE83882.1); similar to Cyclin-like F-box; F-box protein interaction domain [Medicago truncatula] (GB:ABE83878.1); contains InterPro domain Cyclin-like F-box; (InterPro:IPR001810); contains InterPro domain F-box…	no	no	no	no	no	no	no	no	no	no	no	no
406	1	AT4G35650	IDH-III	isocitrate dehydrogenase, putative / NAD+ isocitrate dehydrogenase, putative; Identical to Isocitrate dehydrogenase [NAD] regulatory subunit 3, mitochondrial precursor (EC 1.1.1.41) (Isocitric dehydrogenase 3) (NAD(+)-specific ICDH 3) (IDH-III) (IDH3) [Arabidopsis Thaliana] (GB:O81796); similar to IDH1 (ISOCITRATE DEHYDROGENASE 1), isocitrate dehydrogenase (NAD+) [Arabidopsis thaliana] (TAIR:AT4G…	no	no	no	no	no	no	no	no	no	no	no	no
407	1	AT2G29410	ATMTPB1, MTPB1	member of Zinc transporter (ZAT) family	no	no	no	no	no	no	no	no	no	no	no	no
408	1	AT5G61660	NA	glycine-rich protein; similar to glycine-rich protein [Arabidopsis thaliana] (TAIR:AT5G46730.1); similar to hypothetical protein MtrDRAFT_AC152818g3v1 [Medicago truncatula] (GB:ABE77867.1)	no	no	no	no	no	no	no	no	no	no	no	no
409	1	AT5G66490	NA	similar to unknown protein [Arabidopsis thaliana] (TAIR:AT3G50900.1); similar to hypothetical protein [Thellun (GB:ABB45855.1)	no	no	no	no	no	no	no	no	no	no	no	no
410	1	AT3G48350	CEP3	cysteine proteinase, putative; similar to cysteine proteinase, putative [Arabidopsis thaliana] (TAIR:AT5G50260.1); similar to Vignain precursor (Cysteine endopeptidase) (GB:O65039); contains InterPro domain Peptidase, cysteine peptidase active site; (InterPro:IPR000169); contains InterPro domain Peptidase C1A, papain; (InterPro:IPR013128); contains InterPro domain Proteinase inhibitor I29, cathep…	no	no	no	no	no	bound	no	no	no	no	no	no
411	1	AT5G63800	BGAL6, MUM2	member of Glycoside Hydrolase Family 35	no	no	bound	no	bound	bound	bound	no	no	no	direct	no
412	1	AT1G22050	MUB6	ubiquitin family protein; Identical to Membrane-anchored ubiquitin-fold protein 6 precursor (Membrane- anchored ub-fold protein 6) (AtMUB6) (MUB6) [Arabidopsis Thaliana] (GB:Q8GWJ6;GB:Q9LM54); similar to MUB5 (MEMBRANE-ANCHORED UBIQUITIN-FOLD PROTEIN 5 PRECURSOR) [Arabidopsis thaliana] (TAIR:AT1G77870.1); similar to NTGP5 [Nicotiana tabacum] (GB:AAD00119.1); similar to Os02g0750600 [Oryza sativa …	no	no	no	no	bound	no	no	no	no	no	no	no
413	1	AT3G56080	NA	dehydration-responsive protein-related; similar to dehydration-responsive family protein [Arabidopsis thaliana] (TAIR:AT2G40280.1); similar to Os05g0472200 [Oryza sativa (japonica cultivar-group)] (GB:NP_001055814.1); similar to Os01g0828300 [Oryza sativa (japonica cultivar-group)] (GB:NP_001044685.1); similar to unknown protein [Oryza sativa (japonica cultivar-group)] (GB:AAT93959.1); contains I…	no	no	no	no	no	no	no	no	no	no	no	no
414	1	AT3G59940	NA	kelch repeat-containing F-box family protein; similar to kelch repeat-containing F-box family protein [Arabidopsis thaliana] (TAIR:AT2G44130.1); similar to kelch repeat-containing F-box family protein-like [Oryza sativa (japonica cultivar-group)] (GB:BAD15578.1); similar to Os11g0246200 [Oryza sativa (japonica cultivar-group)] (GB:NP_001067606.1); similar to Os06g0594400 [Oryza sativa (japonica c…	no	no	bound	no	bound	bound	no	no	no	no	no	no
415	1	AT2G18300	NA	basic helix-loop-helix (bHLH) family protein; similar to BEE2 (BR ENHANCED EXPRESSION 2), DNA binding / transcription factor [Arabidopsis thaliana] (TAIR:AT4G36540.2); similar to Helix-loop-helix DNA-binding [Medicago truncatula] (GB:ABE85937.1); contains InterPro domain Helix-loop-helix DNA-binding; (InterPro:IPR011598); contains InterPro domain Basic helix-loop-helix dimerisation region bHLH; (…	no	no	no	no	no	bound	no	no	no	no	no	no
416	1	AT5G20100	NA	similar to unknown protein [Arabidopsis thaliana] (TAIR:AT1G15400.1); similar to hypothetical protein [Oryza sativa (japonica cultivar-group)] (GB:BAD81575.1)	no	no	no	no	no	no	no	no	no	no	no	no
417	1	AT1G75040	PR-5, PR5	Thaumatin-like protein involved in response to pathogens. mRNA level of the PR-5 gene (At1g75040)is significantly changed after cutting the inflorescence stem indicating the existence of a network of signal transducing pathways as other stress-regulated genes (At5g01410, At3g17800, At1g29930)do not response to the treatment.	no	no	no	no	bound	bound	no	no	no	no	no	no
418	1	AT5G06570	NA	similar to unknown protein [Arabidopsis thaliana] (TAIR:AT5G16080.1); similar to CXE carboxylesterase [Actinidia deliciosa] (GB:ABB89016.1); contains InterPro domain Esterase/lipase/thioesterase; (InterPro:IPR000379); contains InterPro domain Alpha/beta hydrolase fold-3; (InterPro:IPR013094)	no	no	no	no	no	no	no	no	no	no	no	no
419	1	AT4G00780	NA	meprin and TRAF homology domain-containing protein / MATH domain-containing protein; similar to meprin and TRAF homology domain-containing protein / MATH domain-containing protein [Arabidopsis thaliana] (TAIR:AT4G01390.1); similar to Os12g0489100 [Oryza sativa (japonica cultivar-group)] (GB:NP_001066793.1); similar to ubiquitin-specific protease 12, putative, expressed [Oryza sativa (japonica cul…	no	no	no	no	no	no	no	no	no	no	no	no
420	1	AT1G23760	JP630, PG3	Encodes aromatic rich glycoprotein JP630.	no	no	no	no	no	no	no	no	no	no	no	no
421	1	AT5G61270	PIF7	basic helix-loop-helix (bHLH) family protein; similar to UNE10 (unfertilized embryo sac 10), DNA binding / transcription factor [Arabidopsis thaliana] (TAIR:AT4G00050.1); similar to Os03g0782500 [Oryza sativa (japonica cultivar-group)] (GB:NP_001051465.1); similar to Helix-loop-helix DNA-binding domain containing protein, expressed [Oryza sativa (japonica cultivar-group)] (GB:ABF99197.1); similar…	bound	bound	bound	bound	bound	bound	no	no	no	no	no	no
422	1	AT5G59720	HSP18.2	encodes a low molecular weight heat shock protein that contains the heat shock element in the promoter region. Expression is induced in response to heat shock.	no	no	no	no	no	no	no	no	no	no	no	no
423	1	AT2G39510	NA	nodulin MtN21 family protein; similar to nodulin MtN21 family protein [Arabidopsis thaliana] (TAIR:AT2G37460.1); similar to Peptidase M14, carboxypeptidase A [Medicago truncatula] (GB:ABE82104.1); contains InterPro domain Protein of unknown function DUF6, transmembrane; (InterPro:IPR000620)	no	no	no	no	no	no	no	no	no	no	no	no
424	1	AT1G33970	NA	GTP binding; similar to AIG1 (AVRRPT2-INDUCED GENE 1), GTP binding [Arabidopsis thaliana] (TAIR:AT1G33960.1); similar to NTGP4 [Nicotiana tabacum] (GB:AAD09518.1); contains InterPro domain AIG1; (InterPro:IPR006703), GTP binding; similar to avirulence-responsive family protein / avirulence induced gene (AIG1) family protein [Arabidopsis thaliana] (TAIR:AT4G09950.1); similar to NTGP4 [Nicotiana ta…	no	no	no	no	no	bound	no	no	no	no	no	no
425	1	AT2G23610	ATMES3, MES3	esterase, putative; similar to hydrolase, alpha/beta fold family protein [Arabidopsis thaliana] (TAIR:AT2G23580.1); similar to ethylene-induced esterase [Citrus sinensis] (GB:AAK58599.1); contains InterPro domain Esterase/lipase/thioesterase; (InterPro:IPR000379); contains InterPro domain Alpha/beta hydrolase fold-1; (InterPro:IPR000073)	no	no	no	no	no	no	no	no	no	no	no	no
426	1	AT5G03510	NA	zinc finger (C2H2 type) family protein; similar to nucleic acid binding / transcription factor/ zinc ion binding [Arabidopsis thaliana] (TAIR:AT2G28200.1); similar to ZPT2-11 [Petunia x hybrida] (GB:BAA21920.1); contains InterPro domain Zinc finger, C2H2-type; (InterPro:IPR007087)	no	no	no	no	no	no	no	no	no	no	no	no
427	1	AT1G79510	NA	similar to unknown protein [Arabidopsis thaliana] (TAIR:AT1G16320.1); similar to hypothetical protein Npun02005080 [Nostoc punctiforme PCC 73102] (GB:ZP_00108317.1); similar to Os05g0215600 [Oryza sativa (japonica cultivar-group)] (GB:NP_001054933.1); similar to Os04g0613300 [Oryza sativa (japonica cultivar-group)] (GB:NP_001053853.1); contains domain NTF2-like (SSF54427)	no	no	no	no	no	no	no	no	no	no	no	no
428	1	AT3G48740	AtSWEET11, SWEET11	nodulin MtN3 family protein; similar to MTN3 (ARABIDOPSIS HOMOLOG OF MEDICAGO TRUNCATULA MTN3) [Arabidopsis thaliana] (TAIR:AT5G23660.1); similar to MtN3 [Medicago truncatula] (GB:CAA69976.1); similar to Os12g0476200 [Oryza sativa (japonica cultivar-group)] (GB:NP_001066755.1); similar to Os11g0508600 [Oryza sativa (japonica cultivar-group)] (GB:NP_001067955.1); contains InterPro domain MtN3 and …	no	no	no	no	bound	bound	bound	bound	no	no	no	no
429	1	AT4G25100	ATFSD1, FSD1	Fe-superoxide dismutase	no	no	no	no	bound	bound	no	no	no	no	no	no
430	1	AT4G31730	GDU1	glutamine dumper1	no	no	no	no	no	bound	no	no	no	no	no	no
431	1	AT3G19930	ATSTP4, STP4	Encodes a sucrose hydrogen symporter that is induced by wounding.	no	no	no	no	no	bound	no	no	no	no	no	no
432	1	AT2G46140	NA	late embryogenesis abundant protein, putative / LEA protein, putative; Identical to Desiccation-related protein At2g46140 (LEA type-2 family protein At2g46140) [Arabidopsis Thaliana] (GB:O82355;GB:Q8LC67); similar to LEA14 (LATE EMBRYOGENESIS ABUNDANT 14) [Arabidopsis thaliana] (TAIR:AT1G01470.1); similar to Chain A, Solution Structure Of A Putative Late Embryogenesis Abundant (Lea) Protein At2g4…	no	no	no	no	bound	bound	no	no	no	no	no	no
433	1	AT4G14746	NA	similar to expressed protein [Oryza sativa (japonica cultivar-group)] (GB:ABF94114.1)	no	no	no	no	bound	bound	no	no	no	no	no	no
434	1	AT5G25120	CYP71B11	putative cytochrome P450	no	no	no	no	no	no	no	no	no	no	no	no
435	1	AT4G25170	NA	similar to unknown protein [Arabidopsis thaliana] (TAIR:AT5G61490.1); similar to putative protein [Oryza sativa] (GB:CAC39077.1); similar to Os02g0657700 [Oryza sativa (japonica cultivar-group)] (GB:NP_001047631.1)	no	no	no	no	no	bound	no	no	no	no	no	no
436	1	AT1G72140	NA	proton-dependent oligopeptide transport (POT) family protein; similar to proton-dependent oligopeptide transport (POT) family protein [Arabidopsis thaliana] (TAIR:AT1G72130.1); similar to proton-dependent oligopeptide transport (POT) family protein [Arabidopsis thaliana] (TAIR:AT1G22540.1); similar to putative oligopeptide transporter [Oryza sativa (japonica cultivar-group)] (GB:BAD81722.1); simi…	no	no	no	no	no	no	no	no	no	no	no	no
437	1	AT5G02020	SIS	similar to unknown protein [Arabidopsis thaliana] (TAIR:AT5G59080.1)	no	no	no	no	bound	bound	bound	no	no	no	no	no
438	1	AT3G16220	NA	similar to nucleic acid binding [Arabidopsis thaliana] (TAIR:AT3G16230.1); similar to Os01g0231800 [Oryza sativa (japonica cultivar-group)] (GB:NP_001042498.1); similar to At3g16220-related [Medicago truncatula] (GB:ABE80927.1); similar to Os01g0231900 [Oryza sativa (japonica cultivar-group)] (GB:NP_001042499.1); contains InterPro domain Predicted eukaryotic LigT; (InterPro:IPR009210)	no	no	no	no	no	no	no	no	no	no	no	no
439	1	AT3G56170	CAN	Encodes a calcium-dependent nuclease with similarity to staphylococcal nuclease.	no	no	no	no	no	no	no	no	no	no	no	no
440	1	AT4G28530	NAC074, anac074	ANAC074 (Arabidopsis NAC domain containing protein 74); transcription factor; similar to no apical meristem (NAM) family protein [Arabidopsis thaliana] (TAIR:AT2G24430.2); similar to salicylic acid-induced protein 19 [Capsicum annuum] (GB:AAQ75123.1); similar to Os04g0515900 [Oryza sativa (japonica cultivar-group)] (GB:NP_001053312.1); similar to Os02g0810900 [Oryza sativa (japonica cultivar-grou…	no	no	no	no	bound	bound	no	no	no	no	no	no
441	1	AT1G79430	APL, WDY	Encodes gene product that is required for several aspects of phloem development in the root: (1) the specific divisions organizing the phloem pole, (2) sieve element differentiation and (3) the expression of a companion-specific gene. Mutant has a defect in the organization of phloem poles in the root. apl seedlings have a short, determinate root with only occasional lateral branches.	no	no	no	no	no	no	no	no	no	no	no	no
442	1	AT3G06560	PAPS3	polynucleotide adenylyltransferase; similar to nPAP (NUCLEAR POLY(A) POLYMERASE), nucleotidyltransferase [Arabidopsis thaliana] (TAIR:AT4G32850.8); similar to putative polynucleotide adenylyltransferase [Oryza sativa (indica cultivar-group)] (GB:AAW68017.1); contains InterPro domain PAP/25A core; (InterPro:IPR001201); contains InterPro domain Poly(A) polymerase, C-terminal-like; (InterPro:IPR0110…	no	no	no	no	bound	bound	no	no	no	no	no	no
443	1	AT4G19840	ATPP2-A1, ATPP2A-1, PP2-A1	encodes a protein similar to phloem lectin in cucumber and celery. Gene is expressed in the phloem, predominantly in the companion cells.	no	no	no	no	no	bound	no	no	no	no	no	no
444	1	AT3G15540	IAA19, MSG2	IAA induced protein 19	no	no	no	no	no	no	no	no	no	no	no	no
445	1	AT5G13370	NA	auxin-responsive GH3 family protein; similar to auxin-responsive GH3 family protein [Arabidopsis thaliana] (TAIR:AT5G13380.1); similar to auxin-responsive GH3 family protein [Arabidopsis thaliana] (TAIR:AT5G13350.1); similar to auxin-responsive GH3 family protein [Arabidopsis thaliana] (TAIR:AT5G13360.2); similar to auxin and ethylene responsive GH3-like protein [Capsicum chinense] (GB:AAS02074.1…	no	no	no	no	bound	bound	no	no	no	no	no	no
446	1	AT1G66400	CML23	calmodulin-related protein, putative; similar to TCH2 (TOUCH 2), calcium ion binding [Arabidopsis thaliana] (TAIR:AT5G37770.1); similar to Calcium-binding EF-hand [Medicago truncatula] (GB:ABE81417.1); similar to calcium binding protein [Sesbania rostrata] (GB:CAC43238.1); contains InterPro domain EF-Hand type; (InterPro:IPR011992); contains InterPro domain Calcium-binding EF-hand; (InterPro:IPR0…	no	no	no	no	no	no	no	no	no	no	no	no
447	1	AT3G49270	NA	similar to unknown protein [Arabidopsis thaliana] (TAIR:AT3G49305.1)	no	no	no	no	no	no	no	no	no	no	no	no
448	1	AT5G05110	NA	cysteine protease inhibitor, putative / cystatin, putative; similar to cysteine protease inhibitor, putative / cystatin, putative [Arabidopsis thaliana] (TAIR:AT3G12490.2); similar to cysteine proteinase inhibitor [Ricinus communis] (GB:CAA89697.1); contains InterPro domain Proteinase inhibitor I25, cystatin; (InterPro:IPR000010); contains InterPro domain Proteinase inhibitor I25A and I25B, type …	no	no	no	no	no	no	no	no	no	no	no	no
449	1	AT1G71910	NA	unknown protein	no	no	no	no	no	bound	no	no	no	no	no	no
450	1	AT3G45280	ATSYP72, SYP72	syntaxin of plants 72 (SYP72)	no	no	no	no	no	bound	no	no	no	no	no	no
451	1	AT5G44410	NA	FAD-binding domain-containing protein; similar to FAD-binding domain-containing protein [Arabidopsis thaliana] (TAIR:AT4G20820.1); similar to FAD-binding domain-containing protein [Arabidopsis thaliana] (TAIR:AT5G44440.1); similar to Berberine and berberine like, putative [Medicago truncatula] (GB:ABE90046.1); contains InterPro domain FAD linked oxidase, N-terminal; (InterPro:IPR006094); contains…	no	no	no	no	no	no	no	no	no	no	no	no
452	1	AT1G33270	NA	patatin-related; similar to patatin, putative, expressed [Oryza sativa (japonica cultivar-group)] (GB:ABA94222.2); similar to Os11g0546300 [Oryza sativa (japonica cultivar-group)] (GB:NP_001068065.1); contains InterPro domain Patatin; (InterPro:IPR002641)	no	no	no	bound	bound	bound	no	no	bound	no	no	no
453	1	AT2G36190	AtcwINV4, cwINV4	ATCWINV4 (ARABIDOPSIS THALIANA CELL WALL INVERTASE 4); hydrolase, hydrolyzing O-glycosyl compounds; similar to ATCWINV2 (ARABIDOPSIS THALIANA CELL WALL INVERTASE 2), hydrolase, hydrolyzing O-glycosyl compounds [Arabidopsis thaliana] (TAIR:AT3G52600.1); similar to Beta-fructofuranosidase, insoluble isoenzyme 1 precursor (Sucrose hydrolase 1) (Invertase 1) (Cell wall beta-fructosidase 1) (GB:P26792…	no	no	no	no	no	no	no	no	no	no	no	no
454	1	AT5G64700	NA	nodulin MtN21 family protein; similar to integral membrane family protein / nodulin MtN21-related [Arabidopsis thaliana] (TAIR:AT1G43650.1); similar to Protein of unknown function DUF6, transmembrane [Medicago truncatula] (GB:ABE81602.1); contains InterPro domain Protein of unknown function DUF6, transmembrane; (InterPro:IPR000620)	no	no	no	no	no	no	no	no	no	no	no	no
455	1	AT3G55910	NA	unknown protein	no	no	no	no	no	no	no	no	no	no	no	no
456	1	AT1G03090	MCCA	MCCA is the biotinylated subunit of the dimer MCCase, which is involved in leucine degradation. Both subunits are nuclear coded and the active enzyme is located in the mitochondrion.	no	no	no	no	bound	bound	no	no	no	no	no	no
457	1	AT2G43100	ATLEUD1, IPMI2	aconitase C-terminal domain-containing protein; similar to aconitase C-terminal domain-containing protein [Arabidopsis thaliana] (TAIR:AT2G43090.1); similar to putative protein [Oryza sativa] (GB:CAC39061.1); contains InterPro domain Aconitate hydratase, C-terminal; (InterPro:IPR000573)	no	no	no	no	no	no	no	no	no	no	no	no
458	1	AT5G05420	NA	immunophilin, putative / FKBP-type peptidyl-prolyl cis-trans isomerase, putative; similar to immunophilin-related / FKBP-type peptidyl-prolyl cis-trans isomerase-related [Arabidopsis thaliana] (TAIR:AT4G25340.1); similar to putative immunophilin/FKBP-type peptidyl-prolyl cis-trans isomerase [Helianthus annuus] (GB:AAR23804.1); contains InterPro domain Peptidylprolyl isomerase, FKBP-type; (InterPr…	no	no	no	no	no	no	no	no	no	no	no	no
459	1	AT2G15620	ATHNIR, NIR, NIR1	involved in the second step of nitrate assimilation	no	no	no	no	no	no	no	no	no	no	no	no
460	1	AT1G02820	NA	late embryogenesis abundant 3 family protein / LEA3 family protein; similar to SAG21 (SENESCENCE-ASSOCIATED GENE 21) [Arabidopsis thaliana] (TAIR:AT4G02380.1); similar to late embryogenis abundant protein 5 [Nicotiana tabacum] (GB:AAC06242.1); contains InterPro domain Late embryogenesis abundant protein 3; (InterPro:IPR004926)	no	no	no	no	no	no	no	no	no	no	no	no
461	1	AT5G35090	NA	similar to unknown protein [Arabidopsis thaliana] (TAIR:AT5G11070.1); similar to conserved hypothetical protein [Medicago truncatula] (GB:ABE80958.1)	no	no	no	no	no	bound	no	no	no	no	no	no
462	1	AT5G15180	NA	peroxidase, putative; Identical to Peroxidase 56 precursor (EC 1.11.1.7) (Atperox P56) (ATP33) (PER56) [Arabidopsis Thaliana] (GB:Q9LXG3;GB:Q41955); similar to peroxidase 27 (PER27) (P27) (PRXR7) [Arabidopsis thaliana] (TAIR:AT3G01190.1); similar to peroxidase [Spinacia oleracea] (GB:CAA76374.2); contains InterPro domain Haem peroxidase; (InterPro:IPR010255); contains InterPro domain Haem peroxid…	no	no	no	no	no	no	no	no	no	no	no	no
463	1	AT1G61660	NA	basic helix-loop-helix (bHLH) family protein; similar to ethylene-responsive protein -related [Arabidopsis thaliana] (TAIR:AT3G20640.1); similar to 3063 (GB:AAD21412.1); contains InterPro domain Helix-loop-helix DNA-binding; (InterPro:IPR011598); contains InterPro domain Basic helix-loop-helix dimerisation region bHLH; (InterPro:IPR001092)	no	no	no	no	no	no	no	no	no	no	no	no
464	1	AT3G01680	NA	similar to unknown protein [Arabidopsis thaliana] (TAIR:AT3G01670.1); similar to conserved hypothetical protein [Medicago truncatula] (GB:ABD32254.1); contains domain NUCLEOREDOXIN (PTHR13871:SF2); contains domain THIOREDOXIN (PTHR13871)	no	no	no	no	no	bound	no	no	no	no	no	no
465	1	AT5G58770	NA	dehydrodolichyl diphosphate synthase, putative / DEDOL-PP synthase, putative; Identical to Dehydrodolichyl diphosphate synthase 2 (EC 2.5.1.-) (Dedol-PP synthase 2) [Arabidopsis Thaliana] (GB:Q56Y11;GB:Q9LUY4); similar to dehydrodolichyl diphosphate synthase, putative / DEDOL-PP synthase, putative [Arabidopsis thaliana] (TAIR:AT5G58782.1); similar to Os01g0857200 [Oryza sativa (japonica cultivar-…	no	no	no	no	bound	bound	no	no	no	no	no	no
466	1	AT2G44930	NA	similar to unknown protein [Arabidopsis thaliana] (TAIR:AT2G28580.1); similar to Plant protein of unknown function [Medicago truncatula] (GB:ABE78995.1); contains InterPro domain Protein of unknown function DUF247, plant; (InterPro:IPR004158)	no	no	no	no	bound	bound	no	no	no	no	no	no
467	1	AT4G32510	NA	anion exchanger; Identical to Putative boron transporter-like protein 4 [Arabidopsis Thaliana] (GB:Q9SUU1); similar to anion exchange family protein [Arabidopsis thaliana] (TAIR:AT1G15460.1); similar to anion exchange family protein [Arabidopsis thaliana] (TAIR:AT1G74810.1); similar to anion exchange protein family [Arabidopsis thaliana] (TAIR:AT5G25430.1); similar to HCO3-transporter [Medicago t…	no	no	no	no	no	no	no	no	no	no	no	no
468	1	AT2G26600	NA	glycosyl hydrolase family 17 protein; similar to glycosyl hydrolase family 17 protein [Arabidopsis thaliana] (TAIR:AT3G15800.1); similar to beta-1,3-glucanase 1 [Ziziphus jujuba] (GB:AAY25165.1); contains InterPro domain Glycoside hydrolase, family 17; (InterPro:IPR000490)	no	no	no	no	no	no	no	no	no	no	no	no
469	1	AT5G10180	AST68, SULTR2;1	Encodes a low-affinity sulfate transporter expressed in the root cap and central cylinder, where it is induced by sulfur starvation. Expression in the shoot vascular system is not induced by sulfur starvation.	no	no	no	no	no	bound	no	no	no	no	no	no
470	1	AT2G46690	NA	auxin-responsive family protein; similar to auxin-responsive family protein [Arabidopsis thaliana] (TAIR:AT3G61900.1); similar to auxin-responsive family protein [Arabidopsis thaliana] (TAIR:AT4G00880.1); similar to Auxin responsive SAUR protein [Medicago truncatula] (GB:ABE93517.1); contains InterPro domain Auxin responsive SAUR protein; (InterPro:IPR003676)	no	no	no	no	no	no	no	no	no	no	no	no
471	1	AT1G80660	AHA9, HA9	AHA9 (Arabidopsis H(+)-ATPase 9); hydrogen-exporting ATPase, phosphorylative mechanism; Identical to ATPase 9, plasma membrane-type (EC 3.6.3.6) (Proton pump 9) (AHA9) [Arabidopsis Thaliana] (GB:Q42556;GB:Q9M8N3;GB:Q9SAJ1); similar to AHA6 (ARABIDOPSIS H(+)-ATPASE 6), ATPase [Arabidopsis thaliana] (TAIR:AT2G07560.1); similar to AHA8 (ARABIDOPSIS H(+)-ATPASE 8), ATPase [Arabidopsis thaliana] (TAIR…	no	no	no	no	no	no	no	no	no	no	no	no
472	1	AT5G27360	SFP2	Encodes a sugar-porter family protein that unlike the closely related gene, SFP1, is not induced during leaf senescence.	no	no	no	no	bound	bound	no	no	no	no	no	no
473	1	AT3G45970	ATEXLA1, ATEXPL1, ATHEXP, EXLA1, EXPL1	member of EXPANSIN-LIKE. Naming convention from the Expansin Working Group (Kende et al, 2004. Plant Mol Bio)	no	no	no	no	no	no	no	no	no	no	no	no
474	1	AT4G24420	NA	RNA recognition motif (RRM)-containing protein; contains InterPro domain Nucleotide-binding, alpha-beta plait; (InterPro:IPR012677)	no	no	no	no	no	no	no	no	no	no	no	no
475	1	AT3G22750	NA	protein kinase, putative; similar to protein kinase, putative [Arabidopsis thaliana] (TAIR:AT4G14780.1); similar to flag-tagged protein kinase domain of putative mitogen-activated protein kinase kinase kinase [synthetic construct] (GB:ABK06452.1); contains InterPro domain Protein kinase-like; (InterPro:IPR011009); contains InterPro domain Protein kinase; (InterPro:IPR000719); contains InterPro do…	no	no	no	no	no	bound	no	no	no	no	no	no
476	1	AT1G06050	NA	similar to unknown protein [Arabidopsis thaliana] (TAIR:AT5G10750.1); similar to START domain-containing protein [Poa pratensis] (GB:CAH10188.1); similar to Os08g0152600 [Oryza sativa (japonica cultivar-group)] (GB:NP_001061005.1); similar to START domain-containing protein [Poa pratensis] (GB:CAH10187.1); contains InterPro domain Protein of unknown function DUF1336; (InterPro:IPR009769)	no	no	no	no	bound	bound	no	no	no	no	no	no
477	1	AT3G57390	AGL18	encodes a MADS-box containing protein likely to be a transcription factor that is expressed in endosperm and developing gametophytes. The protein sequence is most similar to that of AGL15, which is expressed in developing embryos.	bound	bound	bound	bound	bound	bound	bound	bound	bound	direct	no	direct
478	1	AT5G62920	ARR6	Encodes a Type-A response regulator that is responsive to cytokinin treatment. Its C-ter domain is very short in comparison to other Arabidopsis ARRs (17 total).	no	no	no	no	no	no	no	no	no	no	no	no
479	1	AT4G02520	ATGSTF2, ATPM24, ATPM24.1, GST2, GSTF2	Encodes glutathione transferase belonging to the phi class of GSTs. Naming convention according to Wagner et al. (2002). The expression of this gene is upregulated by herbicide safeners such as benoxacor and fenclorim.	no	no	no	no	no	no	no	no	no	no	no	no
480	1	AT1G74640	NA	similar to unknown protein [Oryza sativa (japonica cultivar-group)] (GB:BAD28539.1); contains domain no description (G3D.3.40.50.1820); contains domain alpha/beta-Hydrolases (SSF53474)	no	no	no	no	no	no	no	no	no	no	no	no
481	1	AT2G29490	ATGSTU1, GST19, GSTU1	Encodes glutathione transferase belonging to the tau class of GSTs. Naming convention according to Wagner et al. (2002).	no	no	no	no	no	no	no	no	no	no	no	no
482	1	AT1G70980	SYNC3	SYNC3; ATP binding / aminoacyl-tRNA ligase/ asparagine-tRNA ligase/ aspartate-tRNA ligase/ nucleic acid binding; Identical to Asparaginyl-tRNA synthetase, cytoplasmic 3 (EC 6.1.1.22) (Asparagine-- tRNA ligase 3) (AsnRS 3) (SYNC3) [Arabidopsis Thaliana] (GB:Q9SSK1); similar to EMB2755 (EMBRYO DEFECTIVE 2755), ATP binding / aminoacyl-tRNA ligase/ asparagine-tRNA ligase/ aspartate-tRNA ligase/ nucle…	no	no	no	no	no	no	no	no	no	no	no	no
483	1	AT1G58370	ATXYN1, RXF12	Encodes a protein with xylanase activity.	no	no	no	no	no	no	no	no	no	no	no	no
484	1	AT3G04620	DAN1	nucleic acid binding; similar to nucleic acid binding [Arabidopsis thaliana] (TAIR:AT1G29250.1); similar to unknown protein [Oryza sativa (japonica cultivar-group)] (GB:BAD15498.1); contains InterPro domain Alba, DNA/RNA-binding protein; (InterPro:IPR002775)	no	no	no	no	no	no	no	no	no	no	no	no
485	1	AT3G01960	NA	unknown protein	no	no	no	no	no	no	no	no	no	no	no	no
486	1	AT4G01360	NA	similar to BPS1 (BYPASS 1) [Arabidopsis thaliana] (TAIR:AT1G01550.2); similar to unknown [Solanum tuberosum] (GB:ABB16971.1)	no	no	no	no	no	no	no	no	no	no	no	no
487	1	AT5G43180	NA	similar to unknown protein [Arabidopsis thaliana] (TAIR:AT4G31330.1); similar to Os09g0494600 [Oryza sativa (japonica cultivar-group)] (GB:NP_001063551.1); similar to hypothetical protein [Oryza sativa (japonica cultivar-group)] (GB:BAC55679.1); similar to Os08g0521000 [Oryza sativa (japonica cultivar-group)] (GB:NP_001062272.1); contains InterPro domain Protein of unknown function DUF599; (Inter…	no	no	no	no	no	no	no	no	no	no	no	no
488	1	AT3G24760	NA	F-box family protein; similar to kelch repeat-containing F-box family protein [Arabidopsis thaliana] (TAIR:AT1G23390.1); contains InterPro domain Cyclin-like F-box; (InterPro:IPR001810); contains InterPro domain Galactose oxidase, central; (InterPro:IPR011043)	no	no	no	no	no	no	no	no	no	no	no	no
489	1	AT1G03620	NA	phagocytosis and cell motility protein ELMO1-related; similar to phagocytosis and cell motility protein ELMO1-related [Arabidopsis thaliana] (TAIR:AT3G03610.1); similar to B1160F02.16 [Oryza sativa (japonica cultivar-group)] (GB:CAE75985.1); similar to Os04g0101700 [Oryza sativa (japonica cultivar-group)] (GB:NP_001051992.1); contains InterPro domain Engulfment and cell motility, ELM; (InterPro:I…	no	no	no	no	no	no	no	no	no	no	no	no
490	1	AT1G55560	sks14	SKS14 (SKU5 Similar 14); copper ion binding / oxidoreductase; similar to SKS12 (SKU5 Similar 12), copper ion binding / oxidoreductase [Arabidopsis thaliana] (TAIR:AT1G55570.1); similar to SKS13 (SKU5 Similar 13), copper ion binding / oxidoreductase [Arabidopsis thaliana] (TAIR:AT3G13400.1); similar to SKS11 (SKU5 Similar 11), copper ion binding / oxidoreductase [Arabidopsis thaliana] (TAIR:AT3G13…	no	no	no	no	no	no	no	no	no	no	no	no
491	1	AT3G54830	NA	amino acid transporter family protein; similar to amino acid transporter family protein [Arabidopsis thaliana] (TAIR:AT2G39130.1); similar to Amino acid/polyamine transporter II [Medicago truncatula] (GB:ABE87832.1); contains InterPro domain Amino acid/polyamine transporter II; (InterPro:IPR002422); contains InterPro domain Amino acid transporter, transmembrane; (InterPro:IPR013057)	no	no	no	no	no	no	no	no	no	no	no	no
492	1	AT4G01600	NA	GRAM domain-containing protein / ABA-responsive protein-related; similar to GRAM domain-containing protein / ABA-responsive protein-related [Arabidopsis thaliana] (TAIR:AT2G22475.1); similar to FIP1 (FH INTERACTING PROTEIN 1) [Arabidopsis thaliana] (TAIR:AT1G28200.1); similar to putative ABA-responsive protein [Oryza sativa (japonica cultivar-group)] (GB:BAD36095.1); similar to Os03g0187600 [Oryz…	no	no	no	no	no	no	no	no	no	no	no	no
493	1	AT1G67870	NA	glycine-rich protein; similar to ATEM1 (Early methionine labelled) [Arabidopsis thaliana] (TAIR:AT3G51810.1); similar to glycine-rich protein [Arabidopsis thaliana] (TAIR:AT2G05440.2); similar to ENSANGP00000018997 [Anopheles gambiae str. PEST] (GB:XP_309858.3)	no	no	no	no	bound	no	no	no	no	no	no	no
494	1	AT5G52570	B2, BCH2, BETA-OHASE, CHY2	Converts &#946;-carotene to zeaxanthin via cryptoxanthin.	no	no	no	no	no	no	no	no	no	no	no	no
495	1	AT5G18010	SAUR24	auxin-responsive protein, putative; similar to auxin-responsive protein, putative [Arabidopsis thaliana] (TAIR:AT5G18080.1); similar to SAUR [Raphanus sativus] (GB:BAA25434.1); contains InterPro domain Auxin responsive SAUR protein; (InterPro:IPR003676)	no	no	no	bound	bound	bound	bound	no	bound	no	no	no
496	1	AT3G15510	ANAC056, ATNAC2, NAC2, NARS1	Note of caution: not to be confused with another protein (AtNAC6 locus AT5G39610) which on occasion has also been referred to as AtNAC2.	no	no	no	no	bound	bound	no	no	no	no	no	no
497	1	AT5G24380	ATYSL2, YSL2	closest Arabidopsis homolog of Zea maize metal-phytosiderophore/metal-nicotianamine transporter ZmYS1	no	no	no	no	no	no	no	no	no	no	no	no
498	1	AT2G02810	ATUTR1, UTR1	Encodes a multitransmembrane hydrophobic protein that functions as transporter of UDP-galactose and UDP-glucose into the Golgi. Localized in the ER. Involved in the unfolded protein response, a mechanism that controls proper protein folding in the ER.	no	no	no	no	bound	bound	no	no	no	no	no	no
499	1	AT1G07090	LSH6	similar to unknown protein [Arabidopsis thaliana] (TAIR:AT5G58500.1); similar to hypothetical protein [Oryza sativa (japonica cultivar-group)] (GB:BAB68109.1); contains InterPro domain Protein of unknown function DUF640; (InterPro:IPR006936)	bound	bound	bound	bound	bound	bound	bound	bound	bound	direct	direct	no
500	1	AT5G47720	NA	acetyl-CoA C-acetyltransferase; Identical to Probable acetyl-CoA acetyltransferase, cytosolic 2 (EC 2.3.1.9) (Cytosolic acetoacetyl-CoA thiolase 2) (Thiolase 2) [Arabidopsis Thaliana] (GB:Q9FIK7;GB:Q3E710;GB:Q3E8F1); similar to ACAT2/EMB1276 (ACETOACETYL-COA THIOLASE 2, EMBRYO DEFECTIVE 1276), acetyl-CoA C-acetyltransferase [Arabidopsis thaliana] (TAIR:AT5G48230.1); similar to cytosolic acetoacet…	no	no	no	no	no	no	no	bound	no	no	no	direct
501	1	AT4G36570	ATRL3, RL3	myb family transcription factor; similar to myb family transcription factor [Arabidopsis thaliana] (TAIR:AT1G19510.1); similar to MYB transcription factor MYB142 [Glycine max] (GB:ABH02867.1); contains InterPro domain Homeodomain-like; (InterPro:IPR009057)	no	no	no	no	no	no	no	no	no	no	no	no
502	1	AT5G24800	ATBZIP9, BZIP9, BZO2H2	Encodes bZIP protein BZO2H2.	no	no	no	no	no	no	no	no	no	no	no	no
503	1	AT1G68440	NA	similar to unknown protein [Arabidopsis thaliana] (TAIR:AT1G25400.1); similar to IMP dehydrogenase/GMP reductase [Medicago truncatula] (GB:ABE93249.1)	no	no	no	no	bound	bound	no	no	no	no	no	no
504	1	AT4G37610	BT5	BT5 (BTB and TAZ domain protein 5); protein binding / transcription regulator; similar to BT4 (BTB AND TAZ DOMAIN PROTEIN 4), protein binding [Arabidopsis thaliana] (TAIR:AT5G67480.2); similar to Zinc finger, TAZ-type; BTB/POZ [Medicago truncatula] (GB:ABE77424.1); contains InterPro domain Zinc finger, TAZ-type; (InterPro:IPR000197); contains InterPro domain BTB; (InterPro:IPR000210); contains In…	no	no	no	no	bound	bound	no	no	no	no	no	no
505	1	AT4G12940	NA	similar to unknown protein [Arabidopsis thaliana] (TAIR:AT4G12930.1)	no	no	no	no	no	no	no	no	no	no	no	no
506	1	AT1G63310	NA	similar to oxidoreductase, acting on NADH or NADPH [Arabidopsis thaliana] (TAIR:AT1G75260.1); similar to Os04g0105200 [Oryza sativa (japonica cultivar-group)] (GB:NP_001052007.1); similar to B0616E02-H0507E05.1 [Oryza sativa (indica cultivar-group)] (GB:CAH67825.1)	no	no	no	no	no	no	no	no	no	no	no	no
507	1	AT1G07620	ATOBGM	similar to unknown protein [Arabidopsis thaliana] (TAIR:AT5G02390.1); similar to Os10g0550000 [Oryza sativa (japonica cultivar-group)] (GB:NP_001065314.1); similar to B0103C08-B0602B01.7 [Oryza sativa (indica cultivar-group)] (GB:CAH68050.1); similar to Os12g0570500 [Oryza sativa (japonica cultivar-group)] (GB:NP_001067080.1); contains domain MITOCHONDRIAL GTPASE 2(YEAST)/OBG-RELATED (PTHR11702:S…	no	no	no	no	bound	bound	no	no	no	no	no	no
508	1	AT2G25600	AKT6, SPIK	mutant has Impaired pollen-tube growth; member of Shaker K+ channel family, also Stelar K+ outward rectifying channel (SKOR) family	no	no	no	no	no	no	no	no	no	no	no	no
509	1	AT1G43670	AtcFBP, FBP, FINS1	fructose-1,6-bisphosphatase, putative / D-fructose-1,6-bisphosphate 1-phosphohydrolase, putative / FBPase, putative; Identical to Fructose-1,6-bisphosphatase, cytosolic (EC 3.1.3.11) (D-fructose-1,6- bisphosphate 1-phosphohydrolase) (FBPase) [Arabidopsis Thaliana] (GB:Q9MA79); similar to fructose-1,6-bisphosphatase, putative / D-fructose-1,6-bisphosphate 1-phosphohydrolase, putative / FBPase, put…	no	no	no	no	no	no	no	no	no	no	no	no
510	1	AT5G23170	NA	protein kinase family protein; Identical to Serine/threonine protein kinase-like protein At5g23170 (EC 2.7.11.-) [Arabidopsis Thaliana] (GB:Q50IG5); similar to protein kinase family protein [Arabidopsis thaliana] (TAIR:AT1G28390.1); similar to unknown protein [Oryza sativa (japonica cultivar-group)] (GB:AAV31339.1); similar to Os05g0387700 [Oryza sativa (japonica cultivar-group)] (GB:NP_001055424…	no	no	no	no	no	no	no	no	no	no	no	no
511	1	AT1G32170	XTH30, XTR4	xyloglucan endotransglycosylase-related protein (XTR4)	no	no	no	no	no	no	no	no	no	no	no	no
512	1	AT3G48360	ATBT2, BT2	encodes a protein (BT2) that is an essential component of the TAC1-mediated telomerase activation pathway	no	no	no	bound	bound	bound	bound	no	no	no	no	no
513	1	AT3G15353	ATMT3, MT3	metallothionein, binds to and detoxifies excess copper and other metals, limiting oxidative damage	no	no	no	no	no	no	no	no	no	no	no	no
514	1	AT3G54600	NA	DJ-1 family protein; similar to YLS5 (yellow-leaf-specific gene 5) [Arabidopsis thaliana] (TAIR:AT2G38860.2); similar to Os04g0671700 [Oryza sativa (japonica cultivar-group)] (GB:NP_001054220.1); similar to Os11g0591600 [Oryza sativa (japonica cultivar-group)] (GB:NP_001068186.1); similar to unknown [Oryza rufipogon] (GB:ABC73064.1); contains InterPro domain ThiJ/PfpI; (InterPro:IPR002818)	no	no	no	no	no	no	no	no	no	no	no	no
515	1	AT1G30860	NA	protein binding / zinc ion binding; similar to EDA18 (embryo sac development arrest 18), protein binding / zinc ion binding [Arabidopsis thaliana] (TAIR:AT2G34920.1); similar to hypothetical protein [Oryza sativa (japonica cultivar-group)] (GB:BAD31049.1); similar to Os07g0499800 [Oryza sativa (japonica cultivar-group)] (GB:NP_001059716.1); similar to Os02g0823300 [Oryza sativa (japonica cultivar…	no	no	no	no	no	no	no	no	no	no	no	no
516	1	AT2G28630	KCS12	beta-ketoacyl-CoA synthase family protein; Identical to 3-ketoacyl-CoA synthase 12 precursor (EC 2.3.1.-) (KCS-12) (Very-long- chain fatty acid condensing enzyme 12) (VLCFA condensing enzyme 12) (KCS12) [Arabidopsis Thaliana] (GB:Q9SIB2;GB:Q8LFQ0); similar to beta-ketoacyl-CoA synthase family protein [Arabidopsis thaliana] (TAIR:AT1G07720.1); similar to 3-ketoacyl-CoA synthase 3 (KCS-3) (Very-lon…	no	no	no	no	no	bound	no	no	no	no	no	no
517	1	AT1G78230	NA	protein binding; similar to leucine-rich repeat family protein [Arabidopsis thaliana] (TAIR:AT4G03260.1); similar to Os10g0376200 [Oryza sativa (japonica cultivar-group)] (GB:NP_001064472.1); similar to leucine-rich protein [Porphyromonas (GB:NP_905954.1); similar to Os03g0190300 [Oryza sativa (japonica cultivar-group)] (GB:NP_001049227.1); contains InterPro domain Leucine-rich repeat; (InterPro:…	no	no	no	no	no	no	no	no	no	no	no	no
518	1	AT1G65350	UBQ13	polyubiquitin gene,Columbia ecotype revealed that the gene contained a 3.9-kb insertion in the coding region from mitochondrial DNA.	no	no	no	no	no	no	no	no	no	no	no	no
519	1	AT5G57380	VIN3	Encodes a plant homeodomain protein VERNALIZATION INSENSITIVE 3 (VIN3). In planta VIN3 and VRN2, VERNALIZATION 2, are part of a large protein complex that can include the polycomb group (PcG) proteins FERTILIZATION INDEPENDENT ENDOSPERM (FIE), CURLY LEAF (CLF), and SWINGER (SWN or EZA1). The complex has a role in establishing FLC (FLOWERING LOCUS C) repression during vernalization.	no	no	no	no	bound	no	no	no	no	no	no	no
520	1	AT1G23390	NA	kelch repeat-containing F-box family protein; similar to F-box family protein [Arabidopsis thaliana] (TAIR:AT3G24760.1); similar to Os09g0292900 [Oryza sativa (japonica cultivar-group)] (GB:NP_001062790.1); similar to kelch repeat-containing F-box-like protein [Oryza sativa (japonica cultivar-group)] (GB:BAD19847.1); contains InterPro domain Cyclin-like F-box; (InterPro:IPR001810); contains Inter…	no	no	no	no	bound	bound	no	no	bound	direct	no	no
521	1	AT4G20110	BP80-3;1, VSR3;1, VSR7	vacuolar sorting receptor, putative; Identical to Vacuolar sorting receptor 7 precursor (AtVSR7) (Epidermal growth factor receptor-like protein 3) (AtELP3) (BP80-like protein f) (AtBP80f) (VSR7) [Arabidopsis Thaliana] (GB:Q8L7E3;GB:O49438); similar to vacuolar sorting receptor, putative [Arabidopsis thaliana] (TAIR:AT1G30900.1); similar to vacuolar sorting receptor, putative [Arabidopsis thaliana…	no	no	no	bound	bound	no	no	no	no	no	no	no
522	1	AT5G54660	NA	heat shock protein-related; similar to 17.6 kDa class I small heat shock protein (HSP17.6C-CI) (AA 1-156) [Arabidopsis thaliana] (TAIR:AT1G53540.1); similar to small heat shock protein [Retama raetam] (GB:AAL32036.1); similar to Os05g0500500 [Oryza sativa (japonica cultivar-group)] (GB:NP_001055964.1); contains InterPro domain HSP20-like chaperone; (InterPro:IPR008978); contains InterPro domain H…	no	no	no	no	no	no	no	no	no	no	no	no
523	1	AT1G52880	ANAC018, ATNAM, NAM, NARS2	Transcription factor with a NAC domain. Homologous to the petunia gene NAM which is required for the development of the shoot. Expressed in the embryo.	no	no	no	no	no	no	no	no	no	no	no	no
524	1	AT1G71140	NA	MATE efflux family protein; similar to MATE efflux family protein [Arabidopsis thaliana] (TAIR:AT1G15170.1); similar to Multi antimicrobial extrusion protein MatE [Medicago truncatula] (GB:ABE93671.1); similar to Os01g0684900 [Oryza sativa (japonica cultivar-group)] (GB:NP_001043893.1); contains InterPro domain Multi antimicrobial extrusion protein MatE; (InterPro:IPR002528)	no	no	no	no	no	no	no	no	no	no	no	no
525	1	AT2G45050	GATA2	zinc finger (GATA type) family protein; Identical to GATA transcription factor 2 (AtGATA-2) (GATA2) [Arabidopsis Thaliana] (GB:O49741); similar to zinc finger (GATA type) family protein [Arabidopsis thaliana] (TAIR:AT3G60530.1); similar to AG-motif binding protein-3 [Nicotiana tabacum] (GB:BAC98493.1); contains InterPro domain Zinc finger, GATA-type; (InterPro:IPR000679)	no	bound	bound	no	bound	bound	no	no	no	no	no	no
526	1	AT2G38790	NA	unknown protein	no	no	no	no	no	no	no	no	no	no	no	no
527	1	AT1G26920	NA	similar to unknown protein [Arabidopsis thaliana] (TAIR:AT1G69760.1); similar to hypothetical protein [Ricinus communis] (GB:CAH56540.1)	no	no	no	no	no	no	no	no	no	no	no	no
528	1	AT1G65760	NA	F-box family protein; similar to F-box family protein [Arabidopsis thaliana] (TAIR:AT1G65740.1); similar to Cyclin-like F-box [Medicago truncatula] (GB:ABE79226.1); contains InterPro domain Cyclin-like F-box; (InterPro:IPR001810); contains InterPro domain Protein of unknown function DUF295; (InterPro:IPR005174)	no	no	no	no	no	no	no	no	no	no	no	no
529	1	AT4G36410	UBC17	ubiquitin-conjugating enzyme	no	no	no	no	no	no	no	no	no	no	no	no
530	1	AT3G23870	NA	permease-related; similar to permease-related [Arabidopsis thaliana] (TAIR:AT4G13800.1); similar to OSJNBa0069D17.4 [Oryza sativa (japonica cultivar-group)] (GB:CAD40575.1); similar to Os05g0424800 [Oryza sativa (japonica cultivar-group)] (GB:NP_001055595.1); similar to Protein of unknown function DUF803 [Medicago truncatula] (GB:ABE89975.1); contains InterPro domain Protein of unknown function D…	no	no	no	no	bound	no	no	no	no	no	no	no
531	1	AT1G75450	ATCKX5, ATCKX6, CKX5	This gene used to be called AtCKX6. It encodes a protein whose sequence is similar to cytokinin oxidase/dehydrogenase, which catalyzes the degradation of cytokinins.	no	no	no	no	bound	bound	no	no	no	no	no	no
532	1	AT5G56100	NA	glycine-rich protein / oleosin; contains InterPro domain Oleosin; (InterPro:IPR000136)	no	no	no	no	no	no	no	no	no	no	no	no
533	1	AT2G26695	NA	binding; similar to zinc finger (Ran-binding) family protein [Arabidopsis thaliana] (TAIR:AT3G15680.1); similar to Zinc finger, RanBP2-type [Medicago truncatula] (GB:ABE87348.1); contains InterPro domain Zinc finger, RanBP2-type; (InterPro:IPR001876)	no	no	no	no	no	no	no	no	no	no	no	no
534	1	AT5G35490	ATMRU1, MRU1	unknown protein	no	no	no	no	no	no	no	no	no	no	no	no
535	1	AT1G18400	BEE1	BEE1 (BR ENHANCED EXPRESSION 1); transcription factor; similar to BEE3 (BR ENHANCED EXPRESSION 3), DNA binding / transcription factor [Arabidopsis thaliana] (TAIR:AT1G73830.1); similar to putative bZIPtranscription factor protein [Brassica oleracea] (GB:AAW81732.1); contains InterPro domain Helix-loop-helix DNA-binding; (InterPro:IPR011598); contains InterPro domain Basic helix-loop-helix dimeris…	no	no	no	no	bound	bound	no	no	bound	no	no	no
536	1	AT3G48390	NA	MA3 domain-containing protein; similar to MA3 domain-containing protein [Arabidopsis thaliana] (TAIR:AT5G63190.2); similar to MA3 domain-containing protein [Arabidopsis thaliana] (TAIR:AT4G24800.2); similar to H0525D09.11 [Oryza sativa (indica cultivar-group)] (GB:CAH66971.1); similar to Os08g0120500 [Oryza sativa (japonica cultivar-group)] (GB:NP_001060879.1); similar to Os04g0482800 [Oryza sati…	no	no	no	no	no	no	no	no	no	no	no	no
537	1	AT2G14475	NA	pseudogene, similar to putative beta proteasome subunit, blastp match of 64% identity and 2.7e-16 P-value to GP|14594921|emb|CAC43321.1||AJ291736 putative beta proteasome subunit {Nicotiana tabacum}	no	no	no	no	no	no	no	no	no	no	no	no
538	1	AT3G62040	NA	hydrolase; similar to haloacid dehalogenase-like hydrolase family protein [Arabidopsis thaliana] (TAIR:AT5G59490.1); similar to Os07g0634400 [Oryza sativa (japonica cultivar-group)] (GB:NP_001060381.1); similar to expressed protein [Oryza sativa (japonica cultivar-group)] (GB:AAR88590.1); contains InterPro domain HAD-superfamily hydrolase subfamily IA, variant 3; (InterPro:IPR006402); contains In…	no	no	no	no	no	no	no	no	no	no	no	no
539	1	AT4G24120	ATYSL1, YSL1	Member of a small family of oligopeptide transporters similar to the yellow stripe locus of maize (ZmYS1).	no	no	no	no	bound	bound	no	no	no	no	no	no
540	1	AT1G77760	GNR1, NIA1, NR1	Encodes the cytosolic minor isoform of nitrate reductase (NR). Involved in the first step of nitrate assimilation, it contributes about 15% of the nitrate reductase activity in shoots. Similar to molybdopterin oxidoreductases at the N-terminus, and to FAD/NAD-binding cytochrome reductases at the C-terminus. Cofactors: FAD, heme iron (cytochrome B-557), and molybdenum-pterin.	no	no	no	no	no	bound	no	no	no	no	no	no
541	1	AT1G29195	NA	similar to unknown protein [Arabidopsis thaliana] (TAIR:AT2G30230.1); similar to unknown protein [Oryza sativa (japonica cultivar-group)] (GB:BAB90229.1)	no	no	no	no	no	no	no	no	no	no	no	no
542	1	AT1G79450	ALIS5	LEM3 (ligand-effect modulator 3) family protein / CDC50 family protein; similar to LEM3 (ligand-effect modulator 3) family protein / CDC50 family protein [Arabidopsis thaliana] (TAIR:AT1G16360.1); similar to Os06g0665000 [Oryza sativa (japonica cultivar-group)] (GB:NP_001058302.1); similar to Os02g0173800 [Oryza sativa (japonica cultivar-group)] (GB:NP_001046043.1); similar to hypothetical protei…	no	no	no	no	no	no	no	no	no	no	no	no
543	1	AT5G18600	NA	glutaredoxin family protein; Identical to Monothiol glutaredoxin-S2 (AtGrxS2) (GRXS2) [Arabidopsis Thaliana] (GB:Q8L8Z8); similar to glutaredoxin family protein [Arabidopsis thaliana] (TAIR:AT4G15680.1); similar to Os01g0368900 [Oryza sativa (japonica cultivar-group)] (GB:NP_001043047.1); similar to Glutaredoxin-like family protein [Oryza sativa (japonica cultivar-group)] (GB:ABA99336.1); contain…	no	no	no	no	no	no	no	no	no	no	no	no
544	1	AT5G53550	ATYSL3, YSL3	YSL3 (YELLOW STRIPE LIKE 3); oligopeptide transporter; similar to YSL2 (YELLOW STRIPE LIKE 2), oligopeptide transporter [Arabidopsis thaliana] (TAIR:AT5G24380.1); similar to YSL1 (YELLOW STRIPE LIKE 1), oligopeptide transporter [Arabidopsis thaliana] (TAIR:AT4G24120.1); similar to YSL7 (YELLOW STRIPE LIKE 7), oligopeptide transporter [Arabidopsis thaliana] (TAIR:AT1G65730.1); similar to YSL trans…	no	no	no	no	bound	bound	no	no	no	no	no	no
545	1	AT4G31450	NA	zinc finger (C3HC4-type RING finger) family protein; similar to zinc finger (C3HC4-type RING finger) family protein [Arabidopsis thaliana] (TAIR:AT5G24870.2); similar to Zinc finger, RING-type; RINGv [Medicago truncatula] (GB:ABE80412.1); contains InterPro domain Zinc finger, RING-type; (InterPro:IPR001841)	no	no	no	no	no	no	no	no	no	no	no	no
546	1	AT2G16050	NA	DC1 domain-containing protein; similar to DC1 domain-containing protein [Arabidopsis thaliana] (TAIR:AT1G20990.1); similar to DC1 domain-containing protein [Arabidopsis thaliana] (TAIR:AT2G37800.1); similar to Os12g0596300 [Oryza sativa (japonica cultivar-group)] (GB:NP_001067186.1); similar to DC1 domain-containing protein, putative, expressed [Oryza sativa (japonica cultivar-group)] (GB:ABA9919…	no	no	no	no	no	no	no	no	no	no	no	no
547	1	AT3G14820	NA	GDSL-motif lipase/hydrolase family protein; similar to carboxylic ester hydrolase/ lipase [Arabidopsis thaliana] (TAIR:AT1G59406.1); similar to carboxylic ester hydrolase/ lipase [Arabidopsis thaliana] (TAIR:AT1G59030.1); similar to Lipolytic enzyme, G-D-S-L [Medicago truncatula] (GB:ABE88960.1); contains InterPro domain Lipolytic enzyme, G-D-S-L; (InterPro:IPR001087)	no	no	no	no	no	no	no	no	no	no	no	no
548	1	AT5G61420	AtMYB28, HAG1, MYB28, PMG1	Encodes a putative transcription factor (MYB28).	no	no	no	no	bound	bound	no	no	no	no	no	no
549	1	AT5G65730	XTH6	xyloglucan:xyloglucosyl transferase, putative / xyloglucan endotransglycosylase, putative / endo-xyloglucan transferase, putative; Identical to Probable xyloglucan endotransglucosylase/hydrolase protein 6 precursor (EC 2.4.1.207) (At-XTH6) (XTH-6) (XTH6) [Arabidopsis Thaliana] (GB:Q8LF99;GB:O49542;GB:Q93ZF8); similar to xyloglucan:xyloglucosyl transferase, putative / xyloglucan endotransglycosyla…	no	no	no	no	bound	bound	no	no	no	no	no	no
550	1	AT5G12280	NA	RNA binding; similar to SWAP (Suppressor-of-White-APricot)/surp domain-containing protein / ubiquitin family protein [Arabidopsis thaliana] (TAIR:AT1G14650.1); similar to Chain A, Solution Structure Of Ubiquitin-Like Domain In Splicing Factor Aal91182 (GB:1WE6); contains InterPro domain SWAP/Surp; (InterPro:IPR000061); contains InterPro domain Ubiquitin; (InterPro:IPR000626)	no	no	no	no	no	no	no	no	no	no	no	no
551	1	AT2G39650	NA	similar to unknown protein [Arabidopsis thaliana] (TAIR:AT3G07350.1); similar to unknown protein [Oryza sativa (japonica cultivar-group)] (GB:AAP44687.1); similar to expressed protein [Oryza sativa (japonica cultivar-group)] (GB:AAT76408.1); similar to Os01g0973600 [Oryza sativa (japonica cultivar-group)] (GB:NP_001045549.1); contains InterPro domain Protein of unknown function DUF506, plant; (In…	no	no	no	no	bound	bound	no	no	no	no	no	no
552	1	AT1G11260	ATSTP1, STP1	Encodes a H+/hexose cotransporter.	no	no	bound	no	bound	bound	no	no	no	no	no	no
553	1	AT5G57350	AHA3, ATAHA3, HA3	member of Plasma membrane H+-ATPase family	no	bound	bound	bound	bound	bound	no	no	bound	no	no	no
554	1	AT2G28200	NA	nucleic acid binding / transcription factor/ zinc ion binding; similar to zinc finger (C2H2 type) family protein [Arabidopsis thaliana] (TAIR:AT5G04390.1); similar to ZPT2-11 [Petunia x hybrida] (GB:BAA21920.1); contains InterPro domain Zinc finger, C2H2-type; (InterPro:IPR007087)	no	no	no	no	bound	bound	no	no	no	no	no	no
555	1	AT2G44490	BGLU26, PEN2	Encodes a glycosyl hydrolase that localizes to peroxisomes and acts as a component of an inducible preinvasion resistance mechanism. Required for mlo resistance.	no	no	no	no	bound	no	no	no	no	no	no	no
556	1	AT5G38200	NA	catalytic; similar to catalytic [Arabidopsis thaliana] (TAIR:AT1G66860.1); similar to Os01g0138800 [Oryza sativa (japonica cultivar-group)] (GB:NP_001041973.1); similar to Anthranilate synthase component II [Fusobacterium nucleatum subsp. nucleatum ATCC 25586] (GB:NP_603402.1); contains InterPro domain Peptidase C26; (InterPro:IPR011697)	no	no	no	no	no	no	no	no	no	no	no	no
557	1	AT2G29090	CYP707A2	Encodes a protein with ABA 8'-hydroxylase activity, involved in ABA catabolism. Member of the CYP707A gene family. This gene predominantly accumulates in dry seeds and is up-regulated immediately following imbibition. CYP707A2 appears to play a major role in the rapid decrease in ABA levels during early seed imbibition.	no	no	no	no	no	bound	no	no	no	no	no	no
558	1	AT5G54145	NA	similar to unknown protein [Arabidopsis thaliana] (TAIR:AT4G27657.1)	no	no	no	no	no	no	no	no	no	no	no	no
559	1	AT4G37530	NA	peroxidase, putative; Identical to Peroxidase 51 precursor (EC 1.11.1.7) (Atperox P51) (ATP37) (PER51) [Arabidopsis Thaliana] (GB:Q9SZE7;GB:Q8VYK8); similar to peroxidase 50 (PER50) (P50) (PRXR2) [Arabidopsis thaliana] (TAIR:AT4G37520.1); similar to peroxidase 1 [Artemisia annua] (GB:AAO45182.1); contains InterPro domain Haem peroxidase; (InterPro:IPR010255); contains InterPro domain Haem peroxid…	no	no	no	no	no	no	no	no	no	no	no	no
560	1	AT1G60590	NA	polygalacturonase, putative / pectinase, putative; similar to polygalacturonase, putative / pectinase, putative [Arabidopsis thaliana] (TAIR:AT1G10640.1); similar to Os01g0636500 [Oryza sativa (japonica cultivar-group)] (GB:NP_001043666.1); similar to putative polygalacturonase [Oryza sativa (japonica cultivar-group)] (GB:AAT39158.1); contains InterPro domain Virulence factor, pectin lyase fold; …	no	no	no	no	bound	bound	no	no	no	no	no	no
561	1	AT1G11530	ATCXXS1, CXXS1	Encodes a single cysteine active site thioredoxin-related protein, similar to thioredoxin H-type from Arabidopsis thaliana SP:P29448, Nicotiana tabacum SP:Q07090; contains Pfam profile: PF00085 Thioredoxin;	no	no	no	no	no	no	no	no	no	no	no	no
562	1	AT5G23210	SCPL34	SCPL34; serine carboxypeptidase; similar to SCPL35 (serine carboxypeptidase-like 35), serine carboxypeptidase [Arabidopsis thaliana] (TAIR:AT5G08260.1); similar to Peptidase S10, serine carboxypeptidase [Medicago truncatula] (GB:ABE89060.1); contains InterPro domain Peptidase S10, serine carboxypeptidase; (InterPro:IPR001563), SCPL34; similar to SCPL35 (serine carboxypeptidase-like 35), serine ca…	no	no	no	no	bound	bound	no	no	no	no	no	no
563	1	AT4G33790	CER4, FAR3, G7	acyl CoA reductase, putative; similar to acyl CoA reductase, putative / male-sterility protein, putative [Arabidopsis thaliana] (TAIR:AT5G22500.1); similar to acyl CoA reductase [Hevea brasiliensis] (GB:AAR88762.1); contains InterPro domain Male sterility; (InterPro:IPR004262); contains InterPro domain Male sterility C-terminal; (InterPro:IPR013120)	no	no	no	no	no	no	no	no	no	no	no	no
564	1	AT4G10120	ATSPS4F	Encodes a protein with putative sucrose-phosphate synthase activity.	no	no	no	no	no	no	no	no	no	no	no	no
565	1	AT3G14940	ATPPC3, PPC3	One of four genes encoding phosphoenolpyruvate carboxylase, its mRNA is most abundantly expressed in roots and siliques.	no	no	no	no	no	no	no	no	no	no	no	no
566	1	AT5G59820	RHL41, ZAT12	Encodes a zinc finger protein involved in high light and cold acclimation. Overexpression of this putative transcription factor increases the expression level of 9 cold-responsive genes and represses the expression level of 15 cold-responsive genes, including CBF genes. Also, lines overexpressing this gene exhibits a small but reproducible increase in freeze tolerance. Because of the repression o…	bound	no	bound	bound	bound	bound	no	no	no	no	no	no
567	1	AT5G44690	NA	protein binding / zinc ion binding; similar to protein binding / zinc ion binding [Arabidopsis thaliana] (TAIR:AT1G30860.1); similar to hypothetical protein [Oryza sativa (japonica cultivar-group)] (GB:BAD31049.1); contains InterPro domain Zinc finger, RING-type; (InterPro:IPR001841)	no	no	no	no	no	no	no	no	no	no	no	no
568	1	AT3G10340	PAL4	phenylalanine ammonia-lyase, putative; Identical to Phenylalanine ammonia-lyase 4 (EC 4.3.1.5) (PAL4) [Arabidopsis Thaliana] (GB:Q9SS45;GB:Q53ZM8); similar to PAL2 (phenylalanine ammonia-lyase 2), phenylalanine ammonia-lyase [Arabidopsis thaliana] (TAIR:AT3G53260.1); similar to PAL3 (PHENYL ALANINE AMMONIA-LYASE 3), phenylalanine ammonia-lyase [Arabidopsis thaliana] (TAIR:AT5G04230.1); similar to…	no	bound	bound	no	bound	bound	no	no	no	no	no	no
569	1	AT4G23030	NA	MATE efflux protein-related; similar to ZF14, transporter [Arabidopsis thaliana] (TAIR:AT1G58340.1); similar to Multi antimicrobial extrusion protein MatE [Medicago truncatula] (GB:ABE90557.1); contains InterPro domain Multi antimicrobial extrusion protein MatE; (InterPro:IPR002528)	no	no	no	no	no	no	no	no	no	no	no	no
570	1	AT1G19540	NA	isoflavone reductase, putative; similar to isoflavone reductase, putative [Arabidopsis thaliana] (TAIR:AT1G75280.1); similar to allergenic isoflavone reductase-like protein Bet v 6.0102 [Betula pendula] (GB:AAG22740.1); contains InterPro domain NmrA-like; (InterPro:IPR008030)	no	no	no	no	no	no	no	no	no	no	no	no
571	1	AT3G28960	NA	amino acid transporter family protein; similar to amino acid transporter family protein [Arabidopsis thaliana] (TAIR:AT5G15240.1); similar to Amino acid/polyamine transporter II [Medicago truncatula] (GB:ABD32531.1); contains InterPro domain Amino acid/polyamine transporter II; (InterPro:IPR002422); contains InterPro domain Amino acid transporter, transmembrane; (InterPro:IPR013057)	no	no	no	no	no	no	no	no	no	no	no	no
572	1	AT1G67865	NA	similar to unknown protein [Arabidopsis thaliana] (TAIR:AT1G67860.1)	no	no	no	no	no	no	no	no	no	no	no	no
573	1	AT5G17650	NA	glycine/proline-rich protein; similar to proline-rich family protein [Arabidopsis thaliana] (TAIR:AT5G45350.2); similar to Unknown (protein for MGC:12025) [Mus musculus] (GB:AAH05782.1)	no	no	no	no	no	bound	no	no	no	no	no	no
574	1	AT5G03880	NA	similar to unknown protein [Arabidopsis thaliana] (TAIR:AT4G10000.2); similar to Os08g0558200 [Oryza sativa (japonica cultivar-group)] (GB:NP_001062492.1); similar to unnamed protein product [Ostreococcus tauri] (GB:CAL56846.1); contains InterPro domain Thioredoxin-like fold; (InterPro:IPR012336); contains InterPro domain Thioredoxin fold; (InterPro:IPR012335)	no	no	no	no	no	no	no	no	no	no	no	no
575	1	AT1G26450	NA	beta-1,3-glucanase-related; similar to beta-1,3-glucanase-related [Arabidopsis thaliana] (TAIR:AT1G69295.1); similar to putative glycosyl hydrolase family 17 protein [Medicago truncatula] (GB:ABE90942.1); contains InterPro domain X8; (InterPro:IPR012946)	no	no	no	no	no	no	no	no	no	no	no	no
576	1	AT5G01180	ATPTR5, PTR5	proton-dependent oligopeptide transport (POT) family protein; similar to ATPTR2-B (NITRATE TRANSPORTER 1), transporter [Arabidopsis thaliana] (TAIR:AT2G02040.1); similar to proton-dependent oligopeptide transport (POT) family protein [Arabidopsis thaliana] (TAIR:AT3G54140.1); similar to proton-dependent oligopeptide transport (POT) family protein [Arabidopsis thaliana] (TAIR:AT1G62200.1); similar…	no	no	no	no	no	no	no	no	no	no	no	no
577	1	AT2G27310	NA	F-box family protein; similar to F-box family protein [Arabidopsis thaliana] (TAIR:AT2G36090.1); similar to Os11g0155100 [Oryza sativa (japonica cultivar-group)] (GB:NP_001065788.1); similar to F-box protein-like [Oryza sativa (japonica cultivar-group)] (GB:BAD27806.1); contains InterPro domain Cyclin-like F-box; (InterPro:IPR001810)	no	no	no	no	no	no	no	no	no	no	no	no
578	1	AT3G45010	scpl48	SCPL48 (serine carboxypeptidase-like 48); serine carboxypeptidase; similar to SCPL47 (serine carboxypeptidase-like 47), serine carboxypeptidase [Arabidopsis thaliana] (TAIR:AT5G22980.1); similar to SCPL49 (serine carboxypeptidase-like 49), serine carboxypeptidase [Arabidopsis thaliana] (TAIR:AT3G10410.1); similar to Serine carboxypeptidase [Prunus mume] (GB:BAE48666.1); similar to carboxypeptidas…	no	no	no	no	no	no	no	no	no	no	no	no
579	1	AT4G09960	AGL11, STK	a MADS box transcription factor expressed in the carpel and ovules	no	no	no	no	no	no	no	no	no	no	no	no
580	1	AT2G32290	BAM6, BMY5	BMY5 (beta-amylase 5); beta-amylase; similar to ATBETA-AMY (BETA-AMYLASE), beta-amylase [Arabidopsis thaliana] (TAIR:AT4G15210.1); similar to beta-amylase [Glycine max] (GB:AAY40266.1); similar to Chain A, Crystal Structure Of Soybean Beta-Amylase Mutant Substituted At Surface Re (GB:1UKO); similar to beta-amylase [Castanea crenata] (GB:AAK30294.1); contains InterPro domain Glycoside hydrolase, f…	no	no	no	no	bound	bound	no	no	no	no	no	no
581	1	AT4G16790	NA	hydroxyproline-rich glycoprotein family protein; similar to unknown protein [Arabidopsis thaliana] (TAIR:AT3G60380.1); similar to hypothetical protein [Capsella rubella] (GB:CAB96200.1); contains InterPro domain Elongation factor Ts; (InterPro:IPR001816)	no	no	no	no	no	no	no	no	no	no	no	no
582	1	AT1G27290	NA	similar to conserved hypothetical protein [Medicago truncatula] (GB:ABE92577.1); contains InterPro domain Penicillin-binding protein, transpeptidase fold; (InterPro:IPR012338)	no	no	no	no	no	bound	no	no	no	no	no	no
583	1	AT1G05770	NA	jacalin lectin family protein; similar to RTM1 (RESTRICTED TEV MOVEMENT 1) [Arabidopsis thaliana] (TAIR:AT1G05760.1); similar to unknown [Solanum tuberosum] (GB:ABA40466.1); contains InterPro domain Jacalin-related lectin; (InterPro:IPR001229)	no	no	no	no	no	no	no	no	no	no	no	no
584	1	AT5G52250	EFO1, RUP1	Encodes a transducin protein whose gene expression is induced by UV-B. This induction is reduced in hy5 mutant and may be a target of HY5 during UV-B response.	no	no	no	no	no	no	no	no	no	no	no	no
585	1	AT4G14780	NA	protein kinase, putative; similar to protein kinase, putative [Arabidopsis thaliana] (TAIR:AT3G22750.1); similar to flag-tagged protein kinase domain of putative mitogen-activated protein kinase kinase kinase [synthetic construct] (GB:ABK06453.1); contains InterPro domain Protein kinase-like; (InterPro:IPR011009); contains InterPro domain Protein kinase; (InterPro:IPR000719); contains InterPro do…	no	no	no	no	no	no	no	no	no	no	no	no
586	1	AT5G04490	VTE5	Encodes a protein with phytol kinase activity involved in tocopherol biosynthesis.	bound	bound	bound	bound	bound	bound	bound	bound	bound	direct	no	no
587	1	AT5G09210	NA	DNA binding / transcription factor; similar to ILP1 (INCREASED LEVEL OF POLYPLOIDY1-1D), translation repressor [Arabidopsis thaliana] (TAIR:AT5G08550.1); similar to PREDICTED: similar to CG1965-PA [Tribolium castaneum] (GB:XP_967900.1); similar to Os03g0853700 [Oryza sativa (japonica cultivar-group)] (GB:NP_001051931.1); contains InterPro domain GC-rich sequence DNA-binding factor-like; (InterPro…	no	no	no	no	no	no	no	no	no	no	no	no
588	1	AT1G01390	NA	UDP-glucoronosyl/UDP-glucosyl transferase family protein; similar to UDP-glucoronosyl/UDP-glucosyl transferase family protein [Arabidopsis thaliana] (TAIR:AT1G01420.1); similar to UDP-glucoronosyl/UDP-glucosyl transferase family protein [Arabidopsis thaliana] (TAIR:AT4G01070.1); similar to Hydroquinone glucosyltransferase (Arbutin synthase) (GB:Q9AR73); contains InterPro domain UDP-glucuronosyl/U…	no	no	no	no	no	no	no	no	no	no	no	no
589	1	AT2G02710	PLP, PLPA, PLPB, PLPC	PAC motif-containing protein; similar to PHOT2 (NON PHOTOTROPIC HYPOCOTYL 1-LIKE), kinase [Arabidopsis thaliana] (TAIR:AT5G58140.1); similar to Os01g0186200 [Oryza sativa (japonica cultivar-group)] (GB:NP_001042244.1); similar to putative phototropin [Oryza sativa (japonica cultivar-group)] (GB:BAD67804.1); contains InterPro domain PAS; (InterPro:IPR000014); contains InterPro domain PAC motif; (I…	no	no	no	no	no	no	no	no	no	no	no	no
590	1	AT3G01670	NA	similar to unknown protein [Arabidopsis thaliana] (TAIR:AT3G01680.1); similar to conserved hypothetical protein [Medicago truncatula] (GB:ABD32254.1)	no	no	no	no	no	no	no	no	no	no	no	no
591	1	AT1G12200	NA	flavin-containing monooxygenase family protein / FMO family protein; similar to flavin-containing monooxygenase family protein / FMO family protein [Arabidopsis thaliana] (TAIR:AT1G62580.1); similar to FMO-like protein [Thellun (GB:ABJ98059.1); contains InterPro domain NAD-binding site; (InterPro:IPR000205); contains InterPro domain Pyridine nucleotide-disulphide oxidoreductase, class I; (InterPr…	no	no	no	no	bound	bound	bound	no	no	no	no	no
592	1	AT4G01430	NA	nodulin MtN21 family protein; similar to nodulin MtN21 family protein [Arabidopsis thaliana] (TAIR:AT1G01070.1); similar to Os06g0107600 [Oryza sativa (japonica cultivar-group)] (GB:NP_001056569.1); similar to Os02g0103500 [Oryza sativa (japonica cultivar-group)] (GB:NP_001045604.1); similar to Protein of unknown function DUF6, transmembrane [Medicago truncatula] (GB:ABE82165.1), nodulin MtN21 fa…	no	no	no	no	no	no	no	no	no	no	no	no
593	1	AT2G39850	NA	subtilase; similar to subtilase family protein [Arabidopsis thaliana] (TAIR:AT5G59190.1); similar to subtilisin-like protease C1 [Glycine max] (GB:AAN12272.1); contains InterPro domain Peptidase S8 and S53, subtilisin, kexin, sedolisin; (InterPro:IPR000209); contains InterPro domain Proteinase inhibitor I9, subtilisin propeptide; (InterPro:IPR010259); contains InterPro domain Proteinase inhibitor…	no	no	no	no	no	no	no	no	no	no	no	no
594	1	AT2G32800	AP4.3A	AP4.3A; ATP binding / protein kinase; similar to lectin protein kinase, putative [Arabidopsis thaliana] (TAIR:AT3G53810.1); similar to putative receptor kinase Lecrk [Oryza sativa (japonica cultivar-group)] (GB:BAD10609.1); similar to putative receptor-type protein kinase LRK1 [Oryza sativa (japonica cultivar-group)] (GB:BAD08845.1); contains InterPro domain Serine/threonine protein kinase; (Inte…	no	no	no	no	no	no	no	no	no	no	no	no
595	1	AT2G29070	NA	ubiquitin fusion degradation UFD1 family protein; similar to ubiquitin fusion degradation UFD1 family protein [Arabidopsis thaliana] (TAIR:AT2G21270.3); similar to ubiquitin fusion degradation protein [Triticum aestivum] (GB:AAS98216.1); contains InterPro domain Ubiquitin fusion degradation protein UFD1; (InterPro:IPR004854)	no	no	no	no	no	no	no	no	no	no	no	no
596	1	AT1G71015	NA	similar to unknown protein [Arabidopsis thaliana] (TAIR:AT2G01340.1); similar to unknown [Glycine max] (GB:AAG38147.1)	no	no	no	no	no	no	no	no	no	no	no	no
597	1	AT2G18328	ATRL4, RL4	DNA binding; similar to DNA binding / transcription factor [Arabidopsis thaliana] (TAIR:AT4G39250.1); similar to MYB transcription factor MYB142 [Glycine max] (GB:ABH02867.1); contains InterPro domain Homeodomain-related; (InterPro:IPR012287); contains InterPro domain Homeodomain-like; (InterPro:IPR009057); contains InterPro domain Myb, DNA-binding; (InterPro:IPR001005)	no	no	no	no	no	no	no	no	no	no	no	no
598	1	AT5G46260	NA	disease resistance protein (TIR-NBS-LRR class), putative; similar to ATP binding / nucleoside-triphosphatase/ nucleotide binding / protein binding / transmembrane receptor [Arabidopsis thaliana] (TAIR:AT5G46520.1); similar to disease resistance protein (TIR-NBS-LRR class), putative [Arabidopsis thaliana] (TAIR:AT5G46270.1); similar to disease resistance protein (TIR-NBS-LRR class), putative [Arab…	no	no	no	no	no	no	no	no	no	no	no	no
599	1	AT3G49790	NA	similar to ATPP2-A10 (Phloem protein 2-A10) [Arabidopsis thaliana] (TAIR:AT1G10150.1); similar to hypothetical protein [Oryza sativa (japonica cultivar-group)] (GB:AAT85053.1); similar to Os03g0769900 [Oryza sativa (japonica cultivar-group)] (GB:NP_001051400.1); similar to expressed protein [Oryza sativa (japonica cultivar-group)] (GB:AAR87321.1); contains domain FAMILY NOT NAMED (PTHR21477); con…	no	no	no	bound	bound	bound	bound	bound	bound	no	no	no
600	1	AT5G04190	PKS4	Encodes phytochrome kinase substrate 4, a phytochrome signaling component involved in phototropism.	no	no	no	no	no	no	no	no	no	no	no	no
601	1	AT5G27690	NA	heavy-metal-associated domain-containing protein; similar to copper chaperone (CCH)-related [Arabidopsis thaliana] (TAIR:AT1G56210.1); similar to hypothetical protein [Oryza sativa (japonica cultivar-group)] (GB:AAV32198.1); contains InterPro domain Heavy metal transport/detoxification protein; (InterPro:IPR006121)	no	no	no	no	no	no	no	no	no	no	no	no
602	1	AT4G39780	NA	encodes a member of the DREB subfamily A-6 of ERF/AP2 transcription factor family. The protein contains one AP2 domain. There are 8 members in this subfamily including RAP2.4.	no	no	no	no	bound	no	no	no	no	no	no	no
603	1	AT5G06850	NA	C2 domain-containing protein; similar to C2 domain-containing protein [Arabidopsis thaliana] (TAIR:AT5G48060.1); similar to C2 domain-containing protein [Arabidopsis thaliana] (TAIR:AT1G51570.1); similar to C2 domain-containing protein [Arabidopsis thaliana] (TAIR:AT3G57880.1); similar to H0305E08.5 [Oryza sativa (indica cultivar-group)] (GB:CAH67434.1); similar to C2 [Medicago truncatula] (GB:AB…	no	no	no	no	no	no	no	no	no	no	no	no
604	1	AT3G18773	NA	zinc finger (C3HC4-type RING finger) family protein; similar to zinc finger (C3HC4-type RING finger) family protein [Arabidopsis thaliana] (TAIR:AT1G49200.1); similar to Zinc finger, RING-type; RINGv [Medicago truncatula] (GB:ABE81190.1); contains InterPro domain Zinc finger, RING-type; (InterPro:IPR001841)	no	no	no	no	no	no	no	no	no	no	no	no
605	1	AT4G18050	ABCB9, PGP9	PGP9 (P-GLYCOPROTEIN 9); ATPase, coupled to transmembrane movement of substances; Identical to Multidrug resistance protein 9 (P-glycoprotein 9) (MDR9) [Arabidopsis Thaliana] (GB:Q9M0M2;GB:Q9SVW6); similar to PGP11 (P-GLYCOPROTEIN 11), ATPase, coupled to transmembrane movement of substances [Arabidopsis thaliana] (TAIR:AT1G02520.1); similar to (P-GLYCOPROTEIN 7, PGP7), ATPase, coupled to transmem…	no	no	no	no	no	no	no	no	no	no	no	no
606	1	AT1G32700	NA	zinc-binding family protein; similar to zinc-binding family protein [Arabidopsis thaliana] (TAIR:AT4G17900.1); similar to Zinc finger, B-box [Medicago truncatula] (GB:ABE79196.1); contains InterPro domain Protein of unknown function DUF597; (InterPro:IPR006734), zinc-binding family protein; similar to zinc-binding family protein [Arabidopsis thaliana] (TAIR:AT4G17900.2); similar to putative zinc-…	no	no	no	no	bound	bound	no	no	no	no	no	no
607	1	AT4G37790	HAT22	Encodes homeobox protein HAT22.	no	no	no	no	bound	bound	no	no	no	no	no	no
608	1	AT5G56150	UBC30	UBC30; ubiquitin-protein ligase; similar to UBC28, ubiquitin-protein ligase [Arabidopsis thaliana] (TAIR:AT1G64230.2); similar to ubiquitin-conjugating enzyme UBC2 [Mesembryanthemum crystallinum] (GB:AAD51109.1); similar to Os04g0667800 [Oryza sativa (japonica cultivar-group)] (GB:NP_001054191.1); contains InterPro domain Ubiquitin-conjugating enzyme, E2; (InterPro:IPR000608)	no	no	no	no	no	no	no	no	no	no	no	no
609	1	AT5G18850	NA	unknown protein	no	no	no	no	no	no	no	no	no	no	no	no
610	1	AT3G47660	NA	regulator of chromosome condensation (RCC1) family protein; similar to zinc finger protein, putative / regulator of chromosome condensation (RCC1) family protein [Arabidopsis thaliana] (TAIR:AT5G19420.1); similar to Ran GTPase binding / chromatin binding / zinc ion binding [Arabidopsis thaliana] (TAIR:AT5G12350.1); similar to zinc finger protein, putative / regulator of chromosome condensation (R…	no	no	no	no	no	no	no	no	no	no	no	no
611	1	AT1G15010	NA	similar to unknown protein [Arabidopsis thaliana] (TAIR:AT2G01300.1); similar to Os01g0121500 [Oryza sativa (japonica cultivar-group)] (GB:NP_001041876.1); similar to Os01g0121600 [Oryza sativa (japonica cultivar-group)] (GB:NP_001041877.1)	no	no	no	no	no	bound	bound	bound	no	no	no	no
612	1	AT3G62950	NA	glutaredoxin family protein; Identical to Glutaredoxin-C11 (AtGrxC11) (GRXC11) [Arabidopsis Thaliana] (GB:Q9LYC6); similar to glutaredoxin family protein [Arabidopsis thaliana] (TAIR:AT2G47870.1); similar to glutaredoxin family protein [Musa acuminata] (GB:ABF69994.1); contains InterPro domain Thioredoxin-like fold; (InterPro:IPR012336); contains InterPro domain Glutaredoxin; (InterPro:IPR002109)…	no	no	no	no	no	no	no	no	no	no	no	no
613	1	AT3G55940	NA	phosphoinositide-specific phospholipase C, putative; similar to phosphoinositide-specific phospholipase C family protein [Arabidopsis thaliana] (TAIR:AT2G40116.1); similar to ATPLC2 (PHOSPHOLIPASE C 2), phospholipase C [Arabidopsis thaliana] (TAIR:AT3G08510.2); similar to phosphatidylinositol-specific phospholipase C [Glycine max] (GB:AAA74441.1); similar to phosphoinositide-specific phospholipas…	no	no	no	no	no	no	no	no	no	no	no	no
614	1	AT4G12580	NA	unknown protein	no	no	no	no	no	no	no	no	no	no	no	no
615	1	AT1G20070	NA	unknown protein	no	no	no	no	bound	bound	no	no	no	no	no	no
616	1	AT4G03320	AtTic20-IV, Tic20-IV	TIC20-IV (TRANSLOCON AT THE INNER ENVELOPE MEMBRANE OF CHLOROPLASTS 20-IV); protein translocase; similar to TIC20, protein translocase [Arabidopsis thaliana] (TAIR:AT1G04940.1); similar to Tic20-like protein [Solanum tuberosum] (GB:ABB86268.1); contains InterPro domain Chloroplast protein import component Tic20; (InterPro:IPR005691)	no	no	no	no	no	no	no	no	no	no	no	no
617	1	AT1G76410	ATL8	ATL8; protein binding / zinc ion binding; Identical to RING-H2 finger protein ATL1R (RING-H2 finger protein ATL8) (ATL1R) [Arabidopsis Thaliana] (GB:Q8LC69;GB:Q9S783); similar to zinc finger (C3HC4-type RING finger) family protein [Arabidopsis thaliana] (TAIR:AT1G20823.1); similar to zinc finger protein [Brassica rapa] (GB:ABK56013.1); contains InterPro domain Zinc finger, RING-type; (InterPro:IP…	no	no	no	no	no	no	no	no	no	no	no	no
618	1	AT3G48100	ARR5, ATRR2, IBC6, RR5	Encodes a transcription repressor that mediates a negative feedback loop in cytokinin signalling. ARR5 expression is upregulated by Class I KNOX genes.	no	no	no	no	bound	bound	bound	bound	no	no	no	no
619	1	AT3G29020	AtMYB110, MYB110	Encodes a putative transcription factor (MYB110).	no	no	no	bound	bound	bound	bound	bound	bound	no	no	no
620	1	AT3G53950	NA	glyoxal oxidase-related; similar to glyoxal oxidase-related [Arabidopsis thaliana] (TAIR:AT1G75620.1); similar to glyoxal oxidase [Vitis pseudoreticulata] (GB:ABA42922.1); contains InterPro domain Galactose oxidase, central; (InterPro:IPR011043); contains InterPro domain Glyoxal oxidase, N-terminal; (InterPro:IPR009880)	no	no	no	no	bound	bound	bound	bound	no	no	direct	no
621	1	AT1G68740	PHO1;H1	EXS family protein / ERD1/XPR1/SYG1 family protein; similar to PHO1 (PHOSPHATE 1) [Arabidopsis thaliana] (TAIR:AT3G23430.1); similar to putative PHO1-like protein [Oryza sativa (japonica cultivar-group)] (GB:BAD44936.1); similar to Os06g0493600 [Oryza sativa (japonica cultivar-group)] (GB:NP_001057682.1); contains InterPro domain SPX, N-terminal; (InterPro:IPR004331); contains InterPro domain EXS…	no	no	no	no	bound	bound	no	no	no	no	no	no
622	1	AT5G37500	GORK	encodes a guard cell outward potassium channel. Mutants have increased water consumption and limited stomatal closure in response to abscisic and jasmonic acids. It forms a heteromeric K(out) channels with SKOR. The gene is expressed ubiquitously in root and the vasculature and guard cells of leaves. Expression is suppressed during agrobacterium-induced tumor formation and increased in response t…	no	no	no	no	no	no	no	no	no	no	no	no
623	1	AT3G48720	NA	transferase family protein; similar to transferase family protein [Arabidopsis thaliana] (TAIR:AT5G63560.1); similar to Os11g0507200 [Oryza sativa (japonica cultivar-group)] (GB:NP_001067952.1); similar to putative hydroxyanthranilate hydroxycinnamoyltransferase [Oryza sativa (japonica cultivar-group)] (GB:BAD88037.1); contains InterPro domain Transferase; (InterPro:IPR003480)	no	no	no	no	no	no	no	no	no	no	no	no
624	1	AT1G44800	NA	nodulin MtN21 family protein; similar to nodulin MtN21 family protein [Arabidopsis thaliana] (TAIR:AT4G08300.1); similar to Os10g0210500 [Oryza sativa (japonica cultivar-group)] (GB:NP_001064323.1); similar to unknown protein [Oryza sativa (japonica cultivar-group)] (GB:AAT58856.1); similar to Os02g0768300 [Oryza sativa (japonica cultivar-group)] (GB:NP_001048238.1); contains InterPro domain Prot…	no	no	no	no	no	no	no	no	no	no	no	no
625	1	AT5G22300	AtNIT4, NIT4	encodes a nitrilase isomer. The purified enzyme shows a strong substrate specificity for beta-cyano-L-alanine, a intermediate product of the cyanide detoxification pathway.	no	no	no	no	no	no	no	no	no	no	no	no
626	1	AT1G64690	BLT	similar to unknown protein [Arabidopsis thaliana] (TAIR:AT1G50660.1); similar to expressed protein [Oryza sativa (japonica cultivar-group)] (GB:AAP55027.2); similar to hypothetical protein [Oryza sativa] (GB:AAK31269.1)	no	no	no	no	no	no	no	no	no	no	no	no
627	1	AT3G46650	NA	UDP-glucoronosyl/UDP-glucosyl transferase family protein; similar to UDP-glucoronosyl/UDP-glucosyl transferase family protein [Arabidopsis thaliana] (TAIR:AT3G46680.1); similar to UDP-glucoronosyl/UDP-glucosyl transferase family protein [Arabidopsis thaliana] (TAIR:AT3G46690.1); similar to glucuronosyl transferase homolog, ripening-related - tomato (fragment) (GB:S39507); contains InterPro domain…	no	no	no	no	no	no	no	no	no	no	no	no
628	1	AT4G01480	AtPPa5, PPa5	Encodes a protein that might have inorganic pyrophosphatase activity.	no	no	no	bound	bound	no	no	no	bound	no	no	no
629	1	AT3G04530	ATPPCK2, PEPCK2, PPCK2	Encodes a second Arabidopsis phosphoenolpyruvate carboxylase kinase gene product with a different expression pattern from PPCK1. Expression of the gene is upregulated by exposure of the plant to light.	no	no	no	no	no	no	no	no	no	no	no	no
630	1	AT4G34320	NA	similar to unknown protein [Arabidopsis thaliana] (TAIR:AT4G34330.1); similar to Os03g0199100 [Oryza sativa (japonica cultivar-group)] (GB:NP_001049283.1); similar to hypothetical protein [Oryza sativa (japonica cultivar-group)] (GB:AAL58139.1); contains InterPro domain Protein of unknown function DUF677; (InterPro:IPR007749)	no	no	no	no	no	no	no	no	no	no	no	no
631	1	AT4G00305	NA	zinc finger (C3HC4-type RING finger) family protein; similar to BRH1 (BRASSINOSTEROID-RESPONSIVE RING-H2), protein binding / zinc ion binding [Arabidopsis thaliana] (TAIR:AT3G61460.1); similar to Zinc finger, RING-type; RINGv [Medicago truncatula] (GB:ABD28706.1); contains InterPro domain Zinc finger, RING-type; (InterPro:IPR001841)	no	no	no	no	bound	bound	no	bound	no	no	no	no
632	1	AT5G12860	DiT1	DIT1 (DICARBOXYLATE TRANSPORTER 1); oxoglutarate:malate antiporter; similar to DCT/DIT2.1 (DICARBOXYLATE TRANSPORT), oxoglutarate:malate antiporter [Arabidopsis thaliana] (TAIR:AT5G64290.1); similar to putative plastidic 2-oxoglutarate/malate translocator [Mesembryanthemum crystallinum] (GB:BAD91178.1); similar to 2-oxoglutarate/malate translocator, chloroplast precursor (GB:Q41364); similar to p…	no	no	no	no	no	no	no	no	no	no	no	no
633	1	AT5G14200	ATIMD1, IMD1	The AtIMD1 is one out of 3 genes encoding the enzyme 3-isopropylmalate dehydrogenase involved in leucine biosynthesis in Arabidopsis. Its subcellular location has been targeted to plastids.	no	no	bound	bound	bound	bound	no	no	bound	no	no	no
634	1	AT4G14480	NA	protein kinase family protein; similar to protein kinase family protein [Arabidopsis thaliana] (TAIR:AT5G14720.1); similar to Os03g0678100 [Oryza sativa (japonica cultivar-group)] (GB:NP_001050891.1); similar to putative Ste-20 related kinase, 3'-partial [Oryza sativa] (GB:AAL54869.1); similar to Os06g0486400 [Oryza sativa (japonica cultivar-group)] (GB:NP_001057665.1); contains InterPro domain S…	no	no	no	no	no	no	no	no	bound	no	no	no
635	1	AT2G43010	AtPIF4, PIF4, SRL2	Isolated as a semidominant mutation defective in red -light responses. Encodes a nuclear localized bHLH protein that interacts with active PhyB protein. Negatively regulates phyB mediated red light responses.	no	no	bound	bound	bound	bound	bound	no	bound	no	no	no
636	1	AT5G11540	NA	FAD-binding domain-containing protein; similar to FAD-binding domain-containing protein [Arabidopsis thaliana] (TAIR:AT2G46740.1); similar to Putative FAD binding domain containing protein, identical [Solanum tuberosum] (GB:AAV31183.1); similar to Os03g0563100 [Oryza sativa (japonica cultivar-group)] (GB:NP_001050492.1); similar to Os01g0687800 [Oryza sativa (japonica cultivar-group)] (GB:NP_0010…	no	no	no	no	no	no	no	no	no	no	no	no
637	1	AT1G17710	NA	phosphoric monoester hydrolase; similar to phosphoric monoester hydrolase [Arabidopsis thaliana] (TAIR:AT1G73010.1); similar to putative phosphatase [Solanum lycopersicum] (GB:CAD30864.1); contains InterPro domain HAD-superfamily hydrolase subfamily IB, PSPase-like; (InterPro:IPR006383); contains InterPro domain HAD-superfamily subfamily IB hydrolase, hypothetical 1; (InterPro:IPR006384), similar…	no	no	no	no	no	no	no	no	no	no	no	no
638	1	AT2G29720	CTF2B	Encodes CTF2B.	no	no	no	no	no	no	no	no	no	no	no	no
639	1	AT5G49740	ATFRO7, FRO7	Encodes a ferric chelate reductase. Shows differential splicing and has three different mRNA products. Expressed in the shoot, flower and cotyledon.	no	no	no	no	no	no	no	no	no	no	no	no
640	1	AT2G37760	AKR4C8	aldo/keto reductase family protein; similar to aldo/keto reductase family protein [Arabidopsis thaliana] (TAIR:AT2G37790.1); similar to Aldo/keto reductase [Medicago truncatula] (GB:ABE82917.1); contains InterPro domain Aldo/keto reductase; (InterPro:IPR001395), aldo/keto reductase family protein; similar to oxidoreductase [Arabidopsis thaliana] (TAIR:AT2G37770.2); similar to aldo/keto reductase …	no	no	no	no	no	no	no	no	no	no	no	no
641	1	AT5G35740	NA	glycosyl hydrolase family protein 17; similar to glycosyl hydrolase family protein 17 [Arabidopsis thaliana] (TAIR:AT2G04910.1); similar to Glycoside hydrolase, family 17 [Medicago truncatula] (GB:ABE89104.1); similar to Putative glucan endo-1,3-beta-glucosidase 1 precursor ((1->3)-beta-glucan endohydrolase 1) ((1->3)-beta-glucanase 1) (Beta-1,3-endoglucanase 1) (Beta-1,3-glucanase 1) (GB:O65399)…	no	no	no	no	no	no	no	no	no	no	no	no
642	1	AT3G52820	ATPAP22, PAP22	ATPAP22/PAP22 (purple acid phosphatase 22); acid phosphatase/ protein serine/threonine phosphatase; similar to ATPAP21/PAP21 (purple acid phosphatase 21), acid phosphatase/ protein serine/threonine phosphatase [Arabidopsis thaliana] (TAIR:AT3G52810.1); similar to Os04g0410600 [Oryza sativa (japonica cultivar-group)] (GB:NP_001052730.1); similar to H0717B12.3 [Oryza sativa (indica cultivar-group)]…	no	no	no	no	no	bound	no	no	no	no	no	no
643	1	AT2G38490	CIPK22, SnRK3.19	member of AtCIPKs	no	no	no	no	no	no	no	no	no	no	no	no
644	1	AT1G33770	NA	protein kinase family protein; similar to protein kinase family protein [Arabidopsis thaliana] (TAIR:AT4G10010.1); similar to transposon protein, putative, unclassified, expressed [Oryza sativa (japonica cultivar-group)] (GB:ABA96101.2); contains InterPro domain Serine/threonine protein kinase; (InterPro:IPR002290); contains InterPro domain Protein kinase-like; (InterPro:IPR011009); contains Inte…	no	no	no	no	no	no	no	no	no	no	no	no
645	1	AT5G11070	NA	similar to unknown protein [Arabidopsis thaliana] (TAIR:AT5G35090.1)	no	no	no	bound	bound	bound	bound	bound	no	no	no	no
646	1	AT4G28270	ATRMA2, RMA2	zinc finger (C3HC4-type RING finger) family protein; similar to RMA1 (Ring finger protein with Membrane Anchor 1), protein binding / ubiquitin-protein ligase/ zinc ion binding [Arabidopsis thaliana] (TAIR:AT4G03510.2); similar to ring domain containing protein [Capsicum annuum] (GB:AAR99376.1); contains InterPro domain Zinc finger, RING-type; (InterPro:IPR001841)	no	no	no	no	bound	bound	no	no	no	no	no	no
647	1	AT3G08690	ATUBC11, UBC11	UBC11 (ubiquitin-conjugating enzyme 11); ubiquitin-protein ligase; Identical to Ubiquitin-conjugating enzyme E2-17 kDa 11 (EC 6.3.2.19) (Ubiquitin- protein ligase 11) (Ubiquitin carrier protein 11) (UBC11) [Arabidopsis Thaliana] (GB:P35134;GB:Q9M9J1); similar to UBC10 (ubiquitin-conjugating enzyme 10), ubiquitin-protein ligase [Arabidopsis thaliana] (TAIR:AT5G53300.2); similar to ubiquitin conjug…	no	no	no	no	no	no	no	no	no	no	no	no
648	1	AT5G57040	NA	lactoylglutathione lyase family protein / glyoxalase I family protein; similar to lactoylglutathione lyase family protein / glyoxalase I family protein [Arabidopsis thaliana] (TAIR:AT1G80160.1); similar to Os07g0160400 [Oryza sativa (japonica cultivar-group)] (GB:NP_001058939.1); similar to unknown protein [Oryza sativa (japonica cultivar-group)] (GB:BAC79640.1); contains InterPro domain Glyoxala…	no	no	no	no	bound	bound	no	no	no	no	no	no
649	1	AT3G57950	NA	similar to unknown protein [Arabidopsis thaliana] (TAIR:AT2G42180.1); similar to Os09g0279200 [Oryza sativa (japonica cultivar-group)] (GB:NP_001062757.1)	no	no	no	no	no	no	no	no	no	no	no	no
650	1	AT3G48310	CYP71A22	putative cytochrome P450	no	no	no	no	no	no	no	no	no	no	no	no
651	1	AT5G65970	ATMLO10, MLO10	A member of a large family of seven-transmembrane domain proteins specific to plants, homologs of the barley mildew resistance locus o (MLO) protein. The Arabidopsis genome contains 15 genes encoding MLO proteins, with localization in plasma membrane. Phylogenetic analysis revealed four clades of closely-related AtMLO genes. ATMLO10 belongs to the clade III, with AtMLO5, AtMLO7, AtMLO8, and AtMLO…	no	no	no	no	no	bound	no	no	no	no	no	no
652	1	AT1G63120	ATRBL2, RBL2	AtRBL2 has been identified as a rhomboid protein involved in regulated intramembrane proteolysis (RIP). The enzyme has the proteolytic activity and substrate specificity comparable to the Drosophila Rho-1 protein.	no	no	no	no	no	bound	no	no	no	no	no	no
653	1	AT3G61560	NA	reticulon family protein (RTNLB6); similar to reticulon family protein (RTNLB5) [Arabidopsis thaliana] (TAIR:AT2G46170.1); similar to putative 24 kDa seed maturation protein-like protein [Solanum tuberosum] (GB:ABC01908.1); contains InterPro domain Reticulon; (InterPro:IPR003388)	no	no	no	no	bound	bound	no	no	no	no	no	no
654	1	AT2G34340	NA	similar to unknown protein [Arabidopsis thaliana] (TAIR:AT1G29640.1); similar to hypothetical protein [Oryza sativa (japonica cultivar-group)] (GB:BAD86925.1); contains InterPro domain Protein of unknown function DUF584; (InterPro:IPR007608)	bound	bound	bound	bound	bound	bound	bound	bound	bound	no	direct	direct
655	1	AT2G43150	NA	proline-rich extensin-like family protein; similar to proline-rich extensin-like family protein [Arabidopsis thaliana] (TAIR:AT3G54580.1); similar to extensin (GB:1713471A); contains InterPro domain Extensin-like region; (InterPro:IPR006706)	no	no	no	no	no	no	no	no	no	no	no	no
656	1	AT4G33150	LKR, LKR/SDH, SDH	is a splice variant of the LKR/SDH locus. It encodes the monofunctional saccharopine dehydrogenase involved in lysine degradation. Another splice variant of the same LKR/SDH locus encodes a bifunctional protein which also has saccharopine dehydrogenase activity. The monofunctional SDH functions mainly to enhance the flux of lysine catabolism. Gene expression is induced by abscisic acid, jasmonate…	no	no	no	no	bound	bound	no	no	no	no	no	no
657	1	AT2G32880	NA	meprin and TRAF homology domain-containing protein / MATH domain-containing protein; similar to meprin and TRAF homology domain-containing protein / MATH domain-containing protein [Arabidopsis thaliana] (TAIR:AT2G32870.1); similar to Os12g0489100 [Oryza sativa (japonica cultivar-group)] (GB:NP_001066793.1); similar to ubiquitin-specific protease 12, putative, expressed [Oryza sativa (japonica cul…	no	no	no	no	no	no	no	no	no	no	no	no
658	1	AT4G16190	NA	cysteine proteinase, putative; similar to RD19 (RESPONSIVE TO DEHYDRATION 19), cysteine-type peptidase [Arabidopsis thaliana] (TAIR:AT4G39090.1); similar to papain-like cysteine proteinase isoform I [Ipomoea batatas] (GB:AAF61440.1); similar to papain-like cysteine proteinase isoform I [Ipomoea batatas] (GB:AAF40414.1); contains InterPro domain Peptidase, cysteine peptidase active site; (InterPro…	no	no	no	no	no	no	no	no	no	no	no	no
659	1	AT3G03870	NA	similar to unknown protein [Arabidopsis thaliana] (TAIR:AT5G18130.2); similar to hypothetical protein MtrDRAFT_AC156827g15v1 [Medicago truncatula] (GB:ABE86405.1), similar to unknown protein [Arabidopsis thaliana] (TAIR:AT5G18130.1); similar to hypothetical protein MtrDRAFT_AC156827g15v1 [Medicago truncatula] (GB:ABE86405.1)	no	no	no	no	no	bound	no	no	no	no	no	no
660	1	AT3G57010	NA	strictosidine synthase family protein; similar to strictosidine synthase family protein [Arabidopsis thaliana] (TAIR:AT3G57020.1); similar to putative strictosidine synthase [Oryza sativa (japonica cultivar-group)] (GB:AAR87254.1); similar to Os03g0750700 [Oryza sativa (japonica cultivar-group)] (GB:NP_001051286.1); contains InterPro domain Strictosidine synthase; (InterPro:IPR004141)	no	no	no	no	bound	bound	no	no	no	no	no	no
661	1	AT1G51680	4CL.1, 4CL1, AT4CL1	encodes an isoform of 4-coumarate:CoA ligase (4CL), which is involved in the last step of the general phenylpropanoid pathway. In addition to 4-coumarate, it also converts ferulate. The catalytic efficiency was in the following (descending) order: p-coumaric acid, ferulic acid, caffeic acid and 5-OH-ferulic acid. At4CL1 was unable to use sinapic acid as substrate.	no	no	no	no	bound	bound	no	no	no	no	no	no
662	1	AT5G52310	COR78, LTI140, LTI78, RD29A	cold regulated gene, the 5' region of cor78 has cis-acting regulatory elements that can impart cold-regulated gene expression	no	no	no	no	no	bound	no	no	no	no	no	no
663	1	AT5G18130	NA	similar to unknown protein [Arabidopsis thaliana] (TAIR:AT3G03870.2); similar to hypothetical protein MtrDRAFT_AC156827g15v1 [Medicago truncatula] (GB:ABE86405.1), similar to unknown protein [Arabidopsis thaliana] (TAIR:AT3G03870.1); similar to hypothetical protein MtrDRAFT_AC156827g15v1 [Medicago truncatula] (GB:ABE86405.1)	no	no	no	no	bound	bound	no	no	no	no	no	no
664	1	AT5G38120	4CL8	4-coumarate--CoA ligase family protein / 4-coumaroyl-CoA synthase family protein; similar to OPCL1 (OPC-8:0 COA LIGASE1), 4-coumarate-CoA ligase [Arabidopsis thaliana] (TAIR:AT1G20510.1); similar to Putative AMP-binding protein [Oryza sativa (japonica cultivar-group)] (GB:AAM22700.1); similar to Os03g0132000 [Oryza sativa (japonica cultivar-group)] (GB:NP_001048867.1); contains InterPro domain AM…	no	no	no	no	no	no	no	no	no	no	no	no
665	1	AT4G10040	CYTC-2	Encodes cytochrome c. Promoter directs preferential expression in vascular tissues of cotyledons, leaves, roots, and hypocotyls, and in anthers.	no	no	no	no	no	no	no	no	no	no	no	no
666	1	AT4G17030	AT-EXPR, ATEXLB1, ATEXPR1, ATHEXP, EXLB1, EXPR	EXPANSIN-RELATED. Naming convention from the Expansin Working Group (Kende et al, 2004. Plant Mol Bio)	no	no	no	no	no	no	no	no	no	no	no	no
667	1	AT5G45340	CYP707A3	Encodes a protein with ABA 8'-hydroxylase activity; involved in ABA catabolism. Mutant analyses show that disruption in the gene results in more drought tolerance whereas overexpression results in increased transpiration rate and reduced drought tolerance. Gene involved in postgermination growth.	no	no	no	no	bound	bound	no	no	no	no	no	no
668	1	AT3G55610	P5CS2	encodes delta 1-pyrroline-5-carboxylate synthetase B. Gene expression is induced by dehydration, high salt and ABA.	no	no	no	no	no	bound	no	no	no	no	no	no
669	1	AT4G18830	ATOFP5, OFP5	ATOFP5/OFP5 (ARABIDOPSIS THALIANA OVATE FAMILY PROTEIN 5); similar to ATOFP4/OFP4 (ARABIDOPSIS THALIANA OVATE FAMILY PROTEIN 4) [Arabidopsis thaliana] (TAIR:AT1G06920.1); similar to Protein of unknown function, DUF623, putative [Medicago truncatula] (GB:ABE77516.1); contains InterPro domain Protein of unknown function DUF623, plant; (InterPro:IPR006458)	no	no	no	no	no	bound	no	no	no	no	no	no
670	1	AT1G04970	NA	lipid-binding serum glycoprotein family protein; similar to lipid-binding serum glycoprotein family protein [Arabidopsis thaliana] (TAIR:AT3G20270.2); similar to Os06g0309200 [Oryza sativa (japonica cultivar-group)] (GB:NP_001057479.1); similar to LBP (LPS binding protein)/BPI (bactericidal/permeability-increasing protein) like-2 [Oncorhynchus mykiss] (GB:BAB91244.1); contains InterPro domain Lip…	no	no	no	no	no	no	no	no	no	no	no	no
671	1	AT4G20070	AAH, ATAAH	The gene encoding Arabidopsis thaliana Allantoate Amidohydrolase (AtAAH)which catalyzes the allantoate deiminase reaction (EC 3.5.3.9)is expressed in all parts of the plant being consistent with a function in purine turnover in Arabidopsis.	no	no	no	no	no	no	no	no	no	no	no	no
672	1	AT5G40960	NA	similar to unknown protein [Arabidopsis thaliana] (TAIR:AT5G63500.1); similar to hypothetical protein [Oryza sativa (japonica cultivar-group)] (GB:BAD45503.1); similar to Os01g0849500 [Oryza sativa (japonica cultivar-group)] (GB:NP_001044809.1); similar to P0402A09.15 [Oryza sativa (japonica cultivar-group)] (GB:BAB62632.1)	no	no	no	no	no	no	no	no	no	no	no	no
673	1	AT1G16490	ATMYB58, MYB58	Member of the R2R3 factor gene family.	no	no	no	no	no	no	no	no	no	no	no	no
674	1	AT5G23730	EFO2, RUP2	nucleotide binding; similar to transducin family protein / WD-40 repeat family protein [Arabidopsis thaliana] (TAIR:AT5G52250.1); similar to putative COP1 [Oryza sativa (japonica cultivar-group)] (GB:BAD07933.1); contains InterPro domain WD-40 repeat; (InterPro:IPR001680); contains InterPro domain WD40-like; (InterPro:IPR011046)	bound	bound	bound	bound	bound	bound	bound	bound	bound	direct	direct	no
675	1	AT5G25830	GATA12	zinc finger (GATA type) family protein; Identical to Putative GATA transcription factor 13 [Arabidopsis Thaliana] (GB:P69781); similar to zinc finger (GATA type) family protein [Arabidopsis thaliana] (TAIR:AT4G32890.1); similar to Zinc finger, GATA-type [Medicago truncatula] (GB:ABE78372.1); contains InterPro domain Zinc finger, GATA-type; (InterPro:IPR000679)	no	no	no	no	bound	bound	no	no	no	no	no	no
676	1	AT4G16130	ARA1, ATISA1, ISA1	Similar to galactokinase.	no	no	no	no	bound	bound	no	no	no	no	no	no
677	1	AT4G24450	ATGWD2, GWD3, PWD	ATGWD2/GWD3/PWD (PHOSPHOGLUCAN, WATER DIKINASE); Identical to Alpha-glucan water dikinase 2 precursor (EC 2.7.9.4) (GWD2) [Arabidopsis Thaliana] (GB:Q9STV0;GB:Q84W86); similar to SEX1 (STARCH EXCESS 1) [Arabidopsis thaliana] (TAIR:AT1G10760.1); similar to starch associated protein R1 [Solanum tuberosum] (GB:AAK11735.1); similar to Alpha-glucan water dikinase, chloroplast precursor (Starch-related…	no	no	no	no	no	no	no	no	no	no	no	no
678	1	AT2G47180	AtGolS1, GolS1	ATGOLS1 (ARABIDOPSIS THALIANA GALACTINOL SYNTHASE 1); transferase, transferring hexosyl groups; similar to ATGOLS2 (ARABIDOPSIS THALIANA GALACTINOL SYNTHASE 2), transferase, transferring glycosyl groups / transferase, transferring hexosyl groups [Arabidopsis thaliana] (TAIR:AT1G56600.1); similar to galactinol synthase [Brassica napus] (GB:AAD26116.1); contains InterPro domain Glycosyl transferase…	no	no	no	no	no	no	no	no	no	no	no	no
679	1	AT2G26670	ATHO1, GUN2, HO1, HY1, HY6, TED4	Encodes a plastid heme oxygenase necessary for phytochrome chromophore biosynthesis and for coupling the expression of some nuclear genes to the functional state of the chloroplast.	no	no	no	no	bound	bound	no	no	no	no	no	no
680	1	AT3G25730	EDF3	AP2 domain-containing transcription factor, putative; similar to RAV1 (Related to ABI3/VP1 1), DNA binding / transcription factor [Arabidopsis thaliana] (TAIR:AT1G13260.1); similar to DNA binding protein Rav [Capsicum annuum] (GB:AAQ05799.1); contains InterPro domain Pathogenesis-related transcriptional factor and ERF; (InterPro:IPR001471); contains InterPro domain Transcriptional factor B3; (Int…	no	no	no	no	no	no	bound	no	bound	no	no	no
681	1	AT1G53580	ETHE1, GLX2-3, GLY3	ETHE1/GLX2-3 (GLYOXALASE 2-3); hydroxyacylglutathione hydrolase; Identical to Putative hydroxyacylglutathione hydrolase 3, mitochondrial precursor (EC 3.1.2.6) (Glyoxalase II) (Glx II) (GLY3) [Arabidopsis Thaliana] (GB:Q9C8L4;GB:Q93VR2;GB:Q96332;GB:Q9LPH3); similar to GLX2-2 (GLYOXALASE 2-2), hydroxyacylglutathione hydrolase [Arabidopsis thaliana] (TAIR:AT3G10850.1); similar to hypothetical prote…	no	no	no	no	bound	bound	no	no	no	no	no	no
682	1	AT2G03060	AGL30	DNA binding / transcription factor; similar to DNA binding / transcription factor [Arabidopsis thaliana] (TAIR:AT1G69540.1); similar to SRF-type transcription factor family protein [Oryza sativa (japonica cultivar-group)] (GB:ABA95182.1); contains InterPro domain Transcription factor, MADS-box; (InterPro:IPR002100), similar to AGL102, DNA binding / transcription factor [Arabidopsis thaliana] (TAI…	no	no	no	no	no	no	no	no	no	no	no	no
683	1	AT5G01360	TBL3	similar to unknown protein [Arabidopsis thaliana] (TAIR:AT3G55990.1); similar to Protein of unknown function DUF231, plant [Medicago truncatula] (GB:ABE79610.1); contains InterPro domain Protein of unknown function DUF231, plant; (InterPro:IPR004253)	no	no	no	bound	bound	bound	no	no	no	no	no	no
684	1	AT4G22160	NA	unknown protein	no	no	no	no	bound	no	no	no	no	no	no	no
685	1	AT5G09990	PROPEP5	PROPEP5 (Elicitor peptide 5 precursor); Identical to Elicitor peptide 5 precursor (PEP5) [Arabidopsis Thaliana] (GB:Q8LD63;GB:Q9FIA8)	no	no	no	bound	bound	bound	no	no	no	no	no	no
686	1	AT5G02260	ATEXP9, ATEXPA9, ATHEXP, EXP9, EXPA9	member of Alpha-Expansin Gene Family. Naming convention from the Expansin Working Group (Kende et al, 2004. Plant Mol Bio)	no	no	no	bound	bound	bound	no	no	no	no	no	no
687	1	AT3G17420	GPK1	serine/threonine protein kinase-like protein	no	no	no	no	no	no	no	no	no	no	no	no
688	1	AT5G42200	NA	zinc finger (C3HC4-type RING finger) family protein; Identical to RING-H2 finger protein ATL5J (ATL5J) [Arabidopsis Thaliana] (GB:Q8L9W3;GB:Q9FHW6); similar to zinc finger (C3HC4-type RING finger) family protein [Arabidopsis thaliana] (TAIR:AT1G20823.1); similar to Os06g0192800 [Oryza sativa (japonica cultivar-group)] (GB:NP_001057038.1); similar to putative Avr9/Cf-9 rapidly elicited protein [Or…	no	no	no	no	no	bound	no	no	no	no	no	no
689	1	AT2G47560	NA	zinc finger (C3HC4-type RING finger) family protein; Identical to RING-H2 finger protein ATL2N (ATL2N) [Arabidopsis Thaliana] (GB:O22255); similar to ATL5 (Arabidopsis T?xicos en Levadura 5), protein binding / zinc ion binding [Arabidopsis thaliana] (TAIR:AT3G62690.1); similar to RING-H2 subgroup RHE protein [Populus alba x Populus tremula] (GB:AAW33880.1); contains InterPro domain Zinc finger, R…	no	no	no	no	bound	bound	bound	no	no	no	no	no
690	1	AT4G26470	NA	similar to calcium-binding EF hand family protein [Arabidopsis thaliana] (TAIR:AT3G24110.1); similar to Os06g0609600 [Oryza sativa (japonica cultivar-group)] (GB:NP_001058046.1); similar to Os02g0198200 [Oryza sativa (japonica cultivar-group)] (GB:NP_001046205.1); similar to calcium-dependent protein kinase CDPK1 [Lycopersicon esculentum] (GB:AAK52801.1); contains InterPro domain EF-Hand type; (I…	no	no	no	no	no	no	no	no	no	no	no	no
691	1	AT1G63220	NA	C2 domain-containing protein; Identical to C2 domain protein At1g63220 [Arabidopsis Thaliana] (GB:Q9C8S6;GB:Q8LDR6); similar to C2 domain-containing protein [Arabidopsis thaliana] (TAIR:AT3G55470.2); similar to Chain A, C2 Domain-Containing Protein From Putative Elicitor- Responsive Gene (GB:1WFJ); contains InterPro domain C2; (InterPro:IPR000008); contains InterPro domain C2 calcium/lipid-bindin…	no	no	no	no	no	no	no	no	no	no	no	no
692	1	AT1G23140	NA	C2 domain-containing protein; similar to C2 domain-containing protein [Arabidopsis thaliana] (TAIR:AT1G70810.1); similar to C2 [Medicago truncatula] (GB:ABE89197.1); contains InterPro domain C2; (InterPro:IPR000008); contains InterPro domain C2 calcium/lipid-binding region, CaLB; (InterPro:IPR008973)	no	no	no	no	no	no	no	no	no	no	no	no
693	1	AT2G19460	NA	similar to unknown protein [Arabidopsis thaliana] (TAIR:AT5G11970.1); similar to hypothetical protein MtrDRAFT_AC152551g19v1 [Medicago truncatula] (GB:ABE86249.1)	bound	bound	bound	bound	bound	bound	bound	bound	bound	no	no	no
694	1	AT5G10930	CIPK5, SnRK3.24	Encodes CBL-interacting protein kinase 5 (CIPK5).	no	no	no	no	bound	bound	no	no	no	no	no	no
695	1	AT1G61350	NA	armadillo/beta-catenin repeat family protein; similar to binding [Arabidopsis thaliana] (TAIR:AT2G45720.2); similar to Armadillo [Medicago truncatula] (GB:ABE88966.1); contains InterPro domain Armadillo; (InterPro:IPR000225); contains InterPro domain Armadillo-like helical; (InterPro:IPR011989)	no	no	no	no	no	no	no	no	no	no	no	no
696	1	AT5G44570	NA	unknown protein	no	no	no	no	bound	bound	no	no	no	no	no	no
697	1	AT5G14150	NA	similar to unknown protein [Arabidopsis thaliana] (TAIR:AT5G11420.1); similar to unknown [Ricinus communis] (GB:CAB02653.1); similar to Os01g0756600 [Oryza sativa (japonica cultivar-group)] (GB:NP_001044289.1); similar to Os04g0494800 [Oryza sativa (japonica cultivar-group)] (GB:NP_001053189.1); contains InterPro domain Nucleic acid-binding, OB-fold; (InterPro:IPR008994); contains InterPro domain…	no	no	no	no	no	no	no	no	no	no	no	no
698	1	AT3G06778	NA	heat shock protein binding / unfolded protein binding; similar to DNAJ heat shock N-terminal domain-containing protein [Arabidopsis thaliana] (TAIR:AT5G49060.1); similar to DnaJ-like protein [Oryza sativa (japonica cultivar-group)] (GB:AAO39854.1); contains InterPro domain Heat shock protein DnaJ; (InterPro:IPR003095); contains InterPro domain Heat shock protein DnaJ, N-terminal; (InterPro:IPR001…	no	no	no	no	no	no	no	no	no	no	no	no
699	1	AT1G19940	AtGH9B5, GH9B5	glycosyl hydrolase family 9 protein; Identical to Endoglucanase 2 precursor (EC 3.2.1.4) (Endo-1,4-beta glucanase 2) [Arabidopsis Thaliana] (GB:Q9FXI9;GB:Q9LNS3); similar to glycosyl hydrolase family 9 protein [Arabidopsis thaliana] (TAIR:AT1G75680.1); similar to Os06g0715300 [Oryza sativa (japonica cultivar-group)] (GB:NP_001058583.1); similar to Glycoside transferase, six-hairpin, subgroup [Med…	no	no	no	no	bound	bound	bound	no	no	no	no	no
700	1	AT3G46900	COPT2	encodes a member of copper transporter family and functionally complements a high affinity copper transporter mutant in yeast	no	no	no	no	no	no	no	no	no	no	no	no
701	1	AT5G67480	ATBT4, BT4	BT4 (BTB AND TAZ DOMAIN PROTEIN 4); protein binding; similar to BT5 (BTB and TAZ domain protein 5), protein binding / transcription regulator [Arabidopsis thaliana] (TAIR:AT4G37610.1); similar to Zinc finger, TAZ-type; BTB/POZ [Medicago truncatula] (GB:ABE77424.1); contains InterPro domain Zinc finger, TAZ-type; (InterPro:IPR000197); contains InterPro domain BTB; (InterPro:IPR000210); contains In…	no	bound	no	bound	bound	bound	bound	no	bound	no	no	no
702	1	AT3G56730	NA	similar to unknown protein [Arabidopsis thaliana] (TAIR:AT3G62050.1); similar to Os07g0637200 [Oryza sativa (japonica cultivar-group)] (GB:NP_001060400.1); contains InterPro domain Protein of unknown function DUF537; (InterPro:IPR007491)	no	no	no	no	no	no	no	no	no	no	no	no
703	1	AT3G22400	ATLOX5, LOX5	lipoxygenase, putative; similar to LOX3 (Lipoxygenase 3), iron ion binding / lipoxygenase [Arabidopsis thaliana] (TAIR:AT1G17420.1); similar to LOX1 (Lipoxygenase 1), lipoxygenase [Arabidopsis thaliana] (TAIR:AT1G55020.1); similar to lipoxygenase, putative [Arabidopsis thaliana] (TAIR:AT1G72520.1); similar to lipoxygenase [Fragaria x ananassa] (GB:CAE17327.1); similar to lipoxygenase [Corylus ave…	no	no	no	no	bound	bound	no	bound	no	no	no	no
704	1	AT5G59030	COPT1	encodes a putative copper transport protein that contains copper-binding motif and functionally complements in copper-transport defective yeast strains	no	no	no	no	bound	bound	bound	no	no	no	direct	no
705	1	AT3G17860	JAI3, JAZ3, TIFY6B	similar to unknown protein [Arabidopsis thaliana] (TAIR:AT1G48500.1); similar to hypothetical protein [Solanum tuberosum] (GB:BAD04851.1); contains InterPro domain ZIM; (InterPro:IPR010399), similar to unknown protein [Arabidopsis thaliana] (TAIR:AT1G48500.1); similar to hypothetical protein [Nicotiana benthamiana] (GB:BAD04852.2); contains InterPro domain ZIM; (InterPro:IPR010399)	no	no	no	no	bound	bound	no	no	no	no	no	no
706	1	AT4G30490	NA	AFG1-like ATPase family protein; similar to ATPase [Arabidopsis thaliana] (TAIR:AT4G28070.2); similar to PREDICTED: similar to lactation elevated 1 [Gallus gallus] (GB:XP_419799.2); similar to Os08g0265500 [Oryza sativa (japonica cultivar-group)] (GB:NP_001061401.1); contains InterPro domain AFG1-like ATPase; (InterPro:IPR005654)	bound	bound	bound	bound	bound	bound	bound	bound	bound	no	no	no
707	1	AT3G13520	AGP12, ATAGP12	Encodes a GPI-anchored arabinogalactan (AG) peptide with a short 'classical' backbone of 10 amino acids, seven of which are conserved among the 4 other Arabidopsis AG peptides. These peptides may be involved in cell signaling.	no	no	no	no	no	no	no	no	no	no	no	no
708	1	AT3G22460	OASA2	cysteine synthase, putative / O-acetylserine (thiol)-lyase, putative / O-acetylserine sulfhydrylase, putative; similar to OASA1 (O-ACETYLSERINE (THIOL) LYASE (OAS-TL) ISOFORM A1) [Arabidopsis thaliana] (TAIR:AT4G14880.2); similar to Cysteine synthase (O-acetylserine sulfhydrylase) (O-acetylserine (Thiol)-lyase) (CSase) (OAS-TL) (OAS-TL4) (GB:O23733); contains InterPro domain Cysteine synthase/cys…	no	no	no	no	no	no	no	no	no	no	no	no
709	1	AT2G23450	NA	protein kinase family protein; Identical to Wall-associated receptor kinase-like 14 precursor (EC 2.7.11.-) (WAKL14) [Arabidopsis Thaliana] (GB:Q8RY67;GB:O80461); similar to protein kinase family protein [Arabidopsis thaliana] (TAIR:AT5G66790.1); similar to WAK-like kinase [Lycopersicon esculentum] (GB:AAS45124.1); contains InterPro domain Protein kinase-like; (InterPro:IPR011009); contains Inter…	no	no	no	no	bound	bound	no	no	no	no	no	no
710	1	AT1G76020	NA	similar to unknown protein [Arabidopsis thaliana] (TAIR:AT1G20225.1); similar to unknown [Solanum tuberosum] (GB:ABB55396.1); contains InterPro domain Thioredoxin-like fold; (InterPro:IPR012336); contains InterPro domain Thioredoxin fold; (InterPro:IPR012335)	no	no	no	no	no	no	no	no	no	no	no	no
711	1	AT3G53720	ATCHX20, CHX20	member of Putative Na+/H+ antiporter family. Involved in the osmoregulation through K(+) fluxes and possibly pH modulation of an active endomembrane system in guard cells.	no	no	no	bound	no	no	no	no	no	no	no	no
712	1	AT3G23920	BAM1, BMY7, TR-BAMY	BMY7/TR-BAMY (beta-amylase 7); beta-amylase; similar to CT-BMY (BETA-AMYLASE 8), beta-amylase [Arabidopsis thaliana] (TAIR:AT4G17090.1); similar to beta-amylase 1 [Nicotiana langsdorffii x Nicotiana sanderae] (GB:AAY89374.1); similar to putative chloroplast-targeted beta-amylase [Brassica napus] (GB:AAL37169.1); similar to Os03g0141200 [Oryza sativa (japonica cultivar-group)] (GB:NP_001048926.1);…	no	no	no	no	no	no	no	no	no	no	no	no
713	1	AT1G35720	ANNAT1, ATOXY5, OXY5	Encodes a member of the annexin gene family, a diverse, multigene family of calcium-dependent, membrane-binding proteins. The protein was determined to have peroxidase activity. This activity is thought to be dependent on the presence of post-translational modifications (most likely phosphorylation). The protein was shown to be present as a mixture of monomer and homodimer. The homodimerization s…	no	no	no	no	bound	bound	no	bound	no	no	no	no
714	1	AT1G79900	ATMBAC2, BAC2	encodes a mitochondrial ornithine transporter that exports ornithine from the mitochondria to the cytosol	no	no	no	no	no	no	no	no	no	no	no	no
715	1	AT5G63710	NA	leucine-rich repeat transmembrane protein kinase, putative; similar to leucine-rich repeat family protein / protein kinase family protein [Arabidopsis thaliana] (TAIR:AT5G10290.1); similar to Protein kinase [Medicago truncatula] (GB:ABE86996.1); contains InterPro domain Protein kinase-like; (InterPro:IPR011009); contains InterPro domain Leucine-rich repeat; (InterPro:IPR001611); contains InterPro…	no	no	no	no	bound	bound	bound	bound	bound	no	no	no
716	1	AT2G30766	NA	NA	no	no	no	no	no	no	no	no	no	no	no	no
717	1	AT2G28870	NA	similar to unknown protein [Arabidopsis thaliana] (TAIR:AT5G59360.1)	no	no	no	no	no	no	no	no	no	no	no	no
718	1	AT4G24220	5[beta]-StR, AWI31, VEP1	encodes a novel protein containing mammalian death domain involved in programmed cell death. Gene is expressed in vascular system and mutants carrying dominant mutation in the gene have defective vascular patterning. Gene expression is induced specifically by wounding.	no	no	no	no	bound	bound	no	no	no	no	no	no
719	1	AT5G56270	ATWRKY2, WRKY2	WRKY transcription factor 2	bound	bound	bound	bound	bound	bound	bound	bound	bound	no	no	no
720	1	AT5G02420	NA	similar to unknown protein [Arabidopsis thaliana] (TAIR:AT1G08180.1)	no	no	no	no	no	bound	no	no	no	no	no	no
721	1	AT1G07410	ATRAB-A2B, ATRABA2B, RAB-A2B, RABA2b	AtRABA2b (Arabidopsis Rab GTPase homolog A2b); GTP binding; similar to AtRABA2d (Arabidopsis Rab GTPase homolog A2d), GTP binding [Arabidopsis thaliana] (TAIR:AT5G59150.1); similar to Ras-related protein Rab2BV (GB:Q39434); contains InterPro domain GTP-binding nuclear protein Ran; (InterPro:IPR002041); contains InterPro domain Ras small GTPase, Rho type; (InterPro:IPR003578); contains InterPro do…	no	no	no	no	bound	bound	no	no	no	no	no	no
722	1	AT4G19960	ATKUP9, HAK9, KT9, KUP9	potassium ion transporter; similar to KUP11 (K+ uptake permease 11), potassium ion transporter [Arabidopsis thaliana] (TAIR:AT2G35060.1); similar to KUP10 (K+ transporter 10), potassium ion transporter [Arabidopsis thaliana] (TAIR:AT1G31120.1); similar to KUP3 (K+ uptake permease 3), potassium ion transporter [Arabidopsis thaliana] (TAIR:AT3G02050.1); similar to Putative potassium transporter 12 …	no	no	no	no	bound	bound	no	no	no	no	no	no
723	1	AT3G47400	NA	pectinesterase family protein; similar to pectinesterase family protein [Arabidopsis thaliana] (TAIR:AT5G51490.1); similar to Pectinesterase-2 precursor (Pectin methylesterase) (PE) (GB:O04887); contains InterPro domain Virulence factor, pectin lyase fold; (InterPro:IPR011050); contains InterPro domain Plant invertase/pectin methylesterase inhibitor; (InterPro:IPR007186); contains InterPro domain…	no	no	no	no	no	no	no	no	no	no	no	no
724	1	AT4G26060	NA	similar to unknown protein [Arabidopsis thaliana] (TAIR:AT5G57060.1); similar to conserved hypothetical protein [Medicago truncatula] (GB:ABE79016.1); contains domain 60S RIBOSOMAL PROTEIN L18A (PTHR10052); contains domain 60S RIBOSOMAL PROTEIN L18A, PLANT (PTHR10052:SF2)	no	no	no	no	no	no	no	no	no	no	no	no
725	1	AT5G33290	XGD1	XGD1 (XYLOGALACTURONAN DEFICIENT 1); catalytic; similar to catalytic/ transferase, transferring glycosyl groups [Arabidopsis thaliana] (TAIR:AT3G42180.1); similar to exostosin family protein [Capsella rubella] (GB:ABA18105.1); contains InterPro domain Exostosin-like; (InterPro:IPR004263)	no	no	no	no	no	bound	no	no	no	no	no	no
726	1	AT1G70920	ATHB18, HB18	homeobox-leucine zipper protein, putative / HD-ZIP transcription factor, putative; Identical to Homeobox-leucine zipper protein ATHB-X (Homeodomain transcription factor ATHB-X) (HD-ZIP protein ATHB-X) (ATHB-X) [Arabidopsis Thaliana] (GB:Q8GXM7); similar to homeobox-leucine zipper protein 17 (HB-17) / HD-ZIP transcription factor 17 [Arabidopsis thaliana] (TAIR:AT2G01430.1); similar to homeobox pro…	no	no	no	no	no	no	no	no	no	no	no	no
727	1	AT1G12630	NA	encodes a member of the DREB subfamily A-4 of ERF/AP2 transcription factor family. The protein contains one AP2 domain. There are 17 members in this subfamily including TINY.	no	no	no	no	no	no	no	no	no	no	no	no
728	1	AT5G05790	NA	myb family transcription factor; similar to myb family transcription factor [Arabidopsis thaliana] (TAIR:AT3G11280.2); similar to putative MYB transcription factor [Cucumis sativus] (GB:CAI30890.1); contains InterPro domain Homeodomain-related; (InterPro:IPR012287); contains InterPro domain Homeodomain-like; (InterPro:IPR009057); contains InterPro domain Myb-like DNA-binding region, SHAQKYF class…	no	no	no	no	bound	bound	no	no	no	no	no	no
729	1	AT1G23530	NA	similar to unknown protein [Arabidopsis thaliana] (TAIR:AT1G70470.1)	no	no	no	no	no	no	no	no	no	no	no	no
730	1	AT4G33565	NA	zinc finger (C3HC4-type RING finger) family protein; similar to zinc finger (C3HC4-type RING finger) family protein [Arabidopsis thaliana] (TAIR:AT1G72220.1); similar to Zinc finger, RING-type; RINGv [Medicago truncatula] (GB:ABE93076.1); contains InterPro domain Zinc finger, RING-type; (InterPro:IPR001841)	no	no	no	no	bound	bound	no	no	no	no	no	no
731	1	AT5G54080	HGO	homogentisate 1,2-dioxygenase	no	no	no	no	no	no	no	bound	no	no	no	no
732	1	AT4G36880	CP1	cysteine proteinase, putative; Identical to Germination-specific cysteine protease 1 precursor (EC 3.4.22.-) (GCP1) [Arabidopsis Thaliana] (GB:Q94B08;GB:O23195); similar to cysteine proteinase, putative / thiol protease, putative [Arabidopsis thaliana] (TAIR:AT5G43060.1); similar to cysteine proteinase (RD21A) / thiol protease [Arabidopsis thaliana] (TAIR:AT1G47128.1); similar to COT44=cysteine p…	no	no	no	no	bound	bound	no	no	no	no	no	no
733	1	AT2G36500	NA	CBS domain-containing protein / octicosapeptide/Phox/Bemp1 (PB1) domain-containing protein; similar to CBS domain-containing protein / octicosapeptide/Phox/Bemp1 (PB1) domain-containing protein [Arabidopsis thaliana] (TAIR:AT3G52950.1); similar to Octicosapeptide/Phox/Bem1p; CBS [Medicago truncatula] (GB:ABE86173.1); contains InterPro domain CBS; (InterPro:IPR000644); contains InterPro domain Oct…	no	no	no	no	bound	bound	no	no	no	no	no	no
734	1	AT1G09440	NA	protein kinase family protein; similar to protein kinase family protein [Arabidopsis thaliana] (TAIR:AT1G56720.3); similar to putative receptor-like protein kinase 3 [Glycine max] (GB:AAU10525.1); contains InterPro domain Serine/threonine protein kinase; (InterPro:IPR002290); contains InterPro domain Protein kinase-like; (InterPro:IPR011009); contains InterPro domain Protein kinase; (InterPro:IPR…	no	no	no	no	no	no	no	no	no	no	no	no
735	1	AT1G76890	AT-GT2, GT2	encodes a plant trihelix DNA-binding protein	no	no	no	no	bound	bound	no	no	no	no	no	no
736	1	AT3G58720	NA	zinc finger (C3HC4-type RING finger) family protein; similar to protein binding / zinc ion binding [Arabidopsis thaliana] (TAIR:AT3G13430.2); similar to Os09g0344900 [Oryza sativa (japonica cultivar-group)] (GB:NP_001062934.1); similar to unknown protein [Oryza sativa (japonica cultivar-group)] (GB:BAD29097.2); contains InterPro domain Zinc finger, RING-type; (InterPro:IPR001841)	no	no	no	no	bound	bound	no	no	no	no	no	no
737	1	AT5G39785	NA	similar to unknown protein [Arabidopsis thaliana] (TAIR:AT1G69610.1); similar to conserved hypothetical protein [Medicago truncatula] (GB:ABD32213.1); contains InterPro domain Protein of unknown function DUF1666; (InterPro:IPR012870)	no	no	no	bound	bound	bound	no	no	bound	no	no	no
738	1	AT2G28260	ATCNGC15, CNGC15	member of Cyclic nucleotide gated channel family	no	no	no	no	no	no	no	no	no	no	no	no
739	1	AT2G38480	NA	integral membrane protein, putative; similar to unknown protein [Arabidopsis thaliana] (TAIR:AT2G36330.1); similar to hypothetical protein [Oryza sativa (japonica cultivar-group)] (GB:AAO60016.1); similar to Os03g0817100 [Oryza sativa (japonica cultivar-group)] (GB:NP_001051699.1); similar to Os05g0344400 [Oryza sativa (japonica cultivar-group)] (GB:NP_001055254.1); contains InterPro domain Prote…	no	no	no	no	no	no	no	no	no	no	no	no
740	1	AT3G51750	NA	similar to hypothetical protein MtrDRAFT_AC146554g6v1 [Medicago truncatula] (GB:ABE91100.1), unknown protein	no	no	no	no	bound	bound	no	no	no	no	no	no
741	1	AT1G69080	NA	universal stress protein (USP) family protein; similar to MRH6 (morphogenesis of root hair 6) [Arabidopsis thaliana] (TAIR:AT2G03720.1); similar to Os12g0501400 [Oryza sativa (japonica cultivar-group)] (GB:NP_001066822.1); similar to hypothetical protein [Oryza sativa (japonica cultivar-group)] (GB:AAN08227.1); contains InterPro domain UspA; (InterPro:IPR006016)	no	no	no	no	no	no	no	no	no	no	no	no
742	1	AT1G78110	NA	similar to unknown protein [Arabidopsis thaliana] (TAIR:AT1G22230.1); similar to Os09g0370000 [Oryza sativa (japonica cultivar-group)] (GB:NP_001063016.1); similar to Os02g0753400 [Oryza sativa (japonica cultivar-group)] (GB:NP_001048146.1); similar to hypothetical protein [Oryza sativa (japonica cultivar-group)] (GB:BAD15567.1)	no	no	no	no	no	no	no	no	no	no	no	no
743	1	AT4G27410	ANAC072, RD26	Encodes a NAC transcription factor induced in response to dessication. It is localized to the nucleus and acts as a transcriptional activator in ABA-mediated dehydration response.	no	no	bound	no	bound	bound	bound	no	bound	no	no	no
744	1	AT3G60540	NA	sec61beta family protein; similar to SEC61 BETA (suppressors of secretion-defective 61 Beta) [Arabidopsis thaliana] (TAIR:AT2G45070.4); similar to Sec61beta [Medicago truncatula] (GB:ABE79095.1); contains InterPro domain Sec61beta; (InterPro:IPR005609)	no	no	no	no	no	no	no	no	no	no	no	no
745	1	AT2G21650	ATRL2, MEE3, RSM1	MEE3 (maternal effect embryo arrest 3); DNA binding / transcription factor; similar to DNA binding / transcription factor [Arabidopsis thaliana] (TAIR:AT4G39250.1); similar to MYB transcription factor MYB142 [Glycine max] (GB:ABH02867.1); contains InterPro domain Homeodomain-related; (InterPro:IPR012287); contains InterPro domain Homeodomain-like; (InterPro:IPR009057); contains InterPro domain My…	no	no	no	no	bound	bound	no	no	no	no	no	no
746	1	AT5G26690	NA	heavy-metal-associated domain-containing protein; similar to heavy-metal-associated domain-containing protein [Arabidopsis thaliana] (TAIR:AT3G05920.1); similar to H0112G12.8 [Oryza sativa (indica cultivar-group)] (GB:CAH67063.1); contains InterPro domain Heavy metal transport/detoxification protein; (InterPro:IPR006121)	no	no	no	no	no	no	no	no	no	no	no	no
747	1	AT3G22415	NA	unknown protein	no	no	no	no	no	no	no	no	no	no	no	no
748	1	AT5G49890	ATCLC-C, CLC-C	member of Anion channel protein family	no	no	no	no	no	no	no	no	no	no	no	no
749	1	AT5G27350	SFP1	Encodes a sugar-porter family protein that is induced during leaf senescence. The increase in its gene expression during leaf senescence is paralleled by an accumulation of monosaccharides.	no	no	no	no	no	no	no	no	no	no	no	no
750	1	AT3G48510	NA	similar to unknown protein [Arabidopsis thaliana] (TAIR:AT5G63350.1); similar to hypothetical protein MtrDRAFT_AC135505g13v1 [Medicago truncatula] (GB:ABE82027.1)	no	no	no	no	no	bound	no	no	no	no	no	no
751	1	AT3G54040	NA	photoassimilate-responsive protein-related; similar to photoassimilate-responsive protein, putative [Arabidopsis thaliana] (TAIR:AT5G52390.1); similar to NtEIG-E80 [Nicotiana tabacum] (GB:BAB16427.1); contains InterPro domain PAR1; (InterPro:IPR009489)	no	no	no	no	no	no	no	no	no	no	no	no
752	1	AT3G45300	ATIVD, IVD, IVDH	Encodes isovaleryl-coenzyme a dehydrogenase.	no	no	no	no	no	no	no	no	no	no	no	no
753	1	AT1G48745	NA	unknown protein	no	no	no	no	bound	bound	no	no	no	no	no	no
754	1	AT5G40610	NA	glycerol-3-phosphate dehydrogenase (NAD+) / GPDH; similar to GLY1 (SUPPRESSOR OF FATTY ACID DESATURASE DEFICIENCY 1), glycerol-3-phosphate dehydrogenase (NAD+) [Arabidopsis thaliana] (TAIR:AT2G40690.1); similar to Glycerol-3-phosphate dehydrogenase [NAD+] (GB:P52425); contains InterPro domain NAD-dependent glycerol-3-phosphate dehydrogenase; (InterPro:IPR006168); contains InterPro domain 6-phosph…	no	no	no	no	no	no	no	no	no	no	no	no
755	1	AT1G70700	JAZ9, TIFY7	similar to unknown protein [Arabidopsis thaliana] (TAIR:AT1G48500.1); similar to hypothetical protein [Solanum tuberosum] (GB:BAE46411.1); contains InterPro domain ZIM; (InterPro:IPR010399)	no	no	no	bound	bound	bound	bound	bound	bound	direct	no	no
756	1	AT4G32770	ATSDX1, VTE1	Tocopherol cyclase involved in tocopherol (vitamin E)synthesis. VTE1 over-expressing plants have increased tocopherol indicating VTE1 is a major limiting factor in tocopherol synthesis. Mutants defective in this gene accumulate high amounts of zeaxanthin in conditions of high light or low temperature. Plays a role in the adaptation to low temperature stress, notably phloem loading.	no	no	no	no	no	no	no	no	no	no	no	no
757	1	AT2G29730	UGT71D1	UDP-glucoronosyl/UDP-glucosyl transferase family protein; similar to UDP-glucoronosyl/UDP-glucosyl transferase family protein [Arabidopsis thaliana] (TAIR:AT2G29710.1); similar to Chain A, Crystal Structure Of Medicago Truncatula Ugt71g1 (GB:2ACV); similar to Chain A, Crystal Structure Of Medicago Truncatula Ugt71g1 Complexed With Udp-Glucose (GB:2ACW); contains InterPro domain UDP-glucuronosyl/U…	no	no	no	no	no	no	no	no	no	no	no	no
758	1	AT3G13590	NA	DC1 domain-containing protein; similar to DC1 domain-containing protein [Arabidopsis thaliana] (TAIR:AT5G42280.1); similar to DC1 domain-containing protein [Brassica oleracea] (GB:ABD65623.1); contains InterPro domain Zinc finger, FYVE/PHD-type; (InterPro:IPR011011); contains InterPro domain Zinc finger, PHD-type; (InterPro:IPR001965); contains InterPro domain C1-like; (InterPro:IPR011424); conta…	no	no	no	no	no	no	no	no	no	no	no	no
759	1	AT3G61200	NA	thioesterase family protein; similar to thioesterase family protein [Arabidopsis thaliana] (TAIR:AT1G04290.1); similar to hypothetical protein [Oryza sativa (japonica cultivar-group)] (GB:BAC07026.1); similar to Os07g0463500 [Oryza sativa (japonica cultivar-group)] (GB:NP_001059584.1); similar to Os07g0462700 [Oryza sativa (japonica cultivar-group)] (GB:NP_001059581.1); contains InterPro domain T…	no	no	no	no	no	no	no	no	no	no	no	no
760	1	AT4G39320	NA	microtubule-associated protein-related; similar to hypothetical protein [Plasmodium falciparum 3D7] (GB:NP_702720.1)	no	no	no	no	bound	bound	no	no	no	no	no	no
761	1	AT1G46768	RAP2.1	encodes a member of the DREB subfamily A-5 of ERF/AP2 transcription factor family (RAP2.1). The protein contains one AP2 domain. There are 16 members in this subfamily including RAP2.9 and RAP2.10.	no	no	no	no	bound	bound	no	no	no	no	no	no
762	1	AT2G03530	ATUPS2, UPS2	Mediate high-affinity uracil and 5-FU (a toxic uracil analogue) transport when expressed in yeast and Xenopus oocytes.Involved in allantoin transport.	no	no	no	no	no	no	no	no	no	no	no	no
763	1	AT1G53560	NA	similar to unknown protein [Arabidopsis thaliana] (TAIR:AT1G17080.1); similar to Os01g0667100 [Oryza sativa (japonica cultivar-group)] (GB:NP_001043806.1); similar to Os05g0564800 [Oryza sativa (japonica cultivar-group)] (GB:NP_001056334.1); similar to Os01g0242900 [Oryza sativa (japonica cultivar-group)] (GB:NP_001042559.1); contains domain 60S RIBOSOMAL PROTEIN L18A (PTHR10052); contains domain…	no	no	no	no	no	no	no	no	no	no	no	no
764	1	AT1G04290	NA	thioesterase family protein; similar to thioesterase family protein [Arabidopsis thaliana] (TAIR:AT2G29590.1); similar to Os04g0436100 [Oryza sativa (japonica cultivar-group)] (GB:NP_001052851.1); similar to PREDICTED: hypothetical protein [Gallus gallus] (GB:XP_419092.1); contains InterPro domain Phenylacetic acid degradation-related protein; (InterPro:IPR003736); contains InterPro domain Thioes…	no	no	no	no	no	no	no	no	no	no	no	no
765	1	AT2G25090	CIPK16, SnRK3.18	Encodes a member of the SNF1-related kinase (SnRK) gene family (SnRK3.18), which has also been reported as a member of the CBL-interacting protein kinases (CIPK16).	no	no	no	no	bound	no	no	no	no	no	no	no
766	1	AT4G17840	NA	similar to unknown protein [Arabidopsis thaliana] (TAIR:AT2G35260.1); similar to hypothetical protein 23.t00040 [Brassica oleracea] (GB:ABD65626.1); similar to hypothetical protein 40.t00061 [Brassica oleracea] (GB:ABD65174.1)	no	no	no	no	no	no	no	no	no	no	no	no
767	1	AT4G25490	ATCBF1, CBF1, DREB1B	Transcriptional activator that binds to the DRE/CRT regulatory element and induces COR (cold-regulated) gene expression increasing plant freezing tolerance. It encodes a member of the DREB subfamily A-1 of ERF/AP2 transcription factor family (CBF1). The protein contains one AP2 domain. There are six members in this subfamily, including CBF1, CBF2, and CBF3. This gene is involved in response to lo…	bound	bound	bound	bound	bound	bound	bound	bound	bound	no	no	no
768	1	AT3G14395	NA	unknown protein	no	no	no	no	no	bound	no	no	no	no	no	no
769	1	AT3G56290	NA	similar to Os01g0823600 [Oryza sativa (japonica cultivar-group)] (GB:NP_001044661.1); similar to unnamed protein product [Ostreococcus tauri] (GB:CAL58546.1)	no	no	no	no	no	no	no	no	no	no	no	no
770	1	AT3G26500	PIRL2	leucine-rich repeat family protein; similar to leucine-rich repeat family protein [Arabidopsis thaliana] (TAIR:AT1G12970.1); similar to OSIGBa0116M22.1 [Oryza sativa (indica cultivar-group)] (GB:CAH66934.1); similar to Os02g0593600 [Oryza sativa (japonica cultivar-group)] (GB:NP_001047301.1); similar to leucine-rich-repeat protein [Helianthus annuus] (GB:CAA57523.1); contains InterPro domain Leuc…	no	no	no	no	no	bound	no	no	no	no	no	no
771	1	AT1G71697	ATCK1, CK, CK1	Encodes choline kinase. mRNA levels are increased in response to wounding.	no	no	no	bound	bound	bound	no	no	no	no	no	no
772	1	AT1G75100	JAC1	Contains a J-domain at the C-terminus which is similar to the J-domain of auxilin, a clathrin-uncoating factor in cow, yeast and worm. Arabidopsis contains 6 other proteins similar to auxilin. Expressed in leaves and stems, but not in roots. Localized in the cytoplasm. Required for the chloroplast accumulation response, but not for the avoidance response. No molecular function known.	no	no	no	no	bound	bound	no	no	no	no	no	no
773	1	AT4G33050	EDA39	EDA39 (embryo sac development arrest 39); calmodulin binding; similar to calmodulin-binding family protein [Arabidopsis thaliana] (TAIR:AT2G26190.1); similar to IQ calmodulin-binding re (GB:ABE79293.1); similar to Os01g0570800 [Oryza sativa (japonica cultivar-group)] (GB:NP_001043374.1); similar to Os05g0197300 [Oryza sativa (japonica cultivar-group)] (GB:NP_001054871.1); contains InterPro domain…	no	no	no	no	bound	bound	no	no	no	no	no	no
774	1	AT2G21560	NA	similar to unknown protein [Arabidopsis thaliana] (TAIR:AT4G39190.1); similar to LOC402866 protein [Danio rerio] (GB:AAH57473.1)	no	no	no	no	no	no	no	no	no	no	no	no
775	1	AT5G38610	NA	invertase/pectin methylesterase inhibitor family protein; similar to invertase/pectin methylesterase inhibitor family protein [Arabidopsis thaliana] (TAIR:AT5G46940.1); similar to sts15 [Solanum tuberosum] (GB:CAA56643.1); contains InterPro domain Plant invertase/pectin methylesterase inhibitor; (InterPro:IPR007186); contains InterPro domain Pectinesterase inhibitor; (InterPro:IPR006501)	no	no	no	no	bound	bound	no	no	no	no	no	no
776	1	AT1G48700	NA	oxidoreductase, acting on paired donors, with incorporation or reduction of molecular oxygen, 2-oxoglutarate as one donor, and incorporation of one atom each of oxygen into both donors; similar to oxidoreductase, acting on paired donors, with incorporation or reduction of molecular oxygen, 2-oxoglutarate as one donor, and incorporation of one atom each of oxygen into both donors [Arabidopsis thal…	no	no	no	no	no	no	no	no	no	no	no	no
777	1	AT5G04890	RTM2	Specifically restricts the long-distance movement of tobacco etch potyvirus (TEV) without involving either hypersensitive cell death or systemic acquired resistance. Multidomain protein containing an N-terminal region with high similarity to plant small heat shock proteins (HSPs).	no	no	no	no	no	no	no	no	no	no	no	no
778	1	AT5G03760	ATCSLA09, ATCSLA9, CSLA09, CSLA9, RAT4	encodes a beta-mannan synthase that is required for agrobacterium-mediated plant genetic transformation involves a complex interaction between the bacterium and the host plant. 3' UTR is involved in transcriptional regulation and the gene is expressed in the elongation zone of the root.	no	bound	bound	bound	bound	bound	no	bound	bound	no	no	no
779	1	AT3G13820	NA	F-box family protein; similar to F-box family protein [Arabidopsis thaliana] (TAIR:AT3G13680.1); similar to Cyclin-like F-box; F-box protein interaction domain; Galactose oxidase, central [Medicago truncatula] (GB:ABD33336.1); contains InterPro domain Cyclin-like F-box; (InterPro:IPR001810); contains InterPro domain F-box associated type 1; (InterPro:IPR006527)	no	no	no	no	bound	bound	no	no	no	no	no	no
780	1	AT5G20700	NA	senescence-associated protein-related; similar to senescence-associated protein-related [Arabidopsis thaliana] (TAIR:AT1G74940.1); similar to Protein of unknown function DUF581 [Medicago truncatula] (GB:ABE90961.1); contains InterPro domain Protein of unknown function DUF581; (InterPro:IPR007650)	no	no	no	no	bound	bound	no	no	no	no	no	no
781	1	AT1G43910	NA	AAA-type ATPase family protein; similar to AAA-type ATPase family protein [Arabidopsis thaliana] (TAIR:AT3G50930.1); similar to putative AAA-type ATPase [Oryza sativa (japonica cultivar-group)] (GB:AAT37998.1); contains InterPro domain AAA ATPase; (InterPro:IPR003593); contains InterPro domain AAA ATPase, central region; (InterPro:IPR003959)	no	no	no	no	no	no	no	no	no	no	no	no
782	1	AT2G30010	TBL45	similar to PMR5 (POWDERY MILDEW RESISTANT 5) [Arabidopsis thaliana] (TAIR:AT5G58600.1); similar to unknown [Pisum sativum] (GB:ABA29157.1); similar to unknown [Pisum sativum] (GB:ABA29158.1); similar to Os03g0290900 [Oryza sativa (japonica cultivar-group)] (GB:NP_001049797.1); contains InterPro domain Protein of unknown function DUF231, plant; (InterPro:IPR004253)	no	no	no	bound	bound	bound	bound	bound	bound	no	no	no
783	1	AT5G58900	NA	myb family transcription factor; similar to myb family transcription factor [Arabidopsis thaliana] (TAIR:AT2G38090.1); similar to MYB-like transcription factor DIVARICATA [Antirrhinum majus] (GB:AAL78741.1); contains InterPro domain Homeodomain-related; (InterPro:IPR012287); contains InterPro domain Homeodomain-like; (InterPro:IPR009057); contains InterPro domain Myb-like DNA-binding region, SHAQ…	bound	bound	bound	bound	bound	bound	bound	bound	bound	no	no	no
784	1	AT1G14210	NA	ribonuclease T2 family protein; similar to ribonuclease T2 family protein [Arabidopsis thaliana] (TAIR:AT1G14220.1); similar to wounding-induced ribonuclease gene (GB:AAC49326.1); contains InterPro domain Ribonuclease T2; (InterPro:IPR001568)	no	no	no	no	no	bound	no	no	no	no	no	no
785	1	AT4G26070	ATMEK1, MEK1, MKK1, NMAPKK	Member of MAP Kinase Kinase. Likely functions in a stress-activated MAPK pathway. Can phosphorylate the MAPK AtMPK4, in response to stress. Gets phosphorylated by MEKK1 in response to wounding.	no	no	no	no	no	no	no	no	no	no	no	no
786	1	AT5G57550	XTH25, XTR3	xyloglucan endotransglycosylase-related protein (XTR3)	no	no	bound	bound	bound	bound	no	no	no	no	no	no
787	1	AT1G65500	NA	similar to unknown protein [Arabidopsis thaliana] (TAIR:AT1G65490.1)	no	no	no	no	no	no	no	no	no	no	no	no
788	1	AT5G67385	NA	signal transducer; similar to phototropic-responsive protein, putative [Arabidopsis thaliana] (TAIR:AT3G49970.1); similar to BTB/POZ; NPH3 [Medicago truncatula] (GB:ABE85753.1); similar to BTB/POZ; NPH3 [Medicago truncatula] (GB:ABE82531.1); contains InterPro domain NPH3; (InterPro:IPR004249); contains InterPro domain BTB; (InterPro:IPR000210); contains InterPro domain BTB/POZ; (InterPro:IPR01306…	no	no	no	no	no	no	no	no	no	no	no	no
789	2	AT4G02180	NA	DC1 domain-containing protein; similar to DC1 domain-containing protein [Arabidopsis thaliana] (TAIR:AT4G01910.1); similar to DC1 domain-containing protein [Arabidopsis thaliana] (TAIR:AT4G01760.1); similar to DC1 domain-containing protein [Arabidopsis thaliana] (TAIR:AT4G01930.1); similar to DC1 domain-containing protein [Brassica oleracea] (GB:ABD65623.1); contains InterPro domain C1-like; (Int…	no	no	no	no	no	no	no	no	no	no	no	no
790	2	AT2G35550	ATBPC7, BBR, BPC7	ATBPC7/BBR/BPC7/BPC7 (BASIC PENTACYSTEINE 7); similar to BPC2 (BASIC PENTACYSTEINE 2) [Arabidopsis thaliana] (TAIR:AT1G14685.1); similar to barley B recombinant [Hordeum vulgare] (GB:CAD45251.1); contains InterPro domain GAGA binding-like; (InterPro:IPR010409), ATBPC7/BBR/BPC7/BPC7 (BASIC PENTACYSTEINE 7); DNA binding / transcription factor; similar to BPC2 (BASIC PENTACYSTEINE 2) [Arabidopsis th…	no	no	no	no	no	no	no	no	no	no	no	no
791	2	AT5G37470	NA	similar to binding [Arabidopsis thaliana] (TAIR:AT5G37460.1); similar to binding [Arabidopsis thaliana] (TAIR:AT5G37920.1); similar to binding [Arabidopsis thaliana] (TAIR:AT5G37410.1); contains InterPro domain Protein of unknown function DUF577; (InterPro:IPR007598)	no	no	no	no	no	no	no	no	no	no	no	no
792	2	AT5G07230	NA	protease inhibitor/seed storage/lipid transfer protein (LTP) family protein; Identical to Tapetum-specific protein A9 precursor (A9) [Arabidopsis Thaliana] (GB:Q00762;GB:Q67ZX3;GB:Q9LYP3); similar to protease inhibitor/seed storage/lipid transfer protein (LTP) family protein [Arabidopsis thaliana] (TAIR:AT5G62080.1); similar to Tapetum-specific protein A9 precursor (GB:Q05772); contains InterPro …	no	no	no	no	bound	bound	no	no	no	no	no	no
793	2	AT5G59490	NA	haloacid dehalogenase-like hydrolase family protein; similar to haloacid dehalogenase-like hydrolase family protein [Arabidopsis thaliana] (TAIR:AT5G02230.2); similar to putative ripening-related protein [Vitis vinifera] (GB:CAB85628.1); contains InterPro domain HAD-superfamily hydrolase subfamily IA, variant 3; (InterPro:IPR006402); contains InterPro domain Pyrimidine 5-nucleotidase; (InterPro:I…	no	no	no	no	bound	no	no	no	no	no	no	no
794	2	AT1G62940	ACOS5	4-coumarate--CoA ligase family protein / 4-coumaroyl-CoA synthase family protein; similar to 4CL2 (4-coumarate:CoA ligase 2), 4-coumarate-CoA ligase [Arabidopsis thaliana] (TAIR:AT3G21240.1); similar to 4-coumarate:CoA ligase-like [Nicotiana sylvestris] (GB:AAO25511.1); similar to OSJNBa0033H08.6 [Oryza sativa (japonica cultivar-group)] (GB:CAD37124.3); contains InterPro domain AMP-dependent synt…	no	no	no	no	no	no	no	no	no	no	no	no
795	2	AT1G77410	BGAL16	beta-galactosidase, putative / lactase, putative; similar to BGAL6 (beta-galactosidase 6), beta-galactosidase [Arabidopsis thaliana] (TAIR:AT5G63800.1); similar to BGAL11 (beta-galactosidase 11), beta-galactosidase [Arabidopsis thaliana] (TAIR:AT4G35010.1); similar to BGAL13 (beta-galactosidase 13), beta-galactosidase [Arabidopsis thaliana] (TAIR:AT2G16730.1); similar to D-galactoside/L-rhamnose …	no	no	no	no	no	no	no	no	no	no	no	no
796	2	AT3G59510	NA	leucine-rich repeat family protein; similar to leucine-rich repeat family protein [Arabidopsis thaliana] (TAIR:AT2G15320.1); similar to Os02g0647300 [Oryza sativa (japonica cultivar-group)] (GB:NP_001047577.1); similar to putative leucine-rich repeat family protein [Oryza sativa (japonica cultivar-group)] (GB:AAV59431.1); similar to Os11g0644100 [Oryza sativa (japonica cultivar-group)] (GB:NP_001…	no	no	no	no	no	no	no	no	no	no	no	no
797	2	AT4G33870	NA	peroxidase, putative; similar to peroxidase [Arabidopsis thaliana] (TAIR:AT2G41480.1); similar to Putative Peroxidase 48 (Atperox P48) (GB:O81755); contains InterPro domain Haem peroxidase; (InterPro:IPR010255); contains InterPro domain Haem peroxidase, plant/fungal/bacterial; (InterPro:IPR002016); contains InterPro domain Plant peroxidase; (InterPro:IPR000823)	no	no	no	no	no	no	no	no	no	no	no	no
798	2	AT4G31520	NA	SDA1 family protein; similar to SDA1 family protein [Arabidopsis thaliana] (TAIR:AT1G13160.1); similar to H0323C08.9 [Oryza sativa (indica cultivar-group)] (GB:CAJ86217.1); contains InterPro domain Armadillo-like helical; (InterPro:IPR011989); contains InterPro domain Region of unknown function, nucleolar NUC130/133, N-terminal; (InterPro:IPR012977); contains InterPro domain SDA1; (InterPro:IPR00…	no	no	no	no	bound	bound	no	no	no	no	no	no
799	2	AT1G68200	NA	zinc finger (CCCH-type) family protein; similar to zinc finger (CCCH-type) family protein [Arabidopsis thaliana] (TAIR:AT1G66810.1); similar to Os01g0645000 [Oryza sativa (japonica cultivar-group)] (GB:NP_001043700.1); similar to Os05g0576300 [Oryza sativa (japonica cultivar-group)] (GB:NP_001056400.1); similar to Zinc finger C-x8-C-x5-C-x3-H type family protein [Oryza sativa (japonica cultivar-g…	no	no	no	no	no	no	no	no	no	no	no	no
800	2	AT5G28080	WNK9	Encodes a member of the WNK family (9 members in all) of protein kinases, the structural design of which is clearly distinct from those of other known protein kinases, such as receptor-like kinases and mitogen-activated protein kinases.	no	no	no	no	no	no	no	no	no	no	no	no
801	2	AT1G23700	NA	protein kinase family protein; similar to protein kinase family protein [Arabidopsis thaliana] (TAIR:AT1G70430.1); similar to Os06g0486400 [Oryza sativa (japonica cultivar-group)] (GB:NP_001057665.1); similar to putative MAP4K alpha1 [Oryza sativa (japonica cultivar-group)] (GB:BAD19174.1); contains InterPro domain Serine/threonine protein kinase; (InterPro:IPR002290); contains InterPro domain Pr…	no	no	no	no	no	bound	no	no	no	no	no	no
802	2	AT5G60090	NA	protein kinase family protein; similar to protein kinase family protein [Arabidopsis thaliana] (TAIR:AT5G60080.1); similar to Os02g0513000 [Oryza sativa (japonica cultivar-group)] (GB:NP_001046943.1); similar to Protein kinase-like [Medicago truncatula] (GB:ABE77784.1); similar to Protein kinase [Medicago truncatula] (GB:ABE81726.1); contains InterPro domain Protein kinase-like; (InterPro:IPR0110…	no	no	no	no	no	no	no	no	no	no	no	no
803	2	AT3G06100	NIP7;1, NLM6, NLM8	NIP7;1/NLM6/NLM8 (NOD26-like intrinsic protein 7;1); water channel; Identical to Probable aquaporin NIP7.1 (NOD26-like intrinsic protein 7.1) (NIP7.1) [Arabidopsis Thaliana] (GB:Q8LAI1;GB:Q9M8K8); similar to NIP4,1/NLM4 (NOD26-LIKE INTRINSIC PROTEIN 4,1), water channel [Arabidopsis thaliana] (TAIR:AT5G37810.1); similar to NOD26-like membrane integral protein ZmNIP1-1 [Zea mays] (GB:AAK26750.1); c…	no	no	no	no	no	no	no	no	no	no	no	no
804	2	AT1G49000	NA	similar to unknown protein [Arabidopsis thaliana] (TAIR:AT3G18560.1); similar to Os02g0711400 [Oryza sativa (japonica cultivar-group)] (GB:NP_001047903.1); similar to hypothetical protein [Oryza sativa (japonica cultivar-group)] (GB:BAD45365.1)	no	no	no	no	no	no	no	no	no	no	no	no
805	2	AT1G30760	NA	FAD-binding domain-containing protein; similar to FAD-binding domain-containing protein [Arabidopsis thaliana] (TAIR:AT5G44390.1); similar to EDA28/MEE23 (embryo sac development arrest 28, maternal effect embryo arrest 23), electron carrier [Arabidopsis thaliana] (TAIR:AT2G34790.1); similar to FAD-binding domain-containing protein [Arabidopsis thaliana] (TAIR:AT5G44400.1); similar to Berberine an…	no	no	no	no	no	no	no	no	no	no	no	no
806	2	AT5G38820	NA	amino acid transporter family protein; similar to amino acid transporter family protein [Arabidopsis thaliana] (TAIR:AT3G30390.2); similar to Os06g0633800 [Oryza sativa (japonica cultivar-group)] (GB:NP_001058132.1); similar to Os06g0275800 [Oryza sativa (japonica cultivar-group)] (GB:NP_001057382.1); similar to putative N system amino acids transporter NAT-1 [Oryza sativa (japonica cultivar-grou…	no	no	no	no	no	no	no	no	no	no	no	no
807	2	AT1G50400	NA	porin family protein; Identical to Putative mitochondrial import receptor subunit TOM40 homolog 2 (Translocase of outer membrane 40 kDa subunit homolog 2) (TOM40-2) [Arabidopsis Thaliana] (GB:Q9SX55); similar to TOM40 (translocase of the outer mitochondrial membrane 40), voltage-gated ion-selective channel [Arabidopsis thaliana] (TAIR:AT3G20000.1); similar to Porin, eukaryotic type [Medicago trun…	no	no	no	no	no	no	bound	no	no	no	no	no
808	2	AT3G13220	ABCG26, AtABCG26, WBC27	ABC transporter family protein; Identical to Putative white-brown complex homolog protein 27 (WBC27) [Arabidopsis Thaliana] (GB:Q9LK50); similar to ABC transporter family protein [Arabidopsis thaliana] (TAIR:AT5G06530.1); similar to Os06g0607700 [Oryza sativa (japonica cultivar-group)] (GB:NP_001058033.1); similar to AAA ATPase [Medicago truncatula] (GB:ABE89315.1); contains InterPro domain ABC-2…	no	no	no	no	no	no	no	no	no	no	no	no
809	2	AT5G37420	NA	transcription factor; similar to binding [Arabidopsis thaliana] (TAIR:AT5G37410.1); similar to Kelch repeat-containing proteins (ISS) [Ostreococcus tauri] (GB:CAL53955.1); contains InterPro domain Protein of unknown function DUF577; (InterPro:IPR007598)	no	no	no	no	no	no	no	no	no	no	no	no
810	2	AT3G52130	NA	protease inhibitor/seed storage/lipid transfer protein (LTP) family protein; similar to protease inhibitor/seed storage/lipid transfer protein (LTP) family protein [Arabidopsis thaliana] (TAIR:AT3G07450.1); similar to 5B protein [Solanum lycopersicum] (GB:CAA80273.1); contains InterPro domain Plant lipid transfer/seed storage/trypsin-alpha amylase inhibitor; (InterPro:IPR003612)	no	no	no	no	no	no	no	no	no	no	no	no
811	2	AT4G34850	LAP5	chalcone and stilbene synthase family protein; similar to chalcone and stilbene synthase family protein [Arabidopsis thaliana] (TAIR:AT1G02050.1); similar to Chalcone synthase [Silene latifolia] (GB:BAE80096.1); contains InterPro domain Chalcone and stilbene synthases, N-terminal; (InterPro:IPR001099); contains InterPro domain Type III polyketide synthase; (InterPro:IPR011141); contains InterPro …	no	no	no	no	no	no	no	no	no	no	no	no
812	2	AT3G55570	NA	similar to unknown protein [Arabidopsis thaliana] (TAIR:AT3G09950.1); similar to hypothetical protein [Oryza sativa (japonica cultivar-group)] (GB:BAA94540.1)	no	no	no	no	bound	bound	no	no	bound	no	no	no
813	2	AT1G68540	CCRL6, TKPR2	oxidoreductase family protein; similar to oxidoreductase family protein [Arabidopsis thaliana] (TAIR:AT1G25460.1); similar to dihydro-flavanoid reductase-like protein [Zea mays] (GB:AAK52955.1); similar to Os01g0127500 [Oryza sativa (japonica cultivar-group)] (GB:NP_001041904.1); contains InterPro domain NAD-dependent epimerase/dehydratase; (InterPro:IPR001509)	no	no	no	no	no	no	no	no	no	no	no	no
814	2	AT5G44540	NA	tapetum-specific protein-related; similar to tapetum-specific protein-related [Arabidopsis thaliana] (TAIR:AT4G20420.1); similar to E5 [Brassica napus] (GB:CAA07088.1); contains InterPro domain Tapetum specific TAP35TAP44; (InterPro:IPR009891)	no	no	no	no	no	no	no	no	no	no	no	no
815	2	AT1G53260	NA	similar to unknown protein [Arabidopsis thaliana] (TAIR:AT3G15000.1); similar to Os09g0509000 [Oryza sativa (japonica cultivar-group)] (GB:NP_001063625.1); similar to DAG protein, chloroplast precursor, putative, expressed [Oryza sativa (japonica cultivar-group)] (GB:ABF97301.1); similar to Os09g0132600 [Oryza sativa (japonica cultivar-group)] (GB:NP_001062627.1), similar to unknown protein [Arab…	no	no	no	no	no	no	no	no	no	no	no	no
816	2	AT3G55090	ABCG16	ABC transporter family protein; Identical to Probable white-brown complex homolog protein 16 (WBC16) [Arabidopsis Thaliana] (GB:Q9M2V7); similar to ABC transporter family protein [Arabidopsis thaliana] (TAIR:AT2G39350.1); similar to ABC transporter family protein [Arabidopsis thaliana] (TAIR:AT5G13580.1); similar to ABC transporter family protein [Arabidopsis thaliana] (TAIR:AT3G53510.1); similar…	no	no	no	no	no	no	no	no	no	no	no	no
817	2	AT1G02030	NA	zinc finger (C2H2 type) family protein; similar to zinc finger (C2H2 type) family protein [Arabidopsis thaliana] (TAIR:AT3G60580.1); similar to Cys2/His2 zinc-finger transcription factor [Silene latifolia] (GB:AAY40249.1); contains InterPro domain Zinc finger, C2H2-type; (InterPro:IPR007087)	no	no	no	no	no	no	no	no	no	no	no	no
818	2	AT4G14080	MEE48	MEE48 (maternal effect embryo arrest 48); hydrolase, hydrolyzing O-glycosyl compounds; Identical to Probable glucan endo-1,3-beta-glucosidase A6 precursor (EC 3.2.1.39) ((1->3)-beta-glucan endohydrolase) ((1->3)-beta-glucanase) (Beta-1,3- endoglucanase) (Anther-specific protein A6) (A6) [Arabidopsis Thaliana] (GB:Q06915); similar to glycosyl hydrolase family 17 protein [Arabidopsis thaliana] (TAI…	no	no	no	no	no	no	no	no	no	no	no	no
819	2	AT4G36230	NA	pseudogene, glycine-rich protein, glycine-rich protein GRP22, rape, PIR2:S31415	no	no	no	no	bound	bound	no	no	no	no	no	no
820	2	AT5G40940	FLA20	FLA20 (PUTATIVE FASCICLIN-LIKE ARABINOGALACTAN PROTEIN 20); Identical to Putative fasciclin-like arabinogalactan protein 20 (FLA20) [Arabidopsis Thaliana] (GB:Q9FGW0); similar to Beta-Ig-H3/fasciclin [Medicago truncatula] (GB:ABC75366.1); contains InterPro domain Protein kinase-like; (InterPro:IPR011009); contains InterPro domain Beta-Ig-H3/fasciclin; (InterPro:IPR000782)	no	no	no	no	no	no	no	no	no	no	no	no
821	2	AT1G18960	NA	myb family transcription factor; similar to AtMYB35 (myb domain protein 35), DNA binding / transcription factor [Arabidopsis thaliana] (TAIR:AT3G28470.1); similar to Homeodomain-related [Medicago truncatula] (GB:ABE78637.1); contains InterPro domain Homeodomain-related; (InterPro:IPR012287); contains InterPro domain Homeodomain-like; (InterPro:IPR009057); contains InterPro domain Myb, DNA-binding…	no	no	no	no	no	no	no	no	no	no	no	no
822	2	AT1G08065	ACA5, ATACA5	carbonate dehydratase/ zinc ion binding; similar to carbonic anhydrase family protein [Arabidopsis thaliana] (TAIR:AT1G08080.1); similar to putative dioscorin class A precursor [Oryza sativa (japonica cultivar-group)] (GB:BAD09854.1); contains InterPro domain Carbonic anhydrase, eukaryotic; (InterPro:IPR001148)	no	no	no	no	no	no	no	no	no	no	no	no
823	2	AT5G26730	NA	similar to unknown protein [Arabidopsis thaliana] (TAIR:AT5G16920.1); similar to Os12g0233900 [Oryza sativa (japonica cultivar-group)] (GB:NP_001066453.1); contains domain FAS1 domain (SSF82153)	no	no	no	no	no	no	no	no	no	no	no	no
824	2	AT2G36890	ATMYB38, BIT1, MYB38, RAX2	\Putative homolog of the Blind gene in tomato. Together with RAX1 and RAX3 belong to the class R2R3 MYB genes; encoded by the Myb-like transcription factor MYB38, regulates axillary meristem formation. \""	no	no	no	no	bound	no	no	no	no	no	no	no
825	2	AT1G69500	CYP704B1	oxygen binding; similar to CYP704A2 (cytochrome P450, family 704, subfamily A, polypeptide 2), oxygen binding [Arabidopsis thaliana] (TAIR:AT2G45510.1); similar to putative plant cytochrome P-450 protein [Oryza sativa (japonica cultivar-group)] (GB:AAL84318.1); similar to cytochrome P450-like protein [Zea mays] (GB:AAK52956.1); similar to Os03g0168600 [Oryza sativa (japonica cultivar-group)] (GB:…	no	no	no	no	no	bound	no	no	no	no	no	no
826	2	AT1G35690	NA	pseudogene, similar to OSJNBb0041J06.18, blastp match of 27% identity and 1.6e-07 P-value to GP|27818010|dbj|BAC55773.1||AP005176 OSJNBb0041J06.18 {Oryza sativa (japonica cultivar-group)}	no	no	no	no	no	no	no	no	no	no	no	no
827	2	AT1G67920	NA	similar to unknown protein [Arabidopsis thaliana] (TAIR:AT1G24600.1)	no	no	no	no	no	no	no	no	no	no	no	no
828	2	AT1G75030	ATLP-3, TLP-3	encodes a PR5-like protein	no	no	no	no	no	no	no	no	no	no	no	no
829	2	AT3G42960	ASD, ATA1, TA1	Arabidopsis homolog of TASSELSEED2. Expressed specifically in tapetal cells.	no	no	no	no	no	no	no	no	no	no	no	no
830	2	AT1G73050	NA	(R)-mandelonitrile lyase, putative / (R)-oxynitrilase, putative; similar to glucose-methanol-choline (GMC) oxidoreductase family protein [Arabidopsis thaliana] (TAIR:AT1G12570.1); similar to GMC oxidoreductase [Medicago truncatula] (GB:ABE86333.1); contains InterPro domain GMC oxidoreductase; (InterPro:IPR007867); contains InterPro domain Glucose-methanol-choline oxidoreductase; (InterPro:IPR0001…	no	no	no	no	no	no	no	no	no	no	no	no
831	2	AT4G35420	DRL1, TKPR1	dihydroflavonol 4-reductase family / dihydrokaempferol 4-reductase family; similar to cinnamyl-alcohol dehydrogenase, putative (CAD) [Arabidopsis thaliana] (TAIR:AT5G19440.1); similar to oxidoreductase family protein [Arabidopsis thaliana] (TAIR:AT1G68540.1); similar to dihydro-flavanoid reductase-like protein [Medicago truncatula] (GB:ABE80930.1); contains InterPro domain NAD-dependent epimerase…	no	no	no	no	no	no	no	no	no	no	no	no
832	2	AT5G06580	NA	Encodes a protein with glycolate dehydrogenase activity, which was shown to complement various subunits of the E. coli glycolate oxidase complex. It has not been ruled out that the enzyme might be involved in other catalytic activities in vivo.	no	no	no	no	no	no	no	no	no	no	no	no
833	2	AT3G46070	NA	zinc finger (C2H2 type) family protein; similar to zinc finger (C2H2 type) family protein [Arabidopsis thaliana] (TAIR:AT3G46080.1); similar to C2H2-type zinc finger protein [Brassica napus] (GB:ABB52061.1); contains InterPro domain Zinc finger, C2H2-type; (InterPro:IPR007087)	no	no	no	no	no	no	no	no	no	no	no	no
834	2	AT3G02030	NA	hydrolase, alpha/beta fold family protein; similar to catalytic [Arabidopsis thaliana] (TAIR:AT5G41130.1); similar to Os09g0509500 [Oryza sativa (japonica cultivar-group)] (GB:NP_001063630.1); similar to Esterase/lipase/thioesterase; Phospholipid/glycerol acyltransferase [Medicago truncatula] (GB:ABE83644.1); similar to Os01g0362100 [Oryza sativa (japonica cultivar-group)] (GB:NP_001043027.1); co…	no	no	no	no	no	no	no	no	no	no	no	no
835	2	AT2G29800	NA	kelch repeat-containing F-box family protein; similar to kelch repeat-containing F-box family protein [Arabidopsis thaliana] (TAIR:AT2G29600.1); similar to Cyclin-like F-box; Serine/threonine protein phosphatase, BSU1 [Medicago truncatula] (GB:ABE89413.1); contains InterPro domain Cyclin-like F-box; (InterPro:IPR001810); contains InterPro domain Galactose oxidase, central; (InterPro:IPR011043); c…	no	no	no	no	no	no	no	no	no	no	no	no
836	2	AT1G49990	NA	similar to F-box family protein [Arabidopsis thaliana] (TAIR:AT3G26010.1); contains InterPro domain Cyclin-like F-box; (InterPro:IPR001810); contains InterPro domain Galactose oxidase, central; (InterPro:IPR011043)	no	no	no	no	no	no	no	no	no	no	no	no
837	2	AT1G18980	NA	germin-like protein, putative; Identical to Germin-like protein subfamily T member 2 precursor [Arabidopsis Thaliana] (GB:Q9LMC9); similar to GLP4 (GERMIN-LIKE PROTEIN 4), manganese ion binding / metal ion binding / nutrient reservoir [Arabidopsis thaliana] (TAIR:AT1G18970.1); similar to germin-like protein [Ananas comosus] (GB:AAM28275.1); contains InterPro domain Cupin 1; (InterPro:IPR006045); …	no	no	no	no	no	no	no	no	no	no	no	no
838	2	AT3G11060	NA	similar to unknown protein [Arabidopsis thaliana] (TAIR:AT3G06545.1)	no	no	no	no	no	no	no	no	no	no	no	no
839	2	AT5G45640	NA	subtilase family protein; similar to subtilase family protein [Arabidopsis thaliana] (TAIR:AT5G45650.1); similar to subtilisin-like proteinase-like [Oryza sativa (japonica cultivar-group)] (GB:BAB21149.1); contains InterPro domain Protease-associated PA; (InterPro:IPR003137); contains InterPro domain Peptidase S8 and S53, subtilisin, kexin, sedolisin; (InterPro:IPR000209); contains InterPro domai…	no	no	no	no	no	no	no	no	no	no	no	no
840	2	AT4G33940	NA	zinc finger (C3HC4-type RING finger) family protein; similar to zinc finger (C3HC4-type RING finger) family protein [Arabidopsis thaliana] (TAIR:AT1G72175.1); similar to PREDICTED: similar to RNF170 protein [Gallus gallus] (GB:XP_424879.2); similar to Os03g0839000 [Oryza sativa (japonica cultivar-group)] (GB:NP_001051839.1); contains InterPro domain Zinc finger, RING-type; (InterPro:IPR001841)	no	no	no	no	no	no	no	no	no	no	no	no
841	2	AT3G20975	NA	copia-like retrotransposon family, has a 8.6e-08 P-value blast match to gb|AAO73529.1| gag-pol polyprotein (Glycine max) (SIRE1) (Ty1_Copia-family)	no	no	no	no	no	no	no	no	no	no	no	no
842	2	AT1G71300	NA	Vps52/Sac2 family protein; similar to POK (POKY POLLEN TUBE) [Arabidopsis thaliana] (TAIR:AT1G71270.1); similar to Os10g0488300 [Oryza sativa (japonica cultivar-group)] (GB:NP_001064911.1); similar to Os03g0417900 [Oryza sativa (japonica cultivar-group)] (GB:NP_001050372.1); similar to putative ARE1 protein [Oryza sativa] (GB:AAL31062.1); contains InterPro domain tRNA-binding arm; (InterPro:IPR01…	no	no	no	no	no	no	no	no	no	no	no	no
843	2	AT3G17500	NA	F-box family protein; similar to F-box family protein [Arabidopsis thaliana] (TAIR:AT3G22350.1); similar to Cyclin-like F-box; F-box protein interaction domain; Galactose oxidase, central [Medicago truncatula] (GB:ABE82845.1); contains InterPro domain Cyclin-like F-box; (InterPro:IPR001810); contains InterPro domain F-box associated type 1; (InterPro:IPR006527)	no	no	no	no	no	no	no	no	no	no	no	no
844	2	AT3G45060	ATNRT2.6, NRT2.6	member of High affinity nitrate transporter family	no	no	no	no	no	bound	no	no	no	no	no	no
845	2	AT2G35930	PUB23	U-box domain-containing protein; similar to U-box domain-containing protein [Arabidopsis thaliana] (TAIR:AT3G52450.1); similar to U-box protein [Capsicum annuum] (GB:ABA59556.1); contains InterPro domain Armadillo-like helical; (InterPro:IPR011989); contains InterPro domain U box; (InterPro:IPR003613)	no	no	no	no	bound	bound	no	no	no	no	no	no
846	2	AT4G19940	NA	F-box family protein; similar to F-box family protein [Arabidopsis thaliana] (TAIR:AT4G19930.1); similar to Probable disease resistance RPP8-like protein 2 (GB:Q9MAG6); contains InterPro domain Cyclin-like F-box; (InterPro:IPR001810); contains InterPro domain F-box associated type 3; (InterPro:IPR013187); contains InterPro domain Galactose oxidase, central; (InterPro:IPR011043); contains InterPro…	no	no	no	no	no	no	no	no	no	no	no	no
847	2	AT2G16190	NA	similar to hydroxyproline-rich glycoprotein family protein [Arabidopsis thaliana] (TAIR:AT1G49330.1); similar to conserved hypothetical protein [Medicago truncatula] (GB:ABE94525.1)	no	no	no	no	no	no	no	no	no	no	no	no
848	2	AT1G21320	NA	VQ motif-containing protein; similar to VQ motif-containing protein [Arabidopsis thaliana] (TAIR:AT1G21326.1); similar to hypothetical protein [Oryza sativa (japonica cultivar-group)] (GB:BAD28841.1); contains InterPro domain VQ; (InterPro:IPR008889)	bound	no	bound	no	bound	no	bound	bound	no	no	no	no
849	2	AT5G58390	NA	peroxidase, putative; Identical to Peroxidase 67 precursor (EC 1.11.1.7) (Atperox P67) (ATP44) (PER67) [Arabidopsis Thaliana] (GB:Q9LVL2); similar to peroxidase, putative [Arabidopsis thaliana] (TAIR:AT5G58400.1); similar to peroxidase precursor [Quercus suber] (GB:AAR31108.1); contains InterPro domain Haem peroxidase; (InterPro:IPR010255); contains InterPro domain Haem peroxidase, plant/fungal/b…	no	no	no	no	no	no	no	no	no	no	no	no
850	2	AT2G45400	BEN1	involved in the regulation of brassinosteroid metabolic pathway	no	no	no	no	no	no	no	no	no	no	no	no
851	2	AT2G46130	ATWRKY43, WRKY43	member of WRKY Transcription Factor; Group II-c	no	no	no	no	no	no	no	no	no	no	no	no
852	2	AT5G16090	NA	ubiquitin family protein; similar to ubiquitin family protein [Arabidopsis thaliana] (TAIR:AT3G02540.2); similar to hypothetical protein [Cleome spinosa] (GB:ABD96879.1); contains InterPro domain UV excision repair protein Rad23; (InterPro:IPR004806); contains InterPro domain Ubiquitin; (InterPro:IPR000626)	no	no	no	no	no	no	no	no	no	no	no	no
853	2	AT1G19060	NA	similar to unknown protein [Arabidopsis thaliana] (TAIR:AT1G02770.1); contains InterPro domain Protein of unknown function DUF626, Arabidopsis thaliana; (InterPro:IPR006462)	no	no	no	no	no	no	no	no	no	no	no	no
854	2	AT2G40450	NA	speckle-type POZ protein-related; similar to speckle-type POZ protein-related [Arabidopsis thaliana] (TAIR:AT5G48510.1); similar to BTB/POZ [Medicago truncatula] (GB:ABE86049.1); contains InterPro domain BTB; (InterPro:IPR000210); contains InterPro domain BTB/POZ; (InterPro:IPR013069)	no	no	no	no	bound	bound	no	no	no	no	no	no
855	2	AT3G11980	FAR2, MS2	Similar to fatty acid reductases.	no	no	no	no	no	no	no	no	no	no	no	no
856	2	AT2G17170	NA	protein kinase family protein; similar to protein kinase family protein [Arabidopsis thaliana] (TAIR:AT2G17090.1); similar to Os03g0132800 [Oryza sativa (japonica cultivar-group)] (GB:NP_001048870.1); similar to protein kinase-like protein [Oryza sativa] (GB:AAG13605.1); contains InterPro domain Protein kinase-like; (InterPro:IPR011009); contains InterPro domain Protein kinase; (InterPro:IPR00071…	no	no	no	no	no	no	no	no	no	no	no	no
857	2	AT5G06820	SRF2	leucine-rich repeat transmembrane protein kinase, putative; similar to kinase [Arabidopsis thaliana] (TAIR:AT4G22130.1); similar to leucine-rich repeat transmembrane protein kinase 1 [Zea mays] (GB:AAC27894.1); similar to Os02g0190500 [Oryza sativa (japonica cultivar-group)] (GB:NP_001046150.1); similar to Os03g0183800 [Oryza sativa (japonica cultivar-group)] (GB:NP_001049184.1); contains InterPr…	no	no	no	no	no	no	no	bound	no	no	no	no
858	2	AT5G41510	NA	F-box family protein; similar to F-box family protein [Arabidopsis thaliana] (TAIR:AT5G41500.1); similar to F-box protein interaction domain [Medicago truncatula] (GB:ABE93710.1); contains InterPro domain Cyclin-like F-box; (InterPro:IPR001810); contains InterPro domain Galactose oxidase, central; (InterPro:IPR011043); contains InterPro domain F-box associated type 1; (InterPro:IPR006527)	no	no	no	no	no	no	no	no	no	no	no	no
859	2	AT3G63095	NA	Encodes a Protease inhibitor/seed storage/LTP family protein	no	no	no	no	no	no	no	no	no	no	no	no
860	2	AT5G56110	ATMYB80, AtMYB103, MS188, MYB103, MYB80	Member of the R2R3 factor gene family.	no	no	no	no	no	no	no	no	no	no	no	no
861	2	AT5G42120	NA	lectin protein kinase family protein; similar to lectin protein kinase, putative [Arabidopsis thaliana] (TAIR:AT5G55830.1); similar to Os06g0285400 [Oryza sativa (japonica cultivar-group)] (GB:NP_001057404.1); similar to lectin-like receptor kinase 7;1 [Medicago truncatula] (GB:AAR11298.1); contains InterPro domain Protein kinase-like; (InterPro:IPR011009); contains InterPro domain Concanavalin A…	no	no	no	no	no	no	no	no	no	no	no	no
862	2	AT2G33000	NA	ubiquitin-associated (UBA)/TS-N domain-containing protein-related; similar to ubiquitin-associated (UBA)/TS-N domain-containing protein [Arabidopsis thaliana] (TAIR:AT2G33010.1); contains InterPro domain UBA-like; (InterPro:IPR009060)	no	no	no	no	no	no	no	no	no	no	no	no
863	2	AT5G37460	NA	binding; similar to binding [Arabidopsis thaliana] (TAIR:AT5G37920.1); similar to binding [Arabidopsis thaliana] (TAIR:AT5G37410.1); similar to unknown protein [Arabidopsis thaliana] (TAIR:AT5G37470.1); contains InterPro domain Armadillo-like helical; (InterPro:IPR011989); contains InterPro domain Protein of unknown function DUF577; (InterPro:IPR007598)	no	no	no	no	no	no	no	no	no	no	no	no
864	2	AT3G60010	ASK13, SK13	ASK13 (ARABIDOPSIS SKP1-LIKE 13); protein binding / ubiquitin-protein ligase; similar to ASK11 (ARABIDOPSIS SKP1-LIKE 11), ubiquitin-protein ligase [Arabidopsis thaliana] (TAIR:AT4G34210.1); similar to kinetochore protein [Brassica juncea] (GB:BAB85607.1); contains InterPro domain SKP1 component; (InterPro:IPR001232)	no	no	no	no	no	no	no	no	no	no	no	no
865	2	AT4G38880	ASE3, ATASE3	GLN PHOSPHORIBOSYL PYROPHOSPHATE AMIDOTRANSFERASE 2	no	no	no	no	no	no	no	no	no	no	no	no
866	2	AT2G01580	NA	similar to unknown protein [Arabidopsis thaliana] (TAIR:AT3G07510.2); similar to Os07g0240400 [Oryza sativa (japonica cultivar-group)] (GB:NP_001059264.1); similar to Os10g0178200 [Oryza sativa (japonica cultivar-group)] (GB:NP_001064246.1); similar to H0201G08.7 [Oryza sativa (indica cultivar-group)] (GB:CAH67780.1); contains InterPro domain Ankyrin; (InterPro:IPR002110)	no	no	no	no	no	no	no	no	no	no	no	no
867	2	AT3G23770	NA	glycosyl hydrolase family 17 protein; similar to MEE48 (maternal effect embryo arrest 48), hydrolase, hydrolyzing O-glycosyl compounds [Arabidopsis thaliana] (TAIR:AT4G14080.1); similar to beta-1,3-glucanase homologue [Brassica napus] (GB:CAA49513.1); contains InterPro domain X8; (InterPro:IPR012946); contains InterPro domain Glycoside hydrolase, family 17; (InterPro:IPR000490)	no	no	no	no	no	no	no	no	no	no	no	no
868	2	AT3G52330	NA	F-box family protein-related; similar to F-box family protein [Arabidopsis thaliana] (TAIR:AT3G52320.1); contains InterPro domain F-box associated type 3; (InterPro:IPR013187); contains InterPro domain F-box associated type 1; (InterPro:IPR006527)	no	no	no	no	no	no	no	no	no	no	no	no
869	2	AT5G03795	NA	similar to exostosin family protein [Arabidopsis thaliana] (TAIR:AT3G07620.1); similar to Os07g0188700 [Oryza sativa (japonica cultivar-group)] (GB:NP_001059081.1); similar to EXO [Cucumis melo] (GB:AAU04753.1); contains InterPro domain Exostosin-like; (InterPro:IPR004263)	no	no	no	no	no	no	no	no	no	no	no	no
870	2	AT2G35170	NA	MORN (Membrane Occupation and Recognition Nexus) repeat-containing protein /phosphatidylinositol-4-phosphate 5-kinase-related; similar to MORN (Membrane Occupation and Recognition Nexus) repeat-containing protein /phosphatidylinositol-4-phosphate 5-kinase-related [Arabidopsis thaliana] (TAIR:AT4G17080.1); similar to ICE-like protease p20 domain containing protein, expressed [Oryza sativa (japonic…	no	no	no	no	no	no	no	no	no	no	no	no
871	2	AT5G09640	SCPL19, SNG2	encodes a serine carboxypeptidase-like (SCPL) protein. Mutants accumulate sinapoylglucose instead of sinapoylcholine, and have increased levels of choline and decreased activity of the enzyme sinapoylglucose:choline sinapoyltransferase.	no	no	no	no	bound	bound	bound	bound	bound	no	no	no
872	2	AT1G70020	NA	similar to unknown protein [Arabidopsis thaliana] (TAIR:AT5G39330.1); contains InterPro domain Protein of unknown function DUF1163; (InterPro:IPR009544)	no	no	no	no	no	no	no	no	no	no	no	no
873	2	AT2G31050	NA	plastocyanin-like domain-containing protein; similar to plastocyanin-like domain-containing protein / mavicyanin, putative [Arabidopsis thaliana] (TAIR:AT2G26720.1); similar to Blue (type 1) copper domain [Medicago truncatula] (GB:ABE91701.1); contains InterPro domain Cupredoxin; (InterPro:IPR008972); contains InterPro domain Plastocyanin-like; (InterPro:IPR003245)	no	no	no	no	no	no	no	no	no	no	no	no
874	2	AT1G65140	NA	ubiquitin thiolesterase; similar to ubiquitin carboxyl-terminal hydrolase family protein [Arabidopsis thaliana] (TAIR:AT1G65160.1); similar to Ubiquitin carboxyl-terminal hydrolase family protein, expressed [Oryza sativa (japonica cultivar-group)] (GB:ABF94151.1); similar to Os03g0165600 [Oryza sativa (japonica cultivar-group)] (GB:NP_001049069.1); contains domain UNCHARACTERIZED (PTHR22975:SF1);…	no	no	no	no	no	no	no	no	no	no	no	no
875	2	AT4G37860	NA	similar to unknown protein [Arabidopsis thaliana] (TAIR:AT2G22720.3); similar to hypothetical protein [Oryza sativa (japonica cultivar-group)] (GB:BAD28387.1); contains InterPro domain Chromatin SPT2; (InterPro:IPR013256)	no	no	no	no	no	no	no	no	no	no	no	no
876	2	AT3G24210	NA	ankyrin repeat family protein; similar to ankyrin repeat family protein [Arabidopsis thaliana] (TAIR:AT1G04780.1); similar to Os07g0436100 [Oryza sativa (japonica cultivar-group)] (GB:NP_001059505.1); similar to hypothetical protein [Oryza sativa (japonica cultivar-group)] (GB:BAC80109.1); contains InterPro domain Ankyrin; (InterPro:IPR002110)	no	no	no	no	no	no	no	no	no	no	no	no
877	2	AT1G73810	NA	DNA binding; similar to unknown protein [Arabidopsis thaliana] (TAIR:AT1G68390.1); similar to Protein of unknown function DUF266, plant [Medicago truncatula] (GB:ABE91847.1); similar to Os02g0327500 [Oryza sativa (japonica cultivar-group)] (GB:NP_001046711.1); similar to Protein of unknown function DUF266, plant [Medicago truncatula] (GB:ABE78946.1); contains InterPro domain Transcription factor …	no	no	no	no	no	no	no	no	no	no	no	no
878	2	AT3G22340	NA	copia-like retrotransposon family, has a 4.2e-60 P-value blast match to GB:AAC02666 polyprotein (Ty1_Copia-element) (Arabidopsis thaliana)	no	no	no	no	no	no	no	no	no	no	no	no
879	2	AT1G06030	NA	pfkB-type carbohydrate kinase family protein; Identical to Probable fructokinase-2 (EC 2.7.1.4) [Arabidopsis Thaliana] (GB:Q9LNE3); similar to pfkB-type carbohydrate kinase family protein [Arabidopsis thaliana] (TAIR:AT1G06020.1); similar to putative fructokinase 2; S2 self-incompatibility locus-linked 3.16 protein [Petunia integrifolia subsp. inflata] (GB:AAQ10000.1); contains InterPro domain Pf…	no	no	no	no	no	no	no	no	no	no	no	no
880	2	AT3G29000	NA	calcium-binding EF hand family protein; similar to calcium-binding EF hand family protein [Arabidopsis thaliana] (TAIR:AT5G39670.1); similar to Calcium-binding EF-hand [Medicago truncatula] (GB:ABE80363.1); contains InterPro domain EF-Hand type; (InterPro:IPR011992); contains InterPro domain Calcium-binding EF-hand; (InterPro:IPR002048); contains InterPro domain Parvalbumin; (InterPro:IPR008080);…	no	no	no	no	no	no	no	no	no	no	no	no
881	2	AT5G56560	NA	F-box family protein; similar to unknown protein [Arabidopsis thaliana] (TAIR:AT5G56570.1); similar to Cyclin-like F-box; FBD; Zinc finger, FYVE/PHD-type [Medicago truncatula] (GB:ABD28647.1); contains InterPro domain FBD-like; (InterPro:IPR006566); contains InterPro domain Cyclin-like F-box; (InterPro:IPR001810); contains InterPro domain FBD; (InterPro:IPR013596); contains InterPro domain Leucin…	no	no	no	no	bound	bound	no	no	no	no	no	no
882	2	AT2G10440	NA	similar to unknown protein [Arabidopsis thaliana] (TAIR:AT1G15780.1); similar to CTV.22 [Poncirus trifoliata] (GB:AAN62354.1); contains InterPro domain Apolipophorin III-like; (InterPro:IPR011000)	no	no	no	no	no	no	no	no	no	no	no	no
883	2	AT4G24860	NA	AAA-type ATPase family protein; similar to AAA-type ATPase family protein [Arabidopsis thaliana] (TAIR:AT1G62130.1); similar to AAA-type ATPase family protein [Arabidopsis thaliana] (TAIR:AT1G02890.1); similar to AAA-type ATPase family protein [Arabidopsis thaliana] (TAIR:AT4G02480.1); similar to Peptidase S1 and S6, chymotrypsin/Hap; Immunoglobulin/major histocompatibility complex; AAA ATPase, c…	no	no	no	no	no	no	no	no	no	no	no	no
884	2	AT2G20825	ULT2	ULT2 (ULTRAPETALA 2); DNA binding; Identical to Protein ULTRAPETALA2 (ULT2) [Arabidopsis Thaliana] (GB:Q8S8I2;GB:Q58G16); similar to ULT1 (ULTRAPETALA1), DNA binding [Arabidopsis thaliana] (TAIR:AT4G28190.1); similar to Os01g0780800 [Oryza sativa (japonica cultivar-group)] (GB:NP_001044439.1); contains InterPro domain SAND; (InterPro:IPR000770)	no	no	no	no	no	no	no	no	no	no	no	no
885	2	AT3G63170	NA	similar to unknown protein [Arabidopsis thaliana] (TAIR:AT2G26310.1); similar to putative chalcone isomerase [Lycopersicon esculentum] (GB:AAQ55182.1); similar to Os07g0571600 [Oryza sativa (japonica cultivar-group)] (GB:NP_001060052.1)	no	no	no	no	no	no	no	no	no	no	no	no
886	2	AT1G20600	NA	DNA-binding protein-related; similar to DNA binding [Arabidopsis thaliana] (TAIR:AT4G03170.1); contains InterPro domain Transcriptional factor B3; (InterPro:IPR003340)	no	no	no	no	no	no	no	no	no	no	no	no
887	2	AT4G12920	UND	aspartyl protease family protein; similar to aspartyl protease family [Arabidopsis thaliana] (TAIR:AT4G30040.1); similar to Os02g0314600 [Oryza sativa (japonica cultivar-group)] (GB:NP_001046662.1); similar to Peptidase aspartic, active site [Medicago truncatula] (GB:ABE82304.1); contains InterPro domain Peptidase A1, pepsin; (InterPro:IPR001461); contains InterPro domain Peptidase aspartic, cata…	no	no	no	no	no	no	no	no	no	no	no	no
888	2	AT5G38080	NA	similar to unknown protein [Arabidopsis thaliana] (TAIR:AT5G38090.1)	no	no	no	no	no	no	no	no	no	no	no	no
889	2	AT4G22090	NA	pectate lyase family protein; Identical to Putative pectate lyase 17 precursor (EC 4.2.2.2) [Arabidopsis Thaliana] (GB:O65457); similar to pectate lyase family protein [Arabidopsis thaliana] (TAIR:AT4G22080.1); similar to pectate lyase [Gossypium hirsutum] (GB:AAY85180.1); contains InterPro domain Virulence factor, pectin lyase fold; (InterPro:IPR011050); contains InterPro domain Pectate lyase/Am…	no	no	no	no	no	no	no	no	no	no	no	no
890	2	AT2G22750	NA	basic helix-loop-helix (bHLH) family protein; similar to basic helix-loop-helix (bHLH) family protein [Arabidopsis thaliana] (TAIR:AT4G37850.1); similar to symbiotic ammonium transporter; nodulin [Glycine max] (GB:AAC32828.1); similar to Os03g0725800 [Oryza sativa (japonica cultivar-group)] (GB:NP_001051131.1); contains InterPro domain Helix-loop-helix DNA-binding; (InterPro:IPR011598); contains …	no	no	no	no	no	no	no	no	no	no	no	no
891	2	AT5G51400	NA	similar to unknown protein [Arabidopsis thaliana] (TAIR:AT2G45010.1); similar to unknown [Hordeum vulgare subsp. vulgare] (GB:AAS58477.1); contains InterPro domain Protein of unknown function Cys-rich; (InterPro:IPR006461)	no	no	no	no	no	bound	no	no	no	no	no	no
892	2	AT4G14805	NA	protease inhibitor/seed storage/lipid transfer protein (LTP)-related; similar to lipid binding [Arabidopsis thaliana] (TAIR:AT3G43720.2); similar to hypothetical protein [Oryza sativa (japonica cultivar-group)] (GB:BAD52821.1); contains domain Bifunctional inhibitor/lipid-transfer protein/seed storage 2S albumin (SSF47699); contains domain no description (G3D.1.10.110.10)	no	no	no	no	no	no	no	no	no	no	no	no
893	2	AT1G73340	NA	cytochrome P450 family protein; similar to DWF4 (DWARF 4) [Arabidopsis thaliana] (TAIR:AT3G50660.1); similar to E-class P450, group IV [Medicago truncatula] (GB:ABE81146.1); contains InterPro domain E-class P450, group I; (InterPro:IPR002401); contains InterPro domain Cytochrome P450; (InterPro:IPR001128)	no	no	no	no	no	no	no	no	no	no	no	no
894	2	AT3G44760	NA	similar to unknown protein [Arabidopsis thaliana] (TAIR:AT3G44770.1)	no	no	no	no	no	no	no	no	no	no	no	no
895	2	AT5G17200	NA	glycoside hydrolase family 28 protein / polygalacturonase (pectinase) family protein; similar to glycoside hydrolase family 28 protein / polygalacturonase (pectinase) family protein [Arabidopsis thaliana] (TAIR:AT3G15720.1); similar to PGN [Glycine max] (GB:AAY21049.1); contains InterPro domain Virulence factor, pectin lyase fold; (InterPro:IPR011050); contains InterPro domain Glycoside hydrolase…	no	no	no	no	no	no	no	no	no	no	no	no
896	2	AT1G66460	NA	protein kinase family protein; similar to protein kinase family protein [Arabidopsis thaliana] (TAIR:AT5G37790.1); similar to protein kinase family protein, putative, expressed [Oryza sativa (japonica cultivar-group)] (GB:ABF94898.1); contains InterPro domain Protein kinase-like; (InterPro:IPR011009); contains InterPro domain Protein kinase; (InterPro:IPR000719); contains InterPro domain Serine/t…	no	no	no	no	no	no	no	no	no	no	no	no
897	2	AT5G10340	NA	F-box protein-related / SLF-related; similar to S locus F-box-related / SLF-related [Arabidopsis thaliana] (TAIR:AT2G34280.1); similar to predicted F-box and bHLH containing protein [Overexpression vector pFC12860OE] (GB:ABK41847.1); contains InterPro domain Cyclin-like F-box; (InterPro:IPR001810); contains InterPro domain Galactose oxidase, central; (InterPro:IPR011043); contains InterPro domain…	no	no	no	no	no	no	no	no	no	no	no	no
898	2	AT1G74530	NA	similar to Os08g0171000 [Oryza sativa (japonica cultivar-group)] (GB:NP_001061095.1); similar to unnamed protein product [Ostreococcus tauri] (GB:CAL54773.1)	no	no	no	no	bound	bound	bound	bound	no	no	no	no
899	2	AT1G70030	NA	paired amphipathic helix repeat-containing protein; similar to paired amphipathic helix repeat-containing protein [Arabidopsis thaliana] (TAIR:AT1G70060.1); similar to Paired amphipathic helix [Medicago truncatula] (GB:ABE90181.1); contains InterPro domain Paired amphipathic helix; (InterPro:IPR003822)	no	no	no	no	no	no	no	no	no	no	no	no
900	2	AT5G08360	NA	similar to unknown protein [Arabidopsis thaliana] (TAIR:AT5G23380.1); similar to Protein of unknown function DUF789 [Medicago truncatula] (GB:ABE84405.1); similar to Os10g0494000 [Oryza sativa (japonica cultivar-group)] (GB:NP_001064942.1); similar to Protein of unknown function DUF789 [Medicago truncatula] (GB:ABE84958.1); contains InterPro domain Protein of unknown function DUF789; (InterPro:IP…	no	no	no	no	no	no	no	no	no	no	no	no
901	2	AT4G17200	NA	F-box family protein; similar to F-box family protein [Arabidopsis thaliana] (TAIR:AT3G13680.1); similar to Cyclin-like F-box; F-box protein interaction domain; Galactose oxidase, central [Medicago truncatula] (GB:ABE82845.1); contains InterPro domain Cyclin-like F-box; (InterPro:IPR001810); contains InterPro domain Galactose oxidase, central; (InterPro:IPR011043); contains InterPro domain F-box …	no	no	no	no	no	no	no	no	no	no	no	no
902	2	AT4G06521	NA	non-LTR retrotransposon family (LINE), has a 1.8e-23 P-value blast match to GB:NP_038604 L1 repeat, Tf subfamily, member 26 (LINE-element) (Mus musculus)	no	no	no	no	no	no	no	no	no	no	no	no
903	2	AT5G51390	NA	unknown protein	no	no	no	no	no	bound	no	no	no	no	no	no
904	2	AT4G01023	NA	zinc finger (C3HC4-type RING finger) family protein; similar to zinc finger (CCCH-type/C3HC4-type RING finger) family protein [Arabidopsis thaliana] (TAIR:AT5G06420.2); similar to Os02g0301000 [Oryza sativa (japonica cultivar-group)] (GB:NP_001046620.1); similar to Zinc finger C-x8-C-x5-C-x3-H type (and similar), putative [Medicago truncatula] (GB:ABE91004.1); contains InterPro domain Zinc finger…	no	no	no	no	no	bound	no	no	no	no	no	no
905	2	AT5G38090	NA	similar to unknown protein [Arabidopsis thaliana] (TAIR:AT5G38080.1)	no	no	no	no	no	no	no	no	no	no	no	no
906	2	AT3G13540	ATMYB5, MYB5	myb-like gene that may act as a negative regulator of trichome branching and play a role in the correct formation of the seed coat and possibly the formation the underlying endosperm layers	no	no	no	no	no	bound	no	no	no	no	no	no
907	2	AT5G56830	NA	copia-like retrotransposon family, has a 8.7e-14 P-value blast match to gb|AAO73521.1| gag-pol polyprotein (Glycine max) (SIRE1) (Ty1_Copia-family)	no	no	no	no	no	no	no	no	no	no	no	no
908	2	AT2G34230	NA	similar to MEE20 (maternal effect embryo arrest 20) [Arabidopsis thaliana] (TAIR:AT2G34220.1); contains InterPro domain Protein of unknown function DUF627; (InterPro:IPR006866); contains InterPro domain Protein of unknown function DUF629; (InterPro:IPR006865)	no	no	no	no	no	no	no	no	no	no	no	no
909	2	AT2G39435	NA	NA	no	no	no	no	no	no	no	no	no	no	no	no
910	2	AT1G65620	AS2	required for formation of a symmetric flat leaf lamina, encodes a member of a family of proteins characterized by cysteine repeats and a leucine zipper; involved in KNOX gene regulation. Acts together with ASL1 in proximal-distal symmetry determination.	no	no	no	no	bound	bound	no	no	no	no	no	no
911	2	AT3G06970	NA	RNA binding; similar to RNA recognition motif (RRM)-containing protein [Arabidopsis thaliana] (TAIR:AT2G46780.1); similar to RNA-binding re (GB:ABF94944.1); contains InterPro domain Nucleotide-binding, alpha-beta plait; (InterPro:IPR012677); contains InterPro domain RNA-binding region RNP-1 (RNA recognition motif); (InterPro:IPR000504)	no	no	no	no	no	no	no	no	no	no	no	no
912	2	AT1G54240	NA	DNA binding; similar to DNA binding [Arabidopsis thaliana] (TAIR:AT1G54230.1); similar to single myb histone 3 [Zea mays] (GB:AAQ62066.1); contains InterPro domain Linker histone, N-terminal; (InterPro:IPR003216); contains InterPro domain Histone H1/H5; (InterPro:IPR005818); contains InterPro domain Winged helix repressor DNA-binding; (InterPro:IPR011991)	no	no	no	no	no	no	no	no	no	no	no	no
913	2	AT4G23450	AIRP1, AtAIRP1	zinc finger (C3HC4-type RING finger) family protein; similar to zinc finger (C3HC4-type RING finger) family protein [Arabidopsis thaliana] (TAIR:AT5G41350.1); similar to Os10g0142100 [Oryza sativa (japonica cultivar-group)] (GB:NP_001064147.1); similar to Os11g0294600 [Oryza sativa (japonica cultivar-group)] (GB:NP_001067717.1); similar to Zinc finger, C3HC4 type family protein, expressed [Oryza …	no	no	no	no	no	no	no	no	no	no	no	no
914	2	AT1G60240	NA	apical meristem formation protein-related; similar to apical meristem formation protein-related [Arabidopsis thaliana] (TAIR:AT1G60300.1); similar to apical meristem formation protein-related [Arabidopsis thaliana] (TAIR:AT1G60340.1); contains InterPro domain No apical meristem (NAM) protein; (InterPro:IPR003441)	no	no	no	no	no	no	no	no	no	no	no	no
915	2	AT4G34240	ALDH3, ALDH3I1	Aldehyde dehydrogenase induced by ABA and dehydration	no	no	no	bound	bound	bound	no	no	no	no	no	no
916	2	AT3G55470	NA	C2 domain-containing protein; similar to C2 domain-containing protein [Arabidopsis thaliana] (TAIR:AT1G63220.1); similar to Os-FIERG2 gene product [Oryza sativa] (GB:AAC04628.1); contains InterPro domain C2; (InterPro:IPR000008); contains InterPro domain C2 calcium/lipid-binding region, CaLB; (InterPro:IPR008973)	no	no	no	no	no	no	no	no	no	no	no	no
917	2	AT1G12030	NA	similar to unknown protein [Arabidopsis thaliana] (TAIR:AT1G62420.1); similar to uncharacterized plant-specific domain TIGR01615 family protein, expressed [Oryza sativa (japonica cultivar-group)] (GB:ABA93251.2); contains InterPro domain Protein of unknown function DUF506, plant; (InterPro:IPR006502)	no	no	no	no	no	no	no	no	no	no	no	no
918	2	AT2G39782	NA	NA	no	no	no	no	no	no	no	no	no	no	no	no
919	2	AT2G29600	NA	kelch repeat-containing F-box family protein; similar to kelch repeat-containing F-box family protein [Arabidopsis thaliana] (TAIR:AT2G29800.1); similar to Cyclin-like F-box; Serine/threonine protein phosphatase, BSU1 [Medicago truncatula] (GB:ABE89413.1); contains InterPro domain Cyclin-like F-box; (InterPro:IPR001810); contains InterPro domain Galactose oxidase, central; (InterPro:IPR011043); c…	no	no	no	no	no	no	no	no	no	no	no	no
920	2	AT3G57620	NA	glyoxal oxidase-related; similar to glyoxal oxidase-related [Arabidopsis thaliana] (TAIR:AT1G14430.1); similar to Os03g0258900 [Oryza sativa (japonica cultivar-group)] (GB:NP_001049609.1); similar to glyoxal oxidase [Vitis pseudoreticulata] (GB:ABA42922.1); contains InterPro domain Galactose oxidase, central; (InterPro:IPR011043); contains InterPro domain Glyoxal oxidase, N-terminal; (InterPro:IP…	no	no	no	no	no	no	no	bound	no	no	no	no
921	2	AT3G49520	NA	F-box family protein; similar to F-box family protein [Arabidopsis thaliana] (TAIR:AT3G49510.1); similar to F-box protein interaction domain [Medicago truncatula] (GB:ABE93710.1); contains InterPro domain Cyclin-like F-box; (InterPro:IPR001810); contains InterPro domain Galactose oxidase, central; (InterPro:IPR011043); contains InterPro domain F-box associated type 1; (InterPro:IPR006527)	no	no	no	no	no	no	no	no	no	no	no	no
922	2	AT2G04100	NA	MATE efflux family protein; similar to MATE efflux family protein [Arabidopsis thaliana] (TAIR:AT2G04090.1); similar to ATDTX1, antiporter/ multidrug efflux pump/ multidrug transporter/ transporter [Arabidopsis thaliana] (TAIR:AT2G04040.1); similar to MATE efflux family protein [Arabidopsis thaliana] (TAIR:AT2G04050.1); similar to Multi antimicrobial extrusion protein MatE [Medicago truncatula] (…	no	no	no	no	no	no	no	no	no	no	no	no
923	2	AT1G60300	NA	apical meristem formation protein-related; similar to apical meristem formation protein-related [Arabidopsis thaliana] (TAIR:AT1G60340.1); similar to Os06g0101800 [Oryza sativa (japonica cultivar-group)] (GB:NP_001056531.1); contains InterPro domain No apical meristem (NAM) protein; (InterPro:IPR003441)	no	no	no	no	no	no	no	no	no	no	no	no
924	2	AT5G63900	NA	PHD finger family protein; similar to PHD finger transcription factor, putative [Arabidopsis thaliana] (TAIR:AT5G58610.1); similar to GCN5-related N-acetyltransferase; Zinc finger, RING-type; Zinc finger, FYVE/PHD-type [Medicago truncatula] (GB:ABE78056.1); contains InterPro domain Zinc finger, FYVE/PHD-type; (InterPro:IPR011011); contains InterPro domain Zinc finger, PHD-type; (InterPro:IPR00196…	no	no	no	no	no	no	no	no	no	no	no	no
925	2	AT4G22660	NA	F-box family protein; similar to F-box family protein [Arabidopsis thaliana] (TAIR:AT4G22165.1); similar to hypothetical protein Os03g40370 [Oryza sativa (japonica cultivar-group)] (GB:AAP12915.1); contains InterPro domain Cyclin-like F-box; (InterPro:IPR001810); contains InterPro domain Protein of unknown function DUF295; (InterPro:IPR005174)	no	no	no	no	no	no	no	no	no	no	no	no
926	2	AT5G37040	NA	F-box family protein; similar to F-box family protein [Arabidopsis thaliana] (TAIR:AT1G58090.1); contains InterPro domain Cyclin-like F-box; (InterPro:IPR001810); contains InterPro domain F-box associated type 1; (InterPro:IPR006527)	no	no	no	no	no	no	no	no	no	no	no	no
927	2	AT3G04050	NA	pyruvate kinase, putative; similar to pyruvate kinase, putative [Arabidopsis thaliana] (TAIR:AT3G55810.1); similar to pyruvate kinase, putative [Arabidopsis thaliana] (TAIR:AT3G55650.1); similar to pyruvate kinase, putative [Arabidopsis thaliana] (TAIR:AT3G25960.1); similar to pyruvate kinase [Glycine max] (GB:CAI53675.1); similar to Pyruvate kinase [Medicago truncatula] (GB:ABE78303.1); similar …	no	no	no	no	no	bound	no	no	no	no	no	no
928	2	AT2G34220	MEE20	MEE20 (maternal effect embryo arrest 20); similar to unknown protein [Arabidopsis thaliana] (TAIR:AT2G34230.1); contains InterPro domain Protein of unknown function DUF627; (InterPro:IPR006866); contains InterPro domain Protein of unknown function DUF629; (InterPro:IPR006865)	no	no	no	no	no	no	no	no	no	no	no	no
929	2	AT1G68390	NA	similar to unknown protein [Arabidopsis thaliana] (TAIR:AT1G68380.1); similar to expressed protein [Oryza sativa (japonica cultivar-group)] (GB:AAT77886.1); contains InterPro domain Protein of unknown function DUF266, plant; (InterPro:IPR004949)	no	no	no	no	no	no	no	no	no	no	no	no
930	2	AT5G56390	NA	F-box family protein; similar to F-box family protein [Arabidopsis thaliana] (TAIR:AT1G32375.1); similar to Cyclin-like F-box; FBD [Medicago truncatula] (GB:ABE80758.1); contains InterPro domain FBD-like; (InterPro:IPR006566); contains InterPro domain Cyclin-like F-box; (InterPro:IPR001810); contains InterPro domain FBD; (InterPro:IPR013596); contains InterPro domain Leucine-rich repeat 2; (Inter…	no	no	no	no	no	no	no	no	no	no	no	no
931	2	AT1G08050	NA	zinc finger (C3HC4-type RING finger) family protein; similar to zinc finger (C3HC4-type RING finger) family protein [Arabidopsis thaliana] (TAIR:AT5G60710.1); similar to Os02g0806700 [Oryza sativa (japonica cultivar-group)] (GB:NP_001048450.1); similar to Hypothetical protein protein containing a von Willebrand factor type A domain [Oryza sativa] (GB:AAK98695.1); contains InterPro domain von Will…	no	no	no	no	no	no	no	no	no	no	no	no
932	2	AT2G29780	NA	kelch repeat-containing F-box family protein; similar to kelch repeat-containing F-box family protein [Arabidopsis thaliana] (TAIR:AT2G29770.1); similar to Cyclin-like F-box; Serine/threonine protein phosphatase, BSU1 [Medicago truncatula] (GB:ABE89413.1); contains InterPro domain Cyclin-like F-box; (InterPro:IPR001810); contains InterPro domain Galactose oxidase, central; (InterPro:IPR011043); c…	no	no	no	no	no	no	no	no	no	no	no	no
933	2	AT3G59930	NA	Encodes a defensin-like (DEFL) family protein.	no	no	no	no	bound	bound	no	no	no	no	no	no
934	2	AT5G40850	UPM1	Encodes a urophorphyrin III methylase that catalyzes S-adenosyl-L-methionine-dependent transmethylation in a multistep process involving the formation of a covalently linked complex with S-adenosyl-L-methionine.	no	no	no	no	no	no	no	no	no	no	no	no
935	2	AT1G55928	NA	similar to unknown protein [Arabidopsis thaliana] (TAIR:AT2G27285.1); similar to Os04g0440000 [Oryza sativa (japonica cultivar-group)] (GB:NP_001052872.1); similar to PREDICTED: hypothetical protein [Strongylocentrotus purpuratus] (GB:XP_798759.1)	no	no	no	no	no	no	no	no	no	no	no	no
936	2	AT1G73165	CLE1	Member of a large family of putative ligands homologous to the Clavata3 gene. Consists of a single exon. Can replace CLV3 function in vivo.	no	no	no	no	no	no	no	no	no	no	no	no
937	2	AT3G20760	NA	similar to unknown protein [Arabidopsis thaliana] (TAIR:AT1G51130.1); similar to hypothetical protein CC1G_01911 [Coprinopsis cinerea okayama7#130] (GB:EAU91422.1); similar to Os06g0618000 [Oryza sativa (japonica cultivar-group)] (GB:NP_001058082.1); similar to Os08g0510900 [Oryza sativa (japonica cultivar-group)] (GB:NP_001062210.1); contains domain SUBFAMILY NOT NAMED (PTHR16140:SF6); contains …	no	no	no	no	no	no	no	no	no	no	no	no
938	2	AT1G27260	NA	paired amphipathic helix repeat-containing protein; similar to paired amphipathic helix repeat-containing protein [Arabidopsis thaliana] (TAIR:AT1G23810.1); similar to paired amphipathic helix repeat-containing protein / transcription regulator-related [Musa acuminata] (GB:ABF70056.1); contains InterPro domain Paired amphipathic helix; (InterPro:IPR003822)	no	no	no	no	no	no	no	no	no	no	no	no
939	2	AT2G24460	NA	similar to zinc finger (C3HC4-type RING finger) family protein [Arabidopsis thaliana] (TAIR:AT2G24480.1)	no	no	no	no	no	no	no	no	no	no	no	no
940	2	AT3G09690	NA	hydrolase; similar to hydrolase, alpha/beta fold family protein [Arabidopsis thaliana] (TAIR:AT5G02970.1); similar to Alpha/beta hydrolase fold [Medicago truncatula] (GB:ABE78305.1); contains InterPro domain Esterase/lipase/thioesterase; (InterPro:IPR000379); contains InterPro domain Alpha/beta hydrolase fold-1; (InterPro:IPR000073), hydrolase, alpha/beta fold family protein; similar to hydrolase…	no	no	no	no	no	no	no	no	no	no	no	no
941	2	AT5G44550	NA	integral membrane family protein; similar to integral membrane family protein [Arabidopsis thaliana] (TAIR:AT4G20390.1); similar to plant integral membrane protein TIGR01569 containing protein, expressed [Oryza sativa (japonica cultivar-group)] (GB:ABA99368.1); similar to Os12g0610800 [Oryza sativa (japonica cultivar-group)] (GB:NP_001067249.1); contains InterPro domain Protein of unknown functio…	no	no	no	no	no	no	no	no	no	no	no	no
942	2	AT2G18115	NA	pseudogene, glycine-rich protein, predicted proteins, Arabidopsis thaliana	no	no	no	no	no	no	no	no	no	no	no	no
943	2	AT4G32110	NA	transferase, transferring glycosyl groups; similar to galactosyltransferase [Arabidopsis thaliana] (TAIR:AT4G32105.1); similar to seed specific protein Bn15D33A [Brassica napus] (GB:AAP37972.1); contains InterPro domain Glycosyl transferase, family 31; (InterPro:IPR002659)	no	no	no	no	no	no	no	no	no	no	no	no
944	2	AT5G08090	NA	unknown protein	no	no	no	no	no	no	no	no	no	no	no	no
945	2	AT1G32200	ACT1, ATS1	Encodes a chloroplast glycerol-3-phosphate acyltransferase.Involved in the biosynthesis of chloroplast phosphatidylglycerol.	no	no	no	no	bound	bound	no	no	no	no	no	no
946	2	AT1G15850	NA	transducin family protein / WD-40 repeat family protein; similar to transducin family protein / WD-40 repeat family protein [Arabidopsis thaliana] (TAIR:AT1G80670.1); similar to Os08g0176800 [Oryza sativa (japonica cultivar-group)] (GB:NP_001061119.1); similar to RNA export 1 [Nicotiana benthamiana] (GB:ABG29731.1); contains InterPro domain WD-40 repeat; (InterPro:IPR001680)	no	no	no	no	no	no	no	no	no	no	no	no
947	2	AT3G10430	NA	F-box family protein; similar to F-box family protein [Arabidopsis thaliana] (TAIR:AT3G08750.1); similar to F-box family protein (FBX15) [Arabidopsis thaliana] (TAIR:AT4G04690.1); similar to Cyclin-like F-box; F-box protein interaction domain; Galactose oxidase, central [Medicago truncatula] (GB:ABE82845.1); contains InterPro domain Cyclin-like F-box; (InterPro:IPR001810); contains InterPro domai…	no	no	no	no	no	no	no	no	no	no	no	no
948	2	AT4G11730	NA	ATPase, plasma membrane-type, putative / proton pump, putative; Identical to Putative ATPase, plasma membrane-like [Arabidopsis Thaliana] (GB:Q9T0E0); similar to AHA3 (Arabidopsis H(+)-ATPase 3), ATPase [Arabidopsis thaliana] (TAIR:AT5G57350.1); similar to Plasma membrane ATPase 4 (Proton pump 4) (GB:Q03194); similar to plasma membrane H+-ATPase [Lycopersicon esculentum] (GB:AAB17186.1); contains…	no	no	no	no	no	no	no	no	no	no	no	no
949	2	AT3G10290	NA	phosphate translocator-related; similar to phosphate translocator-related [Arabidopsis thaliana] (TAIR:AT5G04160.1); similar to plastidic phosphate translocator-like protein2 [Mesembryanthemum crystallinum] (GB:BAD91177.1); contains InterPro domain Protein of unknown function DUF250; (InterPro:IPR004853)	no	no	no	bound	no	no	no	no	no	no	no	no
950	2	AT1G08470	SSL3	strictosidine synthase family protein; similar to strictosidine synthase family protein [Arabidopsis thaliana] (TAIR:AT5G22020.1); similar to putative strictosidine synthase [Oryza sativa (japonica cultivar-group)] (GB:AAR87254.1); similar to Os03g0750700 [Oryza sativa (japonica cultivar-group)] (GB:NP_001051286.1); contains InterPro domain Strictosidine synthase; (InterPro:IPR004141)	no	no	no	no	bound	bound	no	bound	no	no	no	no
951	2	AT3G15490	NA	similar to unknown protein [Arabidopsis thaliana] (TAIR:AT2G14830.1); similar to Os03g0710000 [Oryza sativa (japonica cultivar-group)] (GB:NP_001051046.1); similar to Protein of unknown function DUF292, eukaryotic [Medicago truncatula] (GB:ABE90208.1); contains InterPro domain Protein of unknown function DUF292, eukaryotic; (InterPro:IPR005061)	no	no	no	no	no	no	no	no	no	no	no	no
952	2	AT1G76470	NA	cinnamoyl-CoA reductase; similar to cinnamoyl-CoA reductase family [Arabidopsis thaliana] (TAIR:AT2G33590.1); similar to Os06g0623600 [Oryza sativa (japonica cultivar-group)] (GB:NP_001058105.1); similar to Os06g0623300 [Oryza sativa (japonica cultivar-group)] (GB:NP_001058104.1); similar to cinnamoyl-CoA reductase [Pinus taeda] (GB:AAL47684.1); contains InterPro domain NAD-dependent epimerase/de…	no	no	no	no	no	no	no	no	no	no	no	no
953	2	AT5G02540	NA	short-chain dehydrogenase/reductase (SDR) family protein; similar to short-chain dehydrogenase/reductase (SDR) family protein [Arabidopsis thaliana] (TAIR:AT2G37540.1); similar to putative pod-specific dehydrogenase SAC25 [Brassica napus] (GB:CAB58175.1); contains InterPro domain Short-chain dehydrogenase/reductase SDR; (InterPro:IPR002198); contains InterPro domain Glucose/ribitol dehydrogenase;…	bound	bound	no	bound	bound	bound	bound	bound	bound	direct	no	direct
954	2	AT1G53270	ABCG10	ABC transporter family protein; Identical to Probable white-brown complex homolog protein 10 (WBC10) [Arabidopsis Thaliana] (GB:Q9MAH4); similar to ABC transporter family protein [Arabidopsis thaliana] (TAIR:AT2G13610.1); similar to Os01g0615500 [Oryza sativa (japonica cultivar-group)] (GB:NP_001043574.1); similar to ABC transporter-like [Oryza sativa (japonica cultivar-group)] (GB:BAB17113.1); c…	no	no	no	no	no	no	no	no	no	no	no	no
955	2	AT5G05390	LAC12	putative laccase, a member of laccase family of genes (17 members in Arabidopsis).	no	no	no	no	no	no	bound	no	no	no	no	no
956	2	AT5G27580	AGL89	MADS-box family protein; similar to MADS-box family protein [Arabidopsis thaliana] (TAIR:AT5G27070.1); similar to putative transcription factor [Oryza sativa (japonica cultivar-group)] (GB:AAS07192.1); contains InterPro domain Transcription factor, MADS-box; (InterPro:IPR002100)	no	no	no	no	no	no	no	no	no	no	no	no
957	2	AT1G54230	NA	DNA binding; similar to DNA binding [Arabidopsis thaliana] (TAIR:AT1G54240.1); similar to MYB transcription factor MYB107 [Glycine max] (GB:ABH02850.1); contains InterPro domain Linker histone, N-terminal; (InterPro:IPR003216)	no	no	no	no	no	no	no	no	no	no	no	no
958	2	AT2G28280	NA	pseudogene, hypothetical protein	no	no	no	no	no	no	no	no	no	no	no	no
959	2	AT1G45063	NA	copper ion binding / electron carrier; similar to plastocyanin-like domain-containing protein [Arabidopsis thaliana] (TAIR:AT3G53330.1); similar to dicyanin [Lycopersicon esculentum] (GB:AAF66242.1); contains InterPro domain Cupredoxin; (InterPro:IPR008972); contains InterPro domain Plastocyanin-like; (InterPro:IPR003245)	no	no	no	no	no	no	no	no	no	no	no	no
960	2	AT1G75530	NA	forkhead-associated domain-containing protein / FHA domain-containing protein; similar to EMB1967 (EMBRYO DEFECTIVE 1967) [Arabidopsis thaliana] (TAIR:AT3G54350.3); similar to Forkhead-associated [Medicago truncatula] (GB:ABE89642.1); contains InterPro domain Forkhead-associated; (InterPro:IPR000253); contains InterPro domain SMAD/FHA; (InterPro:IPR008984)	no	bound	bound	bound	bound	bound	bound	bound	bound	no	no	no
961	2	AT2G41415	NA	Encodes a Maternally expressed gene (MEG) family protein	no	no	no	no	no	no	no	no	no	no	no	no
962	2	AT1G53020	PFU3, UBC26	UBC26 (ubiquitin-conjugating enzyme 25); ubiquitin-protein ligase; similar to UBC25 (ubiquitin-conjugating enzyme 23), small conjugating protein ligase [Arabidopsis thaliana] (TAIR:AT3G15355.1); similar to Ubiquitin-conjugating enzyme, E2 [Medicago truncatula] (GB:ABE86204.1); contains InterPro domain Ubiquitin-conjugating enzyme, E2; (InterPro:IPR000608)	no	no	no	no	no	no	no	no	no	no	no	no
963	2	AT1G23201	NA	NA	no	no	no	no	no	no	no	no	no	no	no	no
964	2	AT1G24220	NA	paired amphipathic helix repeat-containing protein; similar to paired amphipathic helix repeat-containing protein [Arabidopsis thaliana] (TAIR:AT1G27240.1); similar to transcription co-repressor Sin3 [Xenopus laevis] (GB:AAD34644.1); contains InterPro domain Paired amphipathic helix; (InterPro:IPR003822)	no	no	no	no	no	no	no	no	no	no	no	no
965	2	AT2G41630	TFIIB	Encodes the transcription factor TFIIB.	no	bound	bound	bound	bound	bound	bound	no	bound	no	no	no
966	2	AT2G36295	NA	unknown protein	no	no	no	no	no	no	no	no	no	no	no	no
967	2	AT5G65030	NA	similar to unknown protein [Arabidopsis thaliana] (TAIR:AT5G10210.1); similar to 80A08_18 [Brassica rapa subsp. pekinensis] (GB:AAZ67603.1); contains InterPro domain C2 calcium/lipid-binding region, CaLB; (InterPro:IPR008973)	no	bound	no	no	bound	bound	no	no	no	no	no	no
968	2	AT3G20960	CYP705A33	member of CYP705A	no	no	no	no	no	no	no	no	no	no	no	no
969	2	AT1G62270	NA	F-box family protein; similar to F-box family protein [Arabidopsis thaliana] (TAIR:AT3G17480.1); similar to F-box protein interaction domain [Medicago truncatula] (GB:ABE93710.1); contains InterPro domain Cyclin-like F-box; (InterPro:IPR001810); contains InterPro domain Galactose oxidase, central; (InterPro:IPR011043); contains InterPro domain F-box associated type 1; (InterPro:IPR006527)	no	no	no	no	no	no	no	no	no	no	no	no
970	2	AT3G16340	ABCG29, ATPDR1, PDR1	ATPDR1/PDR1 (PLEIOTROPIC DRUG RESISTANCE 1); ATPase, coupled to transmembrane movement of substances; Identical to Pleiotropic drug resistance protein 1 (PDR1) [Arabidopsis Thaliana] (GB:Q94A18;GB:O04323); similar to PDR8/PEN3 (PLEIOTROPIC DRUG RESISTANCE8), ATPase, coupled to transmembrane movement of substances [Arabidopsis thaliana] (TAIR:AT1G59870.1); similar to ATPDR6/PDR6 (PLEIOTROPIC DRUG …	no	no	no	no	no	no	no	no	no	no	no	no
971	2	AT3G59230	NA	F-box family protein; similar to F-box family protein [Arabidopsis thaliana] (TAIR:AT3G59210.1); similar to Cyclin-like F-box [Medicago truncatula] (GB:ABE93480.1); contains InterPro domain FBD-like; (InterPro:IPR006566); contains InterPro domain Cyclin-like F-box; (InterPro:IPR001810); contains InterPro domain Leucine-rich repeat 2; (InterPro:IPR013101)	no	no	no	no	no	no	no	no	no	no	no	no
972	2	AT4G03370	NA	ubiquitin family protein; similar to ubiquitin family protein [Arabidopsis thaliana] (TAIR:AT4G03360.1); contains InterPro domain Ubiquitin; (InterPro:IPR000626)	no	no	no	no	no	no	no	no	no	no	no	no
973	2	AT5G24650	NA	mitochondrial import inner membrane translocase subunit Tim17/Tim22/Tim23 family protein; similar to mitochondrial import inner membrane translocase subunit Tim17/Tim22/Tim23 family protein [Arabidopsis thaliana] (TAIR:AT3G49560.1); similar to H0502B11.8 [Oryza sativa (indica cultivar-group)] (GB:CAH66528.1); contains InterPro domain Mitochondrial import inner membrane translocase, subunit Tim17/…	no	no	no	no	no	no	no	no	no	no	no	no
974	2	AT5G05220	NA	unknown protein	no	no	no	no	no	no	no	no	no	no	no	no
975	2	AT2G32310	NA	similar to transcription factor [Arabidopsis thaliana] (TAIR:AT1G05290.1); similar to Os08g0536300 [Oryza sativa (japonica cultivar-group)] (GB:NP_001062363.1); similar to zinc-finger protein C60910-like [Oryza sativa (japonica cultivar-group)] (GB:BAD01231.1); similar to putative zinc-finger protein [Oryza sativa (japonica cultivar-group)] (GB:BAD07833.1), contains InterPro domain FMN-binding sp…	no	no	no	no	no	no	no	no	no	no	no	no
976	2	AT3G13624	NA	pseudogene, hypothetical protein	no	no	no	no	no	no	no	no	no	no	no	no
977	2	AT4G30030	NA	aspartyl protease family protein; similar to aspartyl protease family [Arabidopsis thaliana] (TAIR:AT4G30040.1); similar to Eukaryotic aspartyl protease, putative [Medicago truncatula] (GB:ABE90750.1); contains InterPro domain Peptidase A1, pepsin; (InterPro:IPR001461); contains InterPro domain Peptidase aspartic, catalytic; (InterPro:IPR009007)	no	no	no	no	no	no	no	no	no	no	no	no
978	2	AT4G30810	scpl29	SCPL29 (serine carboxypeptidase-like 29); serine carboxypeptidase; similar to SCPL26 (serine carboxypeptidase-like 26), serine carboxypeptidase [Arabidopsis thaliana] (TAIR:AT2G35780.1); similar to Serine carboxypeptidase II-2 precursor (CP-MII.2) [Contains: Serine carboxypeptidase II-2 chain A; Serine carboxypeptidase II-2 chain B] (GB:P55748); similar to Os06g0186400 [Oryza sativa (japonica cul…	no	bound	bound	no	bound	bound	bound	bound	no	no	no	no
979	2	AT3G61410	NA	similar to protein kinase family protein / U-box domain-containing protein [Arabidopsis thaliana] (TAIR:AT2G45910.1); similar to Protein kinase; U box [Medicago truncatula] (GB:ABD32822.1); contains domain no description (G3D.3.40.50.1420); contains domain Adenine nucleotide alpha hydrolases-like (SSF52402)	no	no	no	no	no	no	no	no	no	no	no	no
980	2	AT5G18330	NA	U-box domain-containing protein; similar to armadillo/beta-catenin repeat family protein / U-box domain-containing protein [Arabidopsis thaliana] (TAIR:AT5G18320.1); similar to U box [Medicago truncatula] (GB:ABE90370.1); contains InterPro domain U box; (InterPro:IPR003613)	no	no	no	no	no	no	no	no	no	no	no	no
981	2	AT3G21530	NA	endonuclease/exonuclease/phosphatase family protein; similar to endonuclease/exonuclease/phosphatase family protein [Arabidopsis thaliana] (TAIR:AT2G48030.1); similar to unknown protein [Oryza sativa (japonica cultivar-group)] (GB:BAC16719.1); contains InterPro domain Endonuclease/exonuclease/phosphatase; (InterPro:IPR005135)	no	no	no	no	no	no	no	no	no	no	no	no
982	2	AT3G30415	NA	pseudogene, putative urophorphyrin III methylase, blastp match of 80% identity and 2.7e-49 P-value to GP|20161485|dbj|BAB90408.1||AP003681 uroporphyrin-III C-methyltransferase-like protein {Oryza sativa (japonica cultivar-group)}	no	no	no	no	no	no	no	no	no	no	no	no
983	2	AT2G42510	NA	spliceosome protein-related; similar to spliceosome protein-related [Arabidopsis thaliana] (TAIR:AT1G54380.1); similar to Os11g0293300 [Oryza sativa (japonica cultivar-group)] (GB:NP_001067712.1); contains InterPro domain Survival motor neuron interacting protein 1; (InterPro:IPR007022)	no	no	no	no	bound	no	bound	bound	bound	no	no	no
984	2	AT1G20490	NA	AMP-dependent synthetase and ligase family protein; similar to 4-coumarate--CoA ligase family / 4-coumaroyl-CoA synthase family [Arabidopsis thaliana] (TAIR:AT1G20500.1); similar to AMP-dependent synthetase and ligase [Medicago truncatula] (GB:ABE87408.1); contains InterPro domain AMP-dependent synthetase and ligase; (InterPro:IPR000873)	no	no	no	no	no	no	no	no	no	no	no	no
985	2	AT4G21720	NA	similar to Os04g0680300 [Oryza sativa (japonica cultivar-group)] (GB:NP_001054285.1); similar to hypothetical protein TTHERM_00059270 [Tetrahymena thermophila SB210] (GB:XP_001007659.1)	no	no	no	no	no	no	no	no	no	no	no	no
986	2	AT2G44030	NA	kelch repeat-containing F-box family protein; similar to kelch repeat-containing F-box family protein [Arabidopsis thaliana] (TAIR:AT3G46050.1); similar to Cyclin-like F-box; Serine/threonine protein phosphatase, BSU1 [Medicago truncatula] (GB:ABE89413.1); contains InterPro domain Cyclin-like F-box; (InterPro:IPR001810); contains InterPro domain Galactose oxidase, central; (InterPro:IPR011043); c…	no	no	no	no	no	no	no	no	no	no	no	no
987	2	AT4G22600	NA	similar to Os02g0661300 [Oryza sativa (japonica cultivar-group)] (GB:NP_001047646.1)	no	no	no	no	no	no	no	no	no	no	no	no
988	2	AT4G33740	NA	similar to unknown protein [Arabidopsis thaliana] (TAIR:AT2G22795.1); similar to conserved hypothetical protein [Medicago truncatula] (GB:ABE84763.1)	no	no	no	no	no	no	no	no	no	no	no	no
989	2	AT5G62510	NA	F-box family protein; similar to F-box family protein [Arabidopsis thaliana] (TAIR:AT5G62660.1); similar to Cyclin-like F-box; F-box protein interaction domain; Galactose oxidase, central [Medicago truncatula] (GB:ABE83873.1); contains InterPro domain Cyclin-like F-box; (InterPro:IPR001810); contains InterPro domain F-box associated type 3; (InterPro:IPR013187); contains InterPro domain Galactose…	no	no	no	no	no	no	no	no	no	no	no	no
990	2	AT4G38300	NA	glycosyl hydrolase family 10 protein; similar to glycosyl hydrolase family 10 protein [Arabidopsis thaliana] (TAIR:AT4G38650.1); similar to Glycosyl hydrolase family 10 protein, expressed [Oryza sativa (japonica cultivar-group)] (GB:ABF94920.1); similar to Glycosyl hydrolase family 10 protein, expressed [Oryza sativa (japonica cultivar-group)] (GB:ABF94921.1); similar to Glycosyl hydrolase family…	no	no	bound	no	no	no	no	no	no	no	no	no
991	2	AT1G59800	NA	cullin-related; similar to cullin-related [Arabidopsis thaliana] (TAIR:AT1G59790.1); similar to cullin 1-like protein C [Petunia inflata] (GB:ABB77428.1); contains InterPro domain Cullin; (InterPro:IPR001373)	no	no	no	no	no	no	no	no	no	no	no	no
992	2	AT2G27280	NA	similar to unknown protein [Arabidopsis thaliana] (TAIR:AT2G27285.1); similar to Os04g0440000 [Oryza sativa (japonica cultivar-group)] (GB:NP_001052872.1); similar to OJ000114_01.13 [Oryza sativa (ISS) [Ostreococcus tauri] (GB:CAL50553.1)	no	no	no	no	no	no	no	no	no	no	no	no
993	2	AT2G33010	NA	ubiquitin-associated (UBA)/TS-N domain-containing protein; similar to ubiquitin-associated (UBA)/TS-N domain-containing protein-related [Arabidopsis thaliana] (TAIR:AT2G33000.1); contains InterPro domain UBA-like; (InterPro:IPR009060)	no	no	no	no	no	no	no	no	no	no	no	no
994	2	AT3G13310	NA	DNAJ heat shock N-terminal domain-containing protein; similar to DNAJ heat shock N-terminal domain-containing protein (J11) [Arabidopsis thaliana] (TAIR:AT4G36040.1); similar to DNAJ heat shock protein, putative [Arabidopsis thaliana] (TAIR:AT2G17880.1); similar to Os06g0716100 [Oryza sativa (japonica cultivar-group)] (GB:NP_001058589.1); similar to DnaJ-like protein [Phaseolus vulgaris] (GB:AAB3…	no	no	bound	bound	bound	bound	no	no	no	no	no	no
995	2	AT4G15460	NA	glycine-rich protein; similar to glycine-rich protein [Arabidopsis thaliana] (TAIR:AT2G05440.2); similar to hypothetical protein Bcen_1918 [Burkholderia cenocepacia AU 1054] (GB:YP_621794.1); similar to hypothetical protein Bcen2424_2530 [Burkholderia cenocepacia HI2424] (GB:YP_836173.1)	no	no	no	no	no	no	no	no	no	no	no	no
996	2	AT2G48130	NA	protease inhibitor/seed storage/lipid transfer protein (LTP) family protein; similar to protease inhibitor/seed storage/lipid transfer protein (LTP) family protein [Arabidopsis thaliana] (TAIR:AT3G22600.1); similar to Plant lipid transfer protein/Par allergen [Medicago truncatula] (GB:ABE87133.1); contains InterPro domain Plant lipid transfer protein/Par allergen; (InterPro:IPR000528); contains I…	no	no	no	no	no	no	no	no	no	no	no	no
997	2	AT1G19470	NA	kelch repeat-containing F-box family protein; similar to kelch repeat-containing F-box family protein [Arabidopsis thaliana] (TAIR:AT1G19460.1); similar to Cyclin-like F-box; Serine/threonine protein phosphatase, BSU1 [Medicago truncatula] (GB:ABE89413.1); contains InterPro domain Galactose oxidase, central; (InterPro:IPR011043); contains InterPro domain Kelch repeat; (InterPro:IPR006652)	no	no	no	no	no	no	no	no	no	no	no	no
998	2	AT1G52155	NA	similar to This gene is cut off. [Medicago truncatula] (GB:ABE85564.1)	no	no	no	no	bound	bound	bound	bound	no	no	direct	no
999	2	AT1G16940	NA	F-box family protein; similar to F-box family protein [Arabidopsis thaliana] (TAIR:AT1G78750.1); similar to Cyclin-like F-box; FBD [Medicago truncatula] (GB:ABE80758.1); contains InterPro domain FBD-like; (InterPro:IPR006566); contains InterPro domain Cyclin-like F-box; (InterPro:IPR001810); contains InterPro domain FBD; (InterPro:IPR013596); contains InterPro domain Leucine-rich repeat 2; (Inter…	no	no	no	no	no	no	no	no	no	no	no	no
1000	2	AT1G19460	NA	kelch repeat-containing F-box family protein; similar to kelch repeat-containing F-box family protein [Arabidopsis thaliana] (TAIR:AT1G19470.1); similar to Cyclin-like F-box; Serine/threonine protein phosphatase, BSU1 [Medicago truncatula] (GB:ABE89413.1); contains InterPro domain Galactose oxidase, central; (InterPro:IPR011043); contains InterPro domain Kelch repeat; (InterPro:IPR006652)	no	no	no	bound	bound	bound	no	no	no	no	no	no
1001	2	AT5G52415	NA	pseudogene, hypothetical protein	no	no	no	no	no	no	no	no	no	no	no	no
1002	2	AT2G27630	NA	ubiquitin carboxyl-terminal hydrolase-related; similar to ubiquitin carboxyl-terminal hydrolase-related [Arabidopsis thaliana] (TAIR:AT2G27650.1); similar to ubiquitin carboxyl-terminal hydrolase-related [Arabidopsis thaliana] (TAIR:AT5G51530.1); similar to ubiquitin carboxyl-terminal hydrolase-related [Arabidopsis thaliana] (TAIR:AT5G61950.1); similar to Ubiquitin carboxyl-terminal hydrolase fam…	no	no	no	no	no	no	no	no	no	no	no	no
1003	2	AT4G19560	CYCT1;2	cyclin-dependent protein kinase; similar to cyclin family protein [Arabidopsis thaliana] (TAIR:AT5G45190.1); similar to Cyclin, N-terminal domain, putative [Oryza sativa (japonica cultivar-group)] (GB:AAX92940.1); contains InterPro domain Cyclin, N-terminal; (InterPro:IPR006671); contains InterPro domain Cyclin-like; (InterPro:IPR011028); contains InterPro domain Cyclin-related; (InterPro:IPR0137…	no	no	no	no	no	no	no	no	no	no	no	no
1004	2	AT3G16415	NA	pseudogene, similar to myrosinase-binding protein related protein, blastp match of 48% identity and 5.8e-85 P-value to GP|1655830|gb|AAC08051.1||U59446 myrosinase-binding protein related protein {Brassica napus}	no	no	no	no	no	no	no	no	no	no	no	no
1005	2	AT5G11412	NA	NA	no	no	no	no	no	no	no	no	no	no	no	no
1006	2	AT1G62530	NA	similar to unknown protein [Arabidopsis thaliana] (TAIR:AT1G12120.1); contains InterPro domain Protein of unknown function DUF863, plant; (InterPro:IPR008581)	no	no	no	no	no	no	no	no	no	no	no	no
1007	2	AT1G29480	NA	unknown protein	no	no	no	no	no	no	no	no	no	no	no	no
1008	2	AT3G43710	NA	kelch repeat-containing F-box family protein; similar to kelch repeat-containing F-box family protein [Arabidopsis thaliana] (TAIR:AT4G23580.1); similar to 117M18_27 [Brassica rapa] (GB:AAZ66946.1); contains InterPro domain Cyclin-like F-box; (InterPro:IPR001810); contains InterPro domain Kelch; (InterPro:IPR011498); contains InterPro domain Galactose oxidase, central; (InterPro:IPR011043); conta…	no	no	no	no	no	no	no	no	no	no	no	no
1009	2	AT5G60080	NA	protein kinase family protein; similar to protein kinase family protein [Arabidopsis thaliana] (TAIR:AT5G60090.1); similar to Os05g0207700 [Oryza sativa (japonica cultivar-group)] (GB:NP_001054902.1); similar to Protein kinase [Medicago truncatula] (GB:ABE81726.1); contains InterPro domain Protein kinase-like; (InterPro:IPR011009); contains InterPro domain Protein kinase; (InterPro:IPR000719)	no	no	no	no	no	no	no	no	no	no	no	no
1010	2	AT5G37415	AGL105	MADS-box family protein; similar to EMB3008 (EMBRYO DEFECTIVE 3008), transcription factor [Arabidopsis thaliana] (TAIR:AT5G39750.1); contains InterPro domain Transcription factor, MADS-box; (InterPro:IPR002100)	no	no	no	no	no	no	no	no	no	no	no	no
1011	2	AT1G18050	NA	SWAP (Suppressor-of-White-APricot)/surp domain-containing protein; similar to unknown protein [Arabidopsis thaliana] (TAIR:AT3G30370.1); similar to SWAP/Surp; Ubiquitin [Medicago truncatula] (GB:ABE94283.1); similar to Os02g0245000 [Oryza sativa (japonica cultivar-group)] (GB:NP_001046418.1); contains InterPro domain SWAP/Surp; (InterPro:IPR000061)	no	no	no	no	no	no	no	no	no	no	no	no
1012	2	AT3G17260	NA	hAT-like transposase family (hobo/Ac/Tam3), has a 2.6e-27 P-value blast match to GB:CAA29005 ORFa of Maize Ac (hAT-element) (Zea mays)	no	no	no	no	no	no	no	no	no	no	no	no
1013	2	AT2G03460	NA	similar to kelch repeat-containing F-box family protein [Arabidopsis thaliana] (TAIR:AT5G51250.1); similar to 117M18_27 [Brassica rapa] (GB:AAZ66946.1); contains InterPro domain Kelch; (InterPro:IPR011498); contains InterPro domain Galactose oxidase, central; (InterPro:IPR011043); contains InterPro domain Kelch repeat; (InterPro:IPR006652)	no	no	no	no	no	no	no	no	no	no	no	no
1014	2	AT1G71290	NA	F-box family protein-related; similar to F-box family protein [Arabidopsis thaliana] (TAIR:AT1G70970.1); contains InterPro domain F-box associated type 3; (InterPro:IPR013187)	no	no	no	no	no	no	no	no	no	no	no	no
1015	2	AT5G63560	NA	transferase family protein; similar to transferase family protein [Arabidopsis thaliana] (TAIR:AT3G48720.1); similar to Os11g0507200 [Oryza sativa (japonica cultivar-group)] (GB:NP_001067952.1); similar to putative hydroxyanthranilate hydroxycinnamoyltransferase [Oryza sativa (japonica cultivar-group)] (GB:BAD88037.1); contains InterPro domain Transferase; (InterPro:IPR003480)	no	no	no	no	no	no	no	no	no	no	no	no
1016	2	AT4G28390	AAC3, ATAAC3	Encodes a mitochondrial ADP/ATP carrier protein. Shown in heterologous systems to be located in the plasma membrane. Has comparable affinity for ADP and ATP (in E.coli).	no	no	no	no	no	no	no	no	no	no	no	no
1017	2	AT3G29380	NA	transcription factor IIB (TFIIB) family protein; similar to transcription initiation factor IIB-2 / general transcription factor TFIIB-2 (TFIIB2) [Arabidopsis thaliana] (TAIR:AT3G10330.1); similar to Transcription initiation factor IIB (General transcription factor TFIIB) (GB:P48513); contains InterPro domain Transcription factor TFIIB related; (InterPro:IPR000812); contains InterPro domain Trans…	no	no	no	no	no	no	no	no	no	no	no	no
1018	2	AT4G30040	NA	aspartyl protease family; similar to aspartyl protease family protein [Arabidopsis thaliana] (TAIR:AT4G30030.1); similar to Os04g0677100 [Oryza sativa (japonica cultivar-group)] (GB:NP_001054261.1); similar to H0402C08.5 [Oryza sativa (indica cultivar-group)] (GB:CAJ86229.1); contains InterPro domain Peptidase A1, pepsin; (InterPro:IPR001461); contains InterPro domain Peptidase aspartic, catalyti…	no	no	no	no	no	no	no	no	no	no	no	no
1019	2	AT2G01960	TET14	Member of TETRASPANIN family	no	no	no	no	bound	bound	no	no	bound	no	no	no
1020	2	AT3G22730	NA	F-box family protein; similar to F-box family protein [Arabidopsis thaliana] (TAIR:AT3G22350.1); similar to Cyclin-like F-box; F-box protein interaction domain; Galactose oxidase, central [Medicago truncatula] (GB:ABE82845.1); contains InterPro domain Cyclin-like F-box; (InterPro:IPR001810); contains InterPro domain Galactose oxidase, central; (InterPro:IPR011043); contains InterPro domain F-box …	no	no	no	no	no	no	no	no	no	no	no	no
1021	2	AT5G50210	OLD5, QS, SUFE3	Quinolinate synthase (QS) activity of At5g50210 has been demonstrated by functional complementation of corresponding E. coli mutants and complementation of embryo-lethal phenotypes of the QS homozygous null allele in Arabidopsis.	no	no	no	no	bound	bound	no	no	no	no	no	no
1022	2	AT4G39060	NA	F-box family protein; similar to kelch repeat-containing F-box family protein [Arabidopsis thaliana] (TAIR:AT4G39760.1); similar to 117M18_27 [Brassica rapa] (GB:AAZ66946.1); contains InterPro domain Galactose oxidase, central; (InterPro:IPR011043)	no	no	no	no	no	no	no	no	no	no	no	no
1023	2	AT5G44120	ATCRA1, CRA1, CRU1	Encodes a 12S seed storage protein. The Landsberg erecta genome contains another copy of 12S globulin gene, CRA2, which is located tandemly with CRA1.	no	no	no	no	no	no	no	bound	no	no	no	no
1024	2	AT4G01883	NA	similar to unknown protein [Arabidopsis thaliana] (TAIR:AT1G02475.1); similar to Streptomyces cyclase/dehydrase [Medicago truncatula] (GB:ABE82400.1); contains InterPro domain Streptomyces cyclase/dehydrase; (InterPro:IPR005031)	no	no	no	no	no	no	no	no	no	no	no	no
1025	2	AT1G60880	AGL56	Root Specific	no	no	no	no	no	no	no	no	no	no	no	no
1026	2	AT1G77530	NA	O-methyltransferase family 2 protein; similar to O-methyltransferase family 2 protein [Arabidopsis thaliana] (TAIR:AT1G77520.1); similar to phloroglucinol O-methyltransferase [Rosa chinensis var. spontanea] (GB:BAD18975.1); contains InterPro domain SAM (and some other nucleotide) binding motif; (InterPro:IPR000051); contains InterPro domain O-methyltransferase, family 2; (InterPro:IPR001077); con…	no	no	no	no	no	no	no	no	no	no	no	no
1027	2	AT3G54130	NA	josephin family protein; Identical to Ataxin-3 homolog (EC 3.4.22.-) (Machado-Joseph disease-like protein) (MJD1a-like) [Arabidopsis Thaliana] (GB:Q9M391;GB:Q53XG9); similar to josephin family protein [Arabidopsis thaliana] (TAIR:AT2G29640.1); similar to Putative ataxin-3 homolog (GB:Q8LQ36); contains InterPro domain Machado-Joseph disease protein MJD; (InterPro:IPR006155)	no	no	no	no	no	no	no	no	no	no	no	no
1028	2	AT3G05858	NA	NA	no	no	no	no	no	no	no	no	no	no	no	no
1029	2	AT2G34555	ATGA2OX3, GA2OX3	ATGA2OX3 (GIBBERELLIN 2-OXIDASE 3); gibberellin 2-beta-dioxygenase; Identical to Gibberellin 2-beta-dioxygenase 3 (EC 1.14.11.13) (Gibberellin 2-beta- hydroxylase 3) (Gibberellin 2-oxidase 3) (GA 2-oxidase 3) (GA2OX3) [Arabidopsis Thaliana] (GB:O64692); similar to ATGA2OX2, gibberellin 2-beta-dioxygenase [Arabidopsis thaliana] (TAIR:AT1G30040.1); similar to (GB:BAD99507.1); contains InterPro doma…	no	no	no	no	no	no	no	no	no	no	no	no
1030	2	AT4G14165	NA	F-box family protein-related; similar to F-box family protein [Arabidopsis thaliana] (TAIR:AT4G22170.1); contains InterPro domain Protein of unknown function DUF295; (InterPro:IPR005174)	no	no	no	no	no	no	no	no	no	no	no	no
1031	2	AT3G22870	NA	F-box family protein; similar to F-box family protein [Arabidopsis thaliana] (TAIR:AT3G22421.1); contains InterPro domain Cyclin-like F-box; (InterPro:IPR001810); contains InterPro domain Galactose oxidase, central; (InterPro:IPR011043); contains InterPro domain F-box associated type 1; (InterPro:IPR006527)	no	no	no	no	no	no	no	no	no	no	no	no
1032	2	AT1G02400	ATGA2OX4, ATGA2OX6, DTA1, GA2OX6	Encodes a gibberellin 2-oxidase.	no	no	no	no	bound	bound	no	no	no	no	no	no
1033	2	AT2G21910	CYP96A5	member of CYP96A	no	no	no	no	no	no	no	no	no	no	no	no
1034	2	AT1G44608	NA	similar to unknown protein [Arabidopsis thaliana] (TAIR:AT1G21830.1); similar to CAA30371.1 protein [Oryza sativa] (GB:CAB53474.1); similar to H0814G11.20 [Oryza sativa (indica cultivar-group)] (GB:CAJ86353.1)	no	no	no	no	no	no	no	no	no	no	no	no
1035	2	AT3G30405	NA	gypsy-like retrotransposon family, has a 1.1e-154 P-value blast match to GB:AAD22153 polyprotein (Gypsy_Ty3-element) (Sorghum bicolor)	no	no	no	no	no	no	no	no	no	no	no	no
1036	2	AT2G40560	NA	protein kinase family protein; similar to protein kinase family protein [Arabidopsis thaliana] (TAIR:AT2G40500.1); similar to Protein kinase [Medicago truncatula] (GB:ABE93556.1); contains InterPro domain Protein kinase-like; (InterPro:IPR011009); contains InterPro domain Protein kinase; (InterPro:IPR000719)	no	no	no	no	no	no	no	no	no	no	no	no
1037	2	AT3G50510	LBD28	LOB domain family protein / lateral organ boundaries domain family protein (LBD28); Identical to Putative LOB domain-containing protein 28 (LBD28) [Arabidopsis Thaliana] (GB:Q9SCS4); similar to LOB domain family protein / lateral organ boundaries domain family protein (LBD10) [Arabidopsis thaliana] (TAIR:AT2G23660.1); similar to hypothetical protein [Oryza sativa (japonica cultivar-group)] (GB:AA…	no	no	no	no	no	no	no	no	no	no	no	no
1038	2	AT5G18340	NA	U-box domain-containing protein; similar to armadillo/beta-catenin repeat family protein / U-box domain-containing protein [Arabidopsis thaliana] (TAIR:AT5G18320.1); similar to U box [Medicago truncatula] (GB:ABE90370.1); contains InterPro domain U box; (InterPro:IPR003613)	no	no	no	no	no	no	no	no	no	no	no	no
1039	2	AT1G62305	NA	similar to unknown protein [Arabidopsis thaliana] (TAIR:AT1G11940.1); similar to Os01g0695200 [Oryza sativa (japonica cultivar-group)] (GB:NP_001043958.1); similar to Protein of unknown function DUF266, plant [Medicago truncatula] (GB:ABD28621.1); similar to Os05g0170000 [Oryza sativa (japonica cultivar-group)] (GB:NP_001054766.1); contains InterPro domain Protein of unknown function DUF266, plan…	no	no	no	no	no	no	no	no	no	no	no	no
1040	2	AT4G19570	NA	DNAJ heat shock N-terminal domain-containing protein; similar to DNAJ heat shock N-terminal domain-containing protein [Arabidopsis thaliana] (TAIR:AT4G19590.1); similar to Aminotransferase, class-II; Heat shock protein DnaJ [Medicago truncatula] (GB:ABE78703.1); similar to Os03g0401200 [Oryza sativa (japonica cultivar-group)] (GB:NP_001050318.1); contains InterPro domain Heat shock protein DnaJ; …	no	no	no	no	no	no	no	no	no	no	no	no
1041	2	AT5G16920	NA	similar to unknown protein [Arabidopsis thaliana] (TAIR:AT5G26730.1); similar to Os12g0233900 [Oryza sativa (japonica cultivar-group)] (GB:NP_001066453.1); contains InterPro domain Beta-Ig-H3/fasciclin; (InterPro:IPR000782)	no	no	no	no	no	no	no	no	no	no	no	no
1042	2	AT3G07250	NA	nuclear transport factor 2 (NTF2) family protein / RNA recognition motif (RRM)-containing protein; similar to nuclear transport factor 2 (NTF2) family protein / RNA recognition motif (RRM)-containing protein [Arabidopsis thaliana] (TAIR:AT5G48650.1); similar to putative Ras-GTPase-activating protein binding protein 1 [Oryza sativa (japonica cultivar-group)] (GB:BAD23032.1); contains InterPro doma…	no	no	no	no	bound	bound	no	no	no	no	no	no
1043	2	AT4G30050	NA	unknown protein	no	no	no	no	no	no	no	no	no	no	no	no
1044	2	AT1G61050	NA	alpha 1,4-glycosyltransferase family protein / glycosyltransferase sugar-binding DXD motif-containing protein; similar to alpha 1,4-glycosyltransferase family protein / glycosyltransferase sugar-binding DXD motif-containing protein [Arabidopsis thaliana] (TAIR:AT5G01250.1); similar to Glycosyltransferase sugar-binding re (GB:ABD28693.1); contains InterPro domain Glycosyltransferase sugar-binding …	no	no	no	no	no	no	no	no	no	no	no	no
1045	2	AT1G11920	NA	pectate lyase family protein; Identical to Putative pectate lyase 2 precursor (EC 4.2.2.2) [Arabidopsis Thaliana] (GB:O65388); similar to pectate lyase family protein [Arabidopsis thaliana] (TAIR:AT4G22080.1); similar to pectate lyase [Salix (GB:BAB59066.1); contains InterPro domain Virulence factor, pectin lyase fold; (InterPro:IPR011050); contains InterPro domain Pectate lyase/Amb allergen; (In…	no	no	no	no	no	no	no	no	no	no	no	no
1046	2	AT1G77480	NA	nucellin protein, putative; similar to nucellin protein, putative [Arabidopsis thaliana] (TAIR:AT1G44130.1); similar to Eukaryotic aspartyl protease family protein, expressed [Oryza sativa (japonica cultivar-group)] (GB:ABA96612.2); contains InterPro domain Peptidase A1, pepsin; (InterPro:IPR001461); contains InterPro domain Peptidase aspartic, catalytic; (InterPro:IPR009007), nucellin protein, p…	no	no	no	no	no	no	no	no	no	no	no	no
1047	2	AT1G11980	RUB3	ubiquitin family protein; Identical to NEDD8-like protein RUB3 precursor (Ubiquitin-related protein 3) (AtRUB3) (RUB3) [Arabidopsis Thaliana] (GB:O65381); similar to RUB1 (RELATED TO UBIQUITIN 1) [Arabidopsis thaliana] (TAIR:AT1G31340.1); similar to Chain A, Structure Of Ubiquitin-Like Protein, Rub1 (GB:1BT0); contains InterPro domain Ubiquitin; (InterPro:IPR000626)	no	no	no	no	no	no	no	no	no	no	no	no
1048	2	AT1G20816	NA	similar to unknown protein [Arabidopsis thaliana] (TAIR:AT1G76405.2); similar to chloroplast channel forming outer membrane protein [Pisum sativum] (GB:CAB58442.1); contains domain Clavaminate synthase-like (SSF51197)	no	no	no	no	no	no	no	no	no	no	no	no
1049	2	AT1G65990	NA	type 2 peroxiredoxin-related / thiol specific antioxidant / mal allergen family protein; similar to F-box family protein [Arabidopsis thaliana] (TAIR:AT4G10740.1); similar to type 2 peroxiredoxin [Brassica rapa subsp. pekinensis] (GB:AAD33602.1); contains InterPro domain Cyclin-like F-box; (InterPro:IPR001810); contains InterPro domain Thioredoxin-like fold; (InterPro:IPR012336); contains InterPr…	no	no	no	no	no	no	no	no	no	no	no	no
1050	2	AT1G09260	NA	DNAJ heat shock N-terminal domain-containing protein; similar to DNAJ heat shock N-terminal domain-containing protein [Arabidopsis thaliana] (TAIR:AT2G25560.1); similar to OSIGBa0096P03.4 [Oryza sativa (indica cultivar-group)] (GB:CAH66430.1); similar to Aminotransferase, class-II; Heat shock protein DnaJ [Medicago truncatula] (GB:ABE78703.1); similar to OSJNBa0053B21.9 [Oryza sativa (japonica cu…	no	bound	bound	bound	bound	bound	bound	bound	bound	no	no	no
1051	2	AT5G50220	NA	F-box family protein; similar to F-box family protein [Arabidopsis thaliana] (TAIR:AT1G32420.1); similar to Probable disease resistance RPP8-like protein 2 (GB:Q9MAG6); contains InterPro domain Cyclin-like F-box; (InterPro:IPR001810); contains InterPro domain F-box associated type 3; (InterPro:IPR013187); contains InterPro domain Galactose oxidase, central; (InterPro:IPR011043); contains InterPro…	no	no	no	no	no	no	no	no	no	no	no	no
1052	2	AT1G53360	NA	F-box family protein-related; similar to F-box family protein [Arabidopsis thaliana] (TAIR:AT1G53370.1); similar to Probable disease resistance RPP8-like protein 2 (GB:Q9MAG6); contains InterPro domain F-box associated type 3; (InterPro:IPR013187); contains InterPro domain F-box associated type 1; (InterPro:IPR006527)	no	no	no	no	no	no	no	no	no	no	no	no
1053	2	AT3G60020	ASK5, SK5	ASK5 (ARABIDOPSIS SKP1-LIKE 5); ubiquitin-protein ligase; similar to SKP1 (ARABIDOPSIS SKP1 HOMOLOGUE), ubiquitin-protein ligase [Arabidopsis thaliana] (TAIR:AT1G75950.1); similar to kinetochore protein [Brassica juncea] (GB:BAB85607.1); contains InterPro domain SKP1 component; (InterPro:IPR001232)	no	no	no	no	no	no	no	no	no	no	no	no
1054	2	AT2G32235	NA	unknown protein	no	no	no	no	no	no	no	no	no	no	no	no
1055	2	AT1G69990	NA	leucine-rich repeat transmembrane protein kinase, putative; similar to leucine-rich repeat transmembrane protein kinase, putative [Arabidopsis thaliana] (TAIR:AT1G27190.1); similar to Protein kinase [Medicago truncatula] (GB:ABE78632.1); contains InterPro domain Serine/threonine protein kinase; (InterPro:IPR002290); contains InterPro domain Protein kinase-like; (InterPro:IPR011009); contains Inte…	no	no	no	no	no	no	no	no	no	no	no	no
1056	2	AT2G42730	NA	F-box family protein; similar to F-box family protein [Arabidopsis thaliana] (TAIR:AT2G42720.1); similar to putative transcription elongation factor, 5'-partial [Oryza sativa (japonica cultivar-group)] (GB:AAR01752.1); similar to Os03g0815900 [Oryza sativa (japonica cultivar-group)] (GB:NP_001051687.1); contains InterPro domain FBD-like; (InterPro:IPR006566); contains InterPro domain Cyclin-like …	no	no	no	bound	bound	bound	bound	bound	bound	no	no	no
1057	2	AT4G20390	NA	integral membrane family protein; similar to integral membrane family protein [Arabidopsis thaliana] (TAIR:AT5G44550.1); similar to plant integral membrane protein TIGR01569 containing protein, expressed [Oryza sativa (japonica cultivar-group)] (GB:ABA99368.1); similar to Os12g0610800 [Oryza sativa (japonica cultivar-group)] (GB:NP_001067249.1); contains InterPro domain Protein of unknown functio…	no	no	no	no	no	no	no	no	no	no	no	no
1058	2	AT5G03810	NA	GDSL-motif lipase/hydrolase family protein; similar to GDSL-motif lipase/hydrolase family protein [Arabidopsis thaliana] (TAIR:AT5G03820.1); similar to Os03g0683800 [Oryza sativa (japonica cultivar-group)] (GB:NP_001050914.1); similar to Lipolytic enzyme, G-D-S-L [Medicago truncatula] (GB:ABE90349.1); contains InterPro domain Lipolytic enzyme, G-D-S-L; (InterPro:IPR001087)	no	no	no	no	bound	bound	no	no	no	no	no	no
1059	2	AT2G29460	ATGSTU4, GST22, GSTU4	Encodes glutathione transferase belonging to the tau class of GSTs. Naming convention according to Wagner et al. (2002).	no	no	no	no	no	no	no	no	no	no	no	no
1060	2	AT1G06280	LBD2	LOB domain family protein / lateral organ boundaries domain family protein (LBD2); Identical to Putative LOB domain-containing protein 2 (LBD2) [Arabidopsis Thaliana] (GB:Q9LNB9); similar to LOB domain family protein / lateral organ boundaries domain family protein (LBD22) [Arabidopsis thaliana] (TAIR:AT3G13850.1); similar to Protein of unknown function DUF260 [Medicago truncatula] (GB:ABE80507.1…	no	no	no	no	no	no	no	no	no	no	no	no
1061	2	AT1G57730	NA	zinc finger (C3HC4-type RING finger) family protein; similar to zinc finger (C3HC4-type RING finger) family protein [Arabidopsis thaliana] (TAIR:AT1G70910.1); similar to C3HC4 type (RING finger) Zinc finger containing protein [Brassica oleracea] (GB:ABD65029.1); contains InterPro domain Zinc finger, RING-type; (InterPro:IPR001841)	no	no	no	no	no	no	no	no	no	no	no	no
1062	2	AT3G46080	NA	zinc finger (C2H2 type) family protein; similar to ZAT7, nucleic acid binding / transcription factor/ zinc ion binding [Arabidopsis thaliana] (TAIR:AT3G46090.1); similar to C2H2-type zinc finger protein [Brassica napus] (GB:ABB52061.1); contains InterPro domain Zinc finger, C2H2-type; (InterPro:IPR007087)	no	no	no	no	no	no	no	no	no	no	no	no
1063	2	AT5G02210	NA	similar to unknown protein [Arabidopsis thaliana] (TAIR:AT1G14060.1); similar to unknown protein [Oryza sativa (japonica cultivar-group)] (GB:BAC84332.1); similar to Os07g0158400 [Oryza sativa (japonica cultivar-group)] (GB:NP_001058928.1); contains InterPro domain GCK; (InterPro:IPR012891)	no	no	no	no	bound	bound	no	no	no	no	no	no
1064	2	AT4G06746	DEAR5, RAP2.9	encodes a member of the DREB subfamily A-5 of ERF/AP2 transcription factor family (RAP2.9). The protein contains one AP2 domain. There are 16 members in this subfamily including RAP2.1 and RAP2.10.	no	no	no	no	bound	bound	no	no	no	no	no	no
1065	2	AT5G49260	NA	unknown protein	no	no	no	no	no	bound	no	no	no	no	no	no
1066	2	AT5G14300	ATPHB5, PHB5	ATPHB5 (PROHIBITIN 5); similar to ATPHB4 (PROHIBITIN 4) [Arabidopsis thaliana] (TAIR:AT3G27280.1); similar to mitochondrial prohibitin 1 [Petunia x hybrida] (GB:AAW83328.1); contains InterPro domain Prohibitin; (InterPro:IPR000163); contains InterPro domain Band 7 protein; (InterPro:IPR001107)	no	no	no	no	no	no	no	no	no	no	no	no
1067	2	AT3G19560	NA	F-box family protein; similar to F-box family protein [Arabidopsis thaliana] (TAIR:AT5G51000.1); similar to Cyclin-like F-box; F-box protein interaction domain; Galactose oxidase, central [Medicago truncatula] (GB:ABE82845.1); contains InterPro domain Cyclin-like F-box; (InterPro:IPR001810); contains InterPro domain F-box associated type 1; (InterPro:IPR006527)	no	no	no	no	no	no	no	no	no	no	no	no
1068	2	AT3G12830	NA	auxin-responsive family protein; similar to auxin-responsive family protein [Arabidopsis thaliana] (TAIR:AT1G56150.1); similar to putative auxin responsive protein [Oryza sativa (japonica cultivar-group)] (GB:AAS07108.1); contains InterPro domain Auxin responsive SAUR protein; (InterPro:IPR003676)	no	no	no	no	bound	bound	no	no	no	no	no	no
1069	2	AT5G04400	NAC077, anac077	ANAC077 (Arabidopsis NAC domain containing protein 77); DNA binding; similar to ANAC051/ANAC052 (Arabidopsis NAC domain containing protein 51, Arabidopsis NAC domain containing protein 52), transcription factor [Arabidopsis thaliana] (TAIR:AT3G10490.2); similar to nam-like protein 4 [Petunia x hybrida] (GB:AAM34767.1); contains InterPro domain No apical meristem (NAM) protein; (InterPro:IPR003441)	no	no	no	no	no	no	no	no	no	no	no	no
1070	2	AT1G47480	NA	similar to unknown protein [Arabidopsis thaliana] (TAIR:AT3G48700.1); similar to CXE carboxylesterase [Malus pumila] (GB:ABB89003.1); contains InterPro domain Esterase/lipase/thioesterase; (InterPro:IPR000379); contains InterPro domain Alpha/beta hydrolase fold-3; (InterPro:IPR013094)	no	no	no	no	no	no	no	no	no	no	no	no
1071	2	AT2G29820	NA	kelch repeat-containing F-box family protein; similar to kelch repeat-containing F-box family protein [Arabidopsis thaliana] (TAIR:AT2G29830.1); similar to Cyclin-like F-box; Serine/threonine protein phosphatase, BSU1 [Medicago truncatula] (GB:ABE89413.1); contains InterPro domain Cyclin-like F-box; (InterPro:IPR001810); contains InterPro domain Galactose oxidase, central; (InterPro:IPR011043); c…	no	no	no	no	no	no	no	no	no	no	no	no
1072	2	AT1G78640	NA	similar to transcription factor [Arabidopsis thaliana] (TAIR:AT2G33720.1); similar to hypothetical protein MtrDRAFT_AC136679g14v1 [Medicago truncatula] (GB:ABE92946.1); contains domain HIPIP (high potential iron protein) (SSF57652)	no	no	no	no	no	no	no	no	no	no	no	no
1073	2	AT5G52890	NA	AT hook motif-containing protein; similar to MATE efflux family protein [Arabidopsis thaliana] (TAIR:AT4G21900.1)	no	no	no	no	no	no	no	no	no	no	no	no
1074	2	AT2G23160	NA	similar to F-box family protein [Arabidopsis thaliana] (TAIR:AT2G16450.1); similar to Probable disease resistance RPP8-like protein 2 (GB:Q9MAG6); contains InterPro domain Cyclin-like F-box; (InterPro:IPR001810); contains InterPro domain F-box associated type 3; (InterPro:IPR013187); contains InterPro domain Galactose oxidase, central; (InterPro:IPR011043); contains InterPro domain F-box associat…	no	no	no	no	no	no	no	no	no	no	no	no
1075	2	AT1G24230	NA	paired amphipathic helix repeat-containing protein; similar to paired amphipathic helix repeat-containing protein [Arabidopsis thaliana] (TAIR:AT1G23810.1); similar to paired amphipathic helix repeat-containing protein / transcription regulator-related [Musa acuminata] (GB:ABF70056.1); contains InterPro domain Paired amphipathic helix; (InterPro:IPR003822)	no	no	no	no	no	no	no	no	no	no	no	no
1076	2	AT5G57220	CYP81F2	member of CYP81F	no	no	no	no	bound	bound	no	no	no	no	no	no
1077	2	AT5G22160	NA	similar to unknown protein [Arabidopsis thaliana] (TAIR:AT5G22150.1)	no	no	no	no	no	no	no	no	no	no	no	no
1078	2	AT5G41200	AGL75	MADS-box family protein; similar to MADS-box family protein [Arabidopsis thaliana] (TAIR:AT5G40220.1); similar to putative transcription factor [Oryza sativa (japonica cultivar-group)] (GB:AAS07192.1); contains InterPro domain Transcription factor, MADS-box; (InterPro:IPR002100)	no	no	no	no	no	no	no	no	no	no	no	no
1079	2	AT2G40910	NA	F-box protein-related; similar to F-box family protein [Arabidopsis thaliana] (TAIR:AT2G40920.1); similar to Cyclin-like F-box; F-box protein interaction domain [Medicago truncatula] (GB:ABE83875.1); contains InterPro domain Cyclin-like F-box; (InterPro:IPR001810); contains InterPro domain F-box associated type 3; (InterPro:IPR013187); contains InterPro domain Galactose oxidase, central; (InterPr…	no	no	no	no	no	no	no	no	no	no	no	no
1080	2	AT1G70130	NA	lectin protein kinase, putative; similar to lectin protein kinase family protein [Arabidopsis thaliana] (TAIR:AT1G70110.1); similar to lectin protein kinase family protein [Arabidopsis thaliana] (TAIR:AT4G29050.1); similar to lectin-like receptor kinase 7;2 [Medicago truncatula] (GB:AAR11299.1); contains InterPro domain Protein kinase-like; (InterPro:IPR011009); contains InterPro domain Concanava…	no	no	no	no	no	no	no	no	no	no	no	no
1081	2	AT3G53640	NA	protein kinase family protein; similar to protein kinase family protein [Arabidopsis thaliana] (TAIR:AT3G25840.2); similar to protein kinase family protein [Arabidopsis thaliana] (TAIR:AT1G13350.1); similar to Protein kinase domain containing protein, expressed [Oryza sativa (japonica cultivar-group)] (GB:ABA99626.1); contains InterPro domain Serine/threonine protein kinase; (InterPro:IPR002290);…	no	no	no	no	no	no	no	no	no	no	no	no
1082	2	AT5G49340	TBL4	similar to unknown protein [Arabidopsis thaliana] (TAIR:AT5G06700.1); similar to hypothetical protein [Oryza sativa (japonica cultivar-group)] (GB:BAD16880.1); contains InterPro domain Protein of unknown function DUF231, plant; (InterPro:IPR004253)	no	no	no	bound	bound	bound	bound	bound	bound	no	no	no
1083	2	AT4G39760	NA	kelch repeat-containing F-box family protein; similar to kelch repeat-containing F-box family protein [Arabidopsis thaliana] (TAIR:AT4G39756.1); similar to Cyclin-like F-box; Serine/threonine protein phosphatase, BSU1 [Medicago truncatula] (GB:ABE89413.1); contains InterPro domain Cyclin-like F-box; (InterPro:IPR001810); contains InterPro domain Kelch; (InterPro:IPR011498); contains InterPro doma…	no	no	no	no	no	no	no	no	no	no	no	no
1084	2	AT2G39790	NA	mitochondrial glycoprotein family protein / MAM33 family protein; Identical to Uncharacterized protein At2g39790, mitochondrial precursor [Arabidopsis Thaliana] (GB:O22288); similar to mitochondrial glycoprotein family protein / MAM33 family protein [Arabidopsis thaliana] (TAIR:AT2G39795.1); similar to Os06g0326500 [Oryza sativa (japonica cultivar-group)] (GB:NP_001057529.1); similar to Os01g0143…	no	no	no	no	no	no	no	no	no	no	no	no
1085	2	AT5G19290	NA	esterase/lipase/thioesterase family protein; similar to esterase/lipase/thioesterase family protein [Arabidopsis thaliana] (TAIR:AT5G14980.1); similar to Os01g0317800 [Oryza sativa (japonica cultivar-group)] (GB:NP_001042883.1); similar to hydrolase, alpha/beta fold family protein, putative, expressed [Oryza sativa (japonica cultivar-group)] (GB:ABB46702.1); similar to Alpha/beta hydrolase [Medic…	no	no	no	no	bound	bound	no	no	no	no	no	no
1086	2	AT1G70440	SRO3	Encodes a protein with similarity to RCD1 but without the WWE domain. The protein does have a PARP signature upstream of the C-terminal protein interaction domain. The PARP signature may bind NAD+ and attach the ADP-ribose-moiety from NAD+ to the target molecule. Its presence suggests a role for the protein in ADP ribosylation.	no	no	no	no	no	no	no	no	no	no	no	no
1087	2	AT3G29635	NA	transferase family protein; similar to transferase family protein [Arabidopsis thaliana] (TAIR:AT3G29680.1); similar to AT5g39050/MXF12_60 [Medicago truncatula] (GB:ABE91277.1); contains InterPro domain Transferase; (InterPro:IPR003480)	no	no	no	no	no	no	no	no	no	no	no	no
1088	2	AT1G01410	APUM22, PUM22	APUM22 (ARABIDOPSIS PUMILIO 22); RNA binding / binding; similar to binding [Arabidopsis thaliana] (TAIR:AT5G64490.1); similar to pumilio protein 3 [Trypanosoma cruzi] (GB:AAQ84132.1); similar to pumilio/PUF RNA binding protein 3 [Trypanosoma cruzi strain CL Brener] (GB:XP_806089.1); contains InterPro domain Armadillo-like helical; (InterPro:IPR011989); contains InterPro domain Pumilio/Puf RNA-bin…	no	no	no	no	no	no	no	no	no	no	no	no
1089	2	AT5G40070	NA	similar to MADS-box family protein [Arabidopsis thaliana] (TAIR:AT5G41200.1); contains domain MADS BOX PROTEIN (PTHR11945); contains domain MADS BOX PROTEIN (PTHR11945:SF10)	no	no	no	no	no	no	no	no	no	no	no	no
1090	2	AT1G28380	NSL1	NSL1 (NECROTIC SPOTTED LESIONS 1); similar to unknown protein [Arabidopsis thaliana] (TAIR:AT4G24290.2); similar to Os05g0557400 [Oryza sativa (japonica cultivar-group)] (GB:NP_001056288.1); similar to Membrane attack complex component/perforin/complement C9 [Medicago truncatula] (GB:ABE79564.1); contains InterPro domain Membrane attack complex component/perforin/complement C9; (InterPro:IPR00186…	no	no	no	no	bound	bound	no	no	no	no	no	no
1091	2	AT3G13228	NA	zinc finger (C3HC4-type RING finger) family protein; similar to zinc finger (C3HC4-type RING finger) family protein [Arabidopsis thaliana] (TAIR:AT1G18760.1); similar to hypothetical protein [Trypanosoma cruzi strain CL Brener] (GB:XP_811415.1); similar to Os03g0324900 [Oryza sativa (japonica cultivar-group)] (GB:NP_001049982.1); contains InterPro domain Zinc finger, RING-type; (InterPro:IPR00184…	no	no	no	no	no	no	no	no	no	no	no	no
1092	2	AT4G18190	ATPUP6, PUP6	Member of a family of proteins related to PUP1, a purine transporter. May be involved in the transport of purine and purine derivatives such as cytokinins, across the plasma membrane.	no	no	no	no	no	no	no	no	no	no	no	no
1093	2	AT5G59100	NA	subtilase family protein; similar to subtilase family protein [Arabidopsis thaliana] (TAIR:AT3G46840.1); similar to subtilase family protein [Arabidopsis thaliana] (TAIR:AT5G59120.1); similar to subtilase family protein [Arabidopsis thaliana] (TAIR:AT3G46850.1); similar to Peptidase S8 and S53, subtilisin, kexin, sedolisin; Protease-associated PA; Proteinase inhibitor, propeptide [Medicago trunca…	no	no	no	no	no	no	no	no	no	no	no	no
1094	2	AT4G14810	NA	unknown protein	no	no	no	no	no	no	no	no	no	no	no	no
1095	2	AT3G54990	SMZ	Encodes a AP2 domain transcription factor that can repress flowering. SMZ and its paralogous gene, SNARCHZAPFEN (SNZ), share a signature with partial complementarity to the miR172 microRNA, whose precursor is induced upon flowering.	bound	bound	bound	bound	bound	bound	bound	bound	bound	no	no	direct
1096	2	AT4G05310	NA	ubiquitin family protein; similar to ubiquitin family protein [Arabidopsis thaliana] (TAIR:AT4G05270.1); contains InterPro domain Ubiquitin; (InterPro:IPR000626)	no	no	no	no	no	no	no	no	no	no	no	no
1097	2	AT3G57960	NA	emsy N terminus domain-containing protein / ENT domain-containing protein; similar to emsy N terminus domain-containing protein / ENT domain-containing protein [Arabidopsis thaliana] (TAIR:AT3G57970.1); contains InterPro domain ENT; (InterPro:IPR005491)	no	no	no	no	no	no	no	no	no	no	no	no
1098	2	AT5G17830	NA	similar to unknown protein [Arabidopsis thaliana] (TAIR:AT3G04440.1); similar to unknown protein [Arabidopsis thaliana] (TAIR:AT3G03700.1); similar to Protein of unknown function DUF580 [Medicago truncatula] (GB:ABE92417.1); contains InterPro domain Protein of unknown function DUF580; (InterPro:IPR007603)	no	no	no	no	no	no	no	no	no	no	no	no
1099	2	AT3G12850	NA	COP9 signalosome complex-related / CSN complex-related; similar to FUS6 (FUSCA 6) [Arabidopsis thaliana] (TAIR:AT3G61140.1); similar to FUS6 (GB:AAA32792.1); contains InterPro domain Annexin; (InterPro:IPR001464)	no	no	no	no	no	no	no	no	no	no	no	no
1100	2	AT5G15620	NA	F-box family protein; similar to F-box family protein [Arabidopsis thaliana] (TAIR:AT3G62430.1); similar to Cyclin-like F-box; FBD [Medicago truncatula] (GB:ABE92026.1); contains InterPro domain FBD-like; (InterPro:IPR006566); contains InterPro domain Cyclin-like F-box; (InterPro:IPR001810); contains InterPro domain Leucine-rich repeat 2; (InterPro:IPR013101)	no	no	no	no	no	no	no	no	no	no	no	no
1101	2	AT1G55770	NA	invertase/pectin methylesterase inhibitor family protein; similar to invertase/pectin methylesterase inhibitor family protein [Arabidopsis thaliana] (TAIR:AT4G02250.1); similar to Pectinesterase inhibitor [Medicago truncatula] (GB:ABE88377.1); contains InterPro domain Plant invertase/pectin methylesterase inhibitor; (InterPro:IPR007186); contains InterPro domain Pectinesterase inhibitor; (InterPr…	no	no	no	no	no	no	no	no	no	no	no	no
1102	2	AT3G06962	NA	NA	no	no	no	no	no	no	no	no	no	no	no	no
1103	2	AT3G12775	NA	ubiquitin-conjugating enzyme family protein; similar to UBC23 (ubiquitin-conjugating enzyme 22), ubiquitin-protein ligase [Arabidopsis thaliana] (TAIR:AT2G16920.1); similar to Os09g0294300 [Oryza sativa (japonica cultivar-group)] (GB:NP_001062795.1); contains InterPro domain Ubiquitin-conjugating enzyme, E2; (InterPro:IPR000608)	no	no	no	no	no	no	no	no	no	no	no	no
1104	2	AT4G05260	NA	ubiquitin family protein; similar to ubiquitin family protein [Arabidopsis thaliana] (TAIR:AT4G05230.1); contains InterPro domain Ubiquitin; (InterPro:IPR000626)	no	no	no	no	no	no	no	no	no	no	no	no
1105	2	AT5G35600	HDA7	HDA7 (HISTONE DEACETYLASE7); histone deacetylase; similar to HDA6 (HISTONE DEACETYLASE 6), histone deacetylase [Arabidopsis thaliana] (TAIR:AT5G63110.1); similar to Histone deacetylase superfamily [Medicago truncatula] (GB:ABE82485.1); contains InterPro domain Histone deacetylase superfamily; (InterPro:IPR000286); contains InterPro domain Histone deacetylase; (InterPro:IPR003084)	no	no	no	no	no	no	no	no	no	no	no	no
1106	2	AT3G09960	NA	calcineurin-like phosphoesterase family protein; similar to calcineurin-like phosphoesterase family protein [Arabidopsis thaliana] (TAIR:AT3G09970.1); similar to ACI14 [Lycopersicon esculentum] (GB:AAY97872.1); contains InterPro domain Serine/threonine-specific protein phosphatase and bis(5-nucleosyl)-tetraphosphatase; (InterPro:IPR006186); contains InterPro domain Metallophosphoesterase; (InterP…	no	no	no	no	no	no	no	no	no	no	no	no
1107	2	AT1G56410	ERD2, HSP70T-1	encodes a heat shock protein whose gene expression is induced by heat and dehydration.	no	no	no	no	no	no	no	no	no	no	no	no
1108	2	AT2G01370	NA	DNA-binding storekeeper protein-related; similar to unknown protein [Arabidopsis thaliana] (TAIR:AT1G55950.1); similar to storekeeper protein [Solanum tuberosum] (GB:CAC39398.1); contains InterPro domain Protein of unknown function DUF573; (InterPro:IPR007592)	no	no	no	no	no	no	no	no	no	no	no	no
1109	2	AT4G39580	NA	kelch repeat-containing F-box family protein; similar to kelch repeat-containing F-box family protein [Arabidopsis thaliana] (TAIR:AT4G39550.1); similar to 117M18_27 [Brassica rapa] (GB:AAZ66946.1); contains InterPro domain Cyclin-like F-box; (InterPro:IPR001810); contains InterPro domain Galactose oxidase, central; (InterPro:IPR011043); contains InterPro domain Kelch repeat; (InterPro:IPR006652)	no	no	no	no	no	no	no	no	no	no	no	no
1110	2	AT5G15660	NA	F-box family protein; similar to F-box family protein [Arabidopsis thaliana] (TAIR:AT1G26510.1); similar to Probable disease resistance RPP8-like protein 2 (GB:Q9MAG6); contains InterPro domain Cyclin-like F-box; (InterPro:IPR001810); contains InterPro domain F-box associated type 3; (InterPro:IPR013187); contains InterPro domain Galactose oxidase, central; (InterPro:IPR011043); contains InterPro…	no	no	no	no	no	no	no	no	no	no	no	no
1111	2	AT5G61110	NA	zinc ion binding; similar to zinc ion binding [Arabidopsis thaliana] (TAIR:AT5G61100.1); similar to PHD-finger, putative [Oryza sativa (japonica cultivar-group)] (GB:AAX96031.1); contains InterPro domain Zinc finger, FYVE/PHD-type; (InterPro:IPR011011)	no	no	no	no	no	no	no	no	no	no	no	no
1112	2	AT1G61070	LCR66, PDF2.4	LCR66/PDF2.4 (Low-molecular-weight cysteine-rich 66); Identical to Putative low-molecular-weight cysteine-rich protein LCR66 precursor (LCR66) [Arabidopsis Thaliana] (GB:Q9C947); similar to LCR68/PDF2.3 (Low-molecular-weight cysteine-rich 68), protease inhibitor [Arabidopsis thaliana] (TAIR:AT2G02130.1); similar to LCR69/PDF2.2 (Low-molecular-weight cysteine-rich 69), protease inhibitor [Arabidop…	no	no	no	no	no	no	no	no	no	no	no	no
1113	2	AT1G48040	NA	protein phosphatase type 2C; similar to protein phosphatase 2C-related / PP2C-related [Arabidopsis thaliana] (TAIR:AT3G17250.1); similar to Protein phosphatase 2C [Medicago truncatula] (GB:ABE82399.1); contains InterPro domain Protein phosphatase 2C; (InterPro:IPR000222); contains InterPro domain Protein phosphatase 2C-like; (InterPro:IPR001932)	no	no	no	no	no	no	no	no	no	no	no	no
1114	2	AT1G53023	NA	NA	no	no	no	no	no	no	no	no	no	no	no	no
1115	2	AT4G21130	EMB2271	similar to man and yeast U3-55K genes, involved in processing of pre-ribosomal RNA.	no	no	no	no	no	no	no	no	no	no	no	no
1116	2	AT5G41120	NA	esterase/lipase/thioesterase family protein; similar to catalytic [Arabidopsis thaliana] (TAIR:AT5G41130.1); similar to esterase/lipase/thioesterase family protein [Arabidopsis thaliana] (TAIR:AT3G26840.1); similar to esterase/lipase/thioesterase family protein [Arabidopsis thaliana] (TAIR:AT3G26820.1); similar to Os09g0509500 [Oryza sativa (japonica cultivar-group)] (GB:NP_001063630.1); similar …	no	no	no	no	no	no	no	no	no	no	no	no
1117	2	AT3G55650	NA	pyruvate kinase, putative; similar to pyruvate kinase, putative [Arabidopsis thaliana] (TAIR:AT3G55810.1); similar to pyruvate kinase, putative [Arabidopsis thaliana] (TAIR:AT3G25960.1); similar to pyruvate kinase, putative [Arabidopsis thaliana] (TAIR:AT3G04050.1); similar to pyruvate kinase [Glycine max] (GB:CAI53675.1); similar to Pyruvate kinase [Medicago truncatula] (GB:ABE78303.1); similar …	no	no	no	no	no	no	no	bound	no	no	no	no
1118	2	AT4G35120	NA	kelch repeat-containing F-box family protein; similar to kelch repeat-containing F-box family protein [Arabidopsis thaliana] (TAIR:AT4G19870.2); similar to Cyclin-like F-box; Serine/threonine protein phosphatase, BSU1 [Medicago truncatula] (GB:ABE89413.1); contains InterPro domain Cyclin-like F-box; (InterPro:IPR001810); contains InterPro domain Galactose oxidase, central; (InterPro:IPR011043); c…	no	no	no	no	bound	bound	no	no	no	no	no	no
1119	2	AT1G14688	NA	NA	no	no	no	no	bound	no	no	no	no	no	no	no
1120	2	AT4G10740	NA	F-box family protein; similar to type 2 peroxiredoxin-related / thiol specific antioxidant / mal allergen family protein [Arabidopsis thaliana] (TAIR:AT1G65990.1); similar to predicted F-box and bHLH containing protein [Overexpression vector pFC12860OE] (GB:ABK41847.1); contains InterPro domain Cyclin-like F-box; (InterPro:IPR001810); contains InterPro domain Galactose oxidase, central; (InterPro…	no	no	no	no	no	no	no	no	no	no	no	no
1121	2	AT3G56530	NAC064, anac064	ANAC064 (Arabidopsis NAC domain containing protein 64); transcription factor; similar to ANAC093 (Arabidopsis NAC domain containing protein 93), transcription factor [Arabidopsis thaliana] (TAIR:AT5G39690.1); similar to NAC domain protein NAC2 [Solanum tuberosum] (GB:ABK96797.1); similar to NAC-domain containing protein 29 , putative [Solanum demissum] (GB:ABI34386.1); similar to NAC-domain conta…	no	no	no	no	no	no	no	no	no	no	no	no
1122	2	AT5G18180	NA	Gar1 RNA-binding region family protein; Identical to Putative H/ACA ribonucleoprotein complex subunit 1-like protein 2 [Arabidopsis Thaliana] (GB:Q9FK53); similar to Gar1 RNA-binding region family protein [Arabidopsis thaliana] (TAIR:AT3G03920.1); similar to Os11g0579800 [Oryza sativa (japonica cultivar-group)] (GB:NP_001068150.1); similar to AEL096Wp [Eremothecium gossypii] (GB:NP_984765.1); con…	no	no	no	no	no	no	no	no	no	no	no	no
1123	2	AT3G10580	NA	myb family transcription factor; similar to myb family transcription factor [Arabidopsis thaliana] (TAIR:AT4G09450.1); similar to I-box binding factor [Solanum lycopersicum] (GB:CAB65169.1); similar to syringolide-induced protein 1-3-1B [Glycine max] (GB:BAB86893.1); contains InterPro domain Homeodomain-related; (InterPro:IPR012287); contains InterPro domain Homeodomain-like; (InterPro:IPR009057)…	no	no	no	no	no	no	no	no	no	no	no	no
1124	2	AT5G03820	NA	GDSL-motif lipase/hydrolase family protein; similar to GDSL-motif lipase/hydrolase family protein [Arabidopsis thaliana] (TAIR:AT5G03810.1); similar to Os03g0683800 [Oryza sativa (japonica cultivar-group)] (GB:NP_001050914.1); similar to Lipolytic enzyme, G-D-S-L [Medicago truncatula] (GB:ABE90349.1); contains InterPro domain Lipolytic enzyme, G-D-S-L; (InterPro:IPR001087)	no	no	no	no	bound	bound	no	no	no	no	no	no
1125	2	AT2G37435	NA	similar to unknown protein [Arabidopsis thaliana] (TAIR:AT1G63190.1); contains InterPro domain Arabidopsis thaliana cystatin-related protein; (InterPro:IPR006525)	no	no	no	no	bound	bound	no	no	no	no	no	no
1126	2	AT5G41130	NA	catalytic; similar to esterase/lipase/thioesterase family protein [Arabidopsis thaliana] (TAIR:AT5G41120.1); similar to esterase/lipase/thioesterase family protein [Arabidopsis thaliana] (TAIR:AT3G26840.1); similar to esterase/lipase/thioesterase family protein [Arabidopsis thaliana] (TAIR:AT3G26820.1); similar to Os09g0509500 [Oryza sativa (japonica cultivar-group)] (GB:NP_001063630.1); similar …	no	no	no	no	no	no	no	no	no	no	no	no
1127	2	AT3G15700	NA	disease resistance protein, putative; Identical to Putative disease resistance protein At3g15700 [Arabidopsis Thaliana] (GB:Q9LW09); similar to disease resistance protein, putative [Arabidopsis thaliana] (TAIR:AT1G52660.1); similar to NBS-LRR type disease resistance protein [Poncirus trifoliata] (GB:AAN62351.1); contains InterPro domain NB-ARC; (InterPro:IPR002182); contains InterPro domain Disea…	no	no	no	no	bound	bound	no	no	bound	no	no	no
1128	2	AT3G58280	NA	similar to meprin and TRAF homology domain-containing protein / MATH domain-containing protein [Arabidopsis thaliana] (TAIR:AT3G58290.1); similar to MATH domain containing protein [Brassica oleracea] (GB:ABD65138.1); contains InterPro domain TRAF-like; (InterPro:IPR008974); contains InterPro domain MATH; (InterPro:IPR002083); contains InterPro domain TRAF-type; (InterPro:IPR013322)	no	no	no	no	no	no	no	no	no	no	no	no
1129	2	AT1G59453	NA	transcription factor-related; similar to calcium ion binding [Arabidopsis thaliana] (TAIR:AT1G59077.1); similar to calcium ion binding [Arabidopsis thaliana] (TAIR:AT1G58766.1); similar to ATP phosphoribosyltransferase -related [Arabidopsis thaliana] (TAIR:AT1G17450.1); similar to Homeobox [Medicago truncatula] (GB:ABE94297.1); similar to Os02g0633100 [Oryza sativa (japonica cultivar-group)] (GB:…	no	no	no	no	no	no	no	no	no	no	no	no
1130	2	AT3G22720	NA	F-box family protein; similar to F-box family protein [Arabidopsis thaliana] (TAIR:AT3G22700.1); similar to Cyclin-like F-box; F-box protein interaction domain; Galactose oxidase, central [Medicago truncatula] (GB:ABE82845.1); contains InterPro domain Cyclin-like F-box; (InterPro:IPR001810); contains InterPro domain F-box associated type 1; (InterPro:IPR006527)	no	no	no	no	no	no	no	no	no	no	no	no
1131	2	AT5G52000	IMPA-8	importin alpha-1 subunit, putative; similar to AT-IMP (Arabidopsis thaliana importin alpha), protein transporter [Arabidopsis thaliana] (TAIR:AT3G06720.2); similar to importin alpha 2 [Capsicum annuum] (GB:AAK38727.1); contains InterPro domain Armadillo; (InterPro:IPR000225); contains InterPro domain Armadillo-like helical; (InterPro:IPR011989); contains InterPro domain HEAT; (InterPro:IPR000357)	no	no	no	no	bound	bound	no	no	no	no	no	no
1132	2	AT3G25960	NA	pyruvate kinase, putative; similar to pyruvate kinase, putative [Arabidopsis thaliana] (TAIR:AT3G55810.1); similar to pyruvate kinase, putative [Arabidopsis thaliana] (TAIR:AT3G55650.1); similar to pyruvate kinase, putative [Arabidopsis thaliana] (TAIR:AT3G04050.1); similar to pyruvate kinase [Glycine max] (GB:CAI53675.1); similar to Pyruvate kinase [Medicago truncatula] (GB:ABE78303.1); similar …	no	no	no	no	no	no	no	no	no	no	no	no
1133	2	AT1G70110	NA	lectin protein kinase family protein; similar to ATHLECRK (ARABIDOPSIS THALIANA LECTIN-RECEPTOR KINASE), kinase [Arabidopsis thaliana] (TAIR:AT3G59700.1); similar to lectin protein kinase family protein [Arabidopsis thaliana] (TAIR:AT4G29050.1); similar to lectin protein kinase, putative [Arabidopsis thaliana] (TAIR:AT1G70130.1); similar to lectin-like receptor kinase 7;2 [Medicago truncatula] (G…	no	no	no	no	no	no	no	no	no	no	no	no
1134	2	AT5G40220	AGL43	MADS-box family protein; similar to MADS-box family protein [Arabidopsis thaliana] (TAIR:AT5G41200.1); contains InterPro domain Transcription factor, MADS-box; (InterPro:IPR002100)	no	no	no	no	no	no	no	no	no	no	no	no
1135	2	AT1G31080	NA	F-box family protein; similar to F-box family protein [Arabidopsis thaliana] (TAIR:AT1G31090.1); similar to Probable disease resistance RPP8-like protein 2 (GB:Q9MAG6); contains InterPro domain Cyclin-like F-box; (InterPro:IPR001810); contains InterPro domain F-box associated type 3; (InterPro:IPR013187); contains InterPro domain F-box associated type 1; (InterPro:IPR006527)	no	no	no	no	no	no	no	no	no	no	no	no
1136	2	AT2G03160	ASK19, SK19	ASK19 (ARABIDOPSIS SKP1-LIKE 19); ubiquitin-protein ligase; similar to ASK15 (ARABIDOPSIS SKP1-LIKE 15), ubiquitin-protein ligase [Arabidopsis thaliana] (TAIR:AT3G25650.1); similar to kinetochore protein [Brassica juncea] (GB:BAB85607.1); contains InterPro domain SKP1 component; (InterPro:IPR001232)	no	no	no	no	no	no	no	no	no	no	no	no
1137	2	AT4G27550	ATTPS4, TPS4	Encodes an enzyme putatively involved in trehalose biosynthesis. The protein has a trehalose synthase (TPS)-like domain that may or may not be active but no trehalose phosphatase (TPP)-like domain.	no	no	no	no	no	no	no	no	no	no	no	no
1138	2	AT3G12190	NA	similar to protein transport protein-related [Arabidopsis thaliana] (TAIR:AT5G27220.1); similar to hypothetical protein PY01156 [Plasmodium yoelii yoelii str. 17XNL] (GB:XP_728880.1)	no	no	no	no	bound	bound	no	no	no	no	no	no
1139	2	AT1G02980	ATCUL2, CUL2	encodes an Arabidopsis cullin	no	no	no	no	no	no	no	no	no	no	no	no
1140	2	AT1G18780	NA	zinc finger (C3HC4-type RING finger) family protein; similar to protein binding / zinc ion binding [Arabidopsis thaliana] (TAIR:AT2G29840.1); similar to Zinc finger, RING-type; Thioredoxin-related; RINGv [Medicago truncatula] (GB:ABE83473.1); similar to PREDICTED: hypothetical protein [Strongylocentrotus purpuratus] (GB:XP_001203076.1); contains InterPro domain Zinc finger, RING-type; (InterPro:I…	no	no	no	no	no	no	no	no	no	no	no	no
1141	2	AT1G74360	NA	leucine-rich repeat transmembrane protein kinase, putative; similar to BRL1 (BRI 1 LIKE), kinase [Arabidopsis thaliana] (TAIR:AT1G55610.1); similar to BRI1 (BRASSINOSTEROID INSENSITIVE 1), kinase [Arabidopsis thaliana] (TAIR:AT4G39400.1); similar to BRL2 (BRI1-LIKE 2), ATP binding / protein serine/threonine kinase [Arabidopsis thaliana] (TAIR:AT2G01950.1); similar to Os03g0400800 [Oryza sativa (j…	no	no	no	no	no	no	no	no	no	no	no	no
1142	2	AT3G28390	ABCB18, PGP18	PGP18 (P-GLYCOPROTEIN 18); ATPase, coupled to transmembrane movement of substances; Identical to Putative multidrug resistance protein 20 (P-glycoprotein 18) (MDR20) [Arabidopsis Thaliana] (GB:Q9LSJ5); similar to ABC transporter family protein [Arabidopsis thaliana] (TAIR:AT3G28345.1); similar to P-glycoprotein, putative [Arabidopsis thaliana] (TAIR:AT3G28415.1); similar to PGP17 (P-GLYCOPROTEIN …	no	no	no	no	no	no	no	no	no	no	no	no
1143	2	AT2G03520	ATUPS4, UPS4	ATUPS4 (Arabidopsis thaliana ureide permease 4); Identical to Ureide permease 4 (AtUPS4) (UPS4) [Arabidopsis Thaliana] (GB:Q9ZQ88;GB:Q6E273;GB:Q6E274;GB:Q6E275); similar to ATUPS1 (Arabidopsis thaliana ureide permease 1), allantoin transporter [Arabidopsis thaliana] (TAIR:AT2G03590.1); similar to Ureide permease 4 (AtUPS4) (GB:Q9ZQ88); contains InterPro domain Fatty acid elongase 3-ketoacyl-CoA s…	no	no	no	no	no	no	no	no	no	no	no	no
1144	2	AT5G49250	NA	similar to unknown protein [Arabidopsis thaliana] (TAIR:AT4G29200.1); contains domain BETA-GALACTOSIDASE RELATED (PTHR23421); contains domain BETA-GALACTOSIDASE (PTHR23421:SF2)	no	no	no	no	no	bound	no	no	no	no	no	no
1145	2	AT2G20620	NA	similar to unknown protein [Arabidopsis thaliana] (TAIR:AT4G29550.1); contains InterPro domain Protein of unknown function DUF626, Arabidopsis thaliana; (InterPro:IPR006462)	no	no	no	no	no	no	no	no	no	no	no	no
1146	2	AT1G02050	LAP6	chalcone and stilbene synthase family protein; similar to chalcone and stilbene synthase family protein [Arabidopsis thaliana] (TAIR:AT4G00040.1); similar to Type III polyketide synthase [Medicago truncatula] (GB:ABE89004.1); contains InterPro domain Chalcone and stilbene synthases, N-terminal; (InterPro:IPR001099); contains InterPro domain Type III polyketide synthase; (InterPro:IPR011141); cont…	no	no	no	no	no	no	no	no	no	no	no	no
1147	2	AT5G51250	NA	kelch repeat-containing F-box family protein; similar to kelch repeat-containing F-box family protein [Arabidopsis thaliana] (TAIR:AT4G39550.1); similar to 117M18_27 [Brassica rapa] (GB:AAZ66946.1); contains InterPro domain Cyclin-like F-box; (InterPro:IPR001810); contains InterPro domain Kelch; (InterPro:IPR011498); contains InterPro domain Galactose oxidase, central; (InterPro:IPR011043); conta…	no	no	no	no	no	no	no	no	no	no	no	no
1148	2	AT4G20420	NA	tapetum-specific protein-related; similar to tapetum-specific protein-related [Arabidopsis thaliana] (TAIR:AT5G44540.1); similar to putative tapetum-specific A3 [Brassica napus] (GB:ABA00707.1); contains InterPro domain Tapetum specific TAP35TAP44; (InterPro:IPR009891)	no	no	no	no	no	no	no	no	no	no	no	no
1149	2	AT5G52170	HDG7	homeobox-leucine zipper family protein / lipid-binding START domain-containing protein; similar to ANL2 (ANTHOCYANINLESS 2), transcription factor [Arabidopsis thaliana] (TAIR:AT4G00730.1); similar to HDG1 (HOMEODOMAIN GLABROUS1), DNA binding / transcription factor [Arabidopsis thaliana] (TAIR:AT3G61150.1); similar to homeodomain protein HB2 [Picea abies] (GB:AAL83725.1); similar to Lipid-binding …	no	no	no	no	bound	no	no	no	no	no	no	no
1150	2	AT1G02510	ATKCO4, ATTPK4, KCO4, TPK4	Encodes AtTPK4, a member of the Arabidopsis thaliana K+ channel family of AtTPK/KCO proteins. AtTPK4 is targeted to the plasma membrane. In contrast other members of the AtTPK proteins are located in tonoplast. AtTPK4 forms a voltage-independent K+ channel that is blocked by extracellular calcium ions. May form homomeric ion channels in vivo.	no	no	no	no	bound	bound	no	no	no	no	no	no
1151	2	AT4G04690	NA	F-box family protein (FBX15); similar to F-box family protein [Arabidopsis thaliana] (TAIR:AT3G08750.1); similar to F-box protein interaction domain [Medicago truncatula] (GB:ABE93710.1); contains InterPro domain Cyclin-like F-box; (InterPro:IPR001810); contains InterPro domain Galactose oxidase, central; (InterPro:IPR011043); contains InterPro domain F-box associated type 1; (InterPro:IPR006527)	no	no	no	no	bound	bound	no	no	no	no	no	no
1152	2	AT2G42460	NA	meprin and TRAF homology domain-containing protein / MATH domain-containing protein; similar to meprin and TRAF homology domain-containing protein / MATH domain-containing protein [Arabidopsis thaliana] (TAIR:AT2G42470.1); similar to MATH domain containing protein [Brassica oleracea] (GB:ABD65138.1); contains InterPro domain TRAF-like; (InterPro:IPR008974); contains InterPro domain MATH; (InterPr…	no	no	no	no	no	no	no	no	no	no	no	no
1153	2	AT5G12940	NA	leucine-rich repeat family protein; similar to leucine-rich repeat family protein [Arabidopsis thaliana] (TAIR:AT3G20820.1); similar to polygalacturonase inhibitor-like protein [Cicer arietinum] (GB:CAD56505.1); contains InterPro domain Rudiment single hybrid motif; (InterPro:IPR011054); contains InterPro domain Leucine-rich repeat; (InterPro:IPR001611); contains InterPro domain Leucine-rich repe…	no	no	no	bound	bound	bound	bound	no	no	no	no	no
1154	2	AT3G19055	NA	unknown protein	no	no	no	no	no	no	no	no	no	no	no	no
1155	2	AT4G03170	NA	DNA binding; similar to DNA-binding protein-related [Arabidopsis thaliana] (TAIR:AT1G20600.1); contains InterPro domain Transcriptional factor B3; (InterPro:IPR003340)	no	no	no	no	no	no	no	no	no	no	no	no
1156	2	AT5G39010	NA	similar to unknown protein [Arabidopsis thaliana] (TAIR:AT3G26390.1); contains InterPro domain C2 calcium/lipid-binding region, CaLB; (InterPro:IPR008973)	no	no	no	no	no	no	no	no	no	no	no	no
1157	2	AT2G29810	NA	kelch repeat-containing F-box family protein; similar to kelch repeat-containing F-box family protein [Arabidopsis thaliana] (TAIR:AT2G29800.1); similar to Cyclin-like F-box; Serine/threonine protein phosphatase, BSU1 [Medicago truncatula] (GB:ABE89413.1); contains InterPro domain Cyclin-like F-box; (InterPro:IPR001810); contains InterPro domain Galactose oxidase, central; (InterPro:IPR011043); c…	no	no	no	no	no	no	no	no	no	no	no	no
1158	2	AT5G16700	NA	glycosyl hydrolase family 5 protein / cellulase family protein; similar to glycosyl hydrolase family 5 protein / cellulase family protein [Arabidopsis thaliana] (TAIR:AT5G17500.1); similar to OSIGBa0158F13.11 [Oryza sativa (indica cultivar-group)] (GB:CAH66880.1); similar to Os04g0480900 [Oryza sativa (japonica cultivar-group)] (GB:NP_001053105.1); similar to H0510A06.2 [Oryza sativa (indica cult…	no	no	no	no	no	no	no	no	no	no	no	no
1159	2	AT1G18265	NA	similar to unknown protein [Arabidopsis thaliana] (TAIR:AT4G13160.1); similar to Protein of unknown function DUF593 [Medicago truncatula] (GB:ABE92876.1); contains InterPro domain Protein of unknown function DUF593; (InterPro:IPR007656)	no	no	no	no	no	no	no	no	no	no	no	no
1160	2	AT1G55035	NA	pseudogene, putative importin alpha, similar to importin alpha GI:3342556 from (Arabidopsis thaliana); blastp match of 66% identity and 2.6e-167 P-value to GP|13752562|gb|AAK38727.1|AF369707_1|AF369707 importin alpha 2 {Capsicum annuum}	no	no	no	no	no	no	no	no	no	no	no	no
1161	2	AT1G50680	NA	AP2 domain-containing transcription factor, putative; similar to AP2 domain-containing transcription factor, putative [Arabidopsis thaliana] (TAIR:AT1G51120.1); similar to Os01g0141000 [Oryza sativa (japonica cultivar-group)] (GB:NP_001041982.1); similar to RAV-like DNA-binding protein [Glycine max] (GB:AAZ66389.1); contains InterPro domain Pathogenesis-related transcriptional factor and ERF; (In…	no	no	no	no	no	no	no	no	no	no	no	no
1162	2	AT2G12550	NA	ubiquitin-associated (UBA)/TS-N domain-containing protein; similar to H0413E07.5 [Oryza sativa (indica cultivar-group)] (GB:CAJ86152.1); contains InterPro domain UBA-like; (InterPro:IPR009060); contains InterPro domain Ubiquitin; (InterPro:IPR000626); contains InterPro domain Ubiquitin-associated; (InterPro:IPR000449)	no	no	no	no	no	no	no	no	no	no	no	no
1163	2	AT5G23700	NA	similar to unknown protein [Arabidopsis thaliana] (TAIR:AT3G48860.2); similar to expressed protein [Oryza sativa (japonica cultivar-group)] (GB:ABA93965.1); similar to Os01g0928100 [Oryza sativa (japonica cultivar-group)] (GB:NP_001045273.1); contains domain no description (G3D.1.20.5.190)	no	no	no	no	no	no	no	no	no	no	no	no
1164	2	AT2G30070	ATKT1, ATKT1P, ATKUP1, KT1, KUP1	Encodes a high affinity potassium transporter.	no	no	no	no	no	no	no	no	no	no	no	no
1165	2	AT2G38152	NA	pseudogene of alpha 1,4-glycosyltransferase family protein	no	no	no	no	no	no	no	no	no	no	no	no
1166	2	AT1G48960	NA	universal stress protein (USP) family protein; similar to MRH6 (morphogenesis of root hair 6) [Arabidopsis thaliana] (TAIR:AT2G03720.1); similar to hypothetical protein [Oryza sativa (japonica cultivar-group)] (GB:BAB39882.1); contains InterPro domain UspA; (InterPro:IPR006016)	no	no	no	bound	bound	bound	no	no	bound	no	no	no
1167	2	AT1G47390	NA	F-box family protein; similar to F-box family protein [Arabidopsis thaliana] (TAIR:AT1G32430.1); similar to Putative F-Box protein, identical [Solanum demissum] (GB:AAT38719.1); contains InterPro domain Cyclin-like F-box; (InterPro:IPR001810); contains InterPro domain Galactose oxidase, central; (InterPro:IPR011043); contains InterPro domain F-box associated type 1; (InterPro:IPR006527)	no	no	no	no	no	no	no	no	no	no	no	no
1168	2	AT1G30660	NA	toprim domain-containing protein; similar to toprim domain-containing protein [Arabidopsis thaliana] (TAIR:AT1G30680.1); similar to unknown protein [Oryza sativa (japonica cultivar-group)] (GB:BAD46002.1); contains InterPro domain Toprim, primase; (InterPro:IPR006647); contains InterPro domain TOPRIM; (InterPro:IPR006171); contains InterPro domain Toprim subdomain; (InterPro:IPR006154)	no	bound	bound	no	bound	bound	bound	no	no	no	direct	no
1169	2	AT5G22020	NA	strictosidine synthase family protein; similar to strictosidine synthase family protein [Arabidopsis thaliana] (TAIR:AT1G08470.1); similar to putative strictosidine synthase [Oryza sativa (japonica cultivar-group)] (GB:AAR87254.1); similar to Os03g0750700 [Oryza sativa (japonica cultivar-group)] (GB:NP_001051286.1); contains InterPro domain Strictosidine synthase; (InterPro:IPR004141)	no	no	no	no	no	no	no	no	no	no	no	no
1170	2	AT3G07970	QRT2	polygalacturonase, putative / pectinase, putative; similar to endo-polygalacturonase, putative [Arabidopsis thaliana] (TAIR:AT2G41850.1); similar to polygalacturonase precursor [Cucumis melo] (GB:AAC26512.1); contains InterPro domain Virulence factor, pectin lyase fold; (InterPro:IPR011050); contains InterPro domain Glycoside hydrolase, family 28; (InterPro:IPR000743); contains InterPro domain Pe…	no	no	no	no	no	no	no	no	no	no	no	no
1171	2	AT5G22260	MS1	Sporophytic factor controlling anther and pollen development. Mutants fail to make functional pollen;pollen degeneration occurs after microspore release and the tapetum also appears abnormally vacuolated. Similar to PHD-finger motif transcription factors.	no	no	no	no	no	no	no	no	no	no	no	no
1172	2	AT1G76830	NA	F-box family protein; similar to F-box family protein [Arabidopsis thaliana] (TAIR:AT1G70960.1); similar to Probable disease resistance RPP8-like protein 2 (GB:Q9MAG6); contains InterPro domain Cyclin-like F-box; (InterPro:IPR001810); contains InterPro domain F-box associated type 3; (InterPro:IPR013187); contains InterPro domain F-box associated type 1; (InterPro:IPR006527)	no	no	no	no	no	no	no	no	no	no	no	no
1173	2	AT4G28930	NA	similar to unknown protein [Arabidopsis thaliana] (TAIR:AT4G12930.1)	no	no	no	no	no	no	no	no	no	no	no	no
1174	2	AT1G27270	NA	paired amphipathic helix repeat-containing protein; similar to paired amphipathic helix repeat-containing protein [Arabidopsis thaliana] (TAIR:AT1G23810.1); similar to paired amphipathic helix repeat-containing protein / transcription regulator-related [Musa acuminata] (GB:ABF70056.1); contains InterPro domain Paired amphipathic helix; (InterPro:IPR003822)	no	no	no	no	no	no	no	no	no	no	no	no
1175	2	AT5G50060	NA	invertase/pectin methylesterase inhibitor family protein; similar to invertase/pectin methylesterase inhibitor family protein [Arabidopsis thaliana] (TAIR:AT5G50030.1); similar to pollen-specific protein Bnm1 [Brassica napus] (GB:AAB48480.1); contains InterPro domain Plant invertase/pectin methylesterase inhibitor; (InterPro:IPR007186)	no	no	no	no	no	no	no	no	no	no	no	no
1176	2	AT2G42560	NA	late embryogenesis abundant domain-containing protein / LEA domain-containing protein; similar to ATECP63 (EMBRYONIC CELL PROTEIN 63) [Arabidopsis thaliana] (TAIR:AT2G36640.1); similar to LEA protein [Glycine max] (GB:AAC61783.1); contains InterPro domain Late embryogenesis abundant protein; (InterPro:IPR004238)	no	no	no	no	no	no	no	no	no	no	no	no
[truncated: 6,229 more rows]
