# Supplementary material for: Patterns of gene expression during Arabidopsis flower development from the time of initiation to maturation
Source: BMC Genomics. 2015 Jul 1;16(1):488. doi: 10.1186/s12864-015-1699-6 (PMC4488132; doi:10.1186/s12864-015-1699-6)
Supplement: Additional file 7: — Microsoft Excel spreadsheet containing information relating to paralogs identified in groups of co-expressed genes. For each gene identified as having paralogs in a given k-means cluster (as indicated), the gene identifiers, aliases, and descriptions, as well as the paralogous genes are shown. [file 12864_2015_1699_MOESM7_ESM.xlsx]

## Sheet: Letstrythisagain.csv
Paralogs	Cluster	Symbol	Annotation	WithinClusterHits
AT5G46050	1	ATPTR3, PTR3	ATPTR3/PTR3 (PEPTIDE TRANSPORTER PROTEIN 3); transporter; similar to proton-dependent oligopeptide transport (POT) family protein [Arabidopsis thaliana] (TAIR:AT5G46040.1); similar to putative nitrate transporter NRT1-3 [Glycine max] (GB:BAB19758.1); similar to Os10g0470700 [Oryza sativa (japonica cultivar-group)] (GB:NP_001064823.1); similar to putative peptide transport protein [Oryza sativa] (…	AT2G40460, AT5G01180
AT5G06570	1	NA	similar to unknown protein [Arabidopsis thaliana] (TAIR:AT5G16080.1); similar to CXE carboxylesterase [Actinidia deliciosa] (GB:ABB89016.1); contains InterPro domain Esterase/lipase/thioesterase; (InterPro:IPR000379); contains InterPro domain Alpha/beta hydrolase fold-3; (InterPro:IPR013094)	AT1G68620
AT1G71960	1	ABCG25, ATABCG25	ABC transporter family protein; Identical to White-brown complex homolog protein 26 (WBC26) [Arabidopsis Thaliana] (GB:Q84TH5;GB:Q949Y4;GB:Q9C8W6); similar to ABC transporter family protein [Arabidopsis thaliana] (TAIR:AT1G31770.1); similar to ABC transporter protein, putative [Oryza sativa (japonica cultivar-group)] (GB:AAX96020.1); contains InterPro domain ABC-2 type transporter; (InterPro:IPR0…	AT3G25620
AT1G68570	1	NA	proton-dependent oligopeptide transport (POT) family protein; similar to proton-dependent oligopeptide transport (POT) family protein [Arabidopsis thaliana] (TAIR:AT3G54140.1); similar to Os06g0264500 [Oryza sativa (japonica cultivar-group)] (GB:NP_001057335.1); similar to nitrite transporter [Cucumis sativus] (GB:CAA93316.2); contains InterPro domain TGF-beta receptor, type I/II extracellular re…	AT5G01180, AT1G69870
AT1G02335	1	GL22	GL22 (GERMIN-LIKE PROTEIN SUBFAMILY 2 MEMBER 2 PRECURSOR.); manganese ion binding / metal ion binding / nutrient reservoir; Identical to Germin-like protein subfamily 2 member 2 precursor [Arabidopsis Thaliana] (GB:Q9FZ27); similar to GLP10 (GERMIN-LIKE PROTEIN 10), manganese ion binding / metal ion binding / nutrient reservoir [Arabidopsis thaliana] (TAIR:AT3G62020.1); similar to germin-like pro…	AT3G62020
AT1G20850	1	XCP2	XCP2 (XYLEM CYSTEINE PEPTIDASE 2); cysteine-type peptidase/ peptidase; Identical to Xylem cysteine proteinase 2 precursor (EC 3.4.22.-) (AtXCP2) (XCP2) [Arabidopsis Thaliana] (GB:Q9LM66;GB:Q9SYQ2); similar to XCP1 (XYLEM CYSTEINE PEPTIDASE 1), cysteine-type peptidase [Arabidopsis thaliana] (TAIR:AT4G35350.1); similar to Peptidase C1A, papain [Medicago truncatula] (GB:ABE82593.1); contains InterPr…	AT4G35350
AT4G16190	1	NA	cysteine proteinase, putative; similar to RD19 (RESPONSIVE TO DEHYDRATION 19), cysteine-type peptidase [Arabidopsis thaliana] (TAIR:AT4G39090.1); similar to papain-like cysteine proteinase isoform I [Ipomoea batatas] (GB:AAF61440.1); similar to papain-like cysteine proteinase isoform I [Ipomoea batatas] (GB:AAF40414.1); contains InterPro domain Peptidase, cysteine peptidase active site; (InterPro…	AT2G21430, AT4G35350
AT1G51440	1	NA	lipase class 3 family protein; similar to lipase class 3 family protein [Arabidopsis thaliana] (TAIR:AT2G30550.2); similar to Os01g0651800 [Oryza sativa (japonica cultivar-group)] (GB:NP_001043734.1); similar to Lipase, putative [Oryza sativa (japonica cultivar-group)] (GB:AAX96672.1); similar to Os05g0390000 [Oryza sativa (japonica cultivar-group)] (GB:NP_001055438.1); contains InterPro domain E…	AT2G30550
AT3G48310	1	CYP71A22	putative cytochrome P450	AT3G48280
AT1G58370	1	ATXYN1, RXF12	Encodes a protein with xylanase activity.	AT4G08160, AT4G08160
AT2G02990	1	ATRNS1, RNS1	member of the ribonuclease T2 family, responds to inorganic phosphate starvation, and inhibits production of anthocyanin. Also involved in wound-induced signaling independent of jasmonic acid.	AT1G26820, AT1G14210
AT1G14210	1	NA	ribonuclease T2 family protein; similar to ribonuclease T2 family protein [Arabidopsis thaliana] (TAIR:AT1G14220.1); similar to wounding-induced ribonuclease gene (GB:AAC49326.1); contains InterPro domain Ribonuclease T2; (InterPro:IPR001568)	AT2G02990, AT1G26820
AT1G70410	1	ATBCA4, BCA4, CA4	carbonic anhydrase, putative / carbonate dehydratase, putative; similar to carbonic anhydrase, putative / carbonate dehydratase, putative [Arabidopsis thaliana] (TAIR:AT1G23730.1); similar to carbonic anhydrase [Solanum lycopersicum] (GB:CAH60890.1); contains InterPro domain Carbonic anhydrase, prokaryotic and plant; (InterPro:IPR001765)	AT5G14740
AT4G33565	1	NA	zinc finger (C3HC4-type RING finger) family protein; similar to zinc finger (C3HC4-type RING finger) family protein [Arabidopsis thaliana] (TAIR:AT1G72220.1); similar to Zinc finger, RING-type; RINGv [Medicago truncatula] (GB:ABE93076.1); contains InterPro domain Zinc finger, RING-type; (InterPro:IPR001841)	AT5G10380
AT2G44300	1	NA	lipid transfer protein-related; similar to protease inhibitor/seed storage/lipid transfer protein (LTP) family protein (YLS3) [Arabidopsis thaliana] (TAIR:AT2G44290.1); similar to Protease inhibitor/seed storage/LTP family protein, expressed [Oryza sativa (japonica cultivar-group)] (GB:ABF94168.1); contains InterPro domain Plant lipid transfer protein/Par allergen; (InterPro:IPR000528); contains …	AT2G44290
AT5G01180	1	ATPTR5, PTR5	proton-dependent oligopeptide transport (POT) family protein; similar to ATPTR2-B (NITRATE TRANSPORTER 1), transporter [Arabidopsis thaliana] (TAIR:AT2G02040.1); similar to proton-dependent oligopeptide transport (POT) family protein [Arabidopsis thaliana] (TAIR:AT3G54140.1); similar to proton-dependent oligopeptide transport (POT) family protein [Arabidopsis thaliana] (TAIR:AT1G62200.1); similar…	AT2G02020, AT1G68570
AT5G46240	1	KAT1	potassium channel protein (KAT1)	AT2G25600, AT4G32500
AT2G25600	1	AKT6, SPIK	mutant has Impaired pollen-tube growth; member of Shaker K+ channel family, also Stelar K+ outward rectifying channel (SKOR) family	AT4G32500, AT5G46240
AT5G37500	1	GORK	encodes a guard cell outward potassium channel. Mutants have increased water consumption and limited stomatal closure in response to abscisic and jasmonic acids. It forms a heteromeric K(out) channels with SKOR. The gene is expressed ubiquitously in root and the vasculature and guard cells of leaves. Expression is suppressed during agrobacterium-induced tumor formation and increased in response t…	AT2G25600, AT4G32500
AT1G26820	1	RNS3	Encodes ribonuclease RNS3.	AT2G02990, AT1G14210
AT3G28007	1	AtSWEET4, SWEET4	nodulin MtN3 family protein; similar to nodulin MtN3 family protein [Arabidopsis thaliana] (TAIR:AT4G10850.1); similar to Os01g0605700 [Oryza sativa (japonica cultivar-group)] (GB:NP_001043522.1); similar to senescence-associated protein-like [Oryza sativa (japonica cultivar-group)] (GB:BAB92465.1); contains InterPro domain MtN3 and saliva related transmembrane protein; (InterPro:IPR004316)	AT4G10850
AT5G07080	1	NA	transferase family protein; similar to transferase family protein [Arabidopsis thaliana] (TAIR:AT3G47170.1); similar to Transferase [Medicago truncatula] (GB:ABE89145.1); contains InterPro domain Transferase; (InterPro:IPR003480)	AT3G62160
AT5G11190	1	SHN2	encodes a member of the ERF (ethylene response factor) subfamily B-6 of ERF/AP2 transcription factor family. The protein contains one AP2 domain. There are 12 members in this subfamily including RAP2.11.	AT5G25390
AT5G14740	1	BETA, CA18, CA2	Encodes a beta carbonic anhydrase likely to be localized in the cytoplasm. Expression of its mRNA is seen in etiolated seedlings and points to a possible nonphotosynthetic role for this isoform.	AT1G70410
AT3G46650	1	NA	UDP-glucoronosyl/UDP-glucosyl transferase family protein; similar to UDP-glucoronosyl/UDP-glucosyl transferase family protein [Arabidopsis thaliana] (TAIR:AT3G46680.1); similar to UDP-glucoronosyl/UDP-glucosyl transferase family protein [Arabidopsis thaliana] (TAIR:AT3G46690.1); similar to glucuronosyl transferase homolog, ripening-related - tomato (fragment) (GB:S39507); contains InterPro domain…	AT5G59580
AT5G17300	1	RVE1	myb family transcription factor; similar to myb family transcription factor [Arabidopsis thaliana] (TAIR:AT5G37260.1); similar to putative At5g37260 [Lycopersicon peruvianum] (GB:AAX44338.1); contains InterPro domain Homeodomain-related; (InterPro:IPR012287); contains InterPro domain Homeodomain-like; (InterPro:IPR009057); contains InterPro domain Myb-like DNA-binding region, SHAQKYF class; (Inte…	AT5G37260
AT5G18270	1	ANAC087	ANAC087; similar to ANAC046 (Arabidopsis NAC domain containing protein 46), transcription factor [Arabidopsis thaliana] (TAIR:AT3G04060.1); similar to NAC5 protein [Glycine max] (GB:AAX85982.1); contains InterPro domain No apical meristem (NAM) protein; (InterPro:IPR003441), ANAC087; transcription factor; similar to ANAC046 (Arabidopsis NAC domain containing protein 46), transcription factor [Ara…	AT5G39610
AT5G13170	1	AtSWEET15, SAG29, SWEET15	nodulin MtN3 family protein; similar to MTN3 (ARABIDOPSIS HOMOLOG OF MEDICAGO TRUNCATULA MTN3) [Arabidopsis thaliana] (TAIR:AT5G23660.1); similar to MtN3 [Medicago truncatula] (GB:CAA69976.1); contains InterPro domain MtN3 and saliva related transmembrane protein; (InterPro:IPR004316)	AT5G23660, AT3G48740
AT3G48740	1	AtSWEET11, SWEET11	nodulin MtN3 family protein; similar to MTN3 (ARABIDOPSIS HOMOLOG OF MEDICAGO TRUNCATULA MTN3) [Arabidopsis thaliana] (TAIR:AT5G23660.1); similar to MtN3 [Medicago truncatula] (GB:CAA69976.1); similar to Os12g0476200 [Oryza sativa (japonica cultivar-group)] (GB:NP_001066755.1); similar to Os11g0508600 [Oryza sativa (japonica cultivar-group)] (GB:NP_001067955.1); contains InterPro domain MtN3 and …	AT5G23660, AT5G13170
AT1G32100	1	ATPRR1, PRR1	encodes a protein whose sequence is similar to pinoresinol-lariciresinol reductase from pine.	AT1G75280, AT1G19540
AT1G19540	1	NA	isoflavone reductase, putative; similar to isoflavone reductase, putative [Arabidopsis thaliana] (TAIR:AT1G75280.1); similar to allergenic isoflavone reductase-like protein Bet v 6.0102 [Betula pendula] (GB:AAG22740.1); contains InterPro domain NmrA-like; (InterPro:IPR008030)	AT1G75280
AT5G15240	1	NA	amino acid transporter family protein; similar to amino acid transporter family protein [Arabidopsis thaliana] (TAIR:AT3G28960.1); similar to Amino acid/polyamine transporter II [Medicago truncatula] (GB:ABD32522.1); contains InterPro domain Amino acid/polyamine transporter II; (InterPro:IPR002422); contains InterPro domain Amino acid transporter, transmembrane; (InterPro:IPR013057)	AT3G28960, AT5G02180
AT3G54830	1	NA	amino acid transporter family protein; similar to amino acid transporter family protein [Arabidopsis thaliana] (TAIR:AT2G39130.1); similar to Amino acid/polyamine transporter II [Medicago truncatula] (GB:ABE87832.1); contains InterPro domain Amino acid/polyamine transporter II; (InterPro:IPR002422); contains InterPro domain Amino acid transporter, transmembrane; (InterPro:IPR013057)	AT5G02180
AT5G37260	1	CIR1, RVE2	myb family transcription factor; similar to myb family transcription factor [Arabidopsis thaliana] (TAIR:AT5G17300.1); similar to MYB transcription factor MYB173 [Glycine max] (GB:ABH02863.1); contains InterPro domain Homeodomain-related; (InterPro:IPR012287); contains InterPro domain Homeodomain-like; (InterPro:IPR009057); contains InterPro domain Myb-like DNA-binding region, SHAQKYF class; (Int…	AT5G17300
AT5G25390	1	SHN3	encodes a member of the ERF (ethylene response factor) subfamily B-6 of ERF/AP2 transcription factor family. The protein contains one AP2 domain. There are 12 members in this subfamily including RAP2.11.	AT5G11190
AT5G43180	1	NA	similar to unknown protein [Arabidopsis thaliana] (TAIR:AT4G31330.1); similar to Os09g0494600 [Oryza sativa (japonica cultivar-group)] (GB:NP_001063551.1); similar to hypothetical protein [Oryza sativa (japonica cultivar-group)] (GB:BAC55679.1); similar to Os08g0521000 [Oryza sativa (japonica cultivar-group)] (GB:NP_001062272.1); contains InterPro domain Protein of unknown function DUF599; (Inter…	AT4G31330
AT1G16390	1	ATOCT3, OCT3	organic cation transporter-related; similar to transporter-related [Arabidopsis thaliana] (TAIR:AT1G79360.1); similar to putative organic cation transporter [Oryza sativa (japonica cultivar-group)] (GB:BAC83382.1); contains InterPro domain Major facilitator superfamily; (InterPro:IPR007114); contains InterPro domain Major facilitator superfamily MFS_1; (InterPro:IPR011701)	AT1G73220
AT3G62160	1	NA	transferase family protein; similar to transferase family protein [Arabidopsis thaliana] (TAIR:AT1G28680.1); similar to Os01g0291500 [Oryza sativa (japonica cultivar-group)] (GB:NP_001042791.1); similar to Os05g0278500 [Oryza sativa (japonica cultivar-group)] (GB:NP_001055082.1); similar to acyltransferase [Iris x hollandica] (GB:BAE94328.1); contains InterPro domain Transferase; (InterPro:IPR003…	AT5G07080
AT2G23610	1	ATMES3, MES3	esterase, putative; similar to hydrolase, alpha/beta fold family protein [Arabidopsis thaliana] (TAIR:AT2G23580.1); similar to ethylene-induced esterase [Citrus sinensis] (GB:AAK58599.1); contains InterPro domain Esterase/lipase/thioesterase; (InterPro:IPR000379); contains InterPro domain Alpha/beta hydrolase fold-1; (InterPro:IPR000073)	AT2G23600
AT2G44260	1	NA	similar to unknown protein [Arabidopsis thaliana] (TAIR:AT2G44230.1); similar to unknown protein [Arabidopsis thaliana] (TAIR:AT3G01880.1); similar to unknown protein [Arabidopsis thaliana] (TAIR:AT3G01870.1); similar to Protein of unknown function DUF946, plant [Medicago truncatula] (GB:ABE82110.1); contains InterPro domain Protein of unknown function DUF946, plant; (InterPro:IPR009291)	AT2G44230
AT1G01390	1	NA	UDP-glucoronosyl/UDP-glucosyl transferase family protein; similar to UDP-glucoronosyl/UDP-glucosyl transferase family protein [Arabidopsis thaliana] (TAIR:AT1G01420.1); similar to UDP-glucoronosyl/UDP-glucosyl transferase family protein [Arabidopsis thaliana] (TAIR:AT4G01070.1); similar to Hydroquinone glucosyltransferase (Arbutin synthase) (GB:Q9AR73); contains InterPro domain UDP-glucuronosyl/U…	AT1G01420
AT5G23660	1	AtSWEET12, MTN3, SWEET12	homolog of the Medicago nodulin MTN3	AT3G48740, AT5G13170
AT1G07180	1	ATNDI1, NDA1	Internal NAD(P)H dehydrogenase in mitochondria. The predicted protein sequence has high homology with other designated NAD(P)H DHs from microorganisms; the capacity for matrix NAD(P)H oxidation via the rotenone-insensitive pathway is significantly reduced in the Atndi1 mutant plant line; the in vitro translation product of AtNDI1 is imported into isolated mitochondria and located on the inside of…	AT4G05020
AT5G49740	1	ATFRO7, FRO7	Encodes a ferric chelate reductase. Shows differential splicing and has three different mRNA products. Expressed in the shoot, flower and cotyledon.	AT5G49730, AT1G23020, AT5G23980
AT2G44290	1	NA	protease inhibitor/seed storage/lipid transfer protein (LTP) family protein (YLS3); similar to lipid transfer protein-related [Arabidopsis thaliana] (TAIR:AT2G44300.1); similar to Protease inhibitor/seed storage/LTP family protein, expressed [Oryza sativa (japonica cultivar-group)] (GB:ABF94168.1); contains InterPro domain Plant lipid transfer protein/Par allergen; (InterPro:IPR000528); contains …	AT2G44300
AT2G30550	1	NA	lipase class 3 family protein; similar to lipase class 3 family protein [Arabidopsis thaliana] (TAIR:AT1G06800.1); similar to Os01g0900400 [Oryza sativa (japonica cultivar-group)] (GB:NP_001045105.1); similar to putative DAD1 [Oryza sativa (japonica cultivar-group)] (GB:BAB89948.1); similar to Os05g0390000 [Oryza sativa (japonica cultivar-group)] (GB:NP_001055438.1); contains InterPro domain Este…	AT1G51440
AT1G75750	1	GASA1	GA-responsive GAST1 protein homolog regulated by BR and GA antagonistically. Possibly involved in cell elongation based on expression data	AT1G22690
AT4G05020	1	NDB2	NDB2 (NAD(P)H DEHYDROGENASE B2); disulfide oxidoreductase; similar to NDB1 (NAD(P)H DEHYDROGENASE B1), NADH dehydrogenase/ disulfide oxidoreductase [Arabidopsis thaliana] (TAIR:AT4G28220.1); similar to NDB4 (NAD(P)H DEHYDROGENASE B4), NADH dehydrogenase [Arabidopsis thaliana] (TAIR:AT2G20800.1); similar to pyridine nucleotide-disulphide oxidoreductase family protein [Arabidopsis thaliana] (TAIR:A…	AT1G07180
AT4G35350	1	XCP1	tracheary element vacuolar protein	AT1G20850
AT3G48350	1	CEP3	cysteine proteinase, putative; similar to cysteine proteinase, putative [Arabidopsis thaliana] (TAIR:AT5G50260.1); similar to Vignain precursor (Cysteine endopeptidase) (GB:O65039); contains InterPro domain Peptidase, cysteine peptidase active site; (InterPro:IPR000169); contains InterPro domain Peptidase C1A, papain; (InterPro:IPR013128); contains InterPro domain Proteinase inhibitor I29, cathep…	AT1G20850
AT5G23980	1	ATFRO4, FRO4	Encodes a ferric chelate reductase that is expressed at low levels in roots,shoots and cotyledons, but not flowers. Its transcription is regulated by FIT1.	AT1G23020, AT5G50160
AT1G23020	1	ATFRO3, FRO3	Encodes a ferric chelate reductase whose transcription is regulated by FIT1. Expressed in the root, shoot, flower and cotyledon.	AT5G23980, AT5G50160
AT2G38320	1	TBL34	similar to unknown protein [Arabidopsis thaliana] (TAIR:AT5G01620.2); similar to expressed protein [Oryza sativa (japonica cultivar-group)] (GB:ABF95402.1); similar to Os03g0817500 [Oryza sativa (japonica cultivar-group)] (GB:NP_001051701.1); similar to Os11g0107000 [Oryza sativa (japonica cultivar-group)] (GB:NP_001065543.1); contains InterPro domain Protein of unknown function DUF231, plant; (I…	AT2G40320
AT5G01360	1	TBL3	similar to unknown protein [Arabidopsis thaliana] (TAIR:AT3G55990.1); similar to Protein of unknown function DUF231, plant [Medicago truncatula] (GB:ABE79610.1); contains InterPro domain Protein of unknown function DUF231, plant; (InterPro:IPR004253)	AT2G40320
AT3G15510	1	ANAC056, ATNAC2, NAC2, NARS1	Note of caution: not to be confused with another protein (AtNAC6 locus AT5G39610) which on occasion has also been referred to as AtNAC2.	AT1G52880, AT1G52890
AT4G27410	1	ANAC072, RD26	Encodes a NAC transcription factor induced in response to dessication. It is localized to the nucleus and acts as a transcriptional activator in ABA-mediated dehydration response.	AT1G52890
AT2G46140	1	NA	late embryogenesis abundant protein, putative / LEA protein, putative; Identical to Desiccation-related protein At2g46140 (LEA type-2 family protein At2g46140) [Arabidopsis Thaliana] (GB:O82355;GB:Q8LC67); similar to LEA14 (LATE EMBRYOGENESIS ABUNDANT 14) [Arabidopsis thaliana] (TAIR:AT1G01470.1); similar to Chain A, Solution Structure Of A Putative Late Embryogenesis Abundant (Lea) Protein At2g4…	AT1G01470
AT4G10850	1	AtSWEET7, SWEET7	nodulin MtN3 family protein; similar to nodulin MtN3 family protein [Arabidopsis thaliana] (TAIR:AT1G66770.1); similar to seven-transmembrane-domain protein 1 [Solanum lycopersicum] (GB:CAE47557.1); similar to Os02g0301100 [Oryza sativa (japonica cultivar-group)] (GB:NP_001046621.1); contains InterPro domain MtN3 and saliva related transmembrane protein; (InterPro:IPR004316)	AT3G28007
AT5G49730	1	ATFRO6, FRO6	Encodes a putative ferric chelate reductase. Its mRNA is expressed in green aerial tissues (shoot, flower and cotyledon) in a light- and cell differentiation-specific manner. However, in vitro assays in yeast have not shown ferric chelate reductase activity for this protein. T	AT5G49740, AT5G23980, AT1G23020
AT5G50160	1	ATFRO8, FRO8	Encodes a ferric chelate reductase that is expressed in shoots and flowers.	AT1G23020, AT5G23980
AT5G49360	1	ATBXL1, BXL1	encodes a beta-xylosidase located in the extracellular matrix. Gene is expressed specifically in tissues undergoing secondary wall thickening. This is a member of glycosyl hydrolase family 3 and has six other closely related members.	AT3G19620
AT1G16490	1	ATMYB58, MYB58	Member of the R2R3 factor gene family.	AT1G79180
AT1G76410	1	ATL8	ATL8; protein binding / zinc ion binding; Identical to RING-H2 finger protein ATL1R (RING-H2 finger protein ATL8) (ATL1R) [Arabidopsis Thaliana] (GB:Q8LC69;GB:Q9S783); similar to zinc finger (C3HC4-type RING finger) family protein [Arabidopsis thaliana] (TAIR:AT1G20823.1); similar to zinc finger protein [Brassica rapa] (GB:ABK56013.1); contains InterPro domain Zinc finger, RING-type; (InterPro:IP…	AT4G35480
AT3G62020	1	GLP10	germin-like protein (GLP10)	AT1G02335
AT2G44230	1	NA	similar to unknown protein [Arabidopsis thaliana] (TAIR:AT2G44260.1); similar to Protein of unknown function DUF946, plant [Medicago truncatula] (GB:ABE82110.1); contains InterPro domain Protein of unknown function DUF946, plant; (InterPro:IPR009291)	AT2G44260
AT1G51680	1	4CL.1, 4CL1, AT4CL1	encodes an isoform of 4-coumarate:CoA ligase (4CL), which is involved in the last step of the general phenylpropanoid pathway. In addition to 4-coumarate, it also converts ferulate. The catalytic efficiency was in the following (descending) order: p-coumaric acid, ferulic acid, caffeic acid and 5-OH-ferulic acid. At4CL1 was unable to use sinapic acid as substrate.	AT3G21230
AT2G40460	1	NA	proton-dependent oligopeptide transport (POT) family protein; similar to ATPTR3/PTR3 (PEPTIDE TRANSPORTER PROTEIN 3), transporter [Arabidopsis thaliana] (TAIR:AT5G46050.1); similar to TGF-beta receptor, type I/II extracellular re (GB:ABE86036.1); similar to peptide transporter [Lotus japonicus] (GB:AAB69642.1); contains InterPro domain TGF-beta receptor, type I/II extracellular region; (InterPro:…	AT5G46050, AT5G01180
AT2G02020	1	NA	proton-dependent oligopeptide transport (POT) family protein; similar to ATPTR2-B (NITRATE TRANSPORTER 1), transporter [Arabidopsis thaliana] (TAIR:AT2G02040.1); similar to proton-dependent oligopeptide transport (POT) family protein [Arabidopsis thaliana] (TAIR:AT1G62200.1); similar to LeOPT1 [Lycopersicon esculentum] (GB:AAD01600.1); similar to peptide transporter 1 [Vicia faba] (GB:AAP44102.1)…	AT5G01180, AT5G46050
AT2G26670	1	ATHO1, GUN2, HO1, HY1, HY6, TED4	Encodes a plastid heme oxygenase necessary for phytochrome chromophore biosynthesis and for coupling the expression of some nuclear genes to the functional state of the chloroplast.	AT1G69720
AT5G61590	1	NA	encodes a member of the ERF (ethylene response factor) subfamily B-3 of ERF/AP2 transcription factor family. The protein contains one AP2 domain. There are 18 members in this subfamily including ATERF-1, ATERF-2, AND ATERF-5.	AT5G61600
AT2G24762	1	AtGDU4, GDU4	similar to GDU1 (GLUTAMINE DUMPER 1) [Arabidopsis thaliana] (TAIR:AT4G31730.1); similar to At5g57685 [Medicago truncatula] (GB:ABE81292.1)	AT4G31730, AT5G57685
AT4G31730	1	GDU1	glutamine dumper1	AT2G24762, AT5G57685
AT1G21120	1	IGMT2	O-methyltransferase, putative; similar to O-methyltransferase, putative [Arabidopsis thaliana] (TAIR:AT1G21100.1); similar to O-methyltransferase, putative [Arabidopsis thaliana] (TAIR:AT1G21110.1); similar to O-methyltransferase, putative [Arabidopsis thaliana] (TAIR:AT1G21130.1); similar to phloroglucinol O-methyltransferase [Rosa chinensis var. spontanea] (GB:BAD18975.1); contains InterPro dom…	AT1G21130
AT3G55646	1	NA	similar to unknown protein [Arabidopsis thaliana] (TAIR:AT2G39855.2); similar to Os05g0454500 [Oryza sativa (japonica cultivar-group)] (GB:NP_001055720.1)	AT2G39855, AT5G02020
AT1G79510	1	NA	similar to unknown protein [Arabidopsis thaliana] (TAIR:AT1G16320.1); similar to hypothetical protein Npun02005080 [Nostoc punctiforme PCC 73102] (GB:ZP_00108317.1); similar to Os05g0215600 [Oryza sativa (japonica cultivar-group)] (GB:NP_001054933.1); similar to Os04g0613300 [Oryza sativa (japonica cultivar-group)] (GB:NP_001053853.1); contains domain NTF2-like (SSF54427)	AT2G46220
AT1G11540	1	NA	similar to unknown protein [Arabidopsis thaliana] (TAIR:AT1G61740.1); similar to membrane protein-like [Oryza sativa (japonica cultivar-group)] (GB:BAD53257.1); similar to Os01g0786800 [Oryza sativa (japonica cultivar-group)] (GB:NP_001044474.1); contains domain Multidrug efflux transporter AcrB transmembrane domain (SSF82866); contains domain SUBFAMILY NOT NAMED (PTHR14255:SF10); contains domain…	AT1G61740
AT2G37170	1	PIP2;2, PIP2B	a member of the plasma membrane intrinsic protein subfamily PIP2. localizes to the plasma membrane and exhibits water transport activity in Xenopus oocyte. expressed specifically in the vascular bundles and protein level increases slightly during leaf dev	AT3G53420
AT2G27920	1	SCPL51	SCPL51; serine carboxypeptidase; similar to SCPL50 (serine carboxypeptidase-like 50), serine carboxypeptidase [Arabidopsis thaliana] (TAIR:AT1G15000.1); similar to Serine carboxypeptidase family protein, expressed [Oryza sativa (japonica cultivar-group)] (GB:ABF96395.1); contains InterPro domain Esterase/lipase/thioesterase; (InterPro:IPR000379); contains InterPro domain Peptidase S10, serine car…	AT1G11080
AT4G14480	1	NA	protein kinase family protein; similar to protein kinase family protein [Arabidopsis thaliana] (TAIR:AT5G14720.1); similar to Os03g0678100 [Oryza sativa (japonica cultivar-group)] (GB:NP_001050891.1); similar to putative Ste-20 related kinase, 3'-partial [Oryza sativa] (GB:AAL54869.1); similar to Os06g0486400 [Oryza sativa (japonica cultivar-group)] (GB:NP_001057665.1); contains InterPro domain S…	AT1G79640
AT4G37530	1	NA	peroxidase, putative; Identical to Peroxidase 51 precursor (EC 1.11.1.7) (Atperox P51) (ATP37) (PER51) [Arabidopsis Thaliana] (GB:Q9SZE7;GB:Q8VYK8); similar to peroxidase 50 (PER50) (P50) (PRXR2) [Arabidopsis thaliana] (TAIR:AT4G37520.1); similar to peroxidase 1 [Artemisia annua] (GB:AAO45182.1); contains InterPro domain Haem peroxidase; (InterPro:IPR010255); contains InterPro domain Haem peroxid…	AT4G37520
AT1G68740	1	PHO1;H1	EXS family protein / ERD1/XPR1/SYG1 family protein; similar to PHO1 (PHOSPHATE 1) [Arabidopsis thaliana] (TAIR:AT3G23430.1); similar to putative PHO1-like protein [Oryza sativa (japonica cultivar-group)] (GB:BAD44936.1); similar to Os06g0493600 [Oryza sativa (japonica cultivar-group)] (GB:NP_001057682.1); contains InterPro domain SPX, N-terminal; (InterPro:IPR004331); contains InterPro domain EXS…	AT3G23430
AT5G67420	1	ASL39, LBD37	LOB domain protein 37 / lateral organ boundaries domain protein 37 (LBD37); Identical to LOB domain-containing protein 37 (LBD37) [Arabidopsis Thaliana] (GB:Q9FN11); similar to LOB domain protein 38 / lateral organ boundaries domain protein 38 (LBD38) [Arabidopsis thaliana] (TAIR:AT3G49940.1); similar to lateral organ boundaries domain protein [Caragana korshinskii] (GB:ABG90382.1); contains Inte…	AT3G49940
AT1G12780	1	ATUGE1, UGE1	Encodes a UDP-glucose epimerase that catalyzes the interconversion of the sugar nucleotides UDP-glucose UDP-galactose via a UDP-4-keto-hexose intermediate. Responsive to stress.	AT5G44480
AT1G75380	1	ATBBD1, BBD1	wound-responsive protein-related; similar to wound-responsive family protein [Arabidopsis thaliana] (TAIR:AT1G19660.2); similar to wound inducive gene [Nicotiana tabacum] (GB:BAA95791.1); contains domain no description (G3D.4.10.860.10)	AT1G19660
AT3G49940	1	LBD38	LOB domain protein 38 / lateral organ boundaries domain protein 38 (LBD38); Identical to LOB domain-containing protein 38 (LBD38) [Arabidopsis Thaliana] (GB:Q9SN23;GB:Q8LDW4); similar to LOB domain protein 37 / lateral organ boundaries domain protein 37 (LBD37) [Arabidopsis thaliana] (TAIR:AT5G67420.1); similar to Protein of unknown function DUF260 [Medicago truncatula] (GB:ABE82505.1); contains …	AT5G67420
AT2G30080	1	ATZIP6, ZIP6	member of Fe(II) transporter isolog family. Gene expression is not regulated by iron, copper, or zinc deficiency or excess.	AT1G05300
AT4G01430	1	NA	nodulin MtN21 family protein; similar to nodulin MtN21 family protein [Arabidopsis thaliana] (TAIR:AT1G01070.1); similar to Os06g0107600 [Oryza sativa (japonica cultivar-group)] (GB:NP_001056569.1); similar to Os02g0103500 [Oryza sativa (japonica cultivar-group)] (GB:NP_001045604.1); similar to Protein of unknown function DUF6, transmembrane [Medicago truncatula] (GB:ABE82165.1), nodulin MtN21 fa…	AT4G01450
AT2G26600	1	NA	glycosyl hydrolase family 17 protein; similar to glycosyl hydrolase family 17 protein [Arabidopsis thaliana] (TAIR:AT3G15800.1); similar to beta-1,3-glucanase 1 [Ziziphus jujuba] (GB:AAY25165.1); contains InterPro domain Glycoside hydrolase, family 17; (InterPro:IPR000490)	AT2G27500
AT3G14850	1	TBL41	similar to unknown protein [Arabidopsis thaliana] (TAIR:AT1G29050.1); similar to Os01g0652100 [Oryza sativa (japonica cultivar-group)] (GB:NP_001043736.1); similar to Protein of unknown function DUF231, plant [Medicago truncatula] (GB:ABE82889.1); contains InterPro domain Protein of unknown function DUF231, plant; (InterPro:IPR004253)	AT1G29050
AT2G30010	1	TBL45	similar to PMR5 (POWDERY MILDEW RESISTANT 5) [Arabidopsis thaliana] (TAIR:AT5G58600.1); similar to unknown [Pisum sativum] (GB:ABA29157.1); similar to unknown [Pisum sativum] (GB:ABA29158.1); similar to Os03g0290900 [Oryza sativa (japonica cultivar-group)] (GB:NP_001049797.1); contains InterPro domain Protein of unknown function DUF231, plant; (InterPro:IPR004253)	AT1G29050
AT1G29050	1	TBL38	similar to unknown protein [Arabidopsis thaliana] (TAIR:AT2G34070.1); similar to unknown [Pisum sativum] (GB:ABA29158.1); contains InterPro domain Protein of unknown function DUF231, plant; (InterPro:IPR004253)	AT3G14850
AT1G61740	1	NA	similar to unknown protein [Arabidopsis thaliana] (TAIR:AT1G11540.1); similar to membrane protein-like [Oryza sativa (japonica cultivar-group)] (GB:BAD53257.1); similar to Os01g0786800 [Oryza sativa (japonica cultivar-group)] (GB:NP_001044474.1); contains InterPro domain Protein of unknown function DUF81; (InterPro:IPR002781)	AT1G11540
AT5G57685	1	ATGDU3, GDU3, LSB1	similar to unknown protein [Arabidopsis thaliana] (TAIR:AT4G25760.1); similar to At5g57685 [Medicago truncatula] (GB:ABE81292.1)	AT4G31730, AT2G24762
AT2G33750	1	ATPUP2, PUP2	Member of a family of proteins related to PUP1, a purine transporter. May be involved in the transport of purine and purine derivatives such as cytokinins, across the plasma membrane.	AT1G28220
AT1G73220	1	AtOCT1, OCT1	sugar transporter family protein; similar to transporter-related [Arabidopsis thaliana] (TAIR:AT1G79360.1); similar to putative organic cation transport protein [Phaseolus vulgaris] (GB:AAO83155.1); contains InterPro domain Major facilitator superfamily; (InterPro:IPR007114); contains InterPro domain Major facilitator superfamily MFS_1; (InterPro:IPR011701)	AT1G16390
AT5G61600	1	ERF104	encodes a member of the ERF (ethylene response factor) subfamily B-3 of ERF/AP2 transcription factor family. The protein contains one AP2 domain. There are 18 members in this subfamily including ATERF-1, ATERF-2, AND ATERF-5.	AT5G61590
AT1G11530	1	ATCXXS1, CXXS1	Encodes a single cysteine active site thioredoxin-related protein, similar to thioredoxin H-type from Arabidopsis thaliana SP:P29448, Nicotiana tabacum SP:Q07090; contains Pfam profile: PF00085 Thioredoxin;	AT1G45145
AT3G28960	1	NA	amino acid transporter family protein; similar to amino acid transporter family protein [Arabidopsis thaliana] (TAIR:AT5G15240.1); similar to Amino acid/polyamine transporter II [Medicago truncatula] (GB:ABD32531.1); contains InterPro domain Amino acid/polyamine transporter II; (InterPro:IPR002422); contains InterPro domain Amino acid transporter, transmembrane; (InterPro:IPR013057)	AT5G15240
AT1G19660	1	NA	wound-responsive family protein; similar to wound-responsive protein-related [Arabidopsis thaliana] (TAIR:AT1G75380.3); similar to wound inducive gene [Nicotiana tabacum] (GB:BAA95791.1); contains domain no description (G3D.4.10.860.10)	AT1G75380
AT3G53420	1	PIP2, PIP2;1, PIP2A	a member of the plasma membrane intrinsic protein subfamily PIP2. localizes to the plasma membrane and exhibits water transport activity in Xenopus oocyte. expressed specifically in the vascular bundles and protein level increases slightly during leaf dev	AT2G37170
AT3G25620	1	ABCG21	ABC transporter family protein; Identical to White-brown complex homolog protein 21 (WBC21) [Arabidopsis Thaliana] (GB:Q7XA72;GB:Q9LI82); similar to ABC transporter family protein [Arabidopsis thaliana] (TAIR:AT1G31770.1); similar to ABC transporter-like protein [Brassica rapa] (GB:ABB97034.1); contains InterPro domain AAA ATPase; (InterPro:IPR003593); contains InterPro domain ABC transporter rel…	AT1G71960
AT1G18400	1	BEE1	BEE1 (BR ENHANCED EXPRESSION 1); transcription factor; similar to BEE3 (BR ENHANCED EXPRESSION 3), DNA binding / transcription factor [Arabidopsis thaliana] (TAIR:AT1G73830.1); similar to putative bZIPtranscription factor protein [Brassica oleracea] (GB:AAW81732.1); contains InterPro domain Helix-loop-helix DNA-binding; (InterPro:IPR011598); contains InterPro domain Basic helix-loop-helix dimeris…	AT1G25330
AT1G28220	1	ATPUP3, PUP3	Member of a family of proteins related to PUP1, a purine transporter. May be involved in the transport of purine and purine derivatives such as cytokinins, across the plasma membrane.	AT2G33750
AT4G32500	1	AKT5, KT5	member of Stelar K+ outward rectifying channel (SKOR) family	AT2G25600, AT5G46240
AT1G21130	1	IGMT4	O-methyltransferase, putative; similar to O-methyltransferase, putative [Arabidopsis thaliana] (TAIR:AT1G21120.1); similar to O-methyltransferase, putative [Arabidopsis thaliana] (TAIR:AT1G21100.1); similar to O-methyltransferase, putative [Arabidopsis thaliana] (TAIR:AT1G21110.1); similar to phloroglucinol O-methyltransferase [Rosa chinensis var. spontanea] (GB:BAD18975.1); contains InterPro dom…	AT1G21120
AT2G46690	1	NA	auxin-responsive family protein; similar to auxin-responsive family protein [Arabidopsis thaliana] (TAIR:AT3G61900.1); similar to auxin-responsive family protein [Arabidopsis thaliana] (TAIR:AT4G00880.1); similar to Auxin responsive SAUR protein [Medicago truncatula] (GB:ABE93517.1); contains InterPro domain Auxin responsive SAUR protein; (InterPro:IPR003676)	AT4G00880
AT2G39855	1	NA	similar to unknown protein [Arabidopsis thaliana] (TAIR:AT3G55646.1)	AT3G55646
AT5G52570	1	B2, BCH2, BETA-OHASE, CHY2	Converts &#946;-carotene to zeaxanthin via cryptoxanthin.	AT4G25700
AT3G48510	1	NA	similar to unknown protein [Arabidopsis thaliana] (TAIR:AT5G63350.1); similar to hypothetical protein MtrDRAFT_AC135505g13v1 [Medicago truncatula] (GB:ABE82027.1)	AT5G50360
AT5G39610	1	ANAC092, ATNAC2, ATNAC6, NAC2, NAC6, ORE1	Encodes a transcription factor. This gene is upregulated in response to salt stress in wildtype as well as NTHK1 transgenic lines although in the latter case the induction was drastically reduced. It was also upregulated by ABA, ACC and NAA treatment, although in the latter two cases, the induction occurred relatively late when compared with NaCl or ABA treatments. Note: this protein (AtNAC6) on …	AT5G18270
AT4G37790	1	HAT22	Encodes homeobox protein HAT22.	AT2G22800
AT1G79430	1	APL, WDY	Encodes gene product that is required for several aspects of phloem development in the root: (1) the specific divisions organizing the phloem pole, (2) sieve element differentiation and (3) the expression of a companion-specific gene. Mutant has a defect in the organization of phloem poles in the root. apl seedlings have a short, determinate root with only occasional lateral branches.	AT5G18240
AT3G62040	1	NA	hydrolase; similar to haloacid dehalogenase-like hydrolase family protein [Arabidopsis thaliana] (TAIR:AT5G59490.1); similar to Os07g0634400 [Oryza sativa (japonica cultivar-group)] (GB:NP_001060381.1); similar to expressed protein [Oryza sativa (japonica cultivar-group)] (GB:AAR88590.1); contains InterPro domain HAD-superfamily hydrolase subfamily IA, variant 3; (InterPro:IPR006402); contains In…	AT2G32150
AT3G19620	1	NA	glycosyl hydrolase family 3 protein; similar to XYL4 (beta-xylosidase 4), hydrolase, hydrolyzing O-glycosyl compounds [Arabidopsis thaliana] (TAIR:AT5G64570.1); similar to BXL2 (BETA-XYLOSIDASE 2), hydrolase, hydrolyzing O-glycosyl compounds [Arabidopsis thaliana] (TAIR:AT1G02640.1); similar to BXL3 (BETA-XYLOSIDASE 3), hydrolase, hydrolyzing O-glycosyl compounds [Arabidopsis thaliana] (TAIR:AT5G…	AT5G49360
AT2G32880	1	NA	meprin and TRAF homology domain-containing protein / MATH domain-containing protein; similar to meprin and TRAF homology domain-containing protein / MATH domain-containing protein [Arabidopsis thaliana] (TAIR:AT2G32870.1); similar to Os12g0489100 [Oryza sativa (japonica cultivar-group)] (GB:NP_001066793.1); similar to ubiquitin-specific protease 12, putative, expressed [Oryza sativa (japonica cul…	AT4G00780
AT5G64700	1	NA	nodulin MtN21 family protein; similar to integral membrane family protein / nodulin MtN21-related [Arabidopsis thaliana] (TAIR:AT1G43650.1); similar to Protein of unknown function DUF6, transmembrane [Medicago truncatula] (GB:ABE81602.1); contains InterPro domain Protein of unknown function DUF6, transmembrane; (InterPro:IPR000620)	AT1G44800, AT2G39510
AT1G44800	1	NA	nodulin MtN21 family protein; similar to nodulin MtN21 family protein [Arabidopsis thaliana] (TAIR:AT4G08300.1); similar to Os10g0210500 [Oryza sativa (japonica cultivar-group)] (GB:NP_001064323.1); similar to unknown protein [Oryza sativa (japonica cultivar-group)] (GB:AAT58856.1); similar to Os02g0768300 [Oryza sativa (japonica cultivar-group)] (GB:NP_001048238.1); contains InterPro domain Prot…	AT2G39510
AT2G23600	1	ACL, ATME8, ATMES2, ME8, MES2	ACL (ACETONE-CYANOHYDRIN LYASE); hydrolase; similar to esterase, putative [Arabidopsis thaliana] (TAIR:AT2G23620.1); similar to ethylene-induced esterase [Citrus sinensis] (GB:AAK58599.1); contains InterPro domain Esterase/lipase/thioesterase; (InterPro:IPR000379); contains InterPro domain Alpha/beta hydrolase fold-1; (InterPro:IPR000073)	AT2G23610
AT2G28200	1	NA	nucleic acid binding / transcription factor/ zinc ion binding; similar to zinc finger (C2H2 type) family protein [Arabidopsis thaliana] (TAIR:AT5G04390.1); similar to ZPT2-11 [Petunia x hybrida] (GB:BAA21920.1); contains InterPro domain Zinc finger, C2H2-type; (InterPro:IPR007087)	AT5G03510
AT2G46220	1	NA	similar to unknown protein [Arabidopsis thaliana] (TAIR:AT1G16320.1); similar to hypothetical protein Npun02005080 [Nostoc punctiforme PCC 73102] (GB:ZP_00108317.1); similar to Os05g0215600 [Oryza sativa (japonica cultivar-group)] (GB:NP_001054933.1); similar to Os04g0613300 [Oryza sativa (japonica cultivar-group)] (GB:NP_001053853.1); contains domain NTF2-like (SSF54427)	AT1G79510
AT1G11260	1	ATSTP1, STP1	Encodes a H+/hexose cotransporter.	AT3G19930
AT1G01470	1	LEA14, LSR3	Encodes late-embryogenesis abundant protein whose mRNA levels are induced in response to wounding and light stress. Might be involved in protection against dessication.	AT2G46140
AT4G13770	1	CYP83A1, REF2	Encodes a cytochrome p450 enzyme that catalyzes the initial conversion of aldoximes to thiohydroximates in the synthesis of glucosinolates not derived from tryptophan. Also has a role in auxin homeostasis.	AT5G25120
AT5G18240	1	ATMYR1, MYR1	Encodes MYR1 (MYR1).	AT1G79430
AT3G01670	1	NA	similar to unknown protein [Arabidopsis thaliana] (TAIR:AT3G01680.1); similar to conserved hypothetical protein [Medicago truncatula] (GB:ABD32254.1)	AT3G01680
AT4G00880	1	NA	auxin-responsive family protein; similar to auxin-responsive family protein [Arabidopsis thaliana] (TAIR:AT2G46690.1); similar to Auxin responsive SAUR protein [Medicago truncatula] (GB:ABE93517.1); contains InterPro domain Auxin responsive SAUR protein; (InterPro:IPR003676)	AT2G46690
AT5G57350	1	AHA3, ATAHA3, HA3	member of Plasma membrane H+-ATPase family	AT1G80660
AT5G27350	1	SFP1	Encodes a sugar-porter family protein that is induced during leaf senescence. The increase in its gene expression during leaf senescence is paralleled by an accumulation of monosaccharides.	AT5G27360
AT4G17030	1	AT-EXPR, ATEXLB1, ATEXPR1, ATHEXP, EXLB1, EXPR	EXPANSIN-RELATED. Naming convention from the Expansin Working Group (Kende et al, 2004. Plant Mol Bio)	AT3G45970
AT4G14780	1	NA	protein kinase, putative; similar to protein kinase, putative [Arabidopsis thaliana] (TAIR:AT3G22750.1); similar to flag-tagged protein kinase domain of putative mitogen-activated protein kinase kinase kinase [synthetic construct] (GB:ABK06453.1); contains InterPro domain Protein kinase-like; (InterPro:IPR011009); contains InterPro domain Protein kinase; (InterPro:IPR000719); contains InterPro do…	AT3G22750
AT3G48100	1	ARR5, ATRR2, IBC6, RR5	Encodes a transcription repressor that mediates a negative feedback loop in cytokinin signalling. ARR5 expression is upregulated by Class I KNOX genes.	AT5G62920
AT4G08160	1	NA	Encodes a putative glycosyl hydrolase family 10 protein (xylanase).	AT1G58370, AT1G58370
AT4G31330	1	NA	similar to unknown protein [Arabidopsis thaliana] (TAIR:AT5G10580.1); similar to Os09g0494600 [Oryza sativa (japonica cultivar-group)] (GB:NP_001063551.1); similar to hypothetical protein [Oryza sativa (japonica cultivar-group)] (GB:BAC55679.1); similar to Os08g0521000 [Oryza sativa (japonica cultivar-group)] (GB:NP_001062272.1); contains InterPro domain Protein of unknown function DUF599; (Inter…	AT5G43180
AT1G23390	1	NA	kelch repeat-containing F-box family protein; similar to F-box family protein [Arabidopsis thaliana] (TAIR:AT3G24760.1); similar to Os09g0292900 [Oryza sativa (japonica cultivar-group)] (GB:NP_001062790.1); similar to kelch repeat-containing F-box-like protein [Oryza sativa (japonica cultivar-group)] (GB:BAD19847.1); contains InterPro domain Cyclin-like F-box; (InterPro:IPR001810); contains Inter…	AT3G24760
AT5G02180	1	NA	amino acid transporter family protein; similar to amino acid transporter family protein [Arabidopsis thaliana] (TAIR:AT3G09330.1); similar to amino acid transporter family protein [Arabidopsis thaliana] (TAIR:AT3G09340.1); similar to amino acid transporter family protein [Arabidopsis thaliana] (TAIR:AT5G02170.1); similar to Os12g0574000 [Oryza sativa (japonica cultivar-group)] (GB:NP_001067099.1)…	AT3G54830
AT4G25700	1	B1, BCH1, BETA-OHASE, chy1	Converts beta-carotene to zeaxanthin via cryptoxanthin.	AT5G52570
AT5G13180	1	ANAC083, NAC083, VNI2	ANAC083 (Arabidopsis NAC domain containing protein 83); transcription factor; similar to ANAC041 (Arabidopsis NAC domain containing protein 41), transcription factor [Arabidopsis thaliana] (TAIR:AT2G33480.1); similar to unknown [Solanum lycopersicum] (GB:CAA99760.1); contains InterPro domain No apical meristem (NAM) protein; (InterPro:IPR003441)	AT3G15510
AT1G52880	1	ANAC018, ATNAM, NAM, NARS2	Transcription factor with a NAC domain. Homologous to the petunia gene NAM which is required for the development of the shoot. Expressed in the embryo.	AT3G15510
AT4G24120	1	ATYSL1, YSL1	Member of a small family of oligopeptide transporters similar to the yellow stripe locus of maize (ZmYS1).	AT5G53550, AT5G24380
AT5G53550	1	ATYSL3, YSL3	YSL3 (YELLOW STRIPE LIKE 3); oligopeptide transporter; similar to YSL2 (YELLOW STRIPE LIKE 2), oligopeptide transporter [Arabidopsis thaliana] (TAIR:AT5G24380.1); similar to YSL1 (YELLOW STRIPE LIKE 1), oligopeptide transporter [Arabidopsis thaliana] (TAIR:AT4G24120.1); similar to YSL7 (YELLOW STRIPE LIKE 7), oligopeptide transporter [Arabidopsis thaliana] (TAIR:AT1G65730.1); similar to YSL trans…	AT5G24380, AT4G24120
AT3G48360	1	ATBT2, BT2	encodes a protein (BT2) that is an essential component of the TAC1-mediated telomerase activation pathway	AT5G67480, AT4G37610
AT5G67480	1	ATBT4, BT4	BT4 (BTB AND TAZ DOMAIN PROTEIN 4); protein binding; similar to BT5 (BTB and TAZ domain protein 5), protein binding / transcription regulator [Arabidopsis thaliana] (TAIR:AT4G37610.1); similar to Zinc finger, TAZ-type; BTB/POZ [Medicago truncatula] (GB:ABE77424.1); contains InterPro domain Zinc finger, TAZ-type; (InterPro:IPR000197); contains InterPro domain BTB; (InterPro:IPR000210); contains In…	AT4G37610, AT3G48360
AT5G02390	1	DAU1	similar to unknown protein [Arabidopsis thaliana] (TAIR:AT1G07620.1); similar to Os01g0149900 [Oryza sativa (japonica cultivar-group)] (GB:NP_001042029.1); similar to conserved hypothetical protein [Medicago truncatula] (GB:ABE91371.1); similar to Os12g0570500 [Oryza sativa (japonica cultivar-group)] (GB:NP_001067080.1)	AT1G07620
AT4G37610	1	BT5	BT5 (BTB and TAZ domain protein 5); protein binding / transcription regulator; similar to BT4 (BTB AND TAZ DOMAIN PROTEIN 4), protein binding [Arabidopsis thaliana] (TAIR:AT5G67480.2); similar to Zinc finger, TAZ-type; BTB/POZ [Medicago truncatula] (GB:ABE77424.1); contains InterPro domain Zinc finger, TAZ-type; (InterPro:IPR000197); contains InterPro domain BTB; (InterPro:IPR000210); contains In…	AT5G67480, AT3G48360
AT5G44690	1	NA	protein binding / zinc ion binding; similar to protein binding / zinc ion binding [Arabidopsis thaliana] (TAIR:AT1G30860.1); similar to hypothetical protein [Oryza sativa (japonica cultivar-group)] (GB:BAD31049.1); contains InterPro domain Zinc finger, RING-type; (InterPro:IPR001841)	AT1G30860
AT3G24760	1	NA	F-box family protein; similar to kelch repeat-containing F-box family protein [Arabidopsis thaliana] (TAIR:AT1G23390.1); contains InterPro domain Cyclin-like F-box; (InterPro:IPR001810); contains InterPro domain Galactose oxidase, central; (InterPro:IPR011043)	AT1G23390
AT5G25830	1	GATA12	zinc finger (GATA type) family protein; Identical to Putative GATA transcription factor 13 [Arabidopsis Thaliana] (GB:P69781); similar to zinc finger (GATA type) family protein [Arabidopsis thaliana] (TAIR:AT4G32890.1); similar to Zinc finger, GATA-type [Medicago truncatula] (GB:ABE78372.1); contains InterPro domain Zinc finger, GATA-type; (InterPro:IPR000679)	AT2G45050
AT1G25330	1	CES, HAF	basic helix-loop-helix (bHLH) family protein; similar to BEE1 (BR ENHANCED EXPRESSION 1), transcription factor [Arabidopsis thaliana] (TAIR:AT1G18400.1); similar to putative bZIPtranscription factor protein [Brassica oleracea] (GB:AAW81732.1); contains InterPro domain Helix-loop-helix DNA-binding; (InterPro:IPR011598); contains InterPro domain Basic helix-loop-helix dimerisation region bHLH; (Int…	AT1G18400
AT2G32150	1	NA	haloacid dehalogenase-like hydrolase family protein; similar to haloacid dehalogenase-like hydrolase family protein [Arabidopsis thaliana] (TAIR:AT5G02230.2); similar to putative phosphatase [Phaseolus vulgaris] (GB:CAD57681.1); similar to putative hydrolase [Glycine max] (GB:AAM94615.1); contains InterPro domain HAD-superfamily hydrolase subfamily IA, variant 3; (InterPro:IPR006402); contains In…	AT3G62040
AT5G24380	1	ATYSL2, YSL2	closest Arabidopsis homolog of Zea maize metal-phytosiderophore/metal-nicotianamine transporter ZmYS1	AT5G53550, AT4G24120
AT4G02050	1	STP7	sugar transporter, putative; Identical to Sugar transport protein 7 (Hexose transporter 7) (STP7) [Arabidopsis Thaliana] (GB:O04249;GB:O04262;GB:O81705); similar to MSS1 (SUGAR TRANSPORT PROTEIN 13), carbohydrate transporter/ hexose:hydrogen symporter/ high-affinity hydrogen:glucose transporter/ sugar porter [Arabidopsis thaliana] (TAIR:AT5G26340.1); similar to hexose transporter 7 [Vitis vinifer…	AT1G11260
AT3G19930	1	ATSTP4, STP4	Encodes a sucrose hydrogen symporter that is induced by wounding.	AT1G11260
AT1G80660	1	AHA9, HA9	AHA9 (Arabidopsis H(+)-ATPase 9); hydrogen-exporting ATPase, phosphorylative mechanism; Identical to ATPase 9, plasma membrane-type (EC 3.6.3.6) (Proton pump 9) (AHA9) [Arabidopsis Thaliana] (GB:Q42556;GB:Q9M8N3;GB:Q9SAJ1); similar to AHA6 (ARABIDOPSIS H(+)-ATPASE 6), ATPase [Arabidopsis thaliana] (TAIR:AT2G07560.1); similar to AHA8 (ARABIDOPSIS H(+)-ATPASE 8), ATPase [Arabidopsis thaliana] (TAIR…	AT5G57350
AT5G03510	1	NA	zinc finger (C2H2 type) family protein; similar to nucleic acid binding / transcription factor/ zinc ion binding [Arabidopsis thaliana] (TAIR:AT2G28200.1); similar to ZPT2-11 [Petunia x hybrida] (GB:BAA21920.1); contains InterPro domain Zinc finger, C2H2-type; (InterPro:IPR007087)	AT2G28200
AT2G32860	1	BGLU33	glycosyl hydrolase family 1 protein; similar to DIN2 (DARK INDUCIBLE 2), hydrolase, hydrolyzing O-glycosyl compounds [Arabidopsis thaliana] (TAIR:AT3G60140.1); similar to Glycoside hydrolase, family 1 [Medicago truncatula] (GB:ABE85996.1); contains InterPro domain Glycoside hydrolase, family 1; (InterPro:IPR001360), glycosyl hydrolase family 1 protein; similar to DIN2 (DARK INDUCIBLE 2), hydrolas…	AT2G44490
AT5G45340	1	CYP707A3	Encodes a protein with ABA 8'-hydroxylase activity; involved in ABA catabolism. Mutant analyses show that disruption in the gene results in more drought tolerance whereas overexpression results in increased transpiration rate and reduced drought tolerance. Gene involved in postgermination growth.	AT2G29090
AT4G37520	1	NA	peroxidase 50 (PER50) (P50) (PRXR2); Identical to Peroxidase 50 precursor (EC 1.11.1.7) (Atperox P50) (PRXR2) (ATP9a) (PER50) [Arabidopsis Thaliana] (GB:Q43731;GB:Q96523;GB:Q9SBA1); similar to peroxidase, putative [Arabidopsis thaliana] (TAIR:AT4G37530.1); similar to peroxidase 1 [Artemisia annua] (GB:AAO45182.1); contains InterPro domain Haem peroxidase; (InterPro:IPR010255); contains InterPro d…	AT4G37530
AT1G75280	1	NA	isoflavone reductase, putative, identical to SP:P52577 Isoflavone reductase homolog P3 (EC 1.3.1.-) {Arabidopsis thaliana}; contains Pfam profile PF02716: isoflavone reductase. Involved in response to oxidative stress.	AT1G19540
AT3G21670	1	NA	nitrate transporter (NTP3); similar to nitrate transporter (NTP2) [Arabidopsis thaliana] (TAIR:AT2G26690.1); similar to Os02g0580900 [Oryza sativa (japonica cultivar-group)] (GB:NP_001047240.1); similar to nitrate transporter [Prunus persica] (GB:BAC81420.1); similar to nitrate transporter [Prunus persica] (GB:BAD22820.1); contains InterPro domain TGF-beta receptor, type I/II extracellular region…	AT5G01180
AT3G53960	1	NA	proton-dependent oligopeptide transport (POT) family protein; similar to proton-dependent oligopeptide transport (POT) family protein [Arabidopsis thaliana] (TAIR:AT2G37900.1); similar to TGF-beta receptor, type I/II extracellular re (GB:ABE84933.1); similar to Os03g0823500 [Oryza sativa (japonica cultivar-group)] (GB:NP_001051743.1); contains InterPro domain TGF-beta receptor, type I/II extracel…	AT5G01180
AT3G23920	1	BAM1, BMY7, TR-BAMY	BMY7/TR-BAMY (beta-amylase 7); beta-amylase; similar to CT-BMY (BETA-AMYLASE 8), beta-amylase [Arabidopsis thaliana] (TAIR:AT4G17090.1); similar to beta-amylase 1 [Nicotiana langsdorffii x Nicotiana sanderae] (GB:AAY89374.1); similar to putative chloroplast-targeted beta-amylase [Brassica napus] (GB:AAL37169.1); similar to Os03g0141200 [Oryza sativa (japonica cultivar-group)] (GB:NP_001048926.1);…	AT2G32290
AT5G23730	1	EFO2, RUP2	nucleotide binding; similar to transducin family protein / WD-40 repeat family protein [Arabidopsis thaliana] (TAIR:AT5G52250.1); similar to putative COP1 [Oryza sativa (japonica cultivar-group)] (GB:BAD07933.1); contains InterPro domain WD-40 repeat; (InterPro:IPR001680); contains InterPro domain WD40-like; (InterPro:IPR011046)	AT5G52250
AT3G22750	1	NA	protein kinase, putative; similar to protein kinase, putative [Arabidopsis thaliana] (TAIR:AT4G14780.1); similar to flag-tagged protein kinase domain of putative mitogen-activated protein kinase kinase kinase [synthetic construct] (GB:ABK06452.1); contains InterPro domain Protein kinase-like; (InterPro:IPR011009); contains InterPro domain Protein kinase; (InterPro:IPR000719); contains InterPro do…	AT4G14780
AT1G01420	1	UGT72B3	UDP-glucoronosyl/UDP-glucosyl transferase family protein; similar to UDP-glucoronosyl/UDP-glucosyl transferase family protein [Arabidopsis thaliana] (TAIR:AT1G01390.1); similar to UDP-glucoronosyl/UDP-glucosyl transferase family protein [Arabidopsis thaliana] (TAIR:AT4G01070.1); similar to Hydroquinone glucosyltransferase (Arbutin synthase) (GB:Q9AR73); contains InterPro domain UDP-glucuronosyl/U…	AT1G01390
AT3G01680	1	NA	similar to unknown protein [Arabidopsis thaliana] (TAIR:AT3G01670.1); similar to conserved hypothetical protein [Medicago truncatula] (GB:ABD32254.1); contains domain NUCLEOREDOXIN (PTHR13871:SF2); contains domain THIOREDOXIN (PTHR13871)	AT3G01670
AT4G01450	1	NA	nodulin MtN21 family protein; similar to nodulin MtN21 family protein [Arabidopsis thaliana] (TAIR:AT4G01440.1); similar to Os06g0109300 [Oryza sativa (japonica cultivar-group)] (GB:NP_001056575.1); similar to Os06g0109200 [Oryza sativa (japonica cultivar-group)] (GB:NP_001056574.1); similar to Protein of unknown function DUF6, transmembrane [Medicago truncatula] (GB:ABE82165.1); contains InterPr…	AT4G01430
AT2G21650	1	ATRL2, MEE3, RSM1	MEE3 (maternal effect embryo arrest 3); DNA binding / transcription factor; similar to DNA binding / transcription factor [Arabidopsis thaliana] (TAIR:AT4G39250.1); similar to MYB transcription factor MYB142 [Glycine max] (GB:ABH02867.1); contains InterPro domain Homeodomain-related; (InterPro:IPR012287); contains InterPro domain Homeodomain-like; (InterPro:IPR009057); contains InterPro domain My…	AT2G18328
AT2G22800	1	HAT9	Encodes homeobox protein HAT9.	AT4G37790
AT3G08690	1	ATUBC11, UBC11	UBC11 (ubiquitin-conjugating enzyme 11); ubiquitin-protein ligase; Identical to Ubiquitin-conjugating enzyme E2-17 kDa 11 (EC 6.3.2.19) (Ubiquitin- protein ligase 11) (Ubiquitin carrier protein 11) (UBC11) [Arabidopsis Thaliana] (GB:P35134;GB:Q9M9J1); similar to UBC10 (ubiquitin-conjugating enzyme 10), ubiquitin-protein ligase [Arabidopsis thaliana] (TAIR:AT5G53300.2); similar to ubiquitin conjug…	AT5G56150
AT4G35480	1	RHA3B	Encodes a putative RING-H2 finger protein RHA3b.	AT1G76410
AT3G57040	1	ARR9, ATRR4	response regulator ARR9, A two-component response regulator-like protein with a receiver domain with a conserved aspartate residue and a possible phosphorylation site and at the N-terminal half. Appears to interact with histidine kinase like genes ATHP3 and ATHP2	AT3G48100
AT5G62920	1	ARR6	Encodes a Type-A response regulator that is responsive to cytokinin treatment. Its C-ter domain is very short in comparison to other Arabidopsis ARRs (17 total).	AT3G48100
AT3G23430	1	ATPHO1, PHO1	mutant is deficient in the transfer of phosphate from root epidermal and cortical cells to the xylem. encodes protein with the mainly hydrophilic N-terminal and the C-terminal containing 6 potential membrane-spanning domains.	AT1G68740
AT2G40900	1	NA	nodulin MtN21 family protein; similar to integral membrane family protein / nodulin MtN21-related [Arabidopsis thaliana] (TAIR:AT3G56620.1); similar to nodulin-like protein [Plantago major] (GB:CAH58631.1); contains InterPro domain Protein of unknown function DUF6, transmembrane; (InterPro:IPR000620)	AT1G44800
AT2G39510	1	NA	nodulin MtN21 family protein; similar to nodulin MtN21 family protein [Arabidopsis thaliana] (TAIR:AT2G37460.1); similar to Peptidase M14, carboxypeptidase A [Medicago truncatula] (GB:ABE82104.1); contains InterPro domain Protein of unknown function DUF6, transmembrane; (InterPro:IPR000620)	AT1G44800
AT5G56150	1	UBC30	UBC30; ubiquitin-protein ligase; similar to UBC28, ubiquitin-protein ligase [Arabidopsis thaliana] (TAIR:AT1G64230.2); similar to ubiquitin-conjugating enzyme UBC2 [Mesembryanthemum crystallinum] (GB:AAD51109.1); similar to Os04g0667800 [Oryza sativa (japonica cultivar-group)] (GB:NP_001054191.1); contains InterPro domain Ubiquitin-conjugating enzyme, E2; (InterPro:IPR000608)	AT3G08690
AT3G48280	1	CYP71A25	putative cytochrome P450	AT3G48310
AT4G00780	1	NA	meprin and TRAF homology domain-containing protein / MATH domain-containing protein; similar to meprin and TRAF homology domain-containing protein / MATH domain-containing protein [Arabidopsis thaliana] (TAIR:AT4G01390.1); similar to Os12g0489100 [Oryza sativa (japonica cultivar-group)] (GB:NP_001066793.1); similar to ubiquitin-specific protease 12, putative, expressed [Oryza sativa (japonica cul…	AT2G32880
AT2G21430	1	NA	cysteine proteinase A494, putative / thiol protease, putative; Identical to Probable cysteine proteinase A494 precursor (EC 3.4.22.-) [Arabidopsis Thaliana] (GB:P43295;GB:Q9SJT5); similar to RD19 (RESPONSIVE TO DEHYDRATION 19), cysteine-type peptidase [Arabidopsis thaliana] (TAIR:AT4G39090.1); similar to senescence-associated cysteine protease [Brassica oleracea] (GB:AAL60581.1); contains InterPr…	AT4G16190
AT5G18130	1	NA	similar to unknown protein [Arabidopsis thaliana] (TAIR:AT3G03870.2); similar to hypothetical protein MtrDRAFT_AC156827g15v1 [Medicago truncatula] (GB:ABE86405.1), similar to unknown protein [Arabidopsis thaliana] (TAIR:AT3G03870.1); similar to hypothetical protein MtrDRAFT_AC156827g15v1 [Medicago truncatula] (GB:ABE86405.1)	AT3G03870
AT3G21230	1	4CL5	The gene encodes a 4-coumarate coenzyme A ligase being able to use sinapate as substrate. The catalytic efficiency was in the following (descending) order: p-coumaric acid, caffeic acid, 5-OH-ferulic acid, ferulic acid and sinapic acid. At4CL5 was unable to use cinnamic acid as substrate. Knockout of At4CL5 (4cl5) revealed no effect on syringyl lignin content indicating that the activity observed…	AT1G51680
AT3G03870	1	NA	similar to unknown protein [Arabidopsis thaliana] (TAIR:AT5G18130.2); similar to hypothetical protein MtrDRAFT_AC156827g15v1 [Medicago truncatula] (GB:ABE86405.1), similar to unknown protein [Arabidopsis thaliana] (TAIR:AT5G18130.1); similar to hypothetical protein MtrDRAFT_AC156827g15v1 [Medicago truncatula] (GB:ABE86405.1)	AT5G18130
AT3G45970	1	ATEXLA1, ATEXPL1, ATHEXP, EXLA1, EXPL1	member of EXPANSIN-LIKE. Naming convention from the Expansin Working Group (Kende et al, 2004. Plant Mol Bio)	AT4G17030
AT2G29090	1	CYP707A2	Encodes a protein with ABA 8'-hydroxylase activity, involved in ABA catabolism. Member of the CYP707A gene family. This gene predominantly accumulates in dry seeds and is up-regulated immediately following imbibition. CYP707A2 appears to play a major role in the rapid decrease in ABA levels during early seed imbibition.	AT5G45340
AT1G79180	1	ATMYB63, MYB63	Member of the R2R3 factor gene family.	AT1G16490
AT5G52250	1	EFO1, RUP1	Encodes a transducin protein whose gene expression is induced by UV-B. This induction is reduced in hy5 mutant and may be a target of HY5 during UV-B response.	AT5G23730
AT2G45050	1	GATA2	zinc finger (GATA type) family protein; Identical to GATA transcription factor 2 (AtGATA-2) (GATA2) [Arabidopsis Thaliana] (GB:O49741); similar to zinc finger (GATA type) family protein [Arabidopsis thaliana] (TAIR:AT3G60530.1); similar to AG-motif binding protein-3 [Nicotiana tabacum] (GB:BAC98493.1); contains InterPro domain Zinc finger, GATA-type; (InterPro:IPR000679)	AT5G25830
AT1G69720	1	HO3	Encodes a member (HO3) of the heme oxygenase family.	AT2G26670
AT2G40320	1	TBL33	similar to steroid hormone receptor/ transcription factor [Arabidopsis thaliana] (TAIR:AT3G11030.1); similar to unknown protein [Oryza sativa (japonica cultivar-group)] (GB:AAO60033.1); similar to Os05g0356700 [Oryza sativa (japonica cultivar-group)] (GB:NP_001055293.1); similar to Os03g0817900 [Oryza sativa (japonica cultivar-group)] (GB:NP_001051703.1); contains InterPro domain Protein of unkno…	AT5G01360
AT1G09440	1	NA	protein kinase family protein; similar to protein kinase family protein [Arabidopsis thaliana] (TAIR:AT1G56720.3); similar to putative receptor-like protein kinase 3 [Glycine max] (GB:AAU10525.1); contains InterPro domain Serine/threonine protein kinase; (InterPro:IPR002290); contains InterPro domain Protein kinase-like; (InterPro:IPR011009); contains InterPro domain Protein kinase; (InterPro:IPR…	AT3G17420
AT2G25090	1	CIPK16, SnRK3.18	Encodes a member of the SNF1-related kinase (SnRK) gene family (SnRK3.18), which has also been reported as a member of the CBL-interacting protein kinases (CIPK16).	AT5G10930
AT5G59030	1	COPT1	encodes a putative copper transport protein that contains copper-binding motif and functionally complements in copper-transport defective yeast strains	AT3G46900
AT3G46900	1	COPT2	encodes a member of copper transporter family and functionally complements a high affinity copper transporter mutant in yeast	AT5G59030
AT5G18670	1	BAM9, BMY3	putative beta-amylase BMY3 (BMY3)	AT3G23920
AT2G32290	1	BAM6, BMY5	BMY5 (beta-amylase 5); beta-amylase; similar to ATBETA-AMY (BETA-AMYLASE), beta-amylase [Arabidopsis thaliana] (TAIR:AT4G15210.1); similar to beta-amylase [Glycine max] (GB:AAY40266.1); similar to Chain A, Crystal Structure Of Soybean Beta-Amylase Mutant Substituted At Surface Re (GB:1UKO); similar to beta-amylase [Castanea crenata] (GB:AAK30294.1); contains InterPro domain Glycoside hydrolase, f…	AT3G23920
AT5G25310	1	NA	exostosin family protein; similar to unknown protein [Arabidopsis thaliana] (TAIR:AT5G03795.1); similar to Exostosin-like [Medicago truncatula] (GB:ABE81786.1); contains InterPro domain Exostosin-like; (InterPro:IPR004263)	AT5G33290
AT5G58900	1	NA	myb family transcription factor; similar to myb family transcription factor [Arabidopsis thaliana] (TAIR:AT2G38090.1); similar to MYB-like transcription factor DIVARICATA [Antirrhinum majus] (GB:AAL78741.1); contains InterPro domain Homeodomain-related; (InterPro:IPR012287); contains InterPro domain Homeodomain-like; (InterPro:IPR009057); contains InterPro domain Myb-like DNA-binding region, SHAQ…	AT5G05790
AT5G10380	1	ATRING1, RING1	zinc finger (C3HC4-type RING finger) family protein; Identical to RING-H2 finger protein ATL5F (ATL5F) [Arabidopsis Thaliana] (GB:Q9LX93); similar to zinc finger (C3HC4-type RING finger) family protein [Arabidopsis thaliana] (TAIR:AT1G72220.1); similar to Zinc finger, RING-type; RINGv [Medicago truncatula] (GB:ABE93076.1); contains InterPro domain Zinc finger, RING-type; (InterPro:IPR001841)	AT4G33565
AT3G17420	1	GPK1	serine/threonine protein kinase-like protein	AT1G09440
AT1G52890	1	ANAC019, NAC019	encodes a NAC transcription factor whose expression is induced by drought, high salt, and abscisic acid. This gene binds to ERD1 promoter in vitro.	AT4G27410
AT2G18328	1	ATRL4, RL4	DNA binding; similar to DNA binding / transcription factor [Arabidopsis thaliana] (TAIR:AT4G39250.1); similar to MYB transcription factor MYB142 [Glycine max] (GB:ABH02867.1); contains InterPro domain Homeodomain-related; (InterPro:IPR012287); contains InterPro domain Homeodomain-like; (InterPro:IPR009057); contains InterPro domain Myb, DNA-binding; (InterPro:IPR001005)	AT2G21650
AT5G27360	1	SFP2	Encodes a sugar-porter family protein that unlike the closely related gene, SFP1, is not induced during leaf senescence.	AT5G27350
AT5G50360	1	NA	similar to unknown protein [Arabidopsis thaliana] (TAIR:AT5G63350.1); similar to hypothetical protein MtrDRAFT_AC135505g13v1 [Medicago truncatula] (GB:ABE82027.1)	AT3G48510
AT5G10930	1	CIPK5, SnRK3.24	Encodes CBL-interacting protein kinase 5 (CIPK5).	AT2G25090
AT1G12630	1	NA	encodes a member of the DREB subfamily A-4 of ERF/AP2 transcription factor family. The protein contains one AP2 domain. There are 17 members in this subfamily including TINY.	AT4G25490
AT5G05790	1	NA	myb family transcription factor; similar to myb family transcription factor [Arabidopsis thaliana] (TAIR:AT3G11280.2); similar to putative MYB transcription factor [Cucumis sativus] (GB:CAI30890.1); contains InterPro domain Homeodomain-related; (InterPro:IPR012287); contains InterPro domain Homeodomain-like; (InterPro:IPR009057); contains InterPro domain Myb-like DNA-binding region, SHAQKYF class…	AT5G58900
AT5G37420	2	NA	transcription factor; similar to binding [Arabidopsis thaliana] (TAIR:AT5G37410.1); similar to Kelch repeat-containing proteins (ISS) [Ostreococcus tauri] (GB:CAL53955.1); contains InterPro domain Protein of unknown function DUF577; (InterPro:IPR007598)	AT5G37470, AT5G37410
AT5G37460	2	NA	binding; similar to binding [Arabidopsis thaliana] (TAIR:AT5G37920.1); similar to binding [Arabidopsis thaliana] (TAIR:AT5G37410.1); similar to unknown protein [Arabidopsis thaliana] (TAIR:AT5G37470.1); contains InterPro domain Armadillo-like helical; (InterPro:IPR011989); contains InterPro domain Protein of unknown function DUF577; (InterPro:IPR007598)	AT5G37470, AT5G37410
AT5G37410	2	NA	binding; similar to binding [Arabidopsis thaliana] (TAIR:AT5G37920.1); similar to binding [Arabidopsis thaliana] (TAIR:AT4G16530.1); similar to unknown protein [Arabidopsis thaliana] (TAIR:AT5G37430.1); contains InterPro domain Armadillo-like helical; (InterPro:IPR011989); contains InterPro domain Protein of unknown function DUF577; (InterPro:IPR007598)	AT5G37460, AT5G37470
AT1G66060	2	NA	binding; similar to unknown protein [Arabidopsis thaliana] (TAIR:AT1G66000.1); contains InterPro domain Armadillo-like helical; (InterPro:IPR011989); contains InterPro domain Protein of unknown function DUF577; (InterPro:IPR007598)	AT1G66000, AT5G37410, AT5G37460, AT5G37470
AT1G66000	2	NA	similar to binding [Arabidopsis thaliana] (TAIR:AT1G66060.1); contains InterPro domain Protein of unknown function DUF577; (InterPro:IPR007598)	AT1G66060, AT5G37460, AT5G37410, AT5G37470
AT5G60080	2	NA	protein kinase family protein; similar to protein kinase family protein [Arabidopsis thaliana] (TAIR:AT5G60090.1); similar to Os05g0207700 [Oryza sativa (japonica cultivar-group)] (GB:NP_001054902.1); similar to Protein kinase [Medicago truncatula] (GB:ABE81726.1); contains InterPro domain Protein kinase-like; (InterPro:IPR011009); contains InterPro domain Protein kinase; (InterPro:IPR000719)	AT5G60090
AT1G02050	2	LAP6	chalcone and stilbene synthase family protein; similar to chalcone and stilbene synthase family protein [Arabidopsis thaliana] (TAIR:AT4G00040.1); similar to Type III polyketide synthase [Medicago truncatula] (GB:ABE89004.1); contains InterPro domain Chalcone and stilbene synthases, N-terminal; (InterPro:IPR001099); contains InterPro domain Type III polyketide synthase; (InterPro:IPR011141); cont…	AT4G34850
AT4G35420	2	DRL1, TKPR1	dihydroflavonol 4-reductase family / dihydrokaempferol 4-reductase family; similar to cinnamyl-alcohol dehydrogenase, putative (CAD) [Arabidopsis thaliana] (TAIR:AT5G19440.1); similar to oxidoreductase family protein [Arabidopsis thaliana] (TAIR:AT1G68540.1); similar to dihydro-flavanoid reductase-like protein [Medicago truncatula] (GB:ABE80930.1); contains InterPro domain NAD-dependent epimerase…	AT1G68540
AT3G23770	2	NA	glycosyl hydrolase family 17 protein; similar to MEE48 (maternal effect embryo arrest 48), hydrolase, hydrolyzing O-glycosyl compounds [Arabidopsis thaliana] (TAIR:AT4G14080.1); similar to beta-1,3-glucanase homologue [Brassica napus] (GB:CAA49513.1); contains InterPro domain X8; (InterPro:IPR012946); contains InterPro domain Glycoside hydrolase, family 17; (InterPro:IPR000490)	AT4G14080
AT4G20990	2	ACA4, ATACA4	carbonic anhydrase family protein; similar to carbonic anhydrase family protein [Arabidopsis thaliana] (TAIR:AT4G21000.1); similar to putative dioscorin class A precursor [Oryza sativa (japonica cultivar-group)] (GB:BAD09854.1); contains InterPro domain Carbonic anhydrase, eukaryotic; (InterPro:IPR001148)	AT1G08065
AT1G68540	2	CCRL6, TKPR2	oxidoreductase family protein; similar to oxidoreductase family protein [Arabidopsis thaliana] (TAIR:AT1G25460.1); similar to dihydro-flavanoid reductase-like protein [Zea mays] (GB:AAK52955.1); similar to Os01g0127500 [Oryza sativa (japonica cultivar-group)] (GB:NP_001041904.1); contains InterPro domain NAD-dependent epimerase/dehydratase; (InterPro:IPR001509)	AT4G35420
AT2G45400	2	BEN1	involved in the regulation of brassinosteroid metabolic pathway	AT4G35420
AT3G46080	2	NA	zinc finger (C2H2 type) family protein; similar to ZAT7, nucleic acid binding / transcription factor/ zinc ion binding [Arabidopsis thaliana] (TAIR:AT3G46090.1); similar to C2H2-type zinc finger protein [Brassica napus] (GB:ABB52061.1); contains InterPro domain Zinc finger, C2H2-type; (InterPro:IPR007087)	AT3G46070
AT5G41120	2	NA	esterase/lipase/thioesterase family protein; similar to catalytic [Arabidopsis thaliana] (TAIR:AT5G41130.1); similar to esterase/lipase/thioesterase family protein [Arabidopsis thaliana] (TAIR:AT3G26840.1); similar to esterase/lipase/thioesterase family protein [Arabidopsis thaliana] (TAIR:AT3G26820.1); similar to Os09g0509500 [Oryza sativa (japonica cultivar-group)] (GB:NP_001063630.1); similar …	AT5G41130, AT3G02030
AT5G41130	2	NA	catalytic; similar to esterase/lipase/thioesterase family protein [Arabidopsis thaliana] (TAIR:AT5G41120.1); similar to esterase/lipase/thioesterase family protein [Arabidopsis thaliana] (TAIR:AT3G26840.1); similar to esterase/lipase/thioesterase family protein [Arabidopsis thaliana] (TAIR:AT3G26820.1); similar to Os09g0509500 [Oryza sativa (japonica cultivar-group)] (GB:NP_001063630.1); similar …	AT5G41120, AT3G02030
AT2G29600	2	NA	kelch repeat-containing F-box family protein; similar to kelch repeat-containing F-box family protein [Arabidopsis thaliana] (TAIR:AT2G29800.1); similar to Cyclin-like F-box; Serine/threonine protein phosphatase, BSU1 [Medicago truncatula] (GB:ABE89413.1); contains InterPro domain Cyclin-like F-box; (InterPro:IPR001810); contains InterPro domain Galactose oxidase, central; (InterPro:IPR011043); c…	AT2G29800, AT2G29810, AT2G29780
AT2G29780	2	NA	kelch repeat-containing F-box family protein; similar to kelch repeat-containing F-box family protein [Arabidopsis thaliana] (TAIR:AT2G29770.1); similar to Cyclin-like F-box; Serine/threonine protein phosphatase, BSU1 [Medicago truncatula] (GB:ABE89413.1); contains InterPro domain Cyclin-like F-box; (InterPro:IPR001810); contains InterPro domain Galactose oxidase, central; (InterPro:IPR011043); c…	AT2G29810, AT2G29800, AT2G29600
AT1G19470	2	NA	kelch repeat-containing F-box family protein; similar to kelch repeat-containing F-box family protein [Arabidopsis thaliana] (TAIR:AT1G19460.1); similar to Cyclin-like F-box; Serine/threonine protein phosphatase, BSU1 [Medicago truncatula] (GB:ABE89413.1); contains InterPro domain Galactose oxidase, central; (InterPro:IPR011043); contains InterPro domain Kelch repeat; (InterPro:IPR006652)	AT1G19460, AT2G29810, AT2G29600, AT2G29800
AT2G29820	2	NA	kelch repeat-containing F-box family protein; similar to kelch repeat-containing F-box family protein [Arabidopsis thaliana] (TAIR:AT2G29830.1); similar to Cyclin-like F-box; Serine/threonine protein phosphatase, BSU1 [Medicago truncatula] (GB:ABE89413.1); contains InterPro domain Cyclin-like F-box; (InterPro:IPR001810); contains InterPro domain Galactose oxidase, central; (InterPro:IPR011043); c…	AT2G29810, AT2G29780, AT2G29800
AT2G29810	2	NA	kelch repeat-containing F-box family protein; similar to kelch repeat-containing F-box family protein [Arabidopsis thaliana] (TAIR:AT2G29800.1); similar to Cyclin-like F-box; Serine/threonine protein phosphatase, BSU1 [Medicago truncatula] (GB:ABE89413.1); contains InterPro domain Cyclin-like F-box; (InterPro:IPR001810); contains InterPro domain Galactose oxidase, central; (InterPro:IPR011043); c…	AT2G29800, AT2G29600, AT2G29780
AT1G62270	2	NA	F-box family protein; similar to F-box family protein [Arabidopsis thaliana] (TAIR:AT3G17480.1); similar to F-box protein interaction domain [Medicago truncatula] (GB:ABE93710.1); contains InterPro domain Cyclin-like F-box; (InterPro:IPR001810); contains InterPro domain Galactose oxidase, central; (InterPro:IPR011043); contains InterPro domain F-box associated type 1; (InterPro:IPR006527)	AT3G17500
AT3G22730	2	NA	F-box family protein; similar to F-box family protein [Arabidopsis thaliana] (TAIR:AT3G22350.1); similar to Cyclin-like F-box; F-box protein interaction domain; Galactose oxidase, central [Medicago truncatula] (GB:ABE82845.1); contains InterPro domain Cyclin-like F-box; (InterPro:IPR001810); contains InterPro domain Galactose oxidase, central; (InterPro:IPR011043); contains InterPro domain F-box …	AT3G22350, AT3G22720, AT3G17500
AT3G22350	2	NA	F-box family protein; similar to F-box family protein [Arabidopsis thaliana] (TAIR:AT3G22730.1); similar to F-box protein interaction domain [Medicago truncatula] (GB:ABE93710.1); contains InterPro domain Cyclin-like F-box; (InterPro:IPR001810); contains InterPro domain Galactose oxidase, central; (InterPro:IPR011043); contains InterPro domain F-box associated type 1; (InterPro:IPR006527)	AT3G22730, AT3G22720, AT3G17500
AT5G62510	2	NA	F-box family protein; similar to F-box family protein [Arabidopsis thaliana] (TAIR:AT5G62660.1); similar to Cyclin-like F-box; F-box protein interaction domain; Galactose oxidase, central [Medicago truncatula] (GB:ABE83873.1); contains InterPro domain Cyclin-like F-box; (InterPro:IPR001810); contains InterPro domain F-box associated type 3; (InterPro:IPR013187); contains InterPro domain Galactose…	AT2G40910, AT4G19940
AT2G40910	2	NA	F-box protein-related; similar to F-box family protein [Arabidopsis thaliana] (TAIR:AT2G40920.1); similar to Cyclin-like F-box; F-box protein interaction domain [Medicago truncatula] (GB:ABE83875.1); contains InterPro domain Cyclin-like F-box; (InterPro:IPR001810); contains InterPro domain F-box associated type 3; (InterPro:IPR013187); contains InterPro domain Galactose oxidase, central; (InterPr…	AT5G62510, AT4G19940
AT3G52320	2	NA	F-box family protein; similar to F-box family protein-related [Arabidopsis thaliana] (TAIR:AT3G52330.1); similar to Probable disease resistance RPP8-like protein 2 (GB:Q9MAG6); contains InterPro domain Cyclin-like F-box; (InterPro:IPR001810); contains InterPro domain F-box associated type 3; (InterPro:IPR013187); contains InterPro domain Galactose oxidase, central; (InterPro:IPR011043); contains …	AT3G52330, AT2G40910, AT4G19940
AT1G18960	2	NA	myb family transcription factor; similar to AtMYB35 (myb domain protein 35), DNA binding / transcription factor [Arabidopsis thaliana] (TAIR:AT3G28470.1); similar to Homeodomain-related [Medicago truncatula] (GB:ABE78637.1); contains InterPro domain Homeodomain-related; (InterPro:IPR012287); contains InterPro domain Homeodomain-like; (InterPro:IPR009057); contains InterPro domain Myb, DNA-binding…	AT5G56110
AT2G33010	2	NA	ubiquitin-associated (UBA)/TS-N domain-containing protein; similar to ubiquitin-associated (UBA)/TS-N domain-containing protein-related [Arabidopsis thaliana] (TAIR:AT2G33000.1); contains InterPro domain UBA-like; (InterPro:IPR009060)	AT2G33000
AT5G37470	2	NA	similar to binding [Arabidopsis thaliana] (TAIR:AT5G37460.1); similar to binding [Arabidopsis thaliana] (TAIR:AT5G37920.1); similar to binding [Arabidopsis thaliana] (TAIR:AT5G37410.1); contains InterPro domain Protein of unknown function DUF577; (InterPro:IPR007598)	AT5G37460, AT5G37410
AT3G60020	2	ASK5, SK5	ASK5 (ARABIDOPSIS SKP1-LIKE 5); ubiquitin-protein ligase; similar to SKP1 (ARABIDOPSIS SKP1 HOMOLOGUE), ubiquitin-protein ligase [Arabidopsis thaliana] (TAIR:AT1G75950.1); similar to kinetochore protein [Brassica juncea] (GB:BAB85607.1); contains InterPro domain SKP1 component; (InterPro:IPR001232)	AT2G03170, AT3G60010
AT4G14080	2	MEE48	MEE48 (maternal effect embryo arrest 48); hydrolase, hydrolyzing O-glycosyl compounds; Identical to Probable glucan endo-1,3-beta-glucosidase A6 precursor (EC 3.2.1.39) ((1->3)-beta-glucan endohydrolase) ((1->3)-beta-glucanase) (Beta-1,3- endoglucanase) (Anther-specific protein A6) (A6) [Arabidopsis Thaliana] (GB:Q06915); similar to glycosyl hydrolase family 17 protein [Arabidopsis thaliana] (TAI…	AT3G23770
AT4G03170	2	NA	DNA binding; similar to DNA-binding protein-related [Arabidopsis thaliana] (TAIR:AT1G20600.1); contains InterPro domain Transcriptional factor B3; (InterPro:IPR003340)	AT1G20600
AT4G30030	2	NA	aspartyl protease family protein; similar to aspartyl protease family [Arabidopsis thaliana] (TAIR:AT4G30040.1); similar to Eukaryotic aspartyl protease, putative [Medicago truncatula] (GB:ABE90750.1); contains InterPro domain Peptidase A1, pepsin; (InterPro:IPR001461); contains InterPro domain Peptidase aspartic, catalytic; (InterPro:IPR009007)	AT4G30040, AT4G12920
AT4G30040	2	NA	aspartyl protease family; similar to aspartyl protease family protein [Arabidopsis thaliana] (TAIR:AT4G30030.1); similar to Os04g0677100 [Oryza sativa (japonica cultivar-group)] (GB:NP_001054261.1); similar to H0402C08.5 [Oryza sativa (indica cultivar-group)] (GB:CAJ86229.1); contains InterPro domain Peptidase A1, pepsin; (InterPro:IPR001461); contains InterPro domain Peptidase aspartic, catalyti…	AT4G30030, AT4G12920
AT5G38090	2	NA	similar to unknown protein [Arabidopsis thaliana] (TAIR:AT5G38080.1)	AT5G38080
AT1G11920	2	NA	pectate lyase family protein; Identical to Putative pectate lyase 2 precursor (EC 4.2.2.2) [Arabidopsis Thaliana] (GB:O65388); similar to pectate lyase family protein [Arabidopsis thaliana] (TAIR:AT4G22080.1); similar to pectate lyase [Salix (GB:BAB59066.1); contains InterPro domain Virulence factor, pectin lyase fold; (InterPro:IPR011050); contains InterPro domain Pectate lyase/Amb allergen; (In…	AT4G22080, AT4G22090
AT4G22080	2	RHS14	pectate lyase family protein; Identical to Putative pectate lyase 16 precursor (EC 4.2.2.2) [Arabidopsis Thaliana] (GB:O65456); similar to pectate lyase family protein [Arabidopsis thaliana] (TAIR:AT4G22090.1); similar to pectate lyase [Gossypium hirsutum] (GB:AAY85180.1); contains InterPro domain Virulence factor, pectin lyase fold; (InterPro:IPR011050); contains InterPro domain Pectate lyase/Am…	AT4G22090, AT1G11920
AT1G12855	2	NA	NA	AT5G10340
AT3G49520	2	NA	F-box family protein; similar to F-box family protein [Arabidopsis thaliana] (TAIR:AT3G49510.1); similar to F-box protein interaction domain [Medicago truncatula] (GB:ABE93710.1); contains InterPro domain Cyclin-like F-box; (InterPro:IPR001810); contains InterPro domain Galactose oxidase, central; (InterPro:IPR011043); contains InterPro domain F-box associated type 1; (InterPro:IPR006527)	AT4G17200
AT5G38080	2	NA	similar to unknown protein [Arabidopsis thaliana] (TAIR:AT5G38090.1)	AT5G38090
AT2G34220	2	MEE20	MEE20 (maternal effect embryo arrest 20); similar to unknown protein [Arabidopsis thaliana] (TAIR:AT2G34230.1); contains InterPro domain Protein of unknown function DUF627; (InterPro:IPR006866); contains InterPro domain Protein of unknown function DUF629; (InterPro:IPR006865)	AT2G34230, AT1G65130
AT3G50510	2	LBD28	LOB domain family protein / lateral organ boundaries domain family protein (LBD28); Identical to Putative LOB domain-containing protein 28 (LBD28) [Arabidopsis Thaliana] (GB:Q9SCS4); similar to LOB domain family protein / lateral organ boundaries domain family protein (LBD10) [Arabidopsis thaliana] (TAIR:AT2G23660.1); similar to hypothetical protein [Oryza sativa (japonica cultivar-group)] (GB:AA…	AT1G65620
AT1G54230	2	NA	DNA binding; similar to DNA binding [Arabidopsis thaliana] (TAIR:AT1G54240.1); similar to MYB transcription factor MYB107 [Glycine max] (GB:ABH02850.1); contains InterPro domain Linker histone, N-terminal; (InterPro:IPR003216)	AT1G54240, AT1G54240
AT1G60300	2	NA	apical meristem formation protein-related; similar to apical meristem formation protein-related [Arabidopsis thaliana] (TAIR:AT1G60340.1); similar to Os06g0101800 [Oryza sativa (japonica cultivar-group)] (GB:NP_001056531.1); contains InterPro domain No apical meristem (NAM) protein; (InterPro:IPR003441)	AT1G60240
AT5G39010	2	NA	similar to unknown protein [Arabidopsis thaliana] (TAIR:AT3G26390.1); contains InterPro domain C2 calcium/lipid-binding region, CaLB; (InterPro:IPR008973)	AT2G39782, AT3G26390
AT3G26390	2	NA	similar to unknown protein [Arabidopsis thaliana] (TAIR:AT5G39010.1); contains InterPro domain C2 calcium/lipid-binding region, CaLB; (InterPro:IPR008973)	AT2G39782, AT5G39010
AT2G29800	2	NA	kelch repeat-containing F-box family protein; similar to kelch repeat-containing F-box family protein [Arabidopsis thaliana] (TAIR:AT2G29600.1); similar to Cyclin-like F-box; Serine/threonine protein phosphatase, BSU1 [Medicago truncatula] (GB:ABE89413.1); contains InterPro domain Cyclin-like F-box; (InterPro:IPR001810); contains InterPro domain Galactose oxidase, central; (InterPro:IPR011043); c…	AT2G29600, AT2G29810, AT2G29780
AT1G19460	2	NA	kelch repeat-containing F-box family protein; similar to kelch repeat-containing F-box family protein [Arabidopsis thaliana] (TAIR:AT1G19470.1); similar to Cyclin-like F-box; Serine/threonine protein phosphatase, BSU1 [Medicago truncatula] (GB:ABE89413.1); contains InterPro domain Galactose oxidase, central; (InterPro:IPR011043); contains InterPro domain Kelch repeat; (InterPro:IPR006652)	AT1G19470, AT2G29810, AT2G29600, AT2G21680
AT1G60240	2	NA	apical meristem formation protein-related; similar to apical meristem formation protein-related [Arabidopsis thaliana] (TAIR:AT1G60300.1); similar to apical meristem formation protein-related [Arabidopsis thaliana] (TAIR:AT1G60340.1); contains InterPro domain No apical meristem (NAM) protein; (InterPro:IPR003441)	AT1G60300
AT4G14165	2	NA	F-box family protein-related; similar to F-box family protein [Arabidopsis thaliana] (TAIR:AT4G22170.1); contains InterPro domain Protein of unknown function DUF295; (InterPro:IPR005174)	AT4G22660
AT3G55650	2	NA	pyruvate kinase, putative; similar to pyruvate kinase, putative [Arabidopsis thaliana] (TAIR:AT3G55810.1); similar to pyruvate kinase, putative [Arabidopsis thaliana] (TAIR:AT3G25960.1); similar to pyruvate kinase, putative [Arabidopsis thaliana] (TAIR:AT3G04050.1); similar to pyruvate kinase [Glycine max] (GB:CAI53675.1); similar to Pyruvate kinase [Medicago truncatula] (GB:ABE78303.1); similar …	AT3G55810, AT3G25960, AT3G04050
AT3G25960	2	NA	pyruvate kinase, putative; similar to pyruvate kinase, putative [Arabidopsis thaliana] (TAIR:AT3G55810.1); similar to pyruvate kinase, putative [Arabidopsis thaliana] (TAIR:AT3G55650.1); similar to pyruvate kinase, putative [Arabidopsis thaliana] (TAIR:AT3G04050.1); similar to pyruvate kinase [Glycine max] (GB:CAI53675.1); similar to Pyruvate kinase [Medicago truncatula] (GB:ABE78303.1); similar …	AT3G55650, AT3G04050, AT3G55810
AT3G55810	2	NA	pyruvate kinase, putative; similar to pyruvate kinase, putative [Arabidopsis thaliana] (TAIR:AT3G55650.1); similar to pyruvate kinase, putative [Arabidopsis thaliana] (TAIR:AT3G25960.1); similar to pyruvate kinase, putative [Arabidopsis thaliana] (TAIR:AT3G04050.1); similar to pyruvate kinase [Glycine max] (GB:CAI53675.1); similar to Pyruvate kinase [Medicago truncatula] (GB:ABE78303.1); similar …	AT3G55650, AT3G25960, AT3G04050
AT2G34230	2	NA	similar to MEE20 (maternal effect embryo arrest 20) [Arabidopsis thaliana] (TAIR:AT2G34220.1); contains InterPro domain Protein of unknown function DUF627; (InterPro:IPR006866); contains InterPro domain Protein of unknown function DUF629; (InterPro:IPR006865)	AT2G34220, AT1G65130
AT1G73810	2	NA	DNA binding; similar to unknown protein [Arabidopsis thaliana] (TAIR:AT1G68390.1); similar to Protein of unknown function DUF266, plant [Medicago truncatula] (GB:ABE91847.1); similar to Os02g0327500 [Oryza sativa (japonica cultivar-group)] (GB:NP_001046711.1); similar to Protein of unknown function DUF266, plant [Medicago truncatula] (GB:ABE78946.1); contains InterPro domain Transcription factor …	AT1G68390
AT2G21680	2	NA	kelch repeat-containing F-box family protein; similar to kelch repeat-containing F-box family protein [Arabidopsis thaliana] (TAIR:AT2G29810.1); similar to Cyclin-like F-box; Serine/threonine protein phosphatase, BSU1 [Medicago truncatula] (GB:ABE89413.1); contains InterPro domain Cyclin-like F-box; (InterPro:IPR001810); contains InterPro domain Galactose oxidase, central; (InterPro:IPR011043); c…	AT2G29810, AT1G19470, AT1G19460, AT2G29780
AT2G27280	2	NA	similar to unknown protein [Arabidopsis thaliana] (TAIR:AT2G27285.1); similar to Os04g0440000 [Oryza sativa (japonica cultivar-group)] (GB:NP_001052872.1); similar to OJ000114_01.13 [Oryza sativa (ISS) [Ostreococcus tauri] (GB:CAL50553.1)	AT1G55928
AT1G24220	2	NA	paired amphipathic helix repeat-containing protein; similar to paired amphipathic helix repeat-containing protein [Arabidopsis thaliana] (TAIR:AT1G27240.1); similar to transcription co-repressor Sin3 [Xenopus laevis] (GB:AAD34644.1); contains InterPro domain Paired amphipathic helix; (InterPro:IPR003822)	AT1G23810, AT1G27260
AT1G24230	2	NA	paired amphipathic helix repeat-containing protein; similar to paired amphipathic helix repeat-containing protein [Arabidopsis thaliana] (TAIR:AT1G23810.1); similar to paired amphipathic helix repeat-containing protein / transcription regulator-related [Musa acuminata] (GB:ABF70056.1); contains InterPro domain Paired amphipathic helix; (InterPro:IPR003822)	AT1G23810, AT1G27260, AT1G27260, AT1G27280
AT1G27270	2	NA	paired amphipathic helix repeat-containing protein; similar to paired amphipathic helix repeat-containing protein [Arabidopsis thaliana] (TAIR:AT1G23810.1); similar to paired amphipathic helix repeat-containing protein / transcription regulator-related [Musa acuminata] (GB:ABF70056.1); contains InterPro domain Paired amphipathic helix; (InterPro:IPR003822)	AT1G23810, AT1G27260, AT1G24230, AT1G27280
AT1G27280	2	NA	paired amphipathic helix repeat-containing protein; similar to paired amphipathic helix repeat-containing protein [Arabidopsis thaliana] (TAIR:AT1G24230.1); similar to Paired amphipathic helix [Medicago truncatula] (GB:ABE90181.1); contains InterPro domain Paired amphipathic helix; (InterPro:IPR003822)	AT1G24230, AT1G24230, AT1G27260, AT1G23810
AT1G23810	2	NA	paired amphipathic helix repeat-containing protein; similar to paired amphipathic helix repeat-containing protein [Arabidopsis thaliana] (TAIR:AT1G24250.1); similar to paired amphipathic helix repeat-containing protein / transcription regulator-related [Musa acuminata] (GB:ABF70056.1); contains InterPro domain Paired amphipathic helix; (InterPro:IPR003822)	AT1G27270, AT1G27260, AT1G24230, AT1G27280
AT4G20390	2	NA	integral membrane family protein; similar to integral membrane family protein [Arabidopsis thaliana] (TAIR:AT5G44550.1); similar to plant integral membrane protein TIGR01569 containing protein, expressed [Oryza sativa (japonica cultivar-group)] (GB:ABA99368.1); similar to Os12g0610800 [Oryza sativa (japonica cultivar-group)] (GB:NP_001067249.1); contains InterPro domain Protein of unknown functio…	AT5G44550
AT4G04690	2	NA	F-box family protein (FBX15); similar to F-box family protein [Arabidopsis thaliana] (TAIR:AT3G08750.1); similar to F-box protein interaction domain [Medicago truncatula] (GB:ABE93710.1); contains InterPro domain Cyclin-like F-box; (InterPro:IPR001810); contains InterPro domain Galactose oxidase, central; (InterPro:IPR011043); contains InterPro domain F-box associated type 1; (InterPro:IPR006527)	AT3G08750, AT3G10430
AT3G08750	2	NA	F-box family protein; similar to F-box family protein (FBX15) [Arabidopsis thaliana] (TAIR:AT4G04690.1); similar to Cyclin-like F-box; F-box protein interaction domain; Galactose oxidase, central [Medicago truncatula] (GB:ABE82845.1); contains InterPro domain Cyclin-like F-box; (InterPro:IPR001810); contains InterPro domain Galactose oxidase, central; (InterPro:IPR011043); contains InterPro domai…	AT4G04690, AT3G10430
AT5G22020	2	NA	strictosidine synthase family protein; similar to strictosidine synthase family protein [Arabidopsis thaliana] (TAIR:AT1G08470.1); similar to putative strictosidine synthase [Oryza sativa (japonica cultivar-group)] (GB:AAR87254.1); similar to Os03g0750700 [Oryza sativa (japonica cultivar-group)] (GB:NP_001051286.1); contains InterPro domain Strictosidine synthase; (InterPro:IPR004141)	AT1G08470
AT1G54240	2	NA	DNA binding; similar to DNA binding [Arabidopsis thaliana] (TAIR:AT1G54230.1); similar to single myb histone 3 [Zea mays] (GB:AAQ62066.1); contains InterPro domain Linker histone, N-terminal; (InterPro:IPR003216); contains InterPro domain Histone H1/H5; (InterPro:IPR005818); contains InterPro domain Winged helix repressor DNA-binding; (InterPro:IPR011991)	AT1G54230, AT1G54230
AT2G31050	2	NA	plastocyanin-like domain-containing protein; similar to plastocyanin-like domain-containing protein / mavicyanin, putative [Arabidopsis thaliana] (TAIR:AT2G26720.1); similar to Blue (type 1) copper domain [Medicago truncatula] (GB:ABE91701.1); contains InterPro domain Cupredoxin; (InterPro:IPR008972); contains InterPro domain Plastocyanin-like; (InterPro:IPR003245)	AT1G45063
AT3G29380	2	NA	transcription factor IIB (TFIIB) family protein; similar to transcription initiation factor IIB-2 / general transcription factor TFIIB-2 (TFIIB2) [Arabidopsis thaliana] (TAIR:AT3G10330.1); similar to Transcription initiation factor IIB (General transcription factor TFIIB) (GB:P48513); contains InterPro domain Transcription factor TFIIB related; (InterPro:IPR000812); contains InterPro domain Trans…	AT2G41630, AT4G10680
AT4G10680	2	NA	transcription factor IIB (TFIIB) family protein; similar to transcription factor IIB (TFIIB) family protein [Arabidopsis thaliana] (TAIR:AT3G29380.1); similar to Transcription initiation factor IIB (General transcription factor TFIIB) (GB:P48513); contains InterPro domain Transcription factor TFIIB related; (InterPro:IPR000812); contains InterPro domain Transcription factor TFIIB, cyclin-related;…	AT3G29380, AT2G41630
AT3G57370	2	NA	transcription factor IIB (TFIIB) family protein; similar to transcription initiation factor IIB-2 / general transcription factor TFIIB-2 (TFIIB2) [Arabidopsis thaliana] (TAIR:AT3G10330.1); similar to Transcription initiation factor IIB (General transcription factor TFIIB) (GB:P48513); contains InterPro domain Transcription factor TFIIB related; (InterPro:IPR000812); contains InterPro domain Trans…	AT2G41630
AT4G05310	2	NA	ubiquitin family protein; similar to ubiquitin family protein [Arabidopsis thaliana] (TAIR:AT4G05270.1); contains InterPro domain Ubiquitin; (InterPro:IPR000626)	AT4G05260, AT4G03370
AT4G05260	2	NA	ubiquitin family protein; similar to ubiquitin family protein [Arabidopsis thaliana] (TAIR:AT4G05230.1); contains InterPro domain Ubiquitin; (InterPro:IPR000626)	AT4G03370, AT4G05310
AT4G12920	2	UND	aspartyl protease family protein; similar to aspartyl protease family [Arabidopsis thaliana] (TAIR:AT4G30040.1); similar to Os02g0314600 [Oryza sativa (japonica cultivar-group)] (GB:NP_001046662.1); similar to Peptidase aspartic, active site [Medicago truncatula] (GB:ABE82304.1); contains InterPro domain Peptidase A1, pepsin; (InterPro:IPR001461); contains InterPro domain Peptidase aspartic, cata…	AT4G30040, AT4G30030
AT5G18340	2	NA	U-box domain-containing protein; similar to armadillo/beta-catenin repeat family protein / U-box domain-containing protein [Arabidopsis thaliana] (TAIR:AT5G18320.1); similar to U box [Medicago truncatula] (GB:ABE90370.1); contains InterPro domain U box; (InterPro:IPR003613)	AT5G18330
AT4G19940	2	NA	F-box family protein; similar to F-box family protein [Arabidopsis thaliana] (TAIR:AT4G19930.1); similar to Probable disease resistance RPP8-like protein 2 (GB:Q9MAG6); contains InterPro domain Cyclin-like F-box; (InterPro:IPR001810); contains InterPro domain F-box associated type 3; (InterPro:IPR013187); contains InterPro domain Galactose oxidase, central; (InterPro:IPR011043); contains InterPro…	AT5G62510, AT2G40910
AT4G38650	2	NA	glycosyl hydrolase family 10 protein; similar to glycosyl hydrolase family 10 protein [Arabidopsis thaliana] (TAIR:AT4G38300.1); similar to Glycosyl hydrolase family 10 protein, expressed [Oryza sativa (japonica cultivar-group)] (GB:ABF94920.1); similar to Glycosyl hydrolase family 10 protein, expressed [Oryza sativa (japonica cultivar-group)] (GB:ABF94921.1); contains InterPro domain Glycoside h…	AT4G38300
AT1G55928	2	NA	similar to unknown protein [Arabidopsis thaliana] (TAIR:AT2G27285.1); similar to Os04g0440000 [Oryza sativa (japonica cultivar-group)] (GB:NP_001052872.1); similar to PREDICTED: hypothetical protein [Strongylocentrotus purpuratus] (GB:XP_798759.1)	AT2G27280
AT2G33000	2	NA	ubiquitin-associated (UBA)/TS-N domain-containing protein-related; similar to ubiquitin-associated (UBA)/TS-N domain-containing protein [Arabidopsis thaliana] (TAIR:AT2G33010.1); contains InterPro domain UBA-like; (InterPro:IPR009060)	AT2G33010
AT5G51530	2	NA	ubiquitin carboxyl-terminal hydrolase-related; similar to ubiquitin carboxyl-terminal hydrolase-related [Arabidopsis thaliana] (TAIR:AT2G27650.1); similar to ubiquitin carboxyl-terminal hydrolase-related [Arabidopsis thaliana] (TAIR:AT5G61950.1); similar to ubiquitin carboxyl-terminal hydrolase-related [Arabidopsis thaliana] (TAIR:AT2G27630.1); similar to Ubiquitin carboxyl-terminal hydrolase fam…	AT5G61950, AT2G27630
AT1G35440	2	CYCT1;1	cyclin family protein; similar to cyclin family protein [Arabidopsis thaliana] (TAIR:AT5G45190.1); similar to Os12g0485400 [Oryza sativa (japonica cultivar-group)] (GB:NP_001066781.1); similar to Cyclin, N-terminal domain, putative [Oryza sativa (japonica cultivar-group)] (GB:AAX92940.1); contains InterPro domain Cyclin, N-terminal; (InterPro:IPR006671); contains InterPro domain Cyclin-like; (Int…	AT4G19560
AT3G06970	2	NA	RNA binding; similar to RNA recognition motif (RRM)-containing protein [Arabidopsis thaliana] (TAIR:AT2G46780.1); similar to RNA-binding re (GB:ABF94944.1); contains InterPro domain Nucleotide-binding, alpha-beta plait; (InterPro:IPR012677); contains InterPro domain RNA-binding region RNP-1 (RNA recognition motif); (InterPro:IPR000504)	AT5G11412
AT5G53720	2	NA	RNA recognition motif (RRM)-containing protein; similar to RNA recognition motif (RRM)-containing protein [Arabidopsis thaliana] (TAIR:AT5G53680.1); similar to RNA-binding re (GB:ABF94944.1); similar to Os01g0958500 [Oryza sativa (japonica cultivar-group)] (GB:NP_001045454.1); similar to Os06g0622900 [Oryza sativa (japonica cultivar-group)] (GB:NP_001058102.1); contains InterPro domain Nucleotide…	AT5G53680, AT5G11412
AT5G53680	2	NA	RNA recognition motif (RRM)-containing protein; similar to RNA recognition motif (RRM)-containing protein [Arabidopsis thaliana] (TAIR:AT5G53720.1); similar to Os02g0714000 [Oryza sativa (japonica cultivar-group)] (GB:NP_001047916.1); similar to unnamed protein product [Tetraodon nigroviridis] (GB:CAF99380.1); similar to RNA binding motif protein 24 [Danio rerio] (GB:NP_998030.1); contains InterP…	AT5G11412, AT5G53720
AT4G34170	2	NA	kelch repeat-containing F-box family protein; similar to kelch repeat-containing F-box family protein [Arabidopsis thaliana] (TAIR:AT4G23580.1); similar to Cyclin-like F-box; Serine/threonine protein phosphatase, BSU1 [Medicago truncatula] (GB:ABE89413.1); contains InterPro domain Cyclin-like F-box; (InterPro:IPR001810); contains InterPro domain Kelch; (InterPro:IPR011498); contains InterPro doma…	AT4G39290, AT3G43710
AT4G39290	2	NA	kelch repeat-containing F-box family protein; similar to kelch repeat-containing F-box family protein [Arabidopsis thaliana] (TAIR:AT4G23580.1); similar to 117M18_27 [Brassica rapa] (GB:AAZ66946.1); contains InterPro domain Cyclin-like F-box; (InterPro:IPR001810); contains InterPro domain Galactose oxidase, central; (InterPro:IPR011043); contains InterPro domain Kelch repeat; (InterPro:IPR006652)	AT3G43710, AT4G34170
AT5G60090	2	NA	protein kinase family protein; similar to protein kinase family protein [Arabidopsis thaliana] (TAIR:AT5G60080.1); similar to Os02g0513000 [Oryza sativa (japonica cultivar-group)] (GB:NP_001046943.1); similar to Protein kinase-like [Medicago truncatula] (GB:ABE77784.1); similar to Protein kinase [Medicago truncatula] (GB:ABE81726.1); contains InterPro domain Protein kinase-like; (InterPro:IPR0110…	AT5G60080
AT1G03390	2	NA	transferase family protein; similar to transferase family protein [Arabidopsis thaliana] (TAIR:AT5G41040.2); similar to Os11g0507200 [Oryza sativa (japonica cultivar-group)] (GB:NP_001067952.1); similar to putative hydroxyanthranilate hydroxycinnamoyltransferase [Oryza sativa (japonica cultivar-group)] (GB:BAD88037.1); contains InterPro domain Transferase; (InterPro:IPR003480)	AT5G63560
AT2G41630	2	TFIIB	Encodes the transcription factor TFIIB.	AT3G29380, AT3G57370
AT3G17500	2	NA	F-box family protein; similar to F-box family protein [Arabidopsis thaliana] (TAIR:AT3G22350.1); similar to Cyclin-like F-box; F-box protein interaction domain; Galactose oxidase, central [Medicago truncatula] (GB:ABE82845.1); contains InterPro domain Cyclin-like F-box; (InterPro:IPR001810); contains InterPro domain F-box associated type 1; (InterPro:IPR006527)	AT3G22350, AT3G22720, AT3G22730
AT3G22720	2	NA	F-box family protein; similar to F-box family protein [Arabidopsis thaliana] (TAIR:AT3G22700.1); similar to Cyclin-like F-box; F-box protein interaction domain; Galactose oxidase, central [Medicago truncatula] (GB:ABE82845.1); contains InterPro domain Cyclin-like F-box; (InterPro:IPR001810); contains InterPro domain F-box associated type 1; (InterPro:IPR006527)	AT3G22350, AT3G22730
AT1G11620	2	NA	F-box family protein; similar to F-box family protein-related [Arabidopsis thaliana] (TAIR:AT1G31510.1); similar to Cyclin-like F-box; F-box protein interaction domain; Galactose oxidase, central [Medicago truncatula] (GB:ABE83881.1); contains InterPro domain Cyclin-like F-box; (InterPro:IPR001810); contains InterPro domain Galactose oxidase, central; (InterPro:IPR011043); contains InterPro domai…	AT3G22730, AT3G22350, AT3G08750
AT1G02400	2	ATGA2OX4, ATGA2OX6, DTA1, GA2OX6	Encodes a gibberellin 2-oxidase.	AT2G34555
AT5G41510	2	NA	F-box family protein; similar to F-box family protein [Arabidopsis thaliana] (TAIR:AT5G41500.1); similar to F-box protein interaction domain [Medicago truncatula] (GB:ABE93710.1); contains InterPro domain Cyclin-like F-box; (InterPro:IPR001810); contains InterPro domain Galactose oxidase, central; (InterPro:IPR011043); contains InterPro domain F-box associated type 1; (InterPro:IPR006527)	AT3G22870
AT1G65990	2	NA	type 2 peroxiredoxin-related / thiol specific antioxidant / mal allergen family protein; similar to F-box family protein [Arabidopsis thaliana] (TAIR:AT4G10740.1); similar to type 2 peroxiredoxin [Brassica rapa subsp. pekinensis] (GB:AAD33602.1); contains InterPro domain Cyclin-like F-box; (InterPro:IPR001810); contains InterPro domain Thioredoxin-like fold; (InterPro:IPR012336); contains InterPr…	AT4G10740, AT3G22870
AT4G10740	2	NA	F-box family protein; similar to type 2 peroxiredoxin-related / thiol specific antioxidant / mal allergen family protein [Arabidopsis thaliana] (TAIR:AT1G65990.1); similar to predicted F-box and bHLH containing protein [Overexpression vector pFC12860OE] (GB:ABK41847.1); contains InterPro domain Cyclin-like F-box; (InterPro:IPR001810); contains InterPro domain Galactose oxidase, central; (InterPro…	AT1G65990, AT3G22870
AT2G34555	2	ATGA2OX3, GA2OX3	ATGA2OX3 (GIBBERELLIN 2-OXIDASE 3); gibberellin 2-beta-dioxygenase; Identical to Gibberellin 2-beta-dioxygenase 3 (EC 1.14.11.13) (Gibberellin 2-beta- hydroxylase 3) (Gibberellin 2-oxidase 3) (GA 2-oxidase 3) (GA2OX3) [Arabidopsis Thaliana] (GB:O64692); similar to ATGA2OX2, gibberellin 2-beta-dioxygenase [Arabidopsis thaliana] (TAIR:AT1G30040.1); similar to (GB:BAD99507.1); contains InterPro doma…	AT1G02400
AT2G40500	2	NA	protein kinase family protein; similar to protein kinase family protein [Arabidopsis thaliana] (TAIR:AT2G40560.1); similar to Protein kinase [Medicago truncatula] (GB:ABE93556.1); contains InterPro domain Protein kinase-like; (InterPro:IPR011009); contains InterPro domain Protein kinase; (InterPro:IPR000719)	AT2G40560, AT5G27510
AT5G18330	2	NA	U-box domain-containing protein; similar to armadillo/beta-catenin repeat family protein / U-box domain-containing protein [Arabidopsis thaliana] (TAIR:AT5G18320.1); similar to U box [Medicago truncatula] (GB:ABE90370.1); contains InterPro domain U box; (InterPro:IPR003613)	AT5G18340
AT5G37750	2	NA	heat shock protein binding / unfolded protein binding; similar to DNAJ heat shock N-terminal domain-containing protein [Arabidopsis thaliana] (TAIR:AT5G37440.1); similar to Aminotransferase, class-II; Heat shock protein DnaJ [Medicago truncatula] (GB:ABE78703.1); contains InterPro domain Heat shock protein DnaJ; (InterPro:IPR003095); contains InterPro domain Heat shock protein DnaJ, N-terminal; (…	AT4G19570
AT2G38152	2	NA	pseudogene of alpha 1,4-glycosyltransferase family protein	AT2G38150, AT1G61050
AT2G38150	2	NA	transferase/ transferase, transferring glycosyl groups; similar to alpha 1,4-glycosyltransferase family protein / glycosyltransferase sugar-binding DXD motif-containing protein [Arabidopsis thaliana] (TAIR:AT5G01250.1); similar to OSJNBa0074L08.14 [Oryza sativa (japonica cultivar-group)] (GB:CAD41203.1); similar to Glycosyltransferase sugar-binding re (GB:ABD28693.1); similar to Os04g0529700 [Ory…	AT2G38152, AT1G61050
AT4G22090	2	NA	pectate lyase family protein; Identical to Putative pectate lyase 17 precursor (EC 4.2.2.2) [Arabidopsis Thaliana] (GB:O65457); similar to pectate lyase family protein [Arabidopsis thaliana] (TAIR:AT4G22080.1); similar to pectate lyase [Gossypium hirsutum] (GB:AAY85180.1); contains InterPro domain Virulence factor, pectin lyase fold; (InterPro:IPR011050); contains InterPro domain Pectate lyase/Am…	AT4G22080, AT1G11920
AT5G44550	2	NA	integral membrane family protein; similar to integral membrane family protein [Arabidopsis thaliana] (TAIR:AT4G20390.1); similar to plant integral membrane protein TIGR01569 containing protein, expressed [Oryza sativa (japonica cultivar-group)] (GB:ABA99368.1); similar to Os12g0610800 [Oryza sativa (japonica cultivar-group)] (GB:NP_001067249.1); contains InterPro domain Protein of unknown functio…	AT4G20390
AT5G03820	2	NA	GDSL-motif lipase/hydrolase family protein; similar to GDSL-motif lipase/hydrolase family protein [Arabidopsis thaliana] (TAIR:AT5G03810.1); similar to Os03g0683800 [Oryza sativa (japonica cultivar-group)] (GB:NP_001050914.1); similar to Lipolytic enzyme, G-D-S-L [Medicago truncatula] (GB:ABE90349.1); contains InterPro domain Lipolytic enzyme, G-D-S-L; (InterPro:IPR001087)	AT5G03810
AT3G09270	2	ATGSTU8, GSTU8	Encodes glutathione transferase belonging to the tau class of GSTs. Naming convention according to Wagner et al. (2002).	AT2G29460
AT3G46070	2	NA	zinc finger (C2H2 type) family protein; similar to zinc finger (C2H2 type) family protein [Arabidopsis thaliana] (TAIR:AT3G46080.1); similar to C2H2-type zinc finger protein [Brassica napus] (GB:ABB52061.1); contains InterPro domain Zinc finger, C2H2-type; (InterPro:IPR007087)	AT3G46080
AT1G27260	2	NA	paired amphipathic helix repeat-containing protein; similar to paired amphipathic helix repeat-containing protein [Arabidopsis thaliana] (TAIR:AT1G23810.1); similar to paired amphipathic helix repeat-containing protein / transcription regulator-related [Musa acuminata] (GB:ABF70056.1); contains InterPro domain Paired amphipathic helix; (InterPro:IPR003822)	AT1G23810, AT1G27270, AT1G24230, AT1G24230
AT5G37415	2	AGL105	MADS-box family protein; similar to EMB3008 (EMBRYO DEFECTIVE 3008), transcription factor [Arabidopsis thaliana] (TAIR:AT5G39750.1); contains InterPro domain Transcription factor, MADS-box; (InterPro:IPR002100)	AT5G38740, AT5G41200, AT5G40220
AT5G40070	2	NA	similar to MADS-box family protein [Arabidopsis thaliana] (TAIR:AT5G41200.1); contains domain MADS BOX PROTEIN (PTHR11945); contains domain MADS BOX PROTEIN (PTHR11945:SF10)	AT5G41200, AT5G40220, AT5G38740
AT5G40220	2	AGL43	MADS-box family protein; similar to MADS-box family protein [Arabidopsis thaliana] (TAIR:AT5G41200.1); contains InterPro domain Transcription factor, MADS-box; (InterPro:IPR002100)	AT5G41200, AT5G38740, AT5G38740
AT5G38740	2	AGL77	MADS-box family protein; similar to EMB3008 (EMBRYO DEFECTIVE 3008), transcription factor [Arabidopsis thaliana] (TAIR:AT5G39750.1); similar to hypothetical protein TTHERM_00697120 [Tetrahymena thermophila SB210] (GB:XP_001025623.1); similar to hypothetical protein TTHERM_00312270 [Tetrahymena thermophila SB210] (GB:XP_001033408.1); contains InterPro domain Transcription factor, MADS-box; (InterP…	AT5G41200, AT5G41200, AT5G40220
AT3G52330	2	NA	F-box family protein-related; similar to F-box family protein [Arabidopsis thaliana] (TAIR:AT3G52320.1); contains InterPro domain F-box associated type 3; (InterPro:IPR013187); contains InterPro domain F-box associated type 1; (InterPro:IPR006527)	AT3G52320, AT2G40910
AT1G70110	2	NA	lectin protein kinase family protein; similar to ATHLECRK (ARABIDOPSIS THALIANA LECTIN-RECEPTOR KINASE), kinase [Arabidopsis thaliana] (TAIR:AT3G59700.1); similar to lectin protein kinase family protein [Arabidopsis thaliana] (TAIR:AT4G29050.1); similar to lectin protein kinase, putative [Arabidopsis thaliana] (TAIR:AT1G70130.1); similar to lectin-like receptor kinase 7;2 [Medicago truncatula] (G…	AT1G70130
AT4G39060	2	NA	F-box family protein; similar to kelch repeat-containing F-box family protein [Arabidopsis thaliana] (TAIR:AT4G39760.1); similar to 117M18_27 [Brassica rapa] (GB:AAZ66946.1); contains InterPro domain Galactose oxidase, central; (InterPro:IPR011043)	AT4G39760
AT1G18780	2	NA	zinc finger (C3HC4-type RING finger) family protein; similar to protein binding / zinc ion binding [Arabidopsis thaliana] (TAIR:AT2G29840.1); similar to Zinc finger, RING-type; Thioredoxin-related; RINGv [Medicago truncatula] (GB:ABE83473.1); similar to PREDICTED: hypothetical protein [Strongylocentrotus purpuratus] (GB:XP_001203076.1); contains InterPro domain Zinc finger, RING-type; (InterPro:I…	AT3G13228
AT1G20150	2	NA	subtilase family protein; similar to subtilase family protein [Arabidopsis thaliana] (TAIR:AT1G20160.1); similar to subtilisin-like protein [Glycine max] (GB:AAK53589.1); similar to subtilisin-type protease precursor [Glycine max] (GB:AAK53065.1); similar to subtilisin-type protease precursor [Glycine max] (GB:AAG38994.1); contains InterPro domain Protease-associated PA; (InterPro:IPR003137); con…	AT5G59100
AT3G54160	2	NA	syntaxin-related family protein; similar to F-box family protein [Arabidopsis thaliana] (TAIR:AT3G62430.1); similar to Cyclin-like F-box; FBD [Medicago truncatula] (GB:ABE84776.1); contains InterPro domain FBD-like; (InterPro:IPR006566); contains InterPro domain Leucine-rich repeat 2; (InterPro:IPR013101)	AT5G15620
AT3G58960	2	NA	F-box family protein; similar to F-box family protein [Arabidopsis thaliana] (TAIR:AT3G58980.1); similar to Cyclin-like F-box; FBD [Medicago truncatula] (GB:ABE78248.1); contains InterPro domain FBD-like; (InterPro:IPR006566); contains InterPro domain Cyclin-like F-box; (InterPro:IPR001810); contains InterPro domain Leucine-rich repeat 2; (InterPro:IPR013101)	AT5G15620
AT4G03370	2	NA	ubiquitin family protein; similar to ubiquitin family protein [Arabidopsis thaliana] (TAIR:AT4G03360.1); contains InterPro domain Ubiquitin; (InterPro:IPR000626)	AT4G05260
AT4G05250	2	NA	ubiquitin family protein; similar to ubiquitin family protein [Arabidopsis thaliana] (TAIR:AT4G05240.1); similar to PREDICTED: hypothetical protein XP_686065, partial [Danio rerio] (GB:XP_691157.1); contains InterPro domain Ubiquitin; (InterPro:IPR000626)	AT4G05260
AT3G43710	2	NA	kelch repeat-containing F-box family protein; similar to kelch repeat-containing F-box family protein [Arabidopsis thaliana] (TAIR:AT4G23580.1); similar to 117M18_27 [Brassica rapa] (GB:AAZ66946.1); contains InterPro domain Cyclin-like F-box; (InterPro:IPR001810); contains InterPro domain Kelch; (InterPro:IPR011498); contains InterPro domain Galactose oxidase, central; (InterPro:IPR011043); conta…	AT4G39290, AT4G39580
AT4G35120	2	NA	kelch repeat-containing F-box family protein; similar to kelch repeat-containing F-box family protein [Arabidopsis thaliana] (TAIR:AT4G19870.2); similar to Cyclin-like F-box; Serine/threonine protein phosphatase, BSU1 [Medicago truncatula] (GB:ABE89413.1); contains InterPro domain Cyclin-like F-box; (InterPro:IPR001810); contains InterPro domain Galactose oxidase, central; (InterPro:IPR011043); c…	AT4G39580
AT4G11745	2	NA	kelch repeat-containing protein; similar to kelch repeat-containing F-box family protein [Arabidopsis thaliana] (TAIR:AT4G11770.1); similar to Cyclin-like F-box; Serine/threonine protein phosphatase, BSU1 [Medicago truncatula] (GB:ABE89413.1); contains InterPro domain Kelch; (InterPro:IPR011498); contains InterPro domain Galactose oxidase, central; (InterPro:IPR011043); contains InterPro domain K…	AT4G39580
AT3G02030	2	NA	hydrolase, alpha/beta fold family protein; similar to catalytic [Arabidopsis thaliana] (TAIR:AT5G41130.1); similar to Os09g0509500 [Oryza sativa (japonica cultivar-group)] (GB:NP_001063630.1); similar to Esterase/lipase/thioesterase; Phospholipid/glycerol acyltransferase [Medicago truncatula] (GB:ABE83644.1); similar to Os01g0362100 [Oryza sativa (japonica cultivar-group)] (GB:NP_001043027.1); co…	AT5G41120, AT5G41130
AT3G04050	2	NA	pyruvate kinase, putative; similar to pyruvate kinase, putative [Arabidopsis thaliana] (TAIR:AT3G55810.1); similar to pyruvate kinase, putative [Arabidopsis thaliana] (TAIR:AT3G55650.1); similar to pyruvate kinase, putative [Arabidopsis thaliana] (TAIR:AT3G25960.1); similar to pyruvate kinase [Glycine max] (GB:CAI53675.1); similar to Pyruvate kinase [Medicago truncatula] (GB:ABE78303.1); similar …	AT3G55650, AT3G25960, AT3G55810
AT5G03810	2	NA	GDSL-motif lipase/hydrolase family protein; similar to GDSL-motif lipase/hydrolase family protein [Arabidopsis thaliana] (TAIR:AT5G03820.1); similar to Os03g0683800 [Oryza sativa (japonica cultivar-group)] (GB:NP_001050914.1); similar to Lipolytic enzyme, G-D-S-L [Medicago truncatula] (GB:ABE90349.1); contains InterPro domain Lipolytic enzyme, G-D-S-L; (InterPro:IPR001087)	AT5G03820
AT1G52660	2	NA	disease resistance protein, putative; Identical to Probable disease resistance protein At1g52660 [Arabidopsis Thaliana] (GB:Q9SSR8); similar to disease resistance protein, putative [Arabidopsis thaliana] (TAIR:AT3G15700.1); similar to NBS-LRR type disease resistance protein [Poncirus trifoliata] (GB:AAN62353.1); contains InterPro domain NB-ARC; (InterPro:IPR002182); contains InterPro domain Disea…	AT3G15700
AT1G70130	2	NA	lectin protein kinase, putative; similar to lectin protein kinase family protein [Arabidopsis thaliana] (TAIR:AT1G70110.1); similar to lectin protein kinase family protein [Arabidopsis thaliana] (TAIR:AT4G29050.1); similar to lectin-like receptor kinase 7;2 [Medicago truncatula] (GB:AAR11299.1); contains InterPro domain Protein kinase-like; (InterPro:IPR011009); contains InterPro domain Concanava…	AT1G70110
AT5G41200	2	AGL75	MADS-box family protein; similar to MADS-box family protein [Arabidopsis thaliana] (TAIR:AT5G40220.1); similar to putative transcription factor [Oryza sativa (japonica cultivar-group)] (GB:AAS07192.1); contains InterPro domain Transcription factor, MADS-box; (InterPro:IPR002100)	AT5G40220, AT5G38740, AT5G38740
AT2G03170	2	ASK14, SK14	ASK14 (ARABIDOPSIS SKP1-LIKE 14); protein binding / ubiquitin-protein ligase; similar to ASK15 (ARABIDOPSIS SKP1-LIKE 15), ubiquitin-protein ligase [Arabidopsis thaliana] (TAIR:AT3G25650.1); similar to kinetochore protein [Brassica juncea] (GB:BAB85606.1); similar to kinetochore protein [Brassica juncea] (GB:BAB85607.1); contains InterPro domain SKP1 component; (InterPro:IPR001232)	AT2G03160
AT1G59800	2	NA	cullin-related; similar to cullin-related [Arabidopsis thaliana] (TAIR:AT1G59790.1); similar to cullin 1-like protein C [Petunia inflata] (GB:ABB77428.1); contains InterPro domain Cullin; (InterPro:IPR001373)	AT1G43140, AT1G02980
AT1G43140	2	NA	pseudogene, cullin family, low similarity to Hs-CUL-1 (Homo sapiens) GI:1381142; contains Pfam profile PF00888: Cullin family; contains a frameshift. Could be a pseudogene, or a sequencing error may exist.; blastp match of 60% identity and 2.9e-260 P-value to GP|22335691|dbj|BAC10548.1||AB080190 cullin-like protein1 {Pisum sativum}	AT1G02980
AT3G13228	2	NA	zinc finger (C3HC4-type RING finger) family protein; similar to zinc finger (C3HC4-type RING finger) family protein [Arabidopsis thaliana] (TAIR:AT1G18760.1); similar to hypothetical protein [Trypanosoma cruzi strain CL Brener] (GB:XP_811415.1); similar to Os03g0324900 [Oryza sativa (japonica cultivar-group)] (GB:NP_001049982.1); contains InterPro domain Zinc finger, RING-type; (InterPro:IPR00184…	AT1G18780
AT4G34850	2	LAP5	chalcone and stilbene synthase family protein; similar to chalcone and stilbene synthase family protein [Arabidopsis thaliana] (TAIR:AT1G02050.1); similar to Chalcone synthase [Silene latifolia] (GB:BAE80096.1); contains InterPro domain Chalcone and stilbene synthases, N-terminal; (InterPro:IPR001099); contains InterPro domain Type III polyketide synthase; (InterPro:IPR011141); contains InterPro …	AT1G02050
AT2G03460	2	NA	similar to kelch repeat-containing F-box family protein [Arabidopsis thaliana] (TAIR:AT5G51250.1); similar to 117M18_27 [Brassica rapa] (GB:AAZ66946.1); contains InterPro domain Kelch; (InterPro:IPR011498); contains InterPro domain Galactose oxidase, central; (InterPro:IPR011043); contains InterPro domain Kelch repeat; (InterPro:IPR006652)	AT5G51250
AT4G39580	2	NA	kelch repeat-containing F-box family protein; similar to kelch repeat-containing F-box family protein [Arabidopsis thaliana] (TAIR:AT4G39550.1); similar to 117M18_27 [Brassica rapa] (GB:AAZ66946.1); contains InterPro domain Cyclin-like F-box; (InterPro:IPR001810); contains InterPro domain Galactose oxidase, central; (InterPro:IPR011043); contains InterPro domain Kelch repeat; (InterPro:IPR006652)	AT5G51250
AT3G08810	2	NA	kelch repeat-containing F-box family protein; similar to kelch repeat-containing F-box family protein [Arabidopsis thaliana] (TAIR:AT5G51250.1); similar to 117M18_27 [Brassica rapa] (GB:AAZ66946.1); contains InterPro domain Cyclin-like F-box; (InterPro:IPR001810); contains InterPro domain Kelch; (InterPro:IPR011498); contains InterPro domain Galactose oxidase, central; (InterPro:IPR011043)	AT5G51250
AT3G10430	2	NA	F-box family protein; similar to F-box family protein [Arabidopsis thaliana] (TAIR:AT3G08750.1); similar to F-box family protein (FBX15) [Arabidopsis thaliana] (TAIR:AT4G04690.1); similar to Cyclin-like F-box; F-box protein interaction domain; Galactose oxidase, central [Medicago truncatula] (GB:ABE82845.1); contains InterPro domain Cyclin-like F-box; (InterPro:IPR001810); contains InterPro domai…	AT4G04690, AT3G08750
AT2G42470	2	NA	meprin and TRAF homology domain-containing protein / MATH domain-containing protein; similar to meprin and TRAF homology domain-containing protein / MATH domain-containing protein [Arabidopsis thaliana] (TAIR:AT2G42460.1); similar to MATH domain containing protein [Brassica oleracea] (GB:ABD65138.1); contains InterPro domain TRAF-like; (InterPro:IPR008974); contains InterPro domain MATH; (InterPr…	AT2G42460, AT2G42460, AT2G42460, AT2G42460
AT1G20600	2	NA	DNA-binding protein-related; similar to DNA binding [Arabidopsis thaliana] (TAIR:AT4G03170.1); contains InterPro domain Transcriptional factor B3; (InterPro:IPR003340)	AT4G03170
AT2G39782	2	NA	NA	AT5G39010, AT3G26390
AT1G61050	2	NA	alpha 1,4-glycosyltransferase family protein / glycosyltransferase sugar-binding DXD motif-containing protein; similar to alpha 1,4-glycosyltransferase family protein / glycosyltransferase sugar-binding DXD motif-containing protein [Arabidopsis thaliana] (TAIR:AT5G01250.1); similar to Glycosyltransferase sugar-binding re (GB:ABD28693.1); contains InterPro domain Glycosyltransferase sugar-binding …	AT2G38150, AT2G38152
AT1G08470	2	SSL3	strictosidine synthase family protein; similar to strictosidine synthase family protein [Arabidopsis thaliana] (TAIR:AT5G22020.1); similar to putative strictosidine synthase [Oryza sativa (japonica cultivar-group)] (GB:AAR87254.1); similar to Os03g0750700 [Oryza sativa (japonica cultivar-group)] (GB:NP_001051286.1); contains InterPro domain Strictosidine synthase; (InterPro:IPR004141)	AT5G22020
AT1G66170	2	MMD1	encodes a PHD-domain containing protein required for male meiosis. Gene is expressed in developing male meiocytes and protein is localized to the nucleus.	AT5G22260
AT1G71290	2	NA	F-box family protein-related; similar to F-box family protein [Arabidopsis thaliana] (TAIR:AT1G70970.1); contains InterPro domain F-box associated type 3; (InterPro:IPR013187)	AT1G76830
AT5G15620	2	NA	F-box family protein; similar to F-box family protein [Arabidopsis thaliana] (TAIR:AT3G62430.1); similar to Cyclin-like F-box; FBD [Medicago truncatula] (GB:ABE92026.1); contains InterPro domain FBD-like; (InterPro:IPR006566); contains InterPro domain Cyclin-like F-box; (InterPro:IPR001810); contains InterPro domain Leucine-rich repeat 2; (InterPro:IPR013101)	AT3G54160, AT3G58960
AT2G44030	2	NA	kelch repeat-containing F-box family protein; similar to kelch repeat-containing F-box family protein [Arabidopsis thaliana] (TAIR:AT3G46050.1); similar to Cyclin-like F-box; Serine/threonine protein phosphatase, BSU1 [Medicago truncatula] (GB:ABE89413.1); contains InterPro domain Cyclin-like F-box; (InterPro:IPR001810); contains InterPro domain Galactose oxidase, central; (InterPro:IPR011043); c…	AT3G46050, AT5G02980, AT5G02990
AT5G02980	2	NA	kelch repeat-containing F-box family protein; similar to kelch repeat-containing F-box family protein [Arabidopsis thaliana] (TAIR:AT5G03000.1); similar to Cyclin-like F-box; Serine/threonine protein phosphatase, BSU1 [Medicago truncatula] (GB:ABE89413.1); contains InterPro domain Cyclin-like F-box; (InterPro:IPR001810); contains InterPro domain Galactose oxidase, central; (InterPro:IPR011043); c…	AT3G46050, AT5G02990, AT5G02990
AT3G46050	2	NA	kelch repeat-containing F-box family protein; similar to kelch repeat-containing F-box family protein [Arabidopsis thaliana] (TAIR:AT5G03000.1); similar to Cyclin-like F-box; Serine/threonine protein phosphatase, BSU1 [Medicago truncatula] (GB:ABE89413.1); contains InterPro domain Cyclin-like F-box; (InterPro:IPR001810); contains InterPro domain Galactose oxidase, central; (InterPro:IPR011043); c…	AT5G02980, AT5G02990, AT5G02990
AT3G43250	2	NA	cell cycle control protein-related; similar to cell cycle control protein-related [Arabidopsis thaliana] (TAIR:AT2G32050.1); similar to PREDICTED: similar to CG8435-PA [Apis mellifera] (GB:XP_396635.2); similar to Os01g0588700 [Oryza sativa (japonica cultivar-group)] (GB:NP_001043437.1); contains InterPro domain Protein of unknown function DUF572; (InterPro:IPR007590)	AT2G32050
AT1G05400	2	NA	similar to unknown protein [Arabidopsis thaliana] (TAIR:AT1G06810.1); similar to Os12g0162900 [Oryza sativa (japonica cultivar-group)] (GB:NP_001066226.1); similar to Os07g0637200 [Oryza sativa (japonica cultivar-group)] (GB:NP_001060400.1); contains InterPro domain Protein of unknown function DUF537; (InterPro:IPR007491)	AT1G06810
AT5G43090	2	APUM13, PUM13	APUM13 (ARABIDOPSIS PUMILIO 13); RNA binding; similar to APUM14 (ARABIDOPSIS PUMILIO 14), RNA binding [Arabidopsis thaliana] (TAIR:AT5G43110.1); similar to Os12g0488900 [Oryza sativa (japonica cultivar-group)] (GB:NP_001066792.1); similar to RNA-binding protein, putative [Plasmodium falciparum 3D7] (GB:NP_703531.1); contains InterPro domain Armadillo-like helical; (InterPro:IPR011989); contains I…	AT5G43110
AT5G02990	2	NA	kelch repeat-containing F-box family protein; similar to kelch repeat-containing F-box family protein [Arabidopsis thaliana] (TAIR:AT3G46050.1); similar to 117M18_27 [Brassica rapa] (GB:AAZ66946.1); contains InterPro domain Cyclin-like F-box; (InterPro:IPR001810); contains InterPro domain Galactose oxidase, central; (InterPro:IPR011043); contains InterPro domain Kelch repeat; (InterPro:IPR006652)	AT3G46050, AT3G46050
AT1G30790	2	NA	F-box family protein; similar to F-box family protein [Arabidopsis thaliana] (TAIR:AT1G32660.1); similar to Probable disease resistance RPP8-like protein 2 (GB:Q9MAG6); contains InterPro domain Cyclin-like F-box; (InterPro:IPR001810); contains InterPro domain F-box associated type 3; (InterPro:IPR013187); contains InterPro domain F-box associated type 1; (InterPro:IPR006527)	AT1G30780
AT4G38300	2	NA	glycosyl hydrolase family 10 protein; similar to glycosyl hydrolase family 10 protein [Arabidopsis thaliana] (TAIR:AT4G38650.1); similar to Glycosyl hydrolase family 10 protein, expressed [Oryza sativa (japonica cultivar-group)] (GB:ABF94920.1); similar to Glycosyl hydrolase family 10 protein, expressed [Oryza sativa (japonica cultivar-group)] (GB:ABF94921.1); similar to Glycosyl hydrolase family…	AT4G38650
AT5G11412	2	NA	NA	AT5G53680, AT5G53720
AT3G45580	2	NA	zinc finger (C3HC4-type RING finger) family protein; similar to zinc finger (C3HC4-type RING finger) family protein [Arabidopsis thaliana] (TAIR:AT3G45570.1); similar to Zinc finger, RING-type; Zinc finger, C6HC-type [Medicago truncatula] (GB:ABE85921.1); contains InterPro domain Zinc finger, C6HC-type; (InterPro:IPR002867); contains InterPro domain Polynucleotidyl transferase, Ribonuclease H fol…	AT3G45460
AT2G42460	2	NA	meprin and TRAF homology domain-containing protein / MATH domain-containing protein; similar to meprin and TRAF homology domain-containing protein / MATH domain-containing protein [Arabidopsis thaliana] (TAIR:AT2G42470.1); similar to MATH domain containing protein [Brassica oleracea] (GB:ABD65138.1); contains InterPro domain TRAF-like; (InterPro:IPR008974); contains InterPro domain MATH; (InterPr…	AT2G42470, AT2G42470, AT2G42470, AT2G42470
AT2G03720	2	MRH6	Involved in root hair development	AT3G03290
AT1G30780	2	NA	F-box family protein; similar to F-box family protein [Arabidopsis thaliana] (TAIR:AT1G30790.1); similar to Probable disease resistance RPP8-like protein 2 (GB:Q9MAG6); contains InterPro domain Cyclin-like F-box; (InterPro:IPR001810); contains InterPro domain F-box associated type 3; (InterPro:IPR013187); contains InterPro domain F-box associated type 1; (InterPro:IPR006527)	AT1G30790
AT3G15700	2	NA	disease resistance protein, putative; Identical to Putative disease resistance protein At3g15700 [Arabidopsis Thaliana] (GB:Q9LW09); similar to disease resistance protein, putative [Arabidopsis thaliana] (TAIR:AT1G52660.1); similar to NBS-LRR type disease resistance protein [Poncirus trifoliata] (GB:AAN62351.1); contains InterPro domain NB-ARC; (InterPro:IPR002182); contains InterPro domain Disea…	AT1G52660
AT3G10240	2	NA	F-box protein-related; similar to F-box family protein [Arabidopsis thaliana] (TAIR:AT1G47790.1); similar to Probable disease resistance RPP8-like protein 2 (GB:Q9MAG6); contains InterPro domain Cyclin-like F-box; (InterPro:IPR001810); contains InterPro domain F-box associated type 3; (InterPro:IPR013187); contains InterPro domain F-box associated type 1; (InterPro:IPR006527)	AT1G48060
AT4G20900	2	MS5, TDM1	ms5 mutants are male sterile, pollen tetrads undergo an extra round of division after meiosis II without chromosome replication, resulting in chromosome abnormalities. Gene product has some similarity to SCP1, a rat synaptonemal complex protein.	AT5G44330
AT3G45460	2	NA	zinc ion binding; similar to protein binding / zinc ion binding [Arabidopsis thaliana] (TAIR:AT3G45480.1); similar to zinc finger family protein, putative [Solanum demissum] (GB:AAT40530.2); contains InterPro domain Zinc finger, C6HC-type; (InterPro:IPR002867); contains InterPro domain Polynucleotidyl transferase, Ribonuclease H fold; (InterPro:IPR012337)	AT3G45580
AT3G46140	2	NA	protein kinase-related; similar to protein kinase-related [Arabidopsis thaliana] (TAIR:AT3G45790.1); similar to Protein kinase [Medicago truncatula] (GB:ABE93556.1); contains InterPro domain Serine/threonine protein kinase; (InterPro:IPR002290); contains InterPro domain Protein kinase-like; (InterPro:IPR011009); contains InterPro domain Protein kinase; (InterPro:IPR000719); contains InterPro doma…	AT3G45670
AT2G41930	2	NA	protein kinase family protein; similar to protein kinase family protein [Arabidopsis thaliana] (TAIR:AT2G42550.1); similar to Protein kinase [Medicago truncatula] (GB:ABE93553.1); contains InterPro domain Protein kinase-like; (InterPro:IPR011009); contains InterPro domain Protein kinase; (InterPro:IPR000719); contains InterPro domain Serine/threonine protein kinase, active site; (InterPro:IPR0082…	AT5G27510
AT1G50580	2	NA	glycosyltransferase family protein; similar to glycosyltransferase family protein [Arabidopsis thaliana] (TAIR:AT3G29630.1); similar to glucosyltransferase [Ipomoea purpurea] (GB:BAD95882.1); contains InterPro domain UDP-glucuronosyl/UDP-glucosyltransferase; (InterPro:IPR002213)	AT5G53990
AT1G48060	2	NA	F-box family protein; similar to F-box family protein [Arabidopsis thaliana] (TAIR:AT1G47730.1); similar to Putative F-Box protein, identical [Solanum demissum] (GB:AAT38720.1); contains InterPro domain Cyclin-like F-box; (InterPro:IPR001810); contains InterPro domain F-box associated type 3; (InterPro:IPR013187); contains InterPro domain F-box associated type 1; (InterPro:IPR006527)	AT3G10240
AT4G28840	2	NA	similar to unknown protein [Arabidopsis thaliana] (TAIR:AT2G20080.1); similar to Os01g0676900 [Oryza sativa (japonica cultivar-group)] (GB:NP_001043850.1); similar to hypothetical protein [Oryza sativa (japonica cultivar-group)] (GB:BAD73533.1)	AT2G20080
AT5G27510	2	NA	protein kinase family protein; similar to protein kinase family protein [Arabidopsis thaliana] (TAIR:AT5G12090.1); similar to Protein kinase [Medicago truncatula] (GB:ABE93553.1); contains InterPro domain Protein kinase-like; (InterPro:IPR011009); contains InterPro domain Protein kinase; (InterPro:IPR000719); contains InterPro domain Serine/threonine protein kinase, active site; (InterPro:IPR0082…	AT2G41930
AT1G06810	2	NA	similar to unknown protein [Arabidopsis thaliana] (TAIR:AT1G05400.1); contains InterPro domain Protein of unknown function DUF537; (InterPro:IPR007491)	AT1G05400
AT5G44330	2	NA	male sterility MS5 family protein; similar to MS5 (MALE-STERILE 5), binding [Arabidopsis thaliana] (TAIR:AT4G20900.1); similar to male sterility protein-related [Musa acuminata] (GB:ABF69984.1); contains InterPro domain Tetratricopeptide region; (InterPro:IPR013026); contains InterPro domain Tetratricopeptide TPR_1; (InterPro:IPR001440); contains InterPro domain Tetratricopeptide-like helical; (I…	AT4G20900
AT1G72540	2	NA	protein kinase, putative; similar to protein kinase, putative [Arabidopsis thaliana] (TAIR:AT2G05940.1); similar to Avr9/Cf-9 induced kinase 1 [Nicotiana tabacum] (GB:AAP03880.2); contains InterPro domain Protein kinase-like; (InterPro:IPR011009); contains InterPro domain Protein kinase; (InterPro:IPR000719); contains InterPro domain Serine/threonine protein kinase, active site; (InterPro:IPR0082…	AT2G26290
AT3G03290	2	NA	universal stress protein (USP) family protein; similar to universal stress protein (USP) family protein [Arabidopsis thaliana] (TAIR:AT5G17390.1); similar to Os12g0501400 [Oryza sativa (japonica cultivar-group)] (GB:NP_001066822.1); similar to hypothetical protein [Oryza sativa (japonica cultivar-group)] (GB:AAN08227.1); contains InterPro domain UspA; (InterPro:IPR006016)	AT2G03720
AT3G45670	2	NA	protein kinase-related; similar to protein kinase-related [Arabidopsis thaliana] (TAIR:AT3G46140.1); similar to Protein kinase [Medicago truncatula] (GB:ABE93553.1); contains InterPro domain Protein kinase-like; (InterPro:IPR011009); contains InterPro domain Protein kinase; (InterPro:IPR000719)	AT3G46140
AT1G54540	2	NA	similar to harpin-induced protein-related / HIN1-related / harpin-responsive protein-related [Arabidopsis thaliana] (TAIR:AT1G65690.1); similar to Os04g0677300 [Oryza sativa (japonica cultivar-group)] (GB:NP_001054263.1); similar to unknown pollen protein [Petunia integrifolia subsp. inflata] (GB:AAS90599.1); contains InterPro domain Harpin-induced 1; (InterPro:IPR010847)	AT5G21130
AT1G02980	2	ATCUL2, CUL2	encodes an Arabidopsis cullin	AT1G43140
AT4G19570	2	NA	DNAJ heat shock N-terminal domain-containing protein; similar to DNAJ heat shock N-terminal domain-containing protein [Arabidopsis thaliana] (TAIR:AT4G19590.1); similar to Aminotransferase, class-II; Heat shock protein DnaJ [Medicago truncatula] (GB:ABE78703.1); similar to Os03g0401200 [Oryza sativa (japonica cultivar-group)] (GB:NP_001050318.1); contains InterPro domain Heat shock protein DnaJ; …	AT5G37750
AT5G43110	2	APUM14, PUM14	APUM14 (ARABIDOPSIS PUMILIO 14); RNA binding; similar to APUM13 (ARABIDOPSIS PUMILIO 13), RNA binding [Arabidopsis thaliana] (TAIR:AT5G43090.1); similar to Os11g0579900 [Oryza sativa (japonica cultivar-group)] (GB:NP_001068151.1); similar to Os12g0488900 [Oryza sativa (japonica cultivar-group)] (GB:NP_001066792.1); similar to Translational repressor Pumilio/PUF3 and related RNA-binding proteins (…	AT5G43090
AT2G27630	2	NA	ubiquitin carboxyl-terminal hydrolase-related; similar to ubiquitin carboxyl-terminal hydrolase-related [Arabidopsis thaliana] (TAIR:AT2G27650.1); similar to ubiquitin carboxyl-terminal hydrolase-related [Arabidopsis thaliana] (TAIR:AT5G51530.1); similar to ubiquitin carboxyl-terminal hydrolase-related [Arabidopsis thaliana] (TAIR:AT5G61950.1); similar to Ubiquitin carboxyl-terminal hydrolase fam…	AT5G51530, AT5G61950
AT2G03160	2	ASK19, SK19	ASK19 (ARABIDOPSIS SKP1-LIKE 19); ubiquitin-protein ligase; similar to ASK15 (ARABIDOPSIS SKP1-LIKE 15), ubiquitin-protein ligase [Arabidopsis thaliana] (TAIR:AT3G25650.1); similar to kinetochore protein [Brassica juncea] (GB:BAB85607.1); contains InterPro domain SKP1 component; (InterPro:IPR001232)	AT2G03170
AT4G09870	2	NA	F-box family protein; similar to F-box family protein [Arabidopsis thaliana] (TAIR:AT5G47300.1); contains InterPro domain Cyclin-like F-box; (InterPro:IPR001810); contains InterPro domain F-box associated type 1; (InterPro:IPR006527)	AT3G25460
AT1G09880	2	NA	lyase; similar to lyase [Arabidopsis thaliana] (TAIR:AT2G22620.1); similar to lyase [Arabidopsis thaliana] (TAIR:AT4G38030.1); similar to lyase [Arabidopsis thaliana] (TAIR:AT1G09910.1); similar to putative MYST1 [Oryza sativa (japonica cultivar-group)] (GB:BAD10227.1); similar to LG27/30-like gene, putative, expressed [Oryza sativa (japonica cultivar-group)] (GB:ABA96404.1); similar to putative …	AT4G38030
AT2G20080	2	NA	similar to unknown protein [Arabidopsis thaliana] (TAIR:AT4G28840.1); similar to Os01g0676900 [Oryza sativa (japonica cultivar-group)] (GB:NP_001043850.1); similar to hypothetical protein [Oryza sativa (japonica cultivar-group)] (GB:AAT85100.1), similar to unknown protein [Arabidopsis thaliana] (TAIR:AT4G28840.1); similar to hypothetical protein [Oryza sativa (japonica cultivar-group)] (GB:BAD735…	AT4G28840
AT2G40560	2	NA	protein kinase family protein; similar to protein kinase family protein [Arabidopsis thaliana] (TAIR:AT2G40500.1); similar to Protein kinase [Medicago truncatula] (GB:ABE93556.1); contains InterPro domain Protein kinase-like; (InterPro:IPR011009); contains InterPro domain Protein kinase; (InterPro:IPR000719)	AT2G40500
AT4G19560	2	CYCT1;2	cyclin-dependent protein kinase; similar to cyclin family protein [Arabidopsis thaliana] (TAIR:AT5G45190.1); similar to Cyclin, N-terminal domain, putative [Oryza sativa (japonica cultivar-group)] (GB:AAX92940.1); contains InterPro domain Cyclin, N-terminal; (InterPro:IPR006671); contains InterPro domain Cyclin-like; (InterPro:IPR011028); contains InterPro domain Cyclin-related; (InterPro:IPR0137…	AT1G35440
AT2G32050	2	NA	cell cycle control protein-related; similar to cell cycle control protein-related [Arabidopsis thaliana] (TAIR:AT3G43250.1); similar to PREDICTED: similar to CG8435-PA [Apis mellifera] (GB:XP_396635.2); similar to hypothetical protein DDBDRAFT_0205793 [Dictyostelium discoideum AX4] (GB:XP_641652.1); similar to Os01g0588700 [Oryza sativa (japonica cultivar-group)] (GB:NP_001043437.1); contains Int…	AT3G43250
AT5G61950	2	NA	ubiquitin carboxyl-terminal hydrolase-related; similar to ubiquitin carboxyl-terminal hydrolase-related [Arabidopsis thaliana] (TAIR:AT5G51530.1); similar to ubiquitin carboxyl-terminal hydrolase-related [Arabidopsis thaliana] (TAIR:AT1G52450.1); similar to ubiquitin carboxyl-terminal hydrolase-related [Arabidopsis thaliana] (TAIR:AT5G61940.1); similar to Ubiquitin carboxyl-terminal hydrolase fam…	AT5G51530
AT1G65130	2	NA	ubiquitin carboxyl-terminal hydrolase-related; similar to ubiquitin carboxyl-terminal hydrolase-related [Arabidopsis thaliana] (TAIR:AT1G65200.1); similar to ubiquitin carboxyl-terminal hydrolase-related [Arabidopsis thaliana] (TAIR:AT1G65110.1); similar to ubiquitin carboxyl-terminal hydrolase-related [Arabidopsis thaliana] (TAIR:AT1G65120.2); similar to Ubiquitin carboxyl-terminal hydrolase fam…	AT5G51530
AT2G26290	2	ARSK1	ARSK1 (ROOT-SPECIFIC KINASE 1); kinase; similar to protein kinase, putative [Arabidopsis thaliana] (TAIR:AT2G05940.1); similar to serine/threonine protein kinase (GB:AAA81538.1); contains InterPro domain Protein kinase-like; (InterPro:IPR011009); contains InterPro domain Protein kinase; (InterPro:IPR000719); contains InterPro domain Serine/threonine protein kinase, active site; (InterPro:IPR00827…	AT1G72540
AT5G52000	2	IMPA-8	importin alpha-1 subunit, putative; similar to AT-IMP (Arabidopsis thaliana importin alpha), protein transporter [Arabidopsis thaliana] (TAIR:AT3G06720.2); similar to importin alpha 2 [Capsicum annuum] (GB:AAK38727.1); contains InterPro domain Armadillo; (InterPro:IPR000225); contains InterPro domain Armadillo-like helical; (InterPro:IPR011989); contains InterPro domain HEAT; (InterPro:IPR000357)	AT5G49310
AT1G65140	2	NA	ubiquitin thiolesterase; similar to ubiquitin carboxyl-terminal hydrolase family protein [Arabidopsis thaliana] (TAIR:AT1G65160.1); similar to Ubiquitin carboxyl-terminal hydrolase family protein, expressed [Oryza sativa (japonica cultivar-group)] (GB:ABF94151.1); similar to Os03g0165600 [Oryza sativa (japonica cultivar-group)] (GB:NP_001049069.1); contains domain UNCHARACTERIZED (PTHR22975:SF1);…	AT1G65130
AT5G42120	2	NA	lectin protein kinase family protein; similar to lectin protein kinase, putative [Arabidopsis thaliana] (TAIR:AT5G55830.1); similar to Os06g0285400 [Oryza sativa (japonica cultivar-group)] (GB:NP_001057404.1); similar to lectin-like receptor kinase 7;1 [Medicago truncatula] (GB:AAR11298.1); contains InterPro domain Protein kinase-like; (InterPro:IPR011009); contains InterPro domain Concanavalin A…	AT3G55550
AT1G08065	2	ACA5, ATACA5	carbonate dehydratase/ zinc ion binding; similar to carbonic anhydrase family protein [Arabidopsis thaliana] (TAIR:AT1G08080.1); similar to putative dioscorin class A precursor [Oryza sativa (japonica cultivar-group)] (GB:BAD09854.1); contains InterPro domain Carbonic anhydrase, eukaryotic; (InterPro:IPR001148)	AT4G20990
AT1G60880	2	AGL56	Root Specific	AT5G38620
AT5G22260	2	MS1	Sporophytic factor controlling anther and pollen development. Mutants fail to make functional pollen;pollen degeneration occurs after microspore release and the tapetum also appears abnormally vacuolated. Similar to PHD-finger motif transcription factors.	AT1G66170
AT1G69650	2	NA	meprin and TRAF homology domain-containing protein / MATH domain-containing protein; similar to meprin and TRAF homology domain-containing protein / MATH domain-containing protein [Arabidopsis thaliana] (TAIR:AT3G22080.1); similar to MATH domain, putative [Medicago truncatula] (GB:ABE87963.1); contains InterPro domain TRAF-like; (InterPro:IPR008974); contains InterPro domain MATH; (InterPro:IPR00…	AT1G65150
AT5G28510	3	BGLU24	glycosyl hydrolase family 1 protein; similar to beta-glucosidase (PSR3.2) [Arabidopsis thaliana] (TAIR:AT1G66270.1); similar to glycosyl hydrolase family 1 protein [Arabidopsis thaliana] (TAIR:AT1G66280.1); similar to PYK10 (phosphate starvation-response 3.1), hydrolase, hydrolyzing O-glycosyl compounds [Arabidopsis thaliana] (TAIR:AT3G09260.1); similar to beta-glucosidase [Brassica nigra] (GB:AA…	AT1G52400
AT4G14550	3	IAA14, SLR	IAA14 is a member of the Aux/IAA protein family. Involved in lateral root development. Gain of function mutation decreases auxin-inducible gene expression. Protein is localized to the nucleus. Expressed in stele and root tip epidermis. Functions as a negative regulator of ARF7/19.	AT1G04250
AT5G65670	3	IAA9	auxin (indole-3-acetic acid) induced gene	AT1G04250, AT4G14550
AT2G22970	3	SCPL11	SCPL11; serine carboxypeptidase; similar to SCPL9, serine carboxypeptidase [Arabidopsis thaliana] (TAIR:AT2G23010.1); similar to SCPL13, serine carboxypeptidase [Arabidopsis thaliana] (TAIR:AT2G22980.1); similar to SCPL12, serine carboxypeptidase [Arabidopsis thaliana] (TAIR:AT2G22920.2); similar to Peptidase S10, serine carboxypeptidase [Medicago truncatula] (GB:ABE93325.1); contains InterPro do…	AT2G23010
AT3G52600	3	AtcwINV2, CWINV2	ATCWINV2 (ARABIDOPSIS THALIANA CELL WALL INVERTASE 2); hydrolase, hydrolyzing O-glycosyl compounds; similar to ATCWINV4 (ARABIDOPSIS THALIANA CELL WALL INVERTASE 4), hydrolase, hydrolyzing O-glycosyl compounds [Arabidopsis thaliana] (TAIR:AT2G36190.1); similar to Beta-fructofuranosidase, insoluble isoenzyme 1 precursor (Sucrose hydrolase 1) (Invertase 1) (Cell wall beta-fructosidase 1) (GB:P26792…	AT3G13790
AT3G55190	3	NA	esterase/lipase/thioesterase family protein; similar to esterase/lipase/thioesterase family protein [Arabidopsis thaliana] (TAIR:AT2G39420.1); similar to Os12g0262700 [Oryza sativa (japonica cultivar-group)] (GB:NP_001066522.1); similar to Alpha/beta hydrolase [Medicago truncatula] (GB:ABE84979.1); contains InterPro domain Esterase/lipase/thioesterase; (InterPro:IPR000379); contains InterPro doma…	AT3G55180
AT2G21990	3	NA	similar to unknown protein [Arabidopsis thaliana] (TAIR:AT4G39610.1); similar to Plant-specific domain of unknown function 3588 [Medicago truncatula] (GB:ABE89410.1); contains InterPro domain Protein of unknown function DUF617, plant; (InterPro:IPR006460); contains InterPro domain Cytokine, IL-1 related; (InterPro:IPR008996)	AT4G39610
AT1G08140	3	ATCHX6A, CHX6A	member of Putative Na+/H+ antiporter family	AT1G08135, AT2G28180, AT5G22900
AT1G08135	3	ATCHX6B, CHX6B	ATCHX6B/CHX6B (CATION/H+ EXCHANGER 6B); monovalent cation:proton antiporter; similar to ATCHX6a (CATION/H+ EXCHANGER 6A), monovalent cation:proton antiporter [Arabidopsis thaliana] (TAIR:AT1G08140.1); similar to Na+/H+ antiporter-like protein, putative [Medicago truncatula] (GB:ABE89964.1); contains InterPro domain Sodium/hydrogen exchanger; (InterPro:IPR006153)	AT1G08140, AT2G28180
AT5G22900	3	ATCHX3, CHX3	member of Putative Na+/H+ antiporter family	AT1G08140, AT2G28180
AT4G36490	3	ATSFH12, SFH12	SEC14 cytosolic factor, putative / phosphoglyceride transfer protein, putative; similar to phosphatidylinositol transporter [Arabidopsis thaliana] (TAIR:AT2G21540.2); similar to SEC14 cytosolic factor, putative / phosphoglyceride transfer protein, putative [Arabidopsis thaliana] (TAIR:AT2G18180.1); similar to Cellular retinaldehyde-binding/triple function, N-terminal [Medicago truncatula] (GB:ABE…	AT2G18180, AT4G39180
AT4G39180	3	ATSEC14, SEC14	encodes a protein that complements the function of a sec14(ts) mutant of S. cerevisiae	AT2G18180, AT4G36490
AT1G34575	3	NA	FAD-binding domain-containing protein; similar to FAD-binding domain-containing protein [Arabidopsis thaliana] (TAIR:AT1G30710.1); similar to carbohydrate oxidase [Helianthus annuus] (GB:AAL77103.1); contains InterPro domain FAD linked oxidase, N-terminal; (InterPro:IPR006094); contains InterPro domain Berberine/berberine-like; (InterPro:IPR012951)	AT1G30710, AT1G30730
AT1G30730	3	NA	FAD-binding domain-containing protein; similar to FAD-binding domain-containing protein [Arabidopsis thaliana] (TAIR:AT1G30720.1); similar to FAD linked oxidase, N-terminal [Medicago truncatula] (GB:ABD32603.1); contains InterPro domain FAD linked oxidase, N-terminal; (InterPro:IPR006094); contains InterPro domain Berberine/berberine-like; (InterPro:IPR012951)	AT1G34575, AT1G30710
AT3G56180	3	NA	similar to unknown protein [Arabidopsis thaliana] (TAIR:AT5G01750.2); similar to Protein of unknown function DUF567 [Medicago truncatula] (GB:ABE88873.1); contains InterPro domain Protein of unknown function DUF567; (InterPro:IPR007612)	AT3G11740
AT2G42850	3	CYP718	member of CYP718	AT4G19230
AT3G01530	3	ATMYB57, MYB57	Member of the R2R3 factor gene family.	AT3G27810
AT3G27810	3	ATMYB21, ATMYB3, MYB21	Encodes a member of the R2R3-MYB transcription factor gene family. Induced by jasmonate. Involved in jasmonate response during stamen development.	AT3G01530
AT1G14420	3	AT59	AT59 (Arabidopsis homolog of tomato LAT59); lyase/ pectate lyase; Identical to Probable pectate lyase 3 precursor (EC 4.2.2.2) (Pectate lyase A2) (AT59) [Arabidopsis Thaliana] (GB:Q9M9S2;GB:O23665); similar to pectate lyase family protein [Arabidopsis thaliana] (TAIR:AT2G02720.1); similar to Probable pectate lyase P59 precursor (GB:P15722); contains InterPro domain Virulence factor, pectin lyase …	AT5G15110
AT2G33420	3	NA	similar to unknown protein [Arabidopsis thaliana] (TAIR:AT2G25800.1); similar to unknown protein [Arabidopsis thaliana] (TAIR:AT2G20010.2); similar to unknown protein [Arabidopsis thaliana] (TAIR:AT1G04470.1); similar to hypothetical protein LOC_Os03g04560 [Oryza sativa (japonica cultivar-group)] (GB:ABF93881.1); similar to expressed protein [Oryza sativa (japonica cultivar-group)] (GB:AAP54227.2…	AT1G04470
AT3G11850	3	NA	similar to unknown protein [Arabidopsis thaliana] (TAIR:AT5G06560.1); similar to expressed protein [Oryza sativa (japonica cultivar-group)] (GB:ABA98276.1); similar to Os11g0575900 [Oryza sativa (japonica cultivar-group)] (GB:NP_001068136.1); similar to Os03g0650800 [Oryza sativa (japonica cultivar-group)] (GB:NP_001050787.1); contains InterPro domain Protein of unknown function DUF593; (InterPro…	AT3G54740
AT2G20430	3	RIC6	encodes a member of a novel protein family that contains contain a CRIB (for Cdc42/Rac-interactive binding) motif required for their specific interaction with GTP-bound Rop1 (plant-specific Rho GTPase). Most similar to RIC7 and RIC8 (subfamily group II). Gene is expressed predominantly in inflorescence and flower tissue.	AT3G23380, AT2G33460
AT3G23380	3	RIC5	encodes a member of a novel protein family that contains contain a CRIB (for Cdc42/Rac-interactive binding) motif required for their specific interaction with GTP-bound Rop1 (plant-specific Rho GTPase). Interacts with Rop1 and is involved in pollen tube growth and function. Gene is expressed predominantly in inflorescence and flower tissue.	AT2G33460, AT2G20430
AT5G61680	3	NA	pectinesterase family protein; similar to ATPPME1, pectinesterase [Arabidopsis thaliana] (TAIR:AT1G69940.1); similar to pectin methylesterase allergenic protein [Salsola kali] (GB:AAX11262.1); contains InterPro domain Virulence factor, pectin lyase fold; (InterPro:IPR011050); contains InterPro domain Pectinesterase; (InterPro:IPR000070)	AT5G07420
AT3G05140	3	RBK2	protein kinase family protein; similar to protein kinase family protein [Arabidopsis thaliana] (TAIR:AT5G18910.1); similar to putative receptor protein kinase PERK1 [Oryza sativa (japonica cultivar-group)] (GB:BAD45880.1); similar to Os06g0663900 [Oryza sativa (japonica cultivar-group)] (GB:NP_001058295.1); contains InterPro domain Protein kinase-like; (InterPro:IPR011009); contains InterPro doma…	AT5G18910
AT3G28050	3	NA	nodulin MtN21 family protein; similar to nodulin MtN21 family protein [Arabidopsis thaliana] (TAIR:AT5G40240.1); similar to Protein of unknown function DUF6, transmembrane [Medicago truncatula] (GB:ABE93902.1); contains InterPro domain Protein of unknown function DUF6, transmembrane; (InterPro:IPR000620)	AT5G40210
AT4G00190	3	ATPME38, PME38	pectinesterase family protein; similar to pectinesterase family protein [Arabidopsis thaliana] (TAIR:AT2G45220.1); similar to Pectinesterase-2 precursor (Pectin methylesterase) (PE) (GB:O04887); contains InterPro domain Virulence factor, pectin lyase fold; (InterPro:IPR011050); contains InterPro domain Plant invertase/pectin methylesterase inhibitor; (InterPro:IPR007186); contains InterPro domain…	AT2G45220
AT5G44350	3	NA	ethylene-responsive nuclear protein -related; similar to ethylene-responsive nuclear protein / ethylene-regulated nuclear protein (ERT2) [Arabidopsis thaliana] (TAIR:AT4G20880.1); similar to IMP dehydrogenase/GMP reductase [Medicago truncatula] (GB:ABE90052.1)	AT4G20880
AT5G38435	3	SPH8	self-incompatibility (S) protein homolog, expressed at low levels in floral buds and very low levels in other plant tissues	AT2G23142, AT2G23148, AT5G04347, AT2G06090
AT1G11765	3	NA	S1 self-incompatibility protein-related; similar to self-incompatibility protein-related [Arabidopsis thaliana] (TAIR:AT3G26880.1); contains InterPro domain Plant self-incompatibility S1; (InterPro:IPR010264)	AT3G26880, AT1G28305, AT5G04347
AT3G26880	3	NA	self-incompatibility protein-related; similar to unknown protein [Arabidopsis thaliana] (TAIR:AT1G28305.1); contains InterPro domain Plant self-incompatibility S1; (InterPro:IPR010264)	AT1G28305, AT1G11765, AT5G04347
AT2G33460	3	RIC1	encodes a member of a novel protein family that contains contain a CRIB (for Cdc42/Rac-interactive binding) motif required for their specific interaction with GTP-bound Rop1 (plant-specific Rho GTPase). Interacts with Rop1 and is involved in pollen tube growth and function. Protein most similar to RIC3(family subgroup III). RIC1 is localized to the apical region of the plasma membrane in pollen t…	AT3G23380, AT2G20430
AT5G01690	3	ATCHX27, CHX27	member of Putative Na+/H+ antiporter family	AT2G13620, AT2G13620, AT5G22900
AT1G05580	3	ATCHX23, CHX23	member of Putative Na+/H+ antiporter family	AT2G13620
AT1G16380	3	ATCHX1, CHX1	member of Putative Na+/H+ antiporter family	AT2G13620, AT1G05580
AT1G04250	3	AXR3, IAA17	Transcription regulator acting as repressor of auxin-inducible gene expression. Auxin-inducible AUX/IAA gene. Short-lived nuclear protein with four conserved domains. Domain III has homology to beta alpha alpha dimerization and DNA binding domains. Involved in auxin signaling. Auxin induces the degradation of the protein in a dosage-dependent manner in a process mediated by AtRac1. Auxin induced …	AT4G14550, AT5G65670
AT4G33230	3	NA	pectinesterase family protein; similar to pectinesterase family protein [Arabidopsis thaliana] (TAIR:AT2G26450.1); similar to pectin methylesterase [Salix (GB:BAA89480.1); contains InterPro domain Virulence factor, pectin lyase fold; (InterPro:IPR011050); contains InterPro domain Plant invertase/pectin methylesterase inhibitor; (InterPro:IPR007186); contains InterPro domain Pectinesterase; (Inter…	AT2G26450, AT5G27870, AT3G05610, AT3G06830
AT5G27870	3	NA	pectinesterase family protein; similar to pectinesterase family protein [Arabidopsis thaliana] (TAIR:AT3G05610.1); similar to Pectinesterase; Pectinesterase inhibitor [Medicago truncatula] (GB:ABE80624.1); contains InterPro domain Virulence factor, pectin lyase fold; (InterPro:IPR011050); contains InterPro domain Plant invertase/pectin methylesterase inhibitor; (InterPro:IPR007186); contains Inte…	AT3G05610, AT3G06830, AT2G26450, AT4G33230
AT3G05610	3	NA	pectinesterase family protein; similar to pectinesterase family protein [Arabidopsis thaliana] (TAIR:AT5G27870.1); similar to Pectinesterase; Pectinesterase inhibitor [Medicago truncatula] (GB:ABE85690.1); contains InterPro domain Virulence factor, pectin lyase fold; (InterPro:IPR011050); contains InterPro domain Plant invertase/pectin methylesterase inhibitor; (InterPro:IPR007186); contains Inte…	AT5G27870, AT3G06830, AT2G26450, AT4G33230
AT1G35260	3	MLP165	Bet v I allergen family protein; Identical to MLP-like protein 165 (MLP165) [Arabidopsis Thaliana] (GB:Q9C7I7); similar to Bet v I allergen family protein [Arabidopsis thaliana] (TAIR:AT1G35310.1); similar to major latex-like protein [Prunus persica] (GB:AAK14060.1); contains InterPro domain Bet v I allergen; (InterPro:IPR000916)	AT1G35310
AT5G04950	3	ATNAS1, NAS1	nicotianamine synthase, putative; Identical to Nicotianamine synthase 1 (EC 2.5.1.43) (S-adenosyl-L-methionine:S- adenosyl-L-methionine:S-adenosyl-methionine 3-amino-3- carboxypropyltransferase 1) (AtNAS1) (NAS1) [Arabidopsis Thaliana] (GB:Q9FF79;GB:Q9ZWF8); similar to nicotianamine synthase, putative [Arabidopsis thaliana] (TAIR:AT5G56080.1); similar to nicotianamine synthase [Thlaspi caerulesce…	AT1G09240
AT2G31430	3	NA	invertase/pectin methylesterase inhibitor family protein; similar to enzyme inhibitor/ pectinesterase [Arabidopsis thaliana] (TAIR:AT2G31425.1); contains InterPro domain Plant invertase/pectin methylesterase inhibitor; (InterPro:IPR007186); contains InterPro domain Pectinesterase inhibitor; (InterPro:IPR006501)	AT2G31425
AT3G52010	3	scpl37	SCPL37 (serine carboxypeptidase-like 37); serine carboxypeptidase; similar to SCPL36 (serine carboxypeptidase-like 36), serine carboxypeptidase [Arabidopsis thaliana] (TAIR:AT3G52000.1); similar to SCPL38 (serine carboxypeptidase-like 38), serine carboxypeptidase [Arabidopsis thaliana] (TAIR:AT2G05850.1); similar to putative serine carboxypeptidase [Pisum sativum] (GB:CAC19488.1); contains InterP…	AT3G52000, AT2G05850, AT3G52020, AT3G63470
AT3G52000	3	scpl36	SCPL36 (serine carboxypeptidase-like 36); serine carboxypeptidase; similar to SCPL38 (serine carboxypeptidase-like 38), serine carboxypeptidase [Arabidopsis thaliana] (TAIR:AT2G05850.1); similar to SCPL37 (serine carboxypeptidase-like 37), serine carboxypeptidase [Arabidopsis thaliana] (TAIR:AT3G52010.1); similar to putative serine carboxypeptidase [Pisum sativum] (GB:CAC19488.1); contains InterP…	AT3G52010, AT2G05850, AT3G52020, AT3G63470
AT3G52020	3	scpl39	SCPL39 (serine carboxypeptidase-like 39); serine carboxypeptidase; similar to SCPL40 (serine carboxypeptidase-like 40), serine carboxypeptidase [Arabidopsis thaliana] (TAIR:AT3G63470.1); similar to putative serine carboxypeptidase [Pisum sativum] (GB:CAC19488.1); contains InterPro domain Esterase/lipase/thioesterase; (InterPro:IPR000379); contains InterPro domain Peptidase S10, serine carboxypept…	AT3G63470, AT2G05850, AT3G52000, AT3G52010
AT2G05850	3	scpl38	SCPL38 (serine carboxypeptidase-like 38); serine carboxypeptidase; similar to SCPL36 (serine carboxypeptidase-like 36), serine carboxypeptidase [Arabidopsis thaliana] (TAIR:AT3G52000.1); similar to SCPL37 (serine carboxypeptidase-like 37), serine carboxypeptidase [Arabidopsis thaliana] (TAIR:AT3G52010.1); similar to putative serine carboxypeptidase [Pisum sativum] (GB:CAC19488.1); contains InterP…	AT3G52000, AT3G52010, AT3G52020, AT3G63470
AT1G04540	3	NA	C2 domain-containing protein; similar to C2 domain-containing protein [Arabidopsis thaliana] (TAIR:AT2G33320.1); similar to C2 calcium/lipid-binding re (GB:ABE92950.1); contains InterPro domain C2; (InterPro:IPR000008); contains InterPro domain C2 calcium/lipid-binding region, CaLB; (InterPro:IPR008973)	AT3G04360
AT3G13790	3	ATBFRUCT1, ATCWINV1	Encodes a protein with invertase activity.	AT3G52600
AT3G54240	3	NA	hydrolase, alpha/beta fold family protein; similar to hydrolase, alpha/beta fold family protein [Arabidopsis thaliana] (TAIR:AT2G36290.1); similar to Os02g0532300 [Oryza sativa (japonica cultivar-group)] (GB:NP_001047024.1); similar to Os04g0412000 [Oryza sativa (japonica cultivar-group)] (GB:NP_001052736.1); similar to H0717B12.6 [Oryza sativa (indica cultivar-group)] (GB:CAH67159.1); contains I…	AT1G74300
AT3G03240	3	NA	esterase/lipase/thioesterase family protein; similar to esterase/lipase/thioesterase family protein [Arabidopsis thaliana] (TAIR:AT3G03230.1); similar to Os12g0152100 [Oryza sativa (japonica cultivar-group)] (GB:NP_001066173.1); similar to hydrolase, alpha/beta fold family protein, putative, expressed [Oryza sativa (japonica cultivar-group)] (GB:ABA95828.1); contains InterPro domain Esterase/lipa…	AT1G74300
AT3G26860	3	NA	similar to self-incompatibility protein-related [Arabidopsis thaliana] (TAIR:AT3G27680.1); similar to self-incompatibility protein-related [Arabidopsis thaliana] (TAIR:AT3G26870.1); contains InterPro domain Plant self-incompatibility S1; (InterPro:IPR010264)	AT3G27331
AT3G20210	3	DELTA-VPE, DELTAVPE	Encodes a vacuolar processing enzyme with caspase-1-like activity that is specifically expressed in inner integument of developing seeds. Mutants display abnormal seed coat development. It is speculated to be involved in cell death of limited cell layers, the purpose of which is to form a seed coat.	AT4G32940
AT3G29250	3	NA	oxidoreductase; similar to short-chain dehydrogenase/reductase (SDR) family protein [Arabidopsis thaliana] (TAIR:AT3G29260.1); similar to 3-beta-hydroxysteroid dehydrogenase [Di (GB:AAW31719.1); contains InterPro domain Short-chain dehydrogenase/reductase SDR; (InterPro:IPR002198); contains InterPro domain Glucose/ribitol dehydrogenase; (InterPro:IPR002347)	AT2G47120
AT2G38240	3	NA	oxidoreductase, 2OG-Fe(II) oxygenase family protein; similar to oxidoreductase, 2OG-Fe(II) oxygenase family protein [Arabidopsis thaliana] (TAIR:AT5G05600.1); similar to 2OG-Fe(II) oxygenase [Medicago truncatula] (GB:ABE94015.1); contains InterPro domain Isopenicillin N synthase; (InterPro:IPR002283); contains InterPro domain 2OG-Fe(II) oxygenase; (InterPro:IPR005123)	AT3G11180
AT2G47120	3	NA	short-chain dehydrogenase/reductase (SDR) family protein; similar to short-chain dehydrogenase/reductase (SDR) family protein [Arabidopsis thaliana] (TAIR:AT2G47130.1); similar to 3-beta hydroxysteroid dehydrogenase [Di (GB:AAV68713.1); contains InterPro domain Short-chain dehydrogenase/reductase SDR; (InterPro:IPR002198); contains InterPro domain Glucose/ribitol dehydrogenase; (InterPro:IPR00234…	AT3G29250
AT5G35715	3	CYP71B8	encodes a protein with cytochrome P450 domain	AT3G53300, AT3G44250, AT3G53280
AT3G53300	3	CYP71B31	putative cytochrome P450	AT5G35715, AT3G53280, AT3G44250
AT3G53290	3	CYP71B30P	missing N-term 80 AA not found between end of 71B5 and start of this sequence probably a pseudogene, from http://drnelson.utmem.edu/biblioD.html	AT5G35715, AT3G53300, AT3G44250
AT3G53280	3	CYP71B5	cytochrome P450 monooxygenase	AT3G44250, AT3G53300, AT5G35715
AT5G12060	3	NA	self-incompatibility protein-related; similar to self-incompatibility protein-related [Arabidopsis thaliana] (TAIR:AT5G12070.1); similar to Plant self-incompatibility S1 [Medicago truncatula] (GB:ABE83730.1); contains InterPro domain Cupredoxin; (InterPro:IPR008972); contains InterPro domain Plant self-incompatibility S1; (InterPro:IPR010264)	AT3G17080
AT2G20660	3	RALFL14	Member of a diversely expressed predicted peptide family showing sequence similarity to tobacco Rapid Alkalinization Factor (RALF), and is believed to play an essential role in the physiology of Arabidopsis. Consists of a single exon and is characterized by a conserved C-terminal motif and N-terminal signal peptide.	AT2G33130
AT3G11740	3	NA	similar to unknown protein [Arabidopsis thaliana] (TAIR:AT5G01750.2); similar to Protein of unknown function DUF567 [Medicago truncatula] (GB:ABE88873.1); contains InterPro domain Protein of unknown function DUF567; (InterPro:IPR007612)	AT3G56180
AT3G55665	3	NA	similar to unknown protein [Arabidopsis thaliana] (TAIR:AT3G55677.1); similar to self-incompatibility [Papaver rhoeas] (GB:CAA06688.1); contains InterPro domain Plant self-incompatibility S1; (InterPro:IPR010264)	AT3G55672, AT3G55252, AT3G54925
AT3G55252	3	NA	similar to unknown protein [Arabidopsis thaliana] (TAIR:AT3G55677.1); similar to self-incompatibility [Papaver rhoeas] (GB:CAA06688.1); contains InterPro domain Plant self-incompatibility S1; (InterPro:IPR010264)	AT3G54925, AT3G55672, AT3G55665
AT3G54925	3	NA	NA	AT3G55252, AT3G55672, AT3G55665
AT2G26450	3	NA	pectinesterase family protein; similar to pectinesterase family protein [Arabidopsis thaliana] (TAIR:AT4G33230.1); similar to pectin methylesterase [Salix (GB:BAA89480.1); contains InterPro domain Virulence factor, pectin lyase fold; (InterPro:IPR011050); contains InterPro domain Plant invertase/pectin methylesterase inhibitor; (InterPro:IPR007186); contains InterPro domain Pectinesterase; (Inter…	AT4G33230, AT3G05610, AT5G27870, AT3G06830
AT3G55180	3	NA	esterase/lipase/thioesterase family protein; similar to hydrolase, alpha/beta fold family protein [Arabidopsis thaliana] (TAIR:AT2G39400.1); similar to Os12g0262700 [Oryza sativa (japonica cultivar-group)] (GB:NP_001066522.1); similar to Alpha/beta hydrolase [Medicago truncatula] (GB:ABE84979.1); contains InterPro domain Esterase/lipase/thioesterase; (InterPro:IPR000379); contains InterPro domain…	AT3G55190
AT1G74300	3	NA	esterase/lipase/thioesterase family protein; similar to hydrolase, alpha/beta fold family protein [Arabidopsis thaliana] (TAIR:AT1G74280.1); similar to Os02g0532300 [Oryza sativa (japonica cultivar-group)] (GB:NP_001047024.1); similar to H0717B12.5 [Oryza sativa (indica cultivar-group)] (GB:CAH67158.1); contains InterPro domain Esterase/lipase/thioesterase; (InterPro:IPR000379); contains InterPro…	AT3G54240
AT5G13490	3	AAC2	Encodes mitochondrial ADP/ATP carrier	AT5G17400
AT5G19360	3	CPK34	member of Calcium Dependent Protein Kinase	AT5G12180
AT5G53370	3	ATPMEPCRF, PMEPCRF	pectinesterase family protein; similar to pectinesterase family protein [Arabidopsis thaliana] (TAIR:AT3G49220.1); similar to pectinesterase inhibitor [Lycoris aurea] (GB:ABJ99595.1); similar to Pectinesterase; Pectinesterase inhibitor [Medicago truncatula] (GB:ABE82757.1); similar to Pectinesterase; Pectinesterase inhibitor [Medicago truncatula] (GB:ABE80825.1); contains InterPro domain Virulenc…	AT1G53830
AT1G52240	3	ATROPGEF11, PIRF1, ROPGEF11	Encodes a member of KPP-like gene family, homolog of KPP (kinase partner protein) gene in tomato. Also a member of the RopGEF (guanine nucleotide exchange factor) family, containing the novel PRONE domain (plant-specific Rop nucleotide exchanger), which is exclusively active towards members of the Rop subfamily .	AT1G79860, AT3G24620
AT3G24620	3	ATROPGEF8, ROPGEF8	Encodes a member of KPP-like gene family, homolog of KPP (kinase partner protein) gene in tomato. Also a member of the RopGEF (guanine nucleotide exchange factor) family, containing the novel PRONE domain (plant-specific Rop nucleotide exchanger), which is exclusively active towards members of the Rop subfamily.	AT1G79860, AT1G52240
AT4G32940	3	GAMMA-VPE, GAMMAVPE	Encodes a vacuolar processing enzyme belonging to a novel group of cysteine proteinases that is expressed in vegetative organs and is upregulated in association with various types of cell death and under stressed conditions. They are essential in processing seed storage proteins and for mediating the susceptible response of toxin-induced cell death.	AT3G20210
AT4G22050	3	NA	aspartyl protease family protein; similar to pepsin A [Arabidopsis thaliana] (TAIR:AT1G69100.1); similar to PREDICTED: similar to CG1548-PA isoform 1 [Tribolium castaneum] (GB:XP_966517.1); contains InterPro domain Peptidase A1, pepsin; (InterPro:IPR001461); contains InterPro domain Peptidase aspartic, catalytic; (InterPro:IPR009007)	AT1G69100
AT5G26810	3	NA	pectinesterase family protein; similar to pectinesterase family protein [Arabidopsis thaliana] (TAIR:AT5G18990.1); similar to Os05g0521600 [Oryza sativa (japonica cultivar-group)] (GB:NP_001056077.1); similar to pectin methylesterase precursor [Physcomitrella patens] (GB:CAH58712.1); similar to Os01g0743200 [Oryza sativa (japonica cultivar-group)] (GB:NP_001044216.1); contains InterPro domain Vir…	AT2G47280
AT1G79860	3	ATROPGEF12, MEE64, ROPGEF12	Encodes a member of KPP-like gene family, homolog of KPP (kinase partner protein) gene in tomato. Also a member of the RopGEF (guanine nucleotide exchange factor) family, containing the novel PRONE domain (plant-specific Rop nucleotide exchanger), which is exclusively active towards members of the Rop subfamily.	AT1G52240, AT3G24620
AT3G62340	3	AtWRKY68, WRKY68	member of WRKY Transcription Factor; Group II-c	AT4G18170
AT3G56920	3	NA	zinc finger (DHHC type) family protein; similar to zinc finger (DHHC type) family protein [Arabidopsis thaliana] (TAIR:AT2G40990.1); similar to zinc finger family protein, putative [Oryza sativa (japonica cultivar-group)] (GB:ABA96398.1); contains InterPro domain Zinc finger, DHHC-type; (InterPro:IPR001594)	AT2G40990, AT5G05070, AT4G24630
AT3G20580	3	COBL10	phytochelatin synthetase-related; Identical to COBRA-like protein 10 precursor (COBL10) [Arabidopsis Thaliana] (GB:Q9LJU0); similar to phytochelatin synthetase-related [Arabidopsis thaliana] (TAIR:AT4G27110.1); similar to ATSEB1 [Arabidopsis thaliana] (TAIR:AT4G16120.1); similar to phytochelatin synthetase-related [Arabidopsis thaliana] (TAIR:AT3G16860.1); similar to cobra-like protein 10 precurs…	AT4G27110
AT5G15110	3	NA	pectate lyase family protein; Identical to Putative pectate lyase 19 precursor (EC 4.2.2.2) [Arabidopsis Thaliana] (GB:Q9LFP5); similar to pectate lyase family protein [Arabidopsis thaliana] (TAIR:AT3G01270.1); similar to Pectate lyase, N-terminal; Pectolytic enzyme, Pectin lyase fold [Medicago truncatula] (GB:ABE84460.1); contains InterPro domain Virulence factor, pectin lyase fold; (InterPro:IP…	AT1G14420
AT5G23960	3	ATTPS21, TPS21	Encodes a sesquiterpene synthase involved in generating all of the group A sesquiterpenes found in the Arabidopsis floral volatile blend. Strongly expressed in the stigma.	AT3G14520
AT3G44540	3	FAR4	oxidoreductase, acting on the CH-CH group of donors; similar to acyl CoA reductase, putative / male-sterility protein, putative [Arabidopsis thaliana] (TAIR:AT5G22500.1); similar to acyl CoA reductase [Simmondsia chinensis] (GB:AAD38039.1); contains InterPro domain Male sterility C-terminal; (InterPro:IPR013120), oxidoreductase, acting on the CH-CH group of donors; similar to acyl CoA reductase, …	AT3G44550
AT3G04700	3	NA	similar to unknown protein [Arabidopsis thaliana] (TAIR:AT5G28690.1); similar to Os04g0282200 [Oryza sativa (japonica cultivar-group)] (GB:NP_001052367.1); similar to Os02g0766600 [Oryza sativa (japonica cultivar-group)] (GB:NP_001048224.1); similar to hypothetical protein [Oryza sativa (japonica cultivar-group)] (GB:BAD19985.1); contains InterPro domain Protein of unknown function DUF1685; (Inte…	AT5G28690
AT3G18810	3	AtPERK6, PERK6	protein kinase family protein; similar to protein kinase family protein [Arabidopsis thaliana] (TAIR:AT2G18470.1); similar to protein kinase family protein [Arabidopsis thaliana] (TAIR:AT1G49270.1); similar to protein kinase family protein [Arabidopsis thaliana] (TAIR:AT4G34440.1); similar to Protein kinase [Medicago truncatula] (GB:ABE78862.1); contains InterPro domain Serine/threonine protein k…	AT1G49270
AT2G19050	3	NA	GDSL-motif lipase/hydrolase family protein; similar to GDSL-motif lipase/hydrolase family protein [Arabidopsis thaliana] (TAIR:AT2G19060.1); similar to GDSL-lipase protein [Capsicum annuum] (GB:AAX20033.1); similar to Lipolytic enzyme, G-D-S-L [Medicago truncatula] (GB:ABE80632.1); contains InterPro domain Lipolytic enzyme, G-D-S-L; (InterPro:IPR001087)	AT2G19010, AT4G30140
AT2G19010	3	NA	GDSL-motif lipase/hydrolase family protein; similar to GDSL-motif lipase/hydrolase family protein [Arabidopsis thaliana] (TAIR:AT2G19050.1); similar to putative proline-rich protein [Oryza sativa (japonica cultivar-group)] (GB:BAB56037.1); similar to Os01g0748500 [Oryza sativa (japonica cultivar-group)] (GB:NP_001044240.1); contains InterPro domain Lipolytic enzyme, G-D-S-L; (InterPro:IPR001087)	AT2G19050, AT4G30140
AT1G69100	3	NA	pepsin A; similar to aspartyl protease family protein [Arabidopsis thaliana] (TAIR:AT4G22050.1); similar to cathepsin D-like aspartic protease [Opisthorchis viverrini] (GB:AAZ39883.1); contains InterPro domain Peptidase A1, pepsin; (InterPro:IPR001461); contains InterPro domain Peptidase aspartic, catalytic; (InterPro:IPR009007)	AT4G22050
AT1G78940	3	NA	protein kinase family protein; similar to kinase [Arabidopsis thaliana] (TAIR:AT2G24370.1); similar to protein kinase family protein [Arabidopsis thaliana] (TAIR:AT1G16760.1); similar to protein kinase family protein [Arabidopsis thaliana] (TAIR:AT3G20200.1); similar to serine threonine kinase [Zea mays] (GB:AAL59227.1); similar to stk [Zea mays] (GB:AAV64214.1); similar to serine threonine kinas…	AT1G16760, AT3G20200, AT4G31230
AT1G16760	3	NA	protein kinase family protein; similar to kinase [Arabidopsis thaliana] (TAIR:AT2G24370.1); similar to protein kinase family protein [Arabidopsis thaliana] (TAIR:AT3G20200.1); similar to protein kinase family protein [Arabidopsis thaliana] (TAIR:AT1G78940.1); similar to serine threonine kinase [Zea mays] (GB:AAL59227.1); similar to stk [Zea mays] (GB:AAV64214.1); similar to serine threonine kinas…	AT1G78940, AT3G20200, AT4G31230
AT2G23142	3	NA	NA	AT2G23148, AT5G38435
AT2G29620	3	NA	similar to unknown protein [Arabidopsis thaliana] (TAIR:AT1G07330.1); similar to H+-transporting two-sector ATPase, alpha/beta subunit, central re (GB:ABE91554.1)	AT1G07330
AT1G29450	3	NA	auxin-responsive protein, putative; similar to auxin-responsive protein, putative [Arabidopsis thaliana] (TAIR:AT1G29510.1); similar to auxin-induced SAUR-like protein [Capsicum annuum] (GB:AAM12781.1); contains InterPro domain Auxin responsive SAUR protein; (InterPro:IPR003676)	AT1G29420
AT1G50630	3	NA	extracellular ligand-gated ion channel; similar to extracellular ligand-gated ion channel [Arabidopsis thaliana] (TAIR:AT3G20300.1); similar to AT3g20300/MQC12_5 [Medicago truncatula] (GB:ABD32643.1); contains InterPro domain Neurotransmitter-gated ion-channel ligand-binding; (InterPro:IPR006202)	AT4G22270
AT3G06830	3	NA	pectinesterase family protein; similar to pectinesterase family protein [Arabidopsis thaliana] (TAIR:AT5G49180.1); similar to Pectinesterase; Pectinesterase inhibitor [Medicago truncatula] (GB:ABE80624.1); contains InterPro domain Virulence factor, pectin lyase fold; (InterPro:IPR011050); contains InterPro domain Plant invertase/pectin methylesterase inhibitor; (InterPro:IPR007186); contains Inte…	AT5G27870, AT3G05610, AT4G15980, AT4G15980
AT5G20310	3	NA	similar to kinase [Arabidopsis thaliana] (TAIR:AT2G24370.1); similar to Protein kinase; UspA [Medicago truncatula] (GB:ABE79207.1); contains domain no description (G3D.3.40.50.1420); contains domain Adenine nucleotide alpha hydrolases-like (SSF52402)	AT4G31230, AT1G78940
AT3G20200	3	NA	protein kinase family protein; similar to kinase [Arabidopsis thaliana] (TAIR:AT2G24370.1); similar to protein kinase family protein [Arabidopsis thaliana] (TAIR:AT1G16760.1); similar to protein kinase family protein [Arabidopsis thaliana] (TAIR:AT1G78940.1); similar to Protein kinase; UspA [Medicago truncatula] (GB:ABE79207.1); similar to Protein kinase; UspA [Medicago truncatula] (GB:ABE79205.1…	AT1G16760, AT1G78940, AT4G31230
AT5G12000	3	NA	kinase; similar to protein kinase family protein [Arabidopsis thaliana] (TAIR:AT5G26150.1); similar to kinase [Arabidopsis thaliana] (TAIR:AT2G24370.1); similar to protein kinase family protein [Arabidopsis thaliana] (TAIR:AT4G31230.1); similar to Protein kinase; UspA [Medicago truncatula] (GB:ABE79207.1); similar to Protein kinase; UspA [Medicago truncatula] (GB:ABE79205.1); similar to serine th…	AT5G26150, AT4G31230, AT1G16760
AT5G26150	3	NA	protein kinase family protein; similar to kinase [Arabidopsis thaliana] (TAIR:AT5G12000.1); similar to kinase [Arabidopsis thaliana] (TAIR:AT2G24370.1); similar to protein kinase family protein [Arabidopsis thaliana] (TAIR:AT4G31230.1); similar to serine threonine kinase [Zea mays] (GB:AAL59227.1); similar to Protein kinase; UspA [Medicago truncatula] (GB:ABE79207.1); similar to Protein kinase; U…	AT5G12000, AT4G31230, AT1G16760
AT1G29420	3	NA	similar to auxin-responsive protein, putative [Arabidopsis thaliana] (TAIR:AT1G29510.1); similar to auxin-induced SAUR-like protein [Capsicum annuum] (GB:AAM12781.1); contains InterPro domain Auxin responsive SAUR protein; (InterPro:IPR003676)	AT1G29450
AT3G06270	3	NA	protein phosphatase 2C, putative / PP2C, putative; similar to protein phosphatase 2C, putative / PP2C, putative [Arabidopsis thaliana] (TAIR:AT2G20050.1); similar to Os02g0281000 [Oryza sativa (japonica cultivar-group)] (GB:NP_001046559.1); similar to putative protein phosphatase 2C (PP2C) [Oryza sativa (japonica cultivar-group)] (GB:BAC16725.1); similar to Os07g0646100 [Oryza sativa (japonica cu…	AT3G05640
AT3G19940	3	NA	sugar transporter, putative; Identical to Sugar transport protein 10 (Hexose transporter 10) (STP10) [Arabidopsis Thaliana] (GB:Q9LT15;GB:O81707); similar to STP11 (SUGAR TRANSPORTER 11), carbohydrate transporter/ sugar porter [Arabidopsis thaliana] (TAIR:AT5G23270.1); similar to STP4 (SUGAR TRANSPORTER 4), carbohydrate transporter/ sugar porter [Arabidopsis thaliana] (TAIR:AT3G19930.1); similar …	AT5G23270, AT4G21480
AT5G23270	3	ATSTP11, STP11	STP11 (SUGAR TRANSPORTER 11); carbohydrate transporter/ sugar porter; Identical to Sugar transport protein 11 (Hexose transporter 11) (STP11) [Arabidopsis Thaliana] (GB:Q9FMX3;GB:O81708); similar to STP4 (SUGAR TRANSPORTER 4), carbohydrate transporter/ sugar porter [Arabidopsis thaliana] (TAIR:AT3G19930.1); similar to monosaccharide transporter (STP9) [Arabidopsis thaliana] (TAIR:AT1G50310.1); si…	AT3G19940, AT4G21480
AT3G08730	3	ATPK1, ATPK6, ATS6K1, PK1, PK6, S6K1	Encodes a protein-serine kinase that phosphorylates ribosomal protein in vitro. Activation of AtS6k is regulated by 1-naphthylacetic acid and kinetin, at least in part, via a lipid kinase-dependent pathway. Involved in translational up-regulation of ribosomal proteins. Phosphorylated by PDK1. Interacts with RAPTOR1, which in turn interacts with TOR. SPK6 activity is affected by osmotic stress, an…	AT3G08720
AT4G17690	3	NA	peroxidase, putative; Identical to Peroxidase 41 precursor (EC 1.11.1.7) (Atperox P41) (PER41) [Arabidopsis Thaliana] (GB:O23609); similar to peroxidase, putative [Arabidopsis thaliana] (TAIR:AT5G47000.1); similar to peroxidase, putative [Brassica oleracea] (GB:ABD65151.1); contains InterPro domain Haem peroxidase; (InterPro:IPR010255); contains InterPro domain Haem peroxidase, plant/fungal/bacte…	AT1G24110
AT5G20260	3	NA	exostosin family protein; similar to exostosin family protein [Arabidopsis thaliana] (TAIR:AT5G11130.1); similar to Exostosin-like [Medicago truncatula] (GB:ABE92985.1); contains InterPro domain Exostosin-like; (InterPro:IPR004263)	AT3G42180
AT2G12465	3	LCR50	Encodes a member of a family of small,secreted, cysteine rich protein with sequence similarity to the PCP (pollen coat protein) gene family.	AT5G42232, AT2G12475
AT5G42232	3	NA	Encodes a defensin-like (DEFL) family protein.	AT2G12465, AT2G12475
AT4G31230	3	NA	protein kinase family protein; similar to kinase [Arabidopsis thaliana] (TAIR:AT2G24370.1); similar to protein kinase family protein [Arabidopsis thaliana] (TAIR:AT5G35380.1); similar to protein kinase family protein [Arabidopsis thaliana] (TAIR:AT1G16760.1); similar to serine threonine kinase [Zea mays] (GB:AAL59227.1); similar to stk [Zea mays] (GB:AAV64214.1); similar to serine threonine kinas…	AT1G78940, AT1G16760
AT1G17540	3	NA	kinase; similar to protein kinase family protein [Arabidopsis thaliana] (TAIR:AT1G72760.1); similar to Os02g0218400 [Oryza sativa (japonica cultivar-group)] (GB:NP_001046304.1); similar to Os01g0581400 [Oryza sativa (japonica cultivar-group)] (GB:NP_001043411.1); similar to High mobility group protein HMG14 and HMG17; Protein kinase [Medicago truncatula] (GB:ABE79015.1); contains InterPro domain …	AT5G12000, AT5G26150, AT1G78940
AT1G28305	3	NA	similar to self-incompatibility protein-related [Arabidopsis thaliana] (TAIR:AT3G26880.1); contains InterPro domain Plant self-incompatibility S1; (InterPro:IPR010264)	AT1G28306, AT3G26880, AT1G11765
AT3G27331	3	NA	NA	AT3G26860
AT1G66220	3	NA	subtilase family protein; similar to subtilase family protein [Arabidopsis thaliana] (TAIR:AT1G66210.1); similar to subtilase family protein [Arabidopsis thaliana] (TAIR:AT4G21650.1); similar to subtilase family protein [Arabidopsis thaliana] (TAIR:AT4G10540.1); similar to Protease-associated PA; Proteinase inhibitor I9, subtilisin propeptide [Medicago truncatula] (GB:ABE90461.1); contains InterP…	AT1G66210
AT4G31470	3	NA	pathogenesis-related protein, putative; similar to allergen V5/Tpx-1-related family protein [Arabidopsis thaliana] (TAIR:AT5G57625.1); similar to pathogenesis related protein-1 [Zea mays] (GB:AAC25629.1); similar to pathogenesis-related protein 1 [Zea mays subsp. parviglumis] (GB:ABA34066.1); similar to pathogenesis-related protein 1 [Zea mays subsp. parviglumis] (GB:ABA34056.1); contains InterPr…	AT1G01310, AT3G19690
AT4G25780	3	NA	pathogenesis-related protein, putative; similar to allergen V5/Tpx-1-related family protein [Arabidopsis thaliana] (TAIR:AT5G57625.1); similar to Allergen V5/Tpx-1 related [Medicago truncatula] (GB:ABE83411.1); contains InterPro domain Ves allergen; (InterPro:IPR002413); contains InterPro domain Allergen V5/Tpx-1 related; (InterPro:IPR001283)	AT1G01310, AT3G19690
AT4G36110	3	NA	auxin-responsive protein, putative; similar to auxin-responsive family protein [Arabidopsis thaliana] (TAIR:AT2G18010.1); similar to auxin-induced SAUR-like protein [Capsicum annuum] (GB:AAM12780.1); contains InterPro domain Auxin responsive SAUR protein; (InterPro:IPR003676)	AT2G18010
AT1G47510	3	5PTASE11, AT5PTASE11	endonuclease/exonuclease/phosphatase family protein; Identical to Type I inositol-1,4,5-trisphosphate 5-phosphatase 11 (EC 3.1.3.56) (At5PTase11) [Arabidopsis Thaliana] (GB:Q5EAF2;GB:Q9SX81); similar to FRA3 (FRAGILE FIBER3), inositol or phosphatidylinositol phosphatase [Arabidopsis thaliana] (TAIR:AT1G65580.1); similar to putative inositol polyphosphate 5-phosphatase [Oryza sativa (japonica cult…	AT2G01900, AT5G04980
AT2G01900	3	NA	endonuclease/exonuclease/phosphatase family protein; similar to endonuclease/exonuclease/phosphatase family protein [Arabidopsis thaliana] (TAIR:AT2G37440.1); similar to Inositol polyphosphate related phosphatase [Medicago truncatula] (GB:ABE89232.1); contains InterPro domain Inositol polyphosphate related phosphatase; (InterPro:IPR000300); contains InterPro domain Endonuclease/exonuclease/phosph…	AT5G04980
AT2G18010	3	NA	auxin-responsive family protein; similar to auxin-responsive protein, putative [Arabidopsis thaliana] (TAIR:AT4G36110.1); similar to auxin-induced SAUR-like protein [Capsicum annuum] (GB:AAM12780.1); contains InterPro domain Auxin responsive SAUR protein; (InterPro:IPR003676)	AT4G36110
AT1G64390	3	AtGH9C2, GH9C2	endo-1,4-beta-glucanase, putative / cellulase, putative; Identical to Endoglucanase 6 precursor (EC 3.2.1.4) (Endo-1,4-beta glucanase 6) [Arabidopsis Thaliana] (GB:Q42059;GB:Q8H160;GB:Q9C7W3); similar to endo-1,4-beta-glucanase, putative / cellulase, putative [Arabidopsis thaliana] (TAIR:AT4G11050.1); similar to endo-1,4-beta-glucanase, putative / cellulase, putative [Arabidopsis thaliana] (TAIR:…	AT4G11050, AT2G44540
AT2G44560	3	AtGH9B11, GH9B11	glycosyl hydrolase family 9 protein; Identical to Endoglucanase 14 precursor (EC 3.2.1.4) (Endo-1,4-beta glucanase 14) [Arabidopsis Thaliana] (GB:Q8S8Q4;GB:O64891); similar to glycosyl hydrolase family 9 protein [Arabidopsis thaliana] (TAIR:AT2G44550.1); similar to glycosyl hydrolase family 9 protein [Arabidopsis thaliana] (TAIR:AT2G44570.1); similar to glycosyl hydrolase family 9 protein [Arabid…	AT2G44540, AT1G64390, AT4G11050
AT4G11050	3	AtGH9C3, GH9C3	endo-1,4-beta-glucanase, putative / cellulase, putative; Identical to Endoglucanase 19 precursor (EC 3.2.1.4) (Endo-1,4-beta glucanase 19) [Arabidopsis Thaliana] (GB:Q8L7I0;GB:O82513); similar to endo-1,4-beta-glucanase, putative / cellulase, putative [Arabidopsis thaliana] (TAIR:AT1G64390.1); similar to endo-1,4-beta-glucanase, putative / cellulase, putative [Arabidopsis thaliana] (TAIR:AT1G4893…	AT1G64390, AT2G44540
AT3G44250	3	CYP71B38	putative cytochrome P450	AT3G53280, AT3G53300, AT5G35715
AT2G44540	3	AtGH9B9, GH9B9	glycosyl hydrolase family 9 protein; Identical to Endoglucanase 12 precursor (EC 3.2.1.4) (Endo-1,4-beta glucanase 12) [Arabidopsis Thaliana] (GB:O64889); similar to glycosyl hydrolase family 9 protein [Arabidopsis thaliana] (TAIR:AT2G44550.1); similar to glycosyl hydrolase family 9 protein [Arabidopsis thaliana] (TAIR:AT2G44560.1); similar to glycosyl hydrolase family 9 protein [Arabidopsis thal…	AT2G44560, AT1G64390, AT4G11050
AT3G11180	3	NA	oxidoreductase, 2OG-Fe(II) oxygenase family protein; similar to oxidoreductase, 2OG-Fe(II) oxygenase family protein [Arabidopsis thaliana] (TAIR:AT5G05600.1); similar to 2OG-Fe(II) oxygenase [Medicago truncatula] (GB:ABE94015.1); contains InterPro domain Isopenicillin N synthase; (InterPro:IPR002283); contains InterPro domain 2OG-Fe(II) oxygenase; (InterPro:IPR005123)	AT2G38240
AT5G04347	3	NA	similar to self-incompatibility protein-related [Arabidopsis thaliana] (TAIR:AT5G04350.1); similar to self-incompatibility [Papaver nudicaule] (GB:CAA06689.1); contains InterPro domain Plant self-incompatibility S1; (InterPro:IPR010264)	AT3G26880, AT5G38435, AT1G11765
AT2G23148	3	NA	NA	AT2G23142, AT5G38435
AT2G06090	3	NA	self-incompatibility protein-related; similar to self-incompatibility protein-related [Arabidopsis thaliana] (TAIR:AT5G38440.1); similar to S1 self-incompatibility protein [Papaver rhoeas] (GB:CAA52380.1); contains InterPro domain Plant self-incompatibility S1; (InterPro:IPR010264)	AT5G27238, AT5G38435
AT1G49270	3	AtPERK7, PERK7	protein kinase family protein; similar to ATPERK1 (PROLINE EXTENSIN-LIKE RECEPTOR KINASE 1), ATP binding / protein kinase [Arabidopsis thaliana] (TAIR:AT3G24550.1); similar to protein kinase family protein [Arabidopsis thaliana] (TAIR:AT3G18810.1); similar to protein kinase family protein [Arabidopsis thaliana] (TAIR:AT4G34440.1); similar to receptor protein kinase PERK1 [Brassica napus] (GB:AAK2…	AT3G18810
AT5G39420	3	cdc2cAt	CDC2CAT (ARABIDOPSIS THALIANA CDC2C); kinase; similar to protein kinase family protein [Arabidopsis thaliana] (TAIR:AT3G01085.1); similar to Protein kinase [Medicago truncatula] (GB:ABE79143.1); contains InterPro domain Serine/threonine protein kinase; (InterPro:IPR002290); contains InterPro domain Protein kinase-like; (InterPro:IPR011009); contains InterPro domain Protein kinase; (InterPro:IPR00…	AT3G01085
AT5G22970	3	NA	similar to unknown protein [Arabidopsis thaliana] (TAIR:AT5G60000.1)	AT5G60000
AT2G21727	3	NA	Encodes a ECA1 gametogenesis related family protein	AT3G29797, AT2G21655, AT2G25482
AT2G25482	3	NA	Encodes a ECA1 gametogenesis related family protein	AT3G29797, AT2G21655, AT2G21727
AT3G29797	3	NA	Encodes a ECA1 gametogenesis related family protein	AT2G21655, AT2G21727, AT2G25482
AT5G48605	3	NA	Encodes a defensin-like (DEFL) family protein.	AT5G48595, AT5G48515
AT5G48515	3	NA	Encodes a defensin-like (DEFL) family protein.	AT5G48605, AT5G48595
AT1G68905	3	NA	Encodes a defensin-like (DEFL) family protein.	AT1G68907
AT1G47470	3	NA	similar to unknown protein [Arabidopsis thaliana] (TAIR:AT1G45190.1); contains InterPro domain Protein of unknown function DUF784, Arabidopsis thaliana; (InterPro:IPR008502)	AT1G47450, AT4G13261
AT2G21655	3	NA	similar to unknown protein [Arabidopsis thaliana] (TAIR:AT3G29797.1); contains InterPro domain Protein of unknown function DUF784, Arabidopsis thaliana; (InterPro:IPR008502)	AT3G29797, AT2G21727, AT2G25482
AT4G35700	3	DAZ3	zinc finger (C2H2 type) family protein; similar to zinc finger (C2H2 type) family protein [Arabidopsis thaliana] (TAIR:AT4G35610.1); contains InterPro domain Zinc finger, C2H2-type; (InterPro:IPR007087)	AT4G35610
AT1G47450	3	NA	similar to unknown protein [Arabidopsis thaliana] (TAIR:AT1G47470.1); contains InterPro domain Protein of unknown function DUF784, Arabidopsis thaliana; (InterPro:IPR008502)	AT1G47470, AT4G13261
AT1G14686	3	NA	epsin N-terminal homology (ENTH) domain-containing protein / clathrin assembly protein-related; Identical to Putative clathrin assembly protein At1g14686 [Arabidopsis Thaliana] (GB:Q9LQW4); similar to epsin N-terminal homology (ENTH) domain-containing protein / clathrin assembly protein-related [Arabidopsis thaliana] (TAIR:AT2G01920.1); similar to Os09g0449500 [Oryza sativa (japonica cultivar-gro…	AT1G25240
AT5G39870	3	NA	similar to unknown protein [Arabidopsis thaliana] (TAIR:AT3G28980.1); contains InterPro domain Protein of unknown function DUF1216; (InterPro:IPR009605)	AT3G28770
AT1G30710	3	NA	FAD-binding domain-containing protein; similar to FAD-binding domain-containing protein [Arabidopsis thaliana] (TAIR:AT1G34575.1); similar to carbohydrate oxidase [Helianthus annuus] (GB:AAL77103.1); contains InterPro domain FAD linked oxidase, N-terminal; (InterPro:IPR006094); contains InterPro domain Berberine/berberine-like; (InterPro:IPR012951)	AT1G34575, AT1G30730
AT3G63470	3	scpl40	SCPL40 (serine carboxypeptidase-like 40); serine carboxypeptidase; similar to SCPL39 (serine carboxypeptidase-like 39), serine carboxypeptidase [Arabidopsis thaliana] (TAIR:AT3G52020.1); similar to putative serine carboxypeptidase [Pisum sativum] (GB:CAC19488.1); contains InterPro domain Esterase/lipase/thioesterase; (InterPro:IPR000379); contains InterPro domain Peptidase S10, serine carboxypept…	AT3G52020, AT3G52000, AT2G05850, AT3G52010
AT3G17150	3	NA	pectinesterase inhibitor; similar to enzyme inhibitor/ pectinesterase [Arabidopsis thaliana] (TAIR:AT3G17152.1); similar to tomato invertase inhibitor [Solanum lycopersicum] (GB:CAA09420.1); similar to invertase inhibitor [Nicotiana langsdorffii x Nicotiana sanderae] (GB:ABB17076.1); contains InterPro domain Plant invertase/pectin methylesterase inhibitor; (InterPro:IPR007186); contains InterPro …	AT3G17152
AT5G05070	3	NA	zinc ion binding; similar to zinc finger (DHHC type) family protein [Arabidopsis thaliana] (TAIR:AT2G40990.1); similar to Zinc finger, DHHC-type [Medicago truncatula] (GB:ABE79847.1); contains InterPro domain Zinc finger, DHHC-type; (InterPro:IPR001594)	AT2G40990, AT3G56920
AT2G40990	3	NA	zinc finger (DHHC type) family protein; similar to zinc finger (DHHC type) family protein [Arabidopsis thaliana] (TAIR:AT3G56920.1); similar to Zinc finger, DHHC-type [Medicago truncatula] (GB:ABE79847.1); contains InterPro domain Zinc finger, DHHC-type; (InterPro:IPR001594)	AT3G56920, AT5G05070
AT3G11430	3	ATGPAT5, GPAT5	Encodes a protein with glycerol-3-phosphate acyltransferase activity, involved in the biosynthesis of suberin polyester.	AT5G06090
AT1G28306	3	NA	NA	AT1G28305
AT3G44550	3	FAR5	oxidoreductase, acting on the CH-CH group of donors; similar to acyl CoA reductase, putative / male-sterility protein, putative [Arabidopsis thaliana] (TAIR:AT5G22500.1); similar to oxidoreductase, acting on the CH-CH group of donors [Arabidopsis thaliana] (TAIR:AT3G44540.1); similar to oxidoreductase, acting on the CH-CH group of donors [Arabidopsis thaliana] (TAIR:AT3G44560.1); similar to acyl …	AT3G44540
AT4G39480	3	CYP96A9	member of CYP96A	AT4G39490
AT4G35610	3	NA	zinc finger (C2H2 type) family protein; similar to zinc finger (C2H2 type) family protein [Arabidopsis thaliana] (TAIR:AT4G35700.1); contains InterPro domain Zinc finger, C2H2-type; (InterPro:IPR007087)	AT4G35700
AT1G35250	3	NA	thioesterase family protein; similar to thioesterase family protein [Arabidopsis thaliana] (TAIR:AT1G35290.1); similar to Thioesterase superfamily [Medicago truncatula] (GB:ABE93263.1); contains InterPro domain Thioesterase superfamily; (InterPro:IPR006683)	AT1G35290
AT2G04037	3	NA	similar to unknown protein [Arabidopsis thaliana] (TAIR:AT2G04041.1); contains InterPro domain Protein of unknown function DUF784, Arabidopsis thaliana; (InterPro:IPR008502)	AT2G04031, AT1G47470
AT5G12180	3	CPK17	member of Calcium Dependent Protein Kinase	AT5G19360
AT5G46873	3	NA	Encodes a defensin-like (DEFL) family protein.	AT5G46877
AT5G18910	3	NA	protein kinase family protein; similar to protein kinase family protein [Arabidopsis thaliana] (TAIR:AT3G05140.1); similar to putative receptor protein kinase PERK1 [Oryza sativa (japonica cultivar-group)] (GB:BAD45880.1); similar to Os06g0663900 [Oryza sativa (japonica cultivar-group)] (GB:NP_001058295.1); contains InterPro domain Protein kinase-like; (InterPro:IPR011009); contains InterPro doma…	AT3G05140
AT1G06100	3	NA	fatty acid desaturase family protein; Identical to Delta-9 desaturase-like 2 protein (EC 1.14.19.-) [Arabidopsis Thaliana] (GB:Q9LND8); similar to fatty acid desaturase family protein [Arabidopsis thaliana] (TAIR:AT1G06090.1); similar to desaturase delta 9 [Picea glauca] (GB:AAM12238.1); contains InterPro domain Fatty acid desaturase, type 1; (InterPro:IPR001522); contains InterPro domain Fatty a…	AT1G06090
AT1G25240	3	NA	epsin N-terminal homology (ENTH) domain-containing protein / clathrin assembly protein-related; Identical to Putative clathrin assembly protein At1g25240 [Arabidopsis Thaliana] (GB:Q9FRH3); similar to epsin N-terminal homology (ENTH) domain-containing protein / clathrin assembly protein-related [Arabidopsis thaliana] (TAIR:AT1G68110.1); similar to Os09g0449500 [Oryza sativa (japonica cultivar-gro…	AT1G14686
AT5G53742	3	NA	Encodes a ECA1 gametogenesis related family protein	AT2G27315, AT5G52975
AT2G27315	3	NA	similar to unknown protein [Arabidopsis thaliana] (TAIR:AT5G52975.1)	AT5G52975, AT2G14378
AT2G14378	3	NA	Encodes a ECA1 gametogenesis related family protein	AT5G52975, AT2G27315
AT1G23350	3	NA	invertase/pectin methylesterase inhibitor family protein; similar to EDA24 (embryo sac development arrest 24), pectinesterase inhibitor [Arabidopsis thaliana] (TAIR:AT1G70540.1); similar to pectin methylesterase inhibitor [Brassica oleracea var. botrytis] (GB:AAZ20131.1); contains InterPro domain Plant invertase/pectin methylesterase inhibitor; (InterPro:IPR007186); contains InterPro domain Pecti…	AT1G70540
AT5G17400	3	ER-ANT1	ADP, ATP carrier protein, mitochondrial, putative / ADP/ATP translocase, putative / adenine nucleotide translocator, putative; similar to AAC3 (ADP/ATP CARRIER 3), ATP:ADP antiporter/ binding [Arabidopsis thaliana] (TAIR:AT4G28390.1); similar to Adenine nucleotide translocator 1 [Medicago truncatula] (GB:ABE81429.1); contains InterPro domain Adenine nucleotide translocator 1; (InterPro:IPR002113)…	AT5G13490
AT3G55672	3	NA	NA	AT3G55665, AT3G55252, AT3G54925
AT4G26590	3	ATOPT5, OPT5	oligopeptide transporter	AT4G10770
AT2G35765	3	NA	similar to unknown protein [Arabidopsis thaliana] (TAIR:AT1G19500.1)	AT1G19500
AT4G17505	3	NA	similar to unknown protein [Arabidopsis thaliana] (TAIR:AT2G27320.1); similar to hypothetical protein 25.t00048 [Brassica oleracea] (GB:ABD64955.1); contains InterPro domain Protein of unknown function DUF239, plant; (InterPro:IPR004314)	AT2G35250
AT4G39490	3	CYP96A10	member of CYP96A	AT4G39480
AT3G01620	3	NA	glycosyl transferase family 17 protein; similar to glycosyl transferase family 17 protein [Arabidopsis thaliana] (TAIR:AT3G27540.1); similar to glycosyl transferase family 17 protein [Arabidopsis thaliana] (TAIR:AT5G14480.1); similar to putative N-acetylglucosaminyltransferase III [Cucumis sativus] (GB:CAF33485.2); contains InterPro domain Glycosyl transferase, family 17; (InterPro:IPR006813)	AT5G14480
AT4G30140	3	CDEF1	GDSL-motif lipase/hydrolase family protein; similar to GDSL-motif lipase/hydrolase family protein [Arabidopsis thaliana] (TAIR:AT2G19050.1); similar to GDSL-lipase 1 [Capsicum annuum] (GB:AAZ23955.1); contains InterPro domain Lipolytic enzyme, G-D-S-L; (InterPro:IPR001087)	AT2G19050, AT2G19010
AT3G04360	3	NA	C2 domain-containing protein; similar to C2 domain-containing protein [Arabidopsis thaliana] (TAIR:AT1G04540.1); similar to C2 calcium/lipid-binding re (GB:ABE92950.1); contains InterPro domain C2; (InterPro:IPR000008); contains InterPro domain C2 calcium/lipid-binding region, CaLB; (InterPro:IPR008973)	AT1G04540
AT2G17000	3	NA	mechanosensitive ion channel domain-containing protein / MS ion channel domain-containing protein; similar to mechanosensitive ion channel domain-containing protein / MS ion channel domain-containing protein [Arabidopsis thaliana] (TAIR:AT3G14810.1); similar to mechanosensitive ion channel domain-containing protein / MS ion channel domain-containing protein [Arabidopsis thaliana] (TAIR:AT1G53470.…	AT1G53470
AT3G59845	3	NA	NADP-dependent oxidoreductase, putative; similar to NADP-dependent oxidoreductase, putative [Arabidopsis thaliana] (TAIR:AT5G17000.1); similar to NADP-dependent oxidoreductase, putative [Arabidopsis thaliana] (TAIR:AT3G03080.1); similar to allyl alcohol dehydrogenase [Nicotiana tabacum] (GB:BAA89423.1); contains InterPro domain GroES-like; (InterPro:IPR011032); contains InterPro domain Alcohol de…	AT5G17000
AT5G46877	3	NA	Encodes a defensin-like (DEFL) family protein.	AT5G46873
AT2G28180	3	ATCHX8, CHX08, CHX8	member of Putative Na+/H+ antiporter family	AT1G08140, AT1G08135
AT4G15980	3	NA	pectinesterase family protein; similar to pectinesterase family protein [Arabidopsis thaliana] (TAIR:AT5G49180.1); similar to Pectinesterase; Pectinesterase inhibitor [Medicago truncatula] (GB:ABE85690.1); similar to Os08g0450200 [Oryza sativa (japonica cultivar-group)] (GB:NP_001061941.1); contains InterPro domain Virulence factor, pectin lyase fold; (InterPro:IPR011050); contains InterPro domai…	AT3G06830, AT3G06830, AT3G05610
AT1G03050	3	NA	epsin N-terminal homology (ENTH) domain-containing protein / clathrin assembly protein-related; Identical to Putative clathrin assembly protein At1g03050 [Arabidopsis Thaliana] (GB:Q9SA65); similar to epsin N-terminal homology (ENTH) domain-containing protein / clathrin assembly protein-related [Arabidopsis thaliana] (TAIR:AT4G02650.1); similar to putative clathrin assembly protein [Oryza sativa …	AT4G02650
AT2G35250	3	NA	similar to unknown protein [Arabidopsis thaliana] (TAIR:AT2G38255.1); similar to hypothetical protein 25.t00048 [Brassica oleracea] (GB:ABD64955.1); contains InterPro domain Protein of unknown function DUF239, plant; (InterPro:IPR004314)	AT4G17505
AT4G16730	3	TPS02	lyase/ magnesium ion binding; similar to ATTPS03 (Arabidopsis thaliana terpene synthase 03) [Arabidopsis thaliana] (TAIR:AT4G16740.1); similar to terpenoid synthase [Vitis vinifera] (GB:AAS79352.1); contains InterPro domain Terpenoid cylases/protein prenyltransferase alpha-alpha toroid; (InterPro:IPR008930); contains InterPro domain Terpenoid synthase; (InterPro:IPR008949); contains InterPro doma…	AT3G25810
AT1G02810	3	NA	pectinesterase family protein; similar to pectinesterase family protein [Arabidopsis thaliana] (TAIR:AT2G47550.1); similar to pectinesterase family protein [Arabidopsis thaliana] (TAIR:AT4G02330.1); similar to papillar cell-specific pectin methylesterase-like protein [Brassica napus] (GB:AAK84428.1); contains InterPro domain Virulence factor, pectin lyase fold; (InterPro:IPR011050); contains Inte…	AT5G04970
AT1G50610	3	NA	leucine-rich repeat transmembrane protein kinase, putative; similar to leucine-rich repeat transmembrane protein kinase, putative [Arabidopsis thaliana] (TAIR:AT3G20190.1); similar to receptor-like protein kinase [Lycopersicon esculentum] (GB:AAC12254.1); contains InterPro domain Protein kinase-like; (InterPro:IPR011009); contains InterPro domain Leucine-rich repeat; (InterPro:IPR001611); contain…	AT3G20190, AT5G35390, AT3G42880
AT5G35390	3	NA	leucine-rich repeat transmembrane protein kinase, putative; similar to leucine-rich repeat transmembrane protein kinase, putative [Arabidopsis thaliana] (TAIR:AT2G07040.1); similar to Protein kinase [Medicago truncatula] (GB:ABE79211.1); contains InterPro domain Serine/threonine protein kinase; (InterPro:IPR002290); contains InterPro domain Protein kinase-like; (InterPro:IPR011009); contains Inte…	AT3G20190, AT1G50610, AT3G42880
AT3G20190	3	NA	leucine-rich repeat transmembrane protein kinase, putative; similar to leucine-rich repeat transmembrane protein kinase, putative [Arabidopsis thaliana] (TAIR:AT1G50610.1); similar to Protein kinase [Medicago truncatula] (GB:ABE79211.1); contains InterPro domain Protein kinase-like; (InterPro:IPR011009); contains InterPro domain Leucine-rich repeat; (InterPro:IPR001611); contains InterPro domain …	AT1G50610, AT5G35390, AT3G42880
AT1G72460	3	NA	leucine-rich repeat transmembrane protein kinase, putative; similar to leucine-rich repeat transmembrane protein kinase, putative [Arabidopsis thaliana] (TAIR:AT3G42880.1); similar to Protein kinase [Medicago truncatula] (GB:ABE90954.1); contains InterPro domain Protein kinase-like; (InterPro:IPR011009); contains InterPro domain Leucine-rich repeat; (InterPro:IPR001611); contains InterPro domain …	AT3G42880, AT5G35390, AT3G20190
AT2G04031	3	NA	Encodes a ECA1 gametogenesis related family protein	AT2G04037, AT1G47470
AT5G48595	3	NA	Encodes a defensin-like (DEFL) family protein.	AT5G48605, AT5G48515
AT2G33130	3	RALF18, RALFL18	Member of a diversely expressed predicted peptide family showing sequence similarity to tobacco Rapid Alkalinization Factor (RALF), and is believed to play an essential role in the physiology of Arabidopsis. Consists of a single exon and is characterized by a conserved C-terminal motif and N-terminal signal peptide.	AT2G20660
AT4G02650	3	NA	epsin N-terminal homology (ENTH) domain-containing protein / clathrin assembly protein-related; Identical to Putative clathrin assembly protein At4g02650 [Arabidopsis Thaliana] (GB:Q8GX47;GB:O22762); similar to epsin N-terminal homology (ENTH) domain-containing protein / clathrin assembly protein-related [Arabidopsis thaliana] (TAIR:AT1G03050.1); similar to putative clathrin assembly protein [Ory…	AT1G03050
AT4G30590	3	AtENODL12, ENODL12	plastocyanin-like domain-containing protein; similar to plastocyanin-like domain-containing protein [Arabidopsis thaliana] (TAIR:AT2G23990.1); similar to Blue (type 1) copper domain [Medicago truncatula] (GB:ABE93906.1); contains InterPro domain Cupredoxin; (InterPro:IPR008972); contains InterPro domain Plastocyanin-like; (InterPro:IPR003245)	AT2G23990
AT5G26717	3	NA	Encodes a Plant thionin family protein	AT5G26692
AT1G71890	3	ATSUC5, SUC5	Encodes a sucrose transporter that is expressed in the endosperm. Mutants have delayed accumulation of fatty acids and embryo maturation.	AT5G43610
AT2G18180	3	NA	SEC14 cytosolic factor, putative / phosphoglyceride transfer protein, putative; similar to phosphatidylinositol transporter [Arabidopsis thaliana] (TAIR:AT2G21540.2); similar to SEC14 cytosolic factor, putative / phosphoglyceride transfer protein, putative [Arabidopsis thaliana] (TAIR:AT4G36490.1); similar to Cellular retinaldehyde-binding/triple function, N-terminal [Medicago truncatula] (GB:ABE…	AT4G36490, AT4G39180
AT2G23010	3	SCPL9	SCPL9; serine carboxypeptidase; similar to SNG1 (SINAPOYLGLUCOSE 1), serine carboxypeptidase [Arabidopsis thaliana] (TAIR:AT2G22990.1); similar to SCPL10 (serine carboxypeptidase-like 10), serine carboxypeptidase [Arabidopsis thaliana] (TAIR:AT2G23000.1); similar to SCPL12, serine carboxypeptidase [Arabidopsis thaliana] (TAIR:AT2G22920.2); similar to Peptidase S10, serine carboxypeptidase [Medica…	AT2G22970
AT4G39610	3	NA	similar to unknown protein [Arabidopsis thaliana] (TAIR:AT2G21990.1); similar to Plant-specific domain of unknown function 3588 [Medicago truncatula] (GB:ABE89410.1); contains InterPro domain Protein of unknown function DUF617, plant; (InterPro:IPR006460)	AT2G21990
AT5G40210	3	NA	nodulin MtN21 family protein; similar to nodulin MtN21 family protein [Arabidopsis thaliana] (TAIR:AT3G28130.2); similar to Protein of unknown function DUF6, transmembrane [Medicago truncatula] (GB:ABE93902.1); contains InterPro domain Protein of unknown function DUF6, transmembrane; (InterPro:IPR000620)	AT3G28050
AT2G30360	3	CIPK11, PKS5, SIP4, SNRK3.22	Encodes a SOS2-like protein kinase that is a member of the CBL-interacting protein kinase family.	AT4G18700
AT3G17080	3	NA	self-incompatibility protein-related; similar to self-incompatibility protein-related [Arabidopsis thaliana] (TAIR:AT3G16970.1); similar to Plant self-incompatibility S1 [Medicago truncatula] (GB:ABE83730.1); contains InterPro domain Plant self-incompatibility S1; (InterPro:IPR010264)	AT5G12060
AT4G20880	3	NA	ethylene-responsive nuclear protein / ethylene-regulated nuclear protein (ERT2); similar to ethylene-responsive nuclear protein -related [Arabidopsis thaliana] (TAIR:AT5G44350.1); similar to IMP dehydrogenase/GMP reductase [Medicago truncatula] (GB:ABE90052.1)	AT5G44350
AT5G06090	3	ATGPAT7, GPAT7	Encodes a protein with glycerol-3-phosphate acyltransferase activity.	AT3G11430
AT3G19020	3	NA	leucine-rich repeat family protein / extensin family protein; similar to leucine-rich repeat family protein / extensin family protein [Arabidopsis thaliana] (TAIR:AT1G49490.1); similar to leucine-rich repeat family protein / extensin family protein [Arabidopsis thaliana] (TAIR:AT4G33970.1); similar to leucine-rich repeat family protein / extensin family protein [Arabidopsis thaliana] (TAIR:AT2G15…	AT4G33970
AT2G23990	3	AtENODL11, ENODL11	plastocyanin-like domain-containing protein; similar to plastocyanin-like domain-containing protein [Arabidopsis thaliana] (TAIR:AT4G30590.1); similar to Blue (type 1) copper domain [Medicago truncatula] (GB:ABE93906.1); contains InterPro domain Cupredoxin; (InterPro:IPR008972); contains InterPro domain Plastocyanin-like; (InterPro:IPR003245)	AT4G30590
AT3G07840	3	NA	polygalacturonase, putative / pectinase, putative; similar to polygalacturonase 3 (PGA3) / pectinase [Arabidopsis thaliana] (TAIR:AT3G07820.1); similar to polygalacturonase, putative / pectinase, putative [Arabidopsis thaliana] (TAIR:AT3G07830.1); similar to Polygalacturonase precursor (PG) (Pectinase) (GB:P35337); similar to putative pollen polygalacturonase [Brassica oleracea] (GB:AAM74219.1); …	AT5G48140
AT3G01085	3	NA	protein kinase family protein; similar to CDC2CAT (ARABIDOPSIS THALIANA CDC2C), kinase [Arabidopsis thaliana] (TAIR:AT5G39420.1); similar to Protein kinase [Medicago truncatula] (GB:ABE79143.1); contains InterPro domain Serine/threonine protein kinase; (InterPro:IPR002290); contains InterPro domain Protein kinase-like; (InterPro:IPR011009); contains InterPro domain Protein kinase; (InterPro:IPR00…	AT5G39420
AT1G06090	3	NA	fatty acid desaturase family protein; Identical to Delta-9 desaturase-like 1 protein (EC 1.14.19.-) [Arabidopsis Thaliana] (GB:Q9LND9;GB:Q8LDI2); similar to fatty acid desaturase family protein [Arabidopsis thaliana] (TAIR:AT1G06120.1); similar to desaturase delta 9 [Picea glauca] (GB:AAM12238.1); contains InterPro domain Fatty acid desaturase, type 1; (InterPro:IPR001522); contains InterPro doma…	AT1G06100
AT1G07330	3	NA	similar to unknown protein [Arabidopsis thaliana] (TAIR:AT2G29620.1); similar to H+-transporting two-sector ATPase, alpha/beta subunit, central re (GB:ABE91554.1); similar to hypothetical protein [Glycine max] (GB:BAB41198.1)	AT2G29620
AT3G42180	3	NA	catalytic/ transferase, transferring glycosyl groups; similar to XGD1 (XYLOGALACTURONAN DEFICIENT 1), catalytic [Arabidopsis thaliana] (TAIR:AT5G33290.1); similar to exostosin family protein [Capsella rubella] (GB:ABA18105.1); contains InterPro domain Exostosin-like; (InterPro:IPR004263), similar to XGD1 (XYLOGALACTURONAN DEFICIENT 1), catalytic [Arabidopsis thaliana] (TAIR:AT5G33290.1); similar …	AT5G20260
AT5G33340	3	CDR1	Encodes a protein with aspartic protease activity (also known as aspartate-type endopeptidase activity). Overexpression of the gene was shown to lead to salicylic acid (SA)-mediated disease resistance upon exposure to the pathogen Pseudomonas syringae. Moreover, overexpression of this gene led to the upregulation of two pathogenesis-related genes PR1 and PR2. This upregulation was no longer obser…	AT1G31450, AT2G35615
AT2G35615	3	NA	aspartyl protease family protein; similar to aspartyl protease family protein [Arabidopsis thaliana] (TAIR:AT1G31450.1); similar to Eukaryotic aspartyl protease, putative [Medicago truncatula] (GB:ABE90753.1); contains InterPro domain Peptidase A1, pepsin; (InterPro:IPR001461); contains InterPro domain Peptidase aspartic, catalytic; (InterPro:IPR009007)	AT1G31450, AT5G33340
AT3G54740	3	NA	similar to unknown protein [Arabidopsis thaliana] (TAIR:AT5G06560.1); similar to expressed protein [Oryza sativa (japonica cultivar-group)] (GB:ABA98276.1); similar to Os11g0575900 [Oryza sativa (japonica cultivar-group)] (GB:NP_001068136.1); similar to Os03g0650800 [Oryza sativa (japonica cultivar-group)] (GB:NP_001050787.1); contains InterPro domain Protein of unknown function DUF593; (InterPro…	AT3G11850
AT1G76750	3	NA	similar to unknown protein [Arabidopsis thaliana] (TAIR:AT4G39340.1); similar to ECA1 protein [Hordeum vulgare] (GB:AAF23356.1); contains InterPro domain Protein of unknown function DUF1278; (InterPro:IPR010701)	AT2G21750
AT1G68907	3	NA	Encodes a defensin-like (DEFL) family protein.	AT1G68905
AT4G14276	3	NA	Encodes a defensin-like (DEFL) family protein.	AT5G52605
AT5G07420	3	NA	pectinesterase family protein; similar to pectinesterase family protein [Arabidopsis thaliana] (TAIR:AT5G07430.1); similar to pectin methylesterase allergenic protein [Salsola kali] (GB:AAX11262.1); contains InterPro domain Virulence factor, pectin lyase fold; (InterPro:IPR011050); contains InterPro domain Pectinesterase; (InterPro:IPR000070)	AT5G61680
AT5G48270	3	NA	similar to unknown protein [Arabidopsis thaliana] (TAIR:AT2G04220.1); similar to Protein of unknown function DUF868, plant [Medicago truncatula] (GB:ABE92686.1); contains InterPro domain Protein of unknown function DUF868, plant; (InterPro:IPR008586)	AT3G13229
AT4G22270	3	ATMRB1, MRB1	similar to unknown protein [Arabidopsis thaliana] (TAIR:AT4G03820.1); similar to AT3g20300/MQC12_5 [Medicago truncatula] (GB:ABD32643.1)	AT1G50630
AT5G50040	3	NA	invertase/pectin methylesterase inhibitor family protein; similar to invertase/pectin methylesterase inhibitor family protein [Arabidopsis thaliana] (TAIR:AT5G50050.1); similar to pollen-specific protein Bnm1 [Brassica napus] (GB:AAB48480.1); contains InterPro domain Plant invertase/pectin methylesterase inhibitor; (InterPro:IPR007186)	AT5G50050
AT4G24640	3	APPB1	Encodes AppB protein (AppB1).	AT5G50040, AT5G50050
AT2G47280	3	NA	pectinesterase; similar to pectinesterase family protein [Arabidopsis thaliana] (TAIR:AT2G19150.1); similar to pectin methylesterase-like protein [Oryza sativa (japonica cultivar-group)] (GB:BAC20793.1); similar to Os07g0655600 [Oryza sativa (japonica cultivar-group)] (GB:NP_001060498.1); contains InterPro domain Virulence factor, pectin lyase fold; (InterPro:IPR011050); contains InterPro domain …	AT3G17060
AT3G24220	3	ATNCED6, NCED6	A member of gene NCED-related gene family, encodes 9-cis-epoxycarotenoid dioxygenase, a key enzyme in the biosynthesis of abscisic acid. The expression of this gene declines during the first 12h of imbibition.	AT4G18350
AT2G12475	3	NA	Encodes a defensin-like (DEFL) family protein.	AT2G12465, AT5G42232
AT5G37170	3	NA	O-methyltransferase family 2 protein; similar to O-methyltransferase family 2 protein [Arabidopsis thaliana] (TAIR:AT1G77520.1); similar to O-methyltransferase family 2 protein [Arabidopsis thaliana] (TAIR:AT1G77530.1); similar to phloroglucinol O-methyltransferase [Rosa chinensis var. spontanea] (GB:BAD18975.1); contains InterPro domain SAM (and some other nucleotide) binding motif; (InterPro:IP…	AT5G53810
AT5G52975	3	NA	similar to unknown protein [Arabidopsis thaliana] (TAIR:AT5G52965.1)	AT2G27315, AT2G14378
AT1G68090	3	ANN5, ANNAT5	Encodes a calcium-binding protein annexin (AnnAt5).	AT5G12380
AT5G44495	3	NA	Encodes a ECA1 gametogenesis related family protein	AT4G09545
AT5G42895	3	NA	Encodes a ECA1 gametogenesis related family protein	AT4G09545
AT5G51105	3	NA	similar to unknown protein [Arabidopsis thaliana] (TAIR:AT4G09545.1)	AT4G09545
AT5G39865	3	NA	glutaredoxin family protein; similar to glutaredoxin family protein [Arabidopsis thaliana] (TAIR:AT3G28850.1); similar to Glutaredoxin [Medicago truncatula] (GB:ABD32222.1); contains InterPro domain Thioredoxin-like fold; (InterPro:IPR012336); contains InterPro domain Glutaredoxin; (InterPro:IPR002109); contains InterPro domain Thioredoxin fold; (InterPro:IPR012335)	AT3G28850
AT1G09240	3	ATNAS3, NAS3	nicotianamine synthase, putative; Identical to Nicotianamine synthase 3 (EC 2.5.1.43) (S-adenosyl-L-methionine:S- adenosyl-L-methionine:S-adenosyl-methionine 3-amino-3- carboxypropyltransferase 3) (AtNAS3) (NAS3) [Arabidopsis Thaliana] (GB:O80483); similar to nicotianamine synthase, putative [Arabidopsis thaliana] (TAIR:AT1G56430.1); similar to nicotianamine synthase [Thlaspi caerulescens] (GB:CA…	AT5G04950
AT4G21480	3	STP12	glucose transporter, putative; Identical to Sugar transport protein 12 (Hexose transporter 12) (STP12) [Arabidopsis Thaliana] (GB:O65413); similar to STP4 (SUGAR TRANSPORTER 4), carbohydrate transporter/ sugar porter [Arabidopsis thaliana] (TAIR:AT3G19930.1); similar to sugar transporter, putative [Arabidopsis thaliana] (TAIR:AT3G19940.1); similar to STP1 (SUGAR TRANSPORTER 1), carbohydrate trans…	AT3G19940, AT5G23270
AT5G50050	3	NA	invertase/pectin methylesterase inhibitor family protein; similar to invertase/pectin methylesterase inhibitor family protein [Arabidopsis thaliana] (TAIR:AT5G50040.1); similar to pollen-specific protein Bnm1 [Brassica napus] (GB:AAB48480.1); contains InterPro domain Plant invertase/pectin methylesterase inhibitor; (InterPro:IPR007186)	AT5G50040
AT4G11653	3	RALFL29	Rapid alkalinization factor (RALF) family protein. Member of a diversely expressed predicted peptide family showing sequence similarity to tobacco Rapid Alkalinization Factor (RALF), and is believed to play an essential role in the physiology of Arabidopsis. Consists of a single exon and is characterized by a conserved C-terminal motif and N-terminal signal peptide.	AT1G35467
AT1G61290	3	ATSYP124, SYP124	member of SYP12 Gene Family	AT1G11250
AT2G21750	3	NA	similar to unknown protein [Arabidopsis thaliana] (TAIR:AT2G21740.1); similar to hypothetical protein LOC_Os12g06970 [Oryza sativa (japonica cultivar-group)] (GB:ABA95905.1); contains InterPro domain Protein of unknown function DUF1278; (InterPro:IPR010701)	AT1G76750
AT1G53470	3	MSL4	mechanosensitive ion channel domain-containing protein / MS ion channel domain-containing protein; similar to mechanosensitive ion channel domain-containing protein / MS ion channel domain-containing protein [Arabidopsis thaliana] (TAIR:AT3G14810.1); similar to mechanosensitive ion channel domain-containing protein / MS ion channel domain-containing protein [Arabidopsis thaliana] (TAIR:AT2G17000.…	AT2G17000
AT2G45220	3	NA	pectinesterase family protein; similar to pectinesterase family protein [Arabidopsis thaliana] (TAIR:AT5G51490.1); similar to pectinesterase (EC 3.1.1.11) PECS-c2 - sweet orange (GB:T10494); similar to Pectinesterase-2 precursor (Pectin methylesterase) (PE) (GB:O04887); contains InterPro domain Virulence factor, pectin lyase fold; (InterPro:IPR011050); contains InterPro domain Plant invertase/pec…	AT4G00190
AT1G77790	3	NA	glycosyl hydrolase family 17 protein; similar to glycosyl hydrolase family 17 protein [Arabidopsis thaliana] (TAIR:AT1G77780.1); similar to endo-1,3-beta-glucanase [Gossypium hirsutum] (GB:BAA21110.1); contains InterPro domain Glycoside hydrolase, family 17; (InterPro:IPR000490)	AT5G20390
AT4G33970	3	NA	leucine-rich repeat family protein / extensin family protein; similar to leucine-rich repeat family protein / extensin family protein [Arabidopsis thaliana] (TAIR:AT1G49490.1); similar to leucine-rich repeat family protein / extensin family protein [Arabidopsis thaliana] (TAIR:AT2G15880.1); similar to leucine-rich repeat family protein / extensin family protein [Arabidopsis thaliana] (TAIR:AT3G19…	AT3G19020
AT5G27238	3	NA	NA	AT2G06090
AT5G19890	3	NA	peroxidase, putative; Identical to Peroxidase 59 precursor (EC 1.11.1.7) (Atperox P59) (Peroxidase N) (ATPN) (PER59) [Arabidopsis Thaliana] (GB:Q39034); similar to peroxidase, putative [Arabidopsis thaliana] (TAIR:AT5G06730.1); similar to Peroxidase N precursor (Neutral peroxidase) (GB:Q42517); contains InterPro domain Haem peroxidase; (InterPro:IPR010255); contains InterPro domain Haem peroxidas…	AT5G06720
AT3G03670	3	NA	peroxidase, putative; Identical to Peroxidase 28 precursor (EC 1.11.1.7) (Atperox P28) (ATP39) (PER28) [Arabidopsis Thaliana] (GB:Q9SS67); similar to peroxidase 57 (PER57) (P57) (PRXR10) [Arabidopsis thaliana] (TAIR:AT5G17820.1); similar to Os01g0543100 [Oryza sativa (japonica cultivar-group)] (GB:NP_001043276.1); similar to putative peroxidase ATP6a [Oryza sativa (japonica cultivar-group)] (GB:B…	AT5G06720
AT5G19880	3	NA	peroxidase, putative; Identical to Peroxidase 58 precursor (EC 1.11.1.7) (Atperox P58) (ATP42) (PER58) [Arabidopsis Thaliana] (GB:P59120); similar to peroxidase, putative [Arabidopsis thaliana] (TAIR:AT5G06720.1); similar to peroxidase [Solanum lycopersicum] (GB:CAA50597.1); contains InterPro domain Haem peroxidase; (InterPro:IPR010255); contains InterPro domain Haem peroxidase, plant/fungal/bact…	AT5G06720
AT3G28770	3	NA	similar to unknown protein [Arabidopsis thaliana] (TAIR:AT1G76780.1); contains InterPro domain Protein of unknown function DUF1216; (InterPro:IPR009605)	AT5G39870
AT1G28550	3	AtRABA1i, RABA1i	AtRABA1i (Arabidopsis Rab GTPase homolog A1i); GTP binding; similar to ArRABA1h (Arabidopsis Rab GTPase homolog A1h), GTP binding [Arabidopsis thaliana] (TAIR:AT2G33870.1); similar to GTP-binding protein [Pisum sativum] (GB:BAA02112.1); contains InterPro domain Small GTP-binding protein domain; (InterPro:IPR005225); contains InterPro domain Ras small GTPase, Rab type; (InterPro:IPR003579); contai…	AT2G33870
AT1G01310	3	NA	allergen V5/Tpx-1-related family protein; similar to pathogenesis-related protein, putative [Arabidopsis thaliana] (TAIR:AT3G09590.1); similar to pathogenisis-related protein 1.2 [Triticum aestivum] (GB:CAA07474.1); contains InterPro domain Ves allergen; (InterPro:IPR002413); contains InterPro domain Allergen V5/Tpx-1 related; (InterPro:IPR001283)	AT4G25780, AT4G31470
AT4G13261	3	NA	similar to unknown protein [Arabidopsis thaliana] (TAIR:AT4G13263.1); contains InterPro domain Protein of unknown function DUF784, Arabidopsis thaliana; (InterPro:IPR008502)	AT1G47470
AT1G52970	3	DD11	similar to unknown protein [Arabidopsis thaliana] (TAIR:AT1G45190.1); contains InterPro domain Protein of unknown function DUF784, Arabidopsis thaliana; (InterPro:IPR008502)	AT1G47470
AT3G25810	3	NA	myrcene/ocimene synthase, putative; similar to ATTPS-CIN (TERPENE SYNTHASE-LIKE SEQUENCE-1,8-CINEOLE), myrcene/(E)-beta-ocimene synthase [Arabidopsis thaliana] (TAIR:AT3G25830.1); similar to ATTPS-CIN (TERPENE SYNTHASE-LIKE SEQUENCE-1,8-CINEOLE), myrcene/(E)-beta-ocimene synthase [Arabidopsis thaliana] (TAIR:AT3G25820.1); similar to TPS10 (TERPENE SYNTHASE 10), myrcene/(E)-beta-ocimene synthase […	AT4G16730
AT1G61680	3	ATTPS14, TPS14	terpene synthase/cyclase family protein; similar to lyase/ magnesium ion binding [Arabidopsis thaliana] (TAIR:AT4G16730.1); similar to 24349 (GB:AAD21414.1); contains InterPro domain Terpenoid cylases/protein prenyltransferase alpha-alpha toroid; (InterPro:IPR008930); contains InterPro domain Terpenoid synthase; (InterPro:IPR008949); contains InterPro domain Terpene synthase, metal-binding; (Inte…	AT4G16730
AT1G24110	3	NA	peroxidase, putative; Identical to Peroxidase 6 precursor (EC 1.11.1.7) (Atperox P6) (PER6) [Arabidopsis Thaliana] (GB:O48677;GB:Q4PT24); similar to peroxidase, putative [Arabidopsis thaliana] (TAIR:AT5G47000.1); similar to Haem peroxidase, plant/fungal/bacterial [Medicago truncatula] (GB:ABE90190.1); contains InterPro domain Haem peroxidase; (InterPro:IPR010255); contains InterPro domain Haem pe…	AT4G17690
AT3G05490	3	RALFL22	Member of a diversely expressed predicted peptide family showing sequence similarity to tobacco Rapid Alkalinization Factor (RALF), and is believed to play an essential role in the physiology of Arabidopsis. Consists of a single exon and is characterized by a conserved C-terminal motif and N-terminal signal peptide.	AT2G33775
AT1G11250	3	ATSYP125, SYP125	member of SYP12 Gene Family	AT1G61290
AT1G35467	3	RALFL5	Rapid alkalinization factor (RALF) family protein. Member of a diversely expressed predicted peptide family showing sequence similarity to tobacco Rapid Alkalinization Factor (RALF), and is believed to play an essential role in the physiology of Arabidopsis. Consists of a single exon and is characterized by a conserved C-terminal motif and N-terminal signal peptide.	AT4G11653
AT3G13229	3	NA	similar to unknown protein [Arabidopsis thaliana] (TAIR:AT4G12690.1); similar to unknown protein [Arabidopsis thaliana] (TAIR:AT2G04220.1); similar to Protein of unknown function DUF868, plant [Medicago truncatula] (GB:ABE92686.1); contains InterPro domain Bacterial immunoglobulin/albumin-binding; (InterPro:IPR009063); contains InterPro domain Protein of unknown function DUF868, plant; (InterPro:…	AT5G48270
AT3G06450	3	NA	anion exchange family protein; Identical to Boron transporter-like protein 1 [Arabidopsis Thaliana] (GB:Q93Z13;GB:Q9SQU8); similar to BOR1 (REQUIRES HIGH BORON 1), anion exchanger [Arabidopsis thaliana] (TAIR:AT2G47160.1); similar to anion exchange family protein [Arabidopsis thaliana] (TAIR:AT1G15460.1); similar to anion exchange family protein [Arabidopsis thaliana] (TAIR:AT3G62270.1); similar …	AT5G25430
AT5G04970	3	NA	pectinesterase, putative; similar to pectinesterase, putative [Arabidopsis thaliana] (TAIR:AT3G10720.2); similar to papillar cell-specific pectin methylesterase-like protein [Brassica napus] (GB:AAK84428.1); similar to Os01g0311800 [Oryza sativa (japonica cultivar-group)] (GB:NP_001042865.1); contains InterPro domain Virulence factor, pectin lyase fold; (InterPro:IPR011050); contains InterPro dom…	AT1G02810
AT3G08720	3	ATPK19, ATPK2, ATS6K2, S6K2	Encodes a ribosomal-protein S6 kinase. Gene expression is induced by cold and salt (NaCl). Activation of AtS6k is regulated by 1-naphthylacetic acid and kinetin, at least in part, via a lipid kinase-dependent pathway. Phosphorylates specifically mammalian and plant S6 at 25 degrees C but not at 37 degrees C. Involved in translational up-regulation of ribosomal proteins.	AT3G08730
AT5G11940	3	NA	subtilase family protein; similar to subtilase family protein [Arabidopsis thaliana] (TAIR:AT1G32960.1); similar to subtilase family protein [Arabidopsis thaliana] (TAIR:AT4G10540.1); similar to subtilase family protein [Arabidopsis thaliana] (TAIR:AT1G32940.1); similar to Protease-associated PA; Proteinase inhibitor I9, subtilisin propeptide [Medicago truncatula] (GB:ABE90461.1); contains InterP…	AT4G21630
AT1G35290	3	NA	thioesterase family protein; similar to thioesterase family protein [Arabidopsis thaliana] (TAIR:AT1G35250.1); similar to Thioesterase superfamily [Medicago truncatula] (GB:ABE93263.1); contains InterPro domain Thioesterase superfamily; (InterPro:IPR006683)	AT1G35250
AT3G42880	3	NA	leucine-rich repeat transmembrane protein kinase, putative; similar to leucine-rich repeat transmembrane protein kinase, putative [Arabidopsis thaliana] (TAIR:AT5G20690.1); similar to Sugar transporter superfamily [Medicago truncatula] (GB:ABE78229.1); contains InterPro domain Protein kinase-like; (InterPro:IPR011009); contains InterPro domain Leucine-rich repeat; (InterPro:IPR001611); contains I…	AT1G72460, AT5G35390
AT3G48920	3	AtMYB45, MYB45	Member of the R2R3 factor gene family.	AT1G09540
AT1G35310	3	MLP168	Bet v I allergen family protein; Identical to MLP-like protein 168 (MLP168) [Arabidopsis Thaliana] (GB:Q9C7I3); similar to Bet v I allergen family protein [Arabidopsis thaliana] (TAIR:AT1G35260.1); similar to major latex-like protein [Prunus persica] (GB:AAK14060.1); contains InterPro domain Bet v I allergen; (InterPro:IPR000916)	AT1G35260
AT5G48140	3	NA	polygalacturonase, putative / pectinase, putative; similar to polygalacturonase 3 (PGA3) / pectinase [Arabidopsis thaliana] (TAIR:AT3G07820.1); similar to polygalacturonase, putative / pectinase, putative [Arabidopsis thaliana] (TAIR:AT3G07830.1); similar to pollen-expressed protein MF6t [Brassica juncea] (GB:ABG38467.1); similar to pollen-expressed protein MF9c [Brassica oleracea] (GB:ABG38468.1…	AT3G07840
AT5G63170	3	NA	GDSL-motif lipase, putative; similar to GDSL-motif lipase/hydrolase family protein [Arabidopsis thaliana] (TAIR:AT1G73610.1); similar to GDSL-motif lipase, putative [Arabidopsis thaliana] (TAIR:AT1G23500.1); similar to Lipolytic enzyme, G-D-S-L [Medicago truncatula] (GB:ABE88946.1); contains InterPro domain Lipolytic enzyme, G-D-S-L; (InterPro:IPR001087); contains InterPro domain Lipolytic enzyme…	AT1G73610
AT5G38330	3	LCR80	Encodes a member of a family of small,secreted, cysteine rich protein with sequence similarity to the PCP (pollen coat protein) gene family.	AT4G30070
AT1G04470	3	NA	similar to unknown protein [Arabidopsis thaliana] (TAIR:AT2G25800.1); similar to unknown protein [Arabidopsis thaliana] (TAIR:AT2G20010.2); similar to unknown protein [Arabidopsis thaliana] (TAIR:AT2G33420.1); similar to hypothetical protein LOC_Os03g04560 [Oryza sativa (japonica cultivar-group)] (GB:ABF93881.1); similar to expressed protein [Oryza sativa (japonica cultivar-group)] (GB:AAP54227.2…	AT2G33420
AT4G30070	3	LCR59	Encodes a member of a family of small,secreted, cysteine rich protein with sequence similarity to the PCP (pollen coat protein) gene family.	AT5G38330
AT1G19500	3	NA	similar to unknown protein [Arabidopsis thaliana] (TAIR:AT2G35765.1)	AT2G35765
AT1G52400	3	ATBG1, BGL1, BGLU18	encodes a member of glycosyl hydrolase family 1	AT5G28510
AT1G31450	3	NA	aspartyl protease family protein; similar to aspartyl protease family protein [Arabidopsis thaliana] (TAIR:AT2G35615.1); similar to Eukaryotic aspartyl protease, putative [Medicago truncatula] (GB:ABE90750.1); contains InterPro domain Peptidase A1, pepsin; (InterPro:IPR001461); contains InterPro domain Peptidase aspartic, catalytic; (InterPro:IPR009007)	AT2G35615, AT5G33340
AT1G61860	3	NA	protein kinase, putative; similar to protein kinase family protein [Arabidopsis thaliana] (TAIR:AT3G20530.1); similar to serine/threonine kinase [Hordeum vulgare subsp. vulgare] (GB:AAY17587.1); similar to Os01g0936100 [Oryza sativa (japonica cultivar-group)] (GB:NP_001045326.1); similar to Os07g0695300 [Oryza sativa (japonica cultivar-group)] (GB:NP_001060744.1); contains InterPro domain Serine/…	AT3G20530
AT3G01980	3	NA	short-chain dehydrogenase/reductase (SDR) family protein; similar to short-chain dehydrogenase/reductase (SDR) family protein [Arabidopsis thaliana] (TAIR:AT2G17845.1); similar to alcohol dehydrogenase [Prunus mume] (GB:BAE48662.1); contains InterPro domain Glucose/ribitol dehydrogenase; (InterPro:IPR002347), short-chain dehydrogenase/reductase (SDR) family protein; similar to short-chain dehydro…	AT2G17845
AT1G73610	3	NA	GDSL-motif lipase/hydrolase family protein; similar to GDSL-motif lipase, putative [Arabidopsis thaliana] (TAIR:AT1G23500.1); similar to Lipolytic enzyme, G-D-S-L [Medicago truncatula] (GB:ABE88946.1); contains InterPro domain Lipolytic enzyme, G-D-S-L; (InterPro:IPR001087); contains InterPro domain Lipolytic enzyme, G-D-S-L, active site; (InterPro:IPR008265)	AT5G63170
AT1G70540	3	EDA24	EDA24 (embryo sac development arrest 24); pectinesterase inhibitor; similar to invertase/pectin methylesterase inhibitor family protein [Arabidopsis thaliana] (TAIR:AT1G23350.1); similar to pectin methylesterase inhibitor [Brassica oleracea var. botrytis] (GB:AAZ20131.1); contains InterPro domain Plant invertase/pectin methylesterase inhibitor; (InterPro:IPR007186); contains InterPro domain Pecti…	AT1G23350
AT2G31425	3	NA	enzyme inhibitor/ pectinesterase; similar to invertase/pectin methylesterase inhibitor family protein [Arabidopsis thaliana] (TAIR:AT2G31430.1); contains InterPro domain Plant invertase/pectin methylesterase inhibitor; (InterPro:IPR007186); contains InterPro domain Pectinesterase inhibitor; (InterPro:IPR006501)	AT2G31430
AT2G37130	3	NA	peroxidase 21 (PER21) (P21) (PRXR5); Identical to Peroxidase 21 precursor (EC 1.11.1.7) (Atperox P21) (PRXR5) (ATP2a/ATP2b) (PER21) [Arabidopsis Thaliana] (GB:Q42580;GB:Q43733;GB:Q93YM9); similar to PRXR1 (peroxidase 42), peroxidase [Arabidopsis thaliana] (TAIR:AT4G21960.1); similar to putative peroxidase [Oryza sativa (japonica cultivar-group)] (GB:BAC84057.1); contains InterPro domain Haem pero…	AT3G03670
AT5G14480	3	NA	glycosyl transferase family 17 protein; similar to glycosyl transferase family 17 protein [Arabidopsis thaliana] (TAIR:AT3G27540.1); similar to glycosyl transferase family 17 protein [Arabidopsis thaliana] (TAIR:AT3G01620.1); similar to putative N-acetylglucosaminyltransferase III [Cucumis sativus] (GB:CAF33485.2); contains InterPro domain Glycosyl transferase, family 17; (InterPro:IPR006813)	AT3G01620
AT3G17152	3	NA	enzyme inhibitor/ pectinesterase; similar to pectinesterase inhibitor [Arabidopsis thaliana] (TAIR:AT3G17150.1); similar to pectinmethylesterase inhibitor [Actinidia deliciosa] (GB:BAC54964.1); contains InterPro domain Plant invertase/pectin methylesterase inhibitor; (InterPro:IPR007186); contains InterPro domain Pectinesterase inhibitor; (InterPro:IPR006501)	AT3G17150
AT1G56650	3	ATMYB75, MYB75, PAP1, SIAA1	Encodes a putative MYB domain containing transcription factor involved in anthocyanin metabolism and radical scavenging. Essential for the sucrose-mediated expression of the dihydroflavonol reductase gene	AT5G35550
AT4G27110	3	COBL11	phytochelatin synthetase-related; Identical to COBRA-like protein 11 precursor (COBL11) [Arabidopsis Thaliana] (GB:Q9T045;GB:Q67ZQ4); similar to phytochelatin synthetase-related [Arabidopsis thaliana] (TAIR:AT3G20580.1); similar to ATSEB1 [Arabidopsis thaliana] (TAIR:AT4G16120.1); similar to phytochelatin synthetase-related [Arabidopsis thaliana] (TAIR:AT3G16860.1); similar to cobra-like protein …	AT3G20580
AT3G28850	3	NA	glutaredoxin family protein; similar to glutaredoxin family protein [Arabidopsis thaliana] (TAIR:AT5G39865.1); similar to Glutaredoxin [Medicago truncatula] (GB:ABD32222.1); contains InterPro domain Thioredoxin-like fold; (InterPro:IPR012336); contains InterPro domain Glutaredoxin; (InterPro:IPR002109); contains InterPro domain Thioredoxin fold; (InterPro:IPR012335)	AT5G39865
AT1G10620	3	AtPERK11, PERK11	protein kinase family protein; similar to protein kinase family protein [Arabidopsis thaliana] (TAIR:AT1G23540.1); similar to protein kinase, putative [Arabidopsis thaliana] (TAIR:AT1G70460.1); similar to protein kinase family protein [Musa balbisiana] (GB:ABF70139.1); contains InterPro domain Serine/threonine protein kinase; (InterPro:IPR002290); contains InterPro domain Protein kinase-like; (In…	AT1G23540
AT5G26692	3	NA	Encodes a Plant thionin family protein	AT5G26717
AT5G52605	3	NA	Encodes a defensin-like (DEFL) family protein.	AT4G14276
AT1G53830	3	ATPME2, PME2	encodes a pectin methylesterase	AT5G53370
AT2G43050	3	ATPMEPCRD	pectinesterase family protein; similar to pectinesterase family protein [Arabidopsis thaliana] (TAIR:AT3G59010.1); similar to putative pectin methylesterase LuPME1 [Linum usitatissimum] (GB:AAK69695.1); contains InterPro domain Virulence factor, pectin lyase fold; (InterPro:IPR011050); contains InterPro domain Plant invertase/pectin methylesterase inhibitor; (InterPro:IPR007186); contains InterPr…	AT5G53370
AT5G06720	3	ATPA2, PA2	peroxidase, putative; Identical to Peroxidase 53 precursor (EC 1.11.1.7) (Atperox P53) (ATPA2) (PER53) [Arabidopsis Thaliana] (GB:Q42578); similar to peroxidase, putative [Arabidopsis thaliana] (TAIR:AT5G06730.1); similar to Peroxidase A2 (GB:P80679); contains InterPro domain Haem peroxidase; (InterPro:IPR010255); contains InterPro domain Haem peroxidase, plant/fungal/bacterial; (InterPro:IPR0020…	AT5G19880
AT5G28690	3	NA	similar to unknown protein [Arabidopsis thaliana] (TAIR:AT3G04700.1); similar to Os04g0282200 [Oryza sativa (japonica cultivar-group)] (GB:NP_001052367.1); similar to Os02g0766600 [Oryza sativa (japonica cultivar-group)] (GB:NP_001048224.1); similar to hypothetical protein [Oryza sativa (japonica cultivar-group)] (GB:BAD19985.1); contains InterPro domain Protein of unknown function DUF1685; (Inte…	AT3G04700
AT5G60000	3	NA	similar to unknown protein [Arabidopsis thaliana] (TAIR:AT5G22970.1)	AT5G22970
AT1G23540	3	AtPERK12, IGI1, PERK12	protein kinase family protein; similar to protein kinase family protein [Arabidopsis thaliana] (TAIR:AT1G10620.1); similar to protein kinase, putative [Arabidopsis thaliana] (TAIR:AT1G70460.1); similar to Os06g0486000 [Oryza sativa (japonica cultivar-group)] (GB:NP_001057663.1); similar to protein kinase family protein [Musa acuminata] (GB:ABF70054.1); contains InterPro domain Serine/threonine pr…	AT1G10620
AT1G66210	3	NA	subtilase family protein; similar to subtilase family protein [Arabidopsis thaliana] (TAIR:AT1G66220.1); similar to subtilase family protein [Arabidopsis thaliana] (TAIR:AT4G10540.1); similar to subtilase family protein [Arabidopsis thaliana] (TAIR:AT1G32940.1); similar to Os09g0530800 [Oryza sativa (japonica cultivar-group)] (GB:NP_001063751.1); similar to Protease-associated PA; Proteinase inhi…	AT1G66220
AT4G18350	3	ATNCED2, NCED2	Encodes 9-<i>cis</i>-epoxycarotenoid dioxygenase, a key enzyme in the biosynthesis of abscisic acid. The expression of this gene declines during the first 12h of imbibition.	AT3G24220
AT5G43610	3	ATSUC6, SUC6	ATSUC6 (SUCROSE-PROTON SYMPORTER 6); carbohydrate transporter/ sucrose:hydrogen symporter/ sugar porter; Identical to Probable sucrose transport protein SUC6 (Sucrose permease 6) (Sucrose- proton symporter 6) (SUC6) [Arabidopsis Thaliana] (GB:Q6A329;GB:Q9FIX9); similar to ATSUC9 (SUCROSE-PROTON SYMPORTER 9), carbohydrate transporter/ sucrose:hydrogen symporter/ sugar porter [Arabidopsis thaliana]…	AT1G71890
AT2G33870	3	ArRABA1h	ArRABA1h (Arabidopsis Rab GTPase homolog A1h); GTP binding; similar to AtRABA1i (Arabidopsis Rab GTPase homolog A1i), GTP binding [Arabidopsis thaliana] (TAIR:AT1G28550.1); similar to GTP-binding protein [Pisum sativum] (GB:BAA02112.1); contains InterPro domain Small GTP-binding protein domain; (InterPro:IPR005225); contains InterPro domain Ras small GTPase, Rab type; (InterPro:IPR003579); contai…	AT1G28550
AT1G75880	4	NA	family II extracellular lipase 1 (EXL1); similar to family II extracellular lipase 2 (EXL2) [Arabidopsis thaliana] (TAIR:AT1G75890.2); similar to Lipolytic enzyme, G-D-S-L [Medicago truncatula] (GB:ABE88960.1); contains InterPro domain Lipolytic enzyme, G-D-S-L; (InterPro:IPR001087); contains InterPro domain Lipolytic enzyme, G-D-S-L, active site; (InterPro:IPR008265)	AT1G75890, AT1G75900
AT1G75890	4	NA	family II extracellular lipase 2 (EXL2); similar to family II extracellular lipase 1 (EXL1) [Arabidopsis thaliana] (TAIR:AT1G75880.1); similar to Lipolytic enzyme, G-D-S-L [Medicago truncatula] (GB:ABE88162.1); contains InterPro domain Lipolytic enzyme, G-D-S-L; (InterPro:IPR001087); contains InterPro domain Lipolytic enzyme, G-D-S-L, active site; (InterPro:IPR008265), family II extracellular lip…	AT1G75880, AT1G75900
AT5G39860	4	BHLH136, BNQ1, PRE1	PRE1 (PACLOBUTRAZOL RESISTANCE1); DNA binding / transcription factor; similar to transcription regulator [Arabidopsis thaliana] (TAIR:AT3G28857.1); similar to Os03g0171300 [Oryza sativa (japonica cultivar-group)] (GB:NP_001049112.1); similar to hypothetical protein LOC_Os10g26460 [Oryza sativa (japonica cultivar-group)] (GB:ABB47567.1); contains InterPro domain Helix-loop-helix DNA-binding; (Inte…	AT3G28857, AT1G26945
AT3G28857	4	PRE5	transcription regulator; similar to PRE1 (PACLOBUTRAZOL RESISTANCE1), DNA binding / transcription factor [Arabidopsis thaliana] (TAIR:AT5G39860.1); similar to Os03g0171300 [Oryza sativa (japonica cultivar-group)] (GB:NP_001049112.1); similar to hypothetical protein LOC_Os10g26460 [Oryza sativa (japonica cultivar-group)] (GB:ABB47567.1); contains InterPro domain Helix-loop-helix DNA-binding; (Inte…	AT5G39860, AT1G26945
AT1G56580	4	SVB	similar to unknown protein [Arabidopsis thaliana] (TAIR:AT1G09310.1); similar to Os12g0563600 [Oryza sativa (japonica cultivar-group)] (GB:NP_001067038.1); similar to Os11g0683600 [Oryza sativa (japonica cultivar-group)] (GB:NP_001068462.1); similar to hypothetical protein [Oryza sativa (japonica cultivar-group)] (GB:BAC15899.1); contains InterPro domain Protein of unknown function DUF538; (Inter…	AT4G24130
AT1G26945	4	KDR	transcription regulator; similar to bHLH family protein [Arabidopsis thaliana] (TAIR:AT1G74500.1); similar to Os03g0171300 [Oryza sativa (japonica cultivar-group)] (GB:NP_001049112.1); similar to hypothetical protein LOC_Os10g26460 [Oryza sativa (japonica cultivar-group)] (GB:ABB47567.1); contains InterPro domain Helix-loop-helix DNA-binding; (InterPro:IPR011598); contains InterPro domain Basic h…	AT3G28857, AT5G39860
AT4G28570	4	NA	alcohol oxidase-related; similar to alcohol oxidase-related [Arabidopsis thaliana] (TAIR:AT1G03990.1); similar to alcohol oxidase-related [Arabidopsis thaliana] (TAIR:AT3G23410.1); similar to putative alcohol oxidase [Oryza sativa] (GB:AAL31024.1); similar to Os02g0621800 [Oryza sativa (japonica cultivar-group)] (GB:NP_001047464.1); similar to Os10g0474100 [Oryza sativa (japonica cultivar-group)]…	AT3G23410
AT3G56060	4	NA	glucose-methanol-choline (GMC) oxidoreductase family protein; similar to glucose-methanol-choline (GMC) oxidoreductase family protein [Arabidopsis thaliana] (TAIR:AT5G51950.1); similar to glucose-methanol-choline (GMC) oxidoreductase family protein [Arabidopsis thaliana] (TAIR:AT5G51930.1); similar to putative mandelonitrile lyase [Oryza sativa (japonica cultivar-group)] (GB:BAD29242.1); similar …	AT1G12570
AT5G25980	4	BGLU37, TGG2	Myrosinase (thioglucoside glucohydrolase) gene involved in glucosinoloate metabolism.	AT5G26000
AT3G61950	4	NA	basic helix-loop-helix (bHLH) family protein; similar to basic helix-loop-helix (bHLH) family protein [Arabidopsis thaliana] (TAIR:AT2G46810.1); similar to Helix-loop-helix DNA-binding [Medicago truncatula] (GB:ABD32380.1); contains InterPro domain Helix-loop-helix DNA-binding; (InterPro:IPR011598); contains InterPro domain Basic helix-loop-helix dimerisation region bHLH; (InterPro:IPR001092)	AT3G24140
AT5G18430	4	NA	GDSL-motif lipase/hydrolase family protein; similar to ATLTL1/LTL1 (LI-TOLERANT LIPASE 1), carboxylic ester hydrolase [Arabidopsis thaliana] (TAIR:AT3G04290.1); similar to GSDL-motif lipase [Agave americana] (GB:AAS75127.1); contains InterPro domain Lipolytic enzyme, G-D-S-L; (InterPro:IPR001087)	AT4G28780
AT5G50800	4	AtSWEET13, SWEET13	nodulin MtN3 family protein; similar to nodulin MtN3 family protein [Arabidopsis thaliana] (TAIR:AT4G25010.1); similar to N3 like protein [Medicago truncatula] (GB:CAC44123.1); contains InterPro domain MtN3 and saliva related transmembrane protein; (InterPro:IPR004316)	AT5G50790
AT5G41040	4	NA	transferase family protein; similar to transferase family protein [Arabidopsis thaliana] (TAIR:AT5G63560.1); similar to Os11g0507200 [Oryza sativa (japonica cultivar-group)] (GB:NP_001067952.1); similar to putative hydroxyanthranilate hydroxycinnamoyltransferase [Oryza sativa (japonica cultivar-group)] (GB:BAD88037.1); contains InterPro domain Transferase; (InterPro:IPR003480)	AT1G65450
AT1G75900	4	NA	family II extracellular lipase 3 (EXL3); similar to family II extracellular lipase 1 (EXL1) [Arabidopsis thaliana] (TAIR:AT1G75880.2); similar to Lipolytic enzyme, G-D-S-L [Medicago truncatula] (GB:ABE88162.1); contains InterPro domain Lipolytic enzyme, G-D-S-L; (InterPro:IPR001087); contains InterPro domain 5&apos; (InterPro:IPR006179); contains InterPro domain Lipolytic enzyme, G-D-S-L, active …	AT1G75880, AT1G75890
AT2G42540	4	COR15, COR15A	A cold-regulated gene whose product is targeted to the chloroplast and constitutive expression increases freezing tolerance in protoplasts in vitro and chloroplasts in vivo. NMR and x-ray diffraction studies suggest that COR15a alters the intrinsic curvature of the inner membrane of chloroplast envelope.	AT2G42530
AT2G45120	4	NA	zinc finger (C2H2 type) family protein; similar to zinc finger (C2H2 type) family protein [Arabidopsis thaliana] (TAIR:AT3G60580.1); similar to ZPT3-3 [Petunia x hybrida] (GB:BAA21927.1); contains InterPro domain Zinc finger, C2H2-type; (InterPro:IPR007087)	AT3G60580
AT2G42530	4	COR15B	cold-responsive protein / cold-regulated protein (cor15b); similar to COR15A (COLD-REGULATED 15A) [Arabidopsis thaliana] (TAIR:AT2G42540.2); similar to cor15b (GB:AAA32774.1); contains domain LATE EMBRYOGENESIS ABUNDANT (PLANTS) LEA-RELATED (PTHR23241)	AT2G42540
AT4G28780	4	NA	GDSL-motif lipase/hydrolase family protein; similar to ATLTL1/LTL1 (LI-TOLERANT LIPASE 1), carboxylic ester hydrolase [Arabidopsis thaliana] (TAIR:AT3G04290.1); similar to GSDL-motif lipase [Agave americana] (GB:AAS75127.1); contains InterPro domain Lipolytic enzyme, G-D-S-L; (InterPro:IPR001087)	AT5G18430
AT1G12570	4	NA	glucose-methanol-choline (GMC) oxidoreductase family protein; similar to glucose-methanol-choline (GMC) oxidoreductase family protein [Arabidopsis thaliana] (TAIR:AT5G51950.1); similar to putative mandelonitrile lyase [Oryza sativa (japonica cultivar-group)] (GB:BAD29242.1); similar to Os04g0573100 [Oryza sativa (japonica cultivar-group)] (GB:NP_001053612.1); contains InterPro domain GMC oxidored…	AT3G56060
AT1G29640	4	NA	similar to unknown protein [Arabidopsis thaliana] (TAIR:AT2G34340.1); similar to Os05g0518800 [Oryza sativa (japonica cultivar-group)] (GB:NP_001056059.1); similar to hypothetical protein MBP_91N22.56 [Musa balbisiana] (GB:ABF70130.1); contains InterPro domain Protein of unknown function DUF584; (InterPro:IPR007608)	AT4G18980
AT1G29390	4	COR314-TM2, COR413IM2	encodes a protein similar to the cold acclimation protein WCOR413 in wheat. Possibly targeted to thylakoid membrane.	AT1G29395
AT4G36470	4	NA	S-adenosyl-L-methionine:carboxyl methyltransferase family protein; similar to JMT (JASMONIC ACID CARBOXYL METHYLTRANSFERASE), jasmonate O-methyltransferase [Arabidopsis thaliana] (TAIR:AT1G19640.1); similar to putative S-adenosyl-L-methionine:jasmonic acid carboxyl methyltransferase [Oryza sativa (japonica cultivar-group)] (GB:BAB64171.1); contains InterPro domain SAM dependent carboxyl methyltra…	AT1G19640
AT2G40100	4	LHCB4.3	Lhcb4:3 protein (Lhcb4.3, light harvesting complex of photosystem II	AT5G01530, AT3G08940, AT3G54890, AT4G10340, AT2G34420
AT3G54890	4	LHCA1	Encodes a component of the light harvesting complex associated with photosystem I.	AT3G08940, AT5G01530, AT3G47470, AT3G61470, AT4G10340
AT5G01530	4	LHCB4.1	chlorophyll A-B binding protein CP29 (LHCB4); Identical to Chlorophyll a-b binding protein CP29.1, chloroplast precursor (LHCII protein 4.1) (LHCB4.1) (LHCB4.1) [Arabidopsis Thaliana] (GB:Q07473;GB:Q8RWN1;GB:Q94AD5;GB:Q94K17); similar to LHCB4.2 (LIGHT HARVESTING COMPLEX PSII) [Arabidopsis thaliana] (TAIR:AT3G08940.2); similar to Chlorophyll A-B binding protein [Medicago truncatula] (GB:ABE80774.…	AT3G08940, AT2G40100, AT3G54890, AT4G10340
AT4G21280	4	PSBQ, PSBQ-1, PSBQA	Encodes the PsbQ subunit of the oxygen evolving complex of photosystem II.	AT4G05180
AT4G18980	4	AtS40-3	similar to unknown protein [Arabidopsis thaliana] (TAIR:AT5G45630.1); similar to hypothetical protein MBP_91N22.56 [Musa balbisiana] (GB:ABF70130.1); contains InterPro domain Protein of unknown function DUF584; (InterPro:IPR007608)	AT1G29640
AT1G09340	4	CRB, CSP41B, HIP1.3	catalytic/ coenzyme binding; similar to mRNA-binding protein, putative [Arabidopsis thaliana] (TAIR:AT3G63140.1); similar to 38 kDa ribosome-associated protein precursor [Chlamydomonas reinhardtii] (GB:AAO22242.1); similar to Os12g0420200 [Oryza sativa (japonica cultivar-group)] (GB:NP_001066657.1); contains InterPro domain NAD-dependent epimerase/dehydratase; (InterPro:IPR001509)	AT3G63140
AT1G68520	4	NA	zinc finger (B-box type) family protein; Identical to Zinc finger protein CONSTANS-LIKE 6 (COL6) [Arabidopsis Thaliana] (GB:Q8LG76;GB:Q93Y24;GB:Q9CA29); similar to zinc finger (B-box type) family protein [Arabidopsis thaliana] (TAIR:AT1G25440.1); similar to zinc finger protein-like [Oryza sativa (japonica cultivar-group)] (GB:BAD15937.1); similar to Os06g0264200 [Oryza sativa (japonica cultivar-g…	AT1G25440, AT1G49130
AT3G55700	4	NA	UDP-glucoronosyl/UDP-glucosyl transferase family protein; similar to UDP-glucoronosyl/UDP-glucosyl transferase family protein [Arabidopsis thaliana] (TAIR:AT3G55710.1); similar to putative UDP-glucosyltransferase [Oryza sativa (japonica cultivar-group)] (GB:BAC16461.1); contains InterPro domain UDP-glucuronosyl/UDP-glucosyltransferase; (InterPro:IPR002213)	AT3G55710
AT5G38430	4	NA	ribulose bisphosphate carboxylase small chain 1B / RuBisCO small subunit 1B (RBCS-1B) (ATS1B); Identical to Ribulose bisphosphate carboxylase small chain 1B, chloroplast precursor (EC 4.1.1.39) (RuBisCO small subunit 1B) (RBCS-1B) [Arabidopsis Thaliana] (GB:P10796); similar to ribulose bisphosphate carboxylase small chain 2B / RuBisCO small subunit 2B (RBCS-2B) (ATS2B) [Arabidopsis thaliana] (TAI…	AT5G38420, AT1G67090
AT5G38420	4	NA	ribulose bisphosphate carboxylase small chain 2B / RuBisCO small subunit 2B (RBCS-2B) (ATS2B); Identical to Ribulose bisphosphate carboxylase small chain 2B, chloroplast precursor (EC 4.1.1.39) (RuBisCO small subunit 2B) (RBCS-2B) [Arabidopsis Thaliana] (GB:P10797;GB:Q9FF20); similar to ribulose bisphosphate carboxylase small chain 1B / RuBisCO small subunit 1B (RBCS-1B) (ATS1B) [Arabidopsis thal…	AT5G38430, AT1G67090
AT3G26650	4	GAPA, GAPA-1	Encodes one of the two subunits forming the photosynthetic glyceraldehyde-3-phosphate dehydrogenase (GAPDH) and as such a constituent of the supramolecular complex with phosphoribulokinase (PRK) thought to be linked by a small peptide encoded by CP12-2. GapA-1 is coordinately expressed by light with PRK and CP12-2. The enzyme activity, tested in leaf protein extracts dropped significantly after e…	AT1G12900, AT1G42970
AT1G12900	4	GAPA-2	GAPA-2; glyceraldehyde-3-phosphate dehydrogenase; similar to GAPA (GLYCERALDEHYDE 3-PHOSPHATE DEHYDROGENASE A SUBUNIT), glyceraldehyde-3-phosphate dehydrogenase [Arabidopsis thaliana] (TAIR:AT3G26650.1); similar to glyceraldehyde-3-phosphate dehydrogenase A subunit [Glycine max] (GB:ABA86963.1); similar to Glyceraldehyde-3-phosphate dehydrogenase A, chloroplast precursor (NADP-dependent glycerald…	AT3G26650, AT1G42970
AT2G05100	4	LHCB2, LHCB2.1	Lhcb2.1 protein encoding a subunit of the light harvesting complex II. Member of a gene family with high degree of sequence similarity. Initially LHCB2.3 was considered as a separate gene but appears to be an allele of LHCB2.1.	AT2G05070, AT3G27690, AT2G34420, AT1G29930, AT1G29920
AT2G05070	4	LHCB2, LHCB2.2	Encodes Lhcb2.2. Belongs to the Lhc super-gene family encodes the light-harvesting chlorophyll a/b-binding (LHC) proteins that constitute the antenna system of the photosynthetic apparatus.	AT2G05100, AT3G27690, AT2G34420, AT1G29920, AT1G29910
AT1G44830	4	NA	encodes a member of the DREB subfamily A-5 of ERF/AP2 transcription factor family. The protein contains one AP2 domain. There are 15 members in this subfamily including RAP2.1, RAP2.9 and RAP2.10.	AT1G21910, AT2G44940
AT1G49130	4	NA	zinc finger (B-box type) family protein; Identical to Putative zinc finger protein CONSTANS-LIKE 8 (COL8) [Arabidopsis Thaliana] (GB:Q9M9B3); similar to zinc finger (B-box type) family protein [Arabidopsis thaliana] (TAIR:AT1G73870.1); similar to CCT motif family protein, expressed [Oryza sativa (japonica cultivar-group)] (GB:ABF98510.1); contains InterPro domain Zinc finger, CONSTANS-type; (Inte…	AT1G68520
AT1G25440	4	NA	zinc finger (B-box type) family protein; Identical to Zinc finger protein CONSTANS-LIKE 16 (COL16) [Arabidopsis Thaliana] (GB:Q8RWD0;GB:Q9C6L4); similar to zinc finger (B-box type) family protein [Arabidopsis thaliana] (TAIR:AT1G68520.1); similar to zinc finger protein-like [Oryza sativa (japonica cultivar-group)] (GB:BAD54363.1); similar to Os06g0264200 [Oryza sativa (japonica cultivar-group)] (…	AT1G68520
AT1G65450	4	NA	transferase family protein; similar to transferase family protein [Arabidopsis thaliana] (TAIR:AT5G41040.2); similar to Os11g0507200 [Oryza sativa (japonica cultivar-group)] (GB:NP_001067952.1); similar to putative hydroxyanthranilate hydroxycinnamoyltransferase [Oryza sativa (japonica cultivar-group)] (GB:BAD88037.1); contains InterPro domain Transferase; (InterPro:IPR003480)	AT5G41040
AT3G03480	4	CHAT	CHAT (ACETYL COA:(Z)-3-HEXEN-1-OL ACETYLTRANSFERASE); acetyl CoA:(Z)-3-hexen-1-ol acetyltransferase; similar to transferase family protein [Arabidopsis thaliana] (TAIR:AT5G17540.1); similar to benzoyl coenzyme A: benzyl alcohol benzoyl transferase [Petunia x hybrida] (GB:AAT68601.1); contains InterPro domain Transferase; (InterPro:IPR003480)	AT5G41040
AT3G63140	4	CSP41A	mRNA-binding protein, putative; similar to catalytic/ coenzyme binding [Arabidopsis thaliana] (TAIR:AT1G09340.1); similar to mRNA-binding protein precursor [Nicotiana tabacum] (GB:AAP87140.1); contains InterPro domain NAD-dependent epimerase/dehydratase; (InterPro:IPR001509)	AT1G09340
AT2G01890	4	ATPAP8, PAP8	Encodes a purple acid phosphatase (PAP) belonging to the low molecular weight plant PAP group.	AT1G14700
AT3G15020	4	mMDH2	malate dehydrogenase (NAD), mitochondrial, putative; Identical to Malate dehydrogenase 2, mitochondrial precursor (EC 1.1.1.37) (mNAD- MDH 2) [Arabidopsis Thaliana] (GB:Q9LKA3); similar to malate dehydrogenase (NAD), mitochondrial [Arabidopsis thaliana] (TAIR:AT1G53240.1); similar to Malate dehydrogenase, mitochondrial precursor (GB:Q43744); contains InterPro domain Lactate/malate dehydrogenase; …	AT5G09660
AT1G67090	4	RBCS1A	ribulose bisphosphate carboxylase small chain 1A / RuBisCO small subunit 1A (RBCS-1A) (ATS1A); similar to ribulose bisphosphate carboxylase small chain 1B / RuBisCO small subunit 1B (RBCS-1B) (ATS1B) [Arabidopsis thaliana] (TAIR:AT5G38430.1); similar to ribulose-1,5-bisphosphate carboxylase /oxygenase, small subunit; ribulose-bisphosphate carboxylase [Brassica napus] (GB:CAA53083.1); contains Int…	AT5G38430, AT5G38420
AT4G00360	4	ATT1, CYP86A2	Encodes a member of the CYP86A subfamily of cytochrome p450 genes. Expressed at moderate levels in flowers, leaves, roots and stems.	AT5G08250
AT1G41830	4	SKS6	SKS6 (SKU5 Similar 6); pectinesterase; similar to SKS8 (SKU5 Similar 8), copper ion binding / oxidoreductase [Arabidopsis thaliana] (TAIR:AT1G21850.1); similar to SKS5 (SKU5 Similar 5), copper ion binding / oxidoreductase [Arabidopsis thaliana] (TAIR:AT1G76160.1); similar to SKS7 (SKU5 Similar 7), copper ion binding / oxidoreductase [Arabidopsis thaliana] (TAIR:AT1G21860.1); similar to pectineste…	AT4G38420
AT1G19640	4	JMT	Encodes a S-adenosyl-L-methionine:jasmonic acid carboxyl methyltransferase that catalyzes the formation of methyljasmonate from jasmonic acid. Its expression is induced in response to wounding or methyljasmonate treatment.	AT4G36470
AT5G50790	4	AtSWEET10, SWEET10	nodulin MtN3 family protein; similar to nodulin MtN3 family protein [Arabidopsis thaliana] (TAIR:AT5G13170.1); similar to N3 like protein [Medicago truncatula] (GB:CAC44123.1); contains InterPro domain MtN3 and saliva related transmembrane protein; (InterPro:IPR004316)	AT5G50800
AT2G42830	4	AGL5, SHP2	AGAMOUS [AG]-like MADS box protein (AGL5) involved in fruit development (valve margin and dehiscence zone differentiation). A putative direct target of AG. SHP2 has been shown to be a downstream gene of the complex formed by AG and SEP proteins (SEP4 alone does not form a functional complex with AG).	AT3G58780, AT2G45650
AT5G16190	4	ATCSLA11, CSLA11	encodes a gene similar to cellulose synthase	AT4G16590
AT1G15820	4	CP24, LHCB6	Lhcb6 protein (Lhcb6), light harvesting complex of photosystem II.	AT1G19150, AT3G61470, AT3G54890, AT3G47470
AT3G47470	4	CAB4, LHCA4	Encodes a chlorophyll a/b-binding protein that is more similar to the PSI Cab proteins than the PSII cab proteins. The predicted protein is about 20 amino acids shorter than most known Cab proteins.	AT3G61470, AT1G19150, AT1G61520, AT3G54890
AT3G61470	4	LHCA2	Encodes a component of the light harvesting antenna complex of photosystem I.	AT1G19150, AT3G47470, AT1G61520
AT1G61520	4	LHCA3	PSI type III chlorophyll a/b-binding protein (Lhca3*1)	AT3G61470, AT1G19150, AT3G47470, AT5G54270
AT3G19480	4	NA	D-3-phosphoglycerate dehydrogenase, putative / 3-PGDH, putative; similar to PGDH (3-PHOSPHOGLYCERATE DEHYDROGENASE), phosphoglycerate dehydrogenase [Arabidopsis thaliana] (TAIR:AT1G17745.1); similar to EDA9 (embryo sac development arrest 9), NAD binding / amino acid binding / cofactor binding / oxidoreductase, acting on the CH-OH group of donors, NAD or NADP as acceptor / phosphoglycerate dehydro…	AT1G68010
AT3G26180	4	CYP71B20	putative cytochrome P450	AT1G13080
AT1G13090	4	CYP71B28	putative cytochrome P450	AT1G13080
AT3G08940	4	LHCB4.2	Lhcb4.2 protein (Lhcb4.2, protein involved in the light harvesting complex of photosystem II	AT5G01530, AT2G40100, AT3G54890, AT4G10340
AT3G58780	4	AGL1, SHP1	One of two genes (SHP1 and SHP2) that are required for fruit dehiscence. The two genes control dehiscence zone differentiation and promote the lignification of adjacent cells.	AT2G42830, AT2G45650
AT5G60490	4	FLA12	FLA12 (fasciclin-like arabinogalactan-protein 12); Identical to Fasciclin-like arabinogalactan protein 12 precursor (FLA12) [Arabidopsis Thaliana] (GB:Q8LEE9;GB:Q94EG7;GB:Q9FKJ8); similar to FLA11 (fasciclin-like arabinogalactan-protein 11) [Arabidopsis thaliana] (TAIR:AT5G03170.1); similar to unknown [Brassica rapa] (GB:ABB97042.1); contains InterPro domain Beta-Ig-H3/fasciclin; (InterPro:IPR000…	AT5G44130, AT1G03870
AT1G03870	4	FLA9	fasciclin-like arabinogalactan-protein 9 (Fla9)	AT5G44130, AT5G60490
AT3G55710	4	NA	UDP-glucoronosyl/UDP-glucosyl transferase family protein; similar to UDP-glucoronosyl/UDP-glucosyl transferase family protein [Arabidopsis thaliana] (TAIR:AT3G55700.1); similar to UDP-glucose: chalcononaringenin 2'-O-glucosyltransferase [Dianthus caryophyllus] (GB:BAD52007.1); contains InterPro domain UDP-glucuronosyl/UDP-glucosyltransferase; (InterPro:IPR002213)	AT3G55700
AT3G06035	4	NA	Identical to Putative GPI-anchored protein At3g06035 precursor [Arabidopsis Thaliana] (GB:Q84MC0;GB:Q8H7F7;GB:Q8L9J0); similar to unknown protein [Arabidopsis thaliana] (TAIR:AT5G19250.1); similar to Os07g0645000 [Oryza sativa (japonica cultivar-group)] (GB:NP_001060451.1); similar to unknown protein [Oryza sativa (japonica cultivar-group)] (GB:BAC07018.1); contains domain PR-1-like (SSF55797)	AT5G19240
AT5G44130	4	FLA13	fasciclin-like arabinogalactan-protein, putative; Identical to Fasciclin-like arabinogalactan protein 13 precursor (FLA13) [Arabidopsis Thaliana] (GB:Q9FFH6); similar to FLA9 (FLA9) [Arabidopsis thaliana] (TAIR:AT1G03870.1); similar to unknown [Brassica rapa] (GB:ABK78690.1); contains InterPro domain Beta-Ig-H3/fasciclin; (InterPro:IPR000782)	AT1G03870, AT5G60490
AT3G60580	4	NA	zinc finger (C2H2 type) family protein; similar to zinc finger (C2H2 type) family protein [Arabidopsis thaliana] (TAIR:AT2G45120.1); similar to ZPT3-3 [Petunia x hybrida] (GB:BAA21927.1); contains InterPro domain Zinc finger, C2H2-type; (InterPro:IPR007087)	AT2G45120
AT1G68010	4	ATHPR1, HPR	Encodes hydroxypyruvate reductase.	AT3G19480
AT3G50820	4	OEC33, PSBO-2, PSBO2	Encodes a protein which is an extrinsic subunit of photosystem II and which has been proposed to play a central role in stabilization of the catalytic manganese cluster. In <i>Arabidopsis thaliana</i> the PsbO proteins are encoded by two genes: <i>psbO1</i> and <i>psbO2</i>. PsbO2 is the minor isoform in the wild-type. Mutants defective in this gene have been shown to be affected in the dephospho…	AT5G66570
AT2G47890	4	NA	zinc finger (B-box type) family protein; Identical to Zinc finger protein CONSTANS-LIKE 13 (COL13) [Arabidopsis Thaliana] (GB:O82256;GB:Q7GAB9); similar to zinc finger (B-box type) family protein [Arabidopsis thaliana] (TAIR:AT3G21880.1); similar to Os03g0351100 [Oryza sativa (japonica cultivar-group)] (GB:NP_001050114.1); similar to putative zinc-finger protein [Oryza sativa (japonica cultivar-g…	AT1G68190
AT1G19150	4	LHCA2*1, LHCA6	PSI type II chlorophyll a/b-binding protein (Lhca2*1) mRNA,	AT3G61470, AT3G47470, AT1G61520, AT1G15820
AT3G15360	4	ATHM4, ATM4, TRX-M4	encodes a prokaryotic thioredoxin	AT4G03520
AT1G42970	4	GAPB	Encodes chloroplast localized glyceraldehyde-3-phosphate dehydrogenase.	AT3G26650, AT1G12900
AT3G27690	4	LHCB2, LHCB2.3, LHCB2.4	Encodes Lhcb2.4. Belongs to the Lhc super-gene family encodes the light-harvesting chlorophyll a/b-binding (LHC) proteins that constitute the antenna system of the photosynthetic apparatus.	AT2G05100, AT2G05070, AT2G34420, AT1G29930, AT1G29920
AT4G10340	4	LHCB5	photosystem II encoding the light-harvesting chlorophyll a/b binding protein CP26 of the antenna system of the photosynthetic apparatus	AT1G29930, AT1G29920, AT1G29910, AT2G34420
AT2G34420	4	LHB1B2, LHCB1.5	Photosystem II type I chlorophyll a/b-binding protein	AT1G29930, AT1G29920, AT1G29910, AT2G05070
AT1G29910	4	AB180, CAB3, LHCB1.2	member of Chlorophyll a/b-binding protein family	AT1G29920, AT1G29930, AT2G34420, AT2G05070
AT5G54270	4	LHCB3, LHCB3*1	Lhcb3 protein is a component of the main light harvesting chlorophyll a/b-protein complex of Photosystem II (LHC II).	AT2G05100, AT2G05070, AT1G29920, AT1G29910, AT1G29930
AT1G29920	4	AB165, CAB2, LHCB1.1	Encodes lhcb1.1 a component of the LHCIIb light harvesting complex associated with photosystem II.	AT1G29910, AT1G29930, AT2G34420, AT2G05070
AT4G24130	4	NA	similar to unknown protein [Arabidopsis thaliana] (TAIR:AT5G46230.1); similar to Os01g0652700 [Oryza sativa (japonica cultivar-group)] (GB:NP_001043739.1); similar to Os10g0518000 [Oryza sativa (japonica cultivar-group)] (GB:NP_001065071.1); similar to hypothetical protein [Oryza sativa (japonica cultivar-group)] (GB:BAB86575.1); contains InterPro domain Protein of unknown function DUF538; (Inter…	AT1G56580
AT4G05180	4	PSBQ, PSBQ-2, PSII-Q	Encodes the PsbQ subunit of the oxygen evolving complex of photosystem II.	AT4G21280
AT3G50440	4	ATMES10, MES10	hydrolase; similar to esterase, putative [Arabidopsis thaliana] (TAIR:AT2G23620.1); similar to salicylic acid-binding protein 2 [Nicotiana tabacum] (GB:AAR87711.1); contains InterPro domain Esterase/lipase/thioesterase; (InterPro:IPR000379); contains InterPro domain Alpha/beta hydrolase fold-1; (InterPro:IPR000073)	AT2G23560
AT1G76100	4	PETE1	plastocyanin; Identical to Plastocyanin minor isoform, chloroplast precursor (PETE) [Arabidopsis Thaliana] (GB:P11490;GB:P93656;GB:Q52K91;GB:Q9SGS3); similar to DRT112 (DNA-damage-repair/toleration protein 112), copper ion binding / electron carrier [Arabidopsis thaliana] (TAIR:AT1G20340.1); similar to plastocyanin (GB:AAA32834.1); contains InterPro domain Plastocyanin; (InterPro:IPR002387); cont…	AT1G20340
AT2G29980	4	AtFAD3, FAD3	Endoplasmic reticulum enzyme responsible for the synthesis of 18:3 fatty acids from phospholipids. Uses cytochrome b5 as electron donor.	AT3G11170
AT2G24270	4	ALDH11A3	Encodes a protein with non-phosphorylating NADP-dependent glyceraldehyde-3-phosphate dehydrogenase activity. The activity of the enzyme was determined from leaf extracts; the enzyme has not been purified to confirm activity.	AT3G48000
AT1G29930	4	AB140, CAB1, CAB140, LHCB1.3	Subunit of light-harvesting complex II (LHCII),which absorbs light and transfers energy to the photosynthetic reaction center.	AT1G29920, AT1G29910, AT2G34420, AT2G05070
AT1G33170	4	NA	dehydration-responsive family protein; similar to dehydration-responsive family protein [Arabidopsis thaliana] (TAIR:AT4G00750.1); similar to dehydration-responsive family protein [Arabidopsis thaliana] (TAIR:AT2G45750.1); similar to dehydration-responsive family protein [Arabidopsis thaliana] (TAIR:AT4G10440.1); similar to dehydration-responsive protein-like [Oryza sativa (japonica cultivar-grou…	AT4G00750
AT1G21910	4	DREB26	encodes a member of the DREB subfamily A-5 of ERF/AP2 transcription factor family. The protein contains one AP2 domain. There are 15 members in this subfamily including RAP2.1, RAP2.9 and RAP2.10.	AT1G44830
AT2G46430	4	ATCNGC3, CNGC3, CNGC3.C	cyclic nucleotide gated channel (CNGC4), downstream component of the signaling pathways leading to HR/resistance	AT1G01340
AT4G16590	4	ATCSLA01, ATCSLA1, CSLA01	encodes a gene similar to cellulose synthase	AT5G16190
AT5G63530	4	ATFP3, FP3	Farnesylated protein that binds metals.	AT2G36950
AT5G24160	4	SQE6	squalene monooxygenase 1,2 / squalene epoxidase 1,2 (SQP1,2); Identical to Squalene monooxygenase 1,2 (EC 1.14.99.7) (Squalene epoxidase 1,2) (SE 1,2) (SQP1,2) [Arabidopsis Thaliana] (GB:O65402); similar to SQP1 (Squalene monooxygenase 1) [Arabidopsis thaliana] (TAIR:AT5G24150.1); similar to SQP2 (Squalene monooxygenase 2), oxidoreductase [Arabidopsis thaliana] (TAIR:AT5G24140.1); similar to Squa…	AT5G24150
AT5G24155	4	NA	squalene monooxygenase, putative / squalene epoxidase, putative; similar to squalene monooxygenase 1,2 / squalene epoxidase 1,2 (SQP1,2) [Arabidopsis thaliana] (TAIR:AT5G24160.1); similar to Squalene monooxygenase 1,1 (Squalene epoxidase 1,1) (SE 1,1) (GB:O65727); contains InterPro domain NAD-binding site; (InterPro:IPR000205); contains InterPro domain FAD dependent oxidoreductase; (InterPro:IPR0…	AT5G24160, AT5G24150
AT5G60142	4	NA	NA	AT3G46770
AT3G62750	4	BGLU8	hydrolase, hydrolyzing O-glycosyl compounds; similar to glycosyl hydrolase family 1 protein [Arabidopsis thaliana] (TAIR:AT4G27820.1); similar to glycosyl hydrolase family 1 protein [Arabidopsis thaliana] (TAIR:AT4G27830.1); similar to glycosyl hydrolase family 1 protein [Arabidopsis thaliana] (TAIR:AT3G62740.1); similar to Glycoside hydrolase, family 1 [Medicago truncatula] (GB:ABE85054.1); cont…	AT4G27830, AT4G27820
AT4G27820	4	BGLU9	glycosyl hydrolase family 1 protein; similar to hydrolase, hydrolyzing O-glycosyl compounds [Arabidopsis thaliana] (TAIR:AT3G62750.1); similar to glycosyl hydrolase family 1 protein [Arabidopsis thaliana] (TAIR:AT4G27830.1); similar to glycosyl hydrolase family 1 protein [Arabidopsis thaliana] (TAIR:AT3G62740.1); similar to Glycoside hydrolase, family 1 [Medicago truncatula] (GB:ABE85054.1); cont…	AT4G27830, AT3G62750
AT5G19240	4	NA	Identical to Putative GPI-anchored protein At5g19240 precursor [Arabidopsis Thaliana] (GB:Q84VZ5;GB:Q8H7A4); similar to unknown protein [Arabidopsis thaliana] (TAIR:AT5G19230.1); similar to Os07g0645000 [Oryza sativa (japonica cultivar-group)] (GB:NP_001060451.1); similar to unknown protein [Oryza sativa (japonica cultivar-group)] (GB:BAC07018.1); contains domain PR-1-like (SSF55797)	AT3G06035
AT3G03450	4	RGL2	Encodes a DELLA protein, a member of the GRAS superfamily of putative transcription factors. DELLA proteins restrain the cell proliferation and expansion that drives plant growth. Negative regulator of the response to GA in controlling seed germination. GA triggers the degradation of RGL2 protein in a process blocked by both proteasome inhibitors and serine/threonine phosphatase inhibitors. The p…	AT1G66350
AT4G26540	4	NA	protein kinase family protein; similar to leucine-rich repeat transmembrane protein kinase, putative [Arabidopsis thaliana] (TAIR:AT3G24240.1); similar to leucine-rich repeat transmembrane protein kinase, putative [Arabidopsis thaliana] (TAIR:AT5G48940.1); similar to ATP binding / protein serine/threonine kinase [Arabidopsis thaliana] (TAIR:AT5G56040.2); similar to putative receptor protein kinas…	AT5G56040
AT5G56860	4	GATA21, GNC	GNC (GATA, NITRATE-INDUCIBLE, CARBON METABOLISM-INVOLVED); transcription factor; Identical to GATA transcription factor 24 [Arabidopsis Thaliana] (GB:Q5HZ36;GB:Q8VZC1;GB:Q9LV39); similar to zinc finger (GATA type) family protein [Arabidopsis thaliana] (TAIR:AT4G26150.1); similar to zinc finger protein-like [Oryza sativa (japonica cultivar-group)] (GB:BAD87039.1); similar to Os06g0571800 [Oryza sa…	AT4G26150
AT4G00750	4	NA	dehydration-responsive family protein; similar to dehydration-responsive family protein [Arabidopsis thaliana] (TAIR:AT2G45750.1); similar to dehydration-responsive family protein [Arabidopsis thaliana] (TAIR:AT4G10440.1); similar to dehydration-responsive family protein [Arabidopsis thaliana] (TAIR:AT1G33170.1); similar to dehydration-responsive protein-like [Oryza sativa (japonica cultivar-grou…	AT1G33170
AT2G46070	4	ATMPK12, MAPK12, MPK12	member of MAP Kinase	AT1G01560
AT1G70230	4	TBL27	similar to unknown protein [Arabidopsis thaliana] (TAIR:AT1G01430.1); similar to Protein of unknown function DUF231, plant [Medicago truncatula] (GB:ABE83215.1); contains InterPro domain Protein of unknown function DUF231, plant; (InterPro:IPR004253)	AT4G01080
AT1G70940	4	ATPIN3, PIN3	A regulator of auxin efflux and involved in differential growth. PIN3 is expressed in gravity-sensing tissues, with PIN3 protein accumulating predominantly at the lateral cell surface. PIN3 localizes to the plasma membrane and to vesicles. In roots, PIN3 is expressed without pronounced polarity in tiers two and three of the columella cells, at the basal side of vascular cells, and to the lateral …	AT2G01420
AT3G11170	4	AtFAD7, FAD7, FADD	Chloroplastic enzyme responsible for the synthesis of 16:3 and 18:3 fatty acids from galactolipids, sulpholipids and phosphatidylglycerol. Uses ferredoxin as electron donor. Gene expression is induced by wounding in shoot and root. The wound-response in shoot is independent of jasmonic acid mediated pathway whereas the root response is mediated by jasmonic acid.	AT2G29980
AT5G09660	4	PMDH2	encodes a microbody NAD-dependent malate dehydrogenase encodes an peroxisomal NAD-malate dehydrogenase that is involved in fatty acid beta-oxidation through providing NAD to the process of converting fatty acyl CoA to acetyl CoA.	AT3G15020
AT5G42580	4	CYP705A12	a member of the cytochrome P450 family	AT3G20100
AT1G12110	4	ATNRT1, B-1, CHL1, CHL1-1, NRT1, NRT1.1	Encodes NRT1.1 (CHL1), a dual-affinity nitrate transporter. The protein is expressed in guard cells and function in stomatal opening. Mutants have less transpiration and are more tolerant to drought. Expressed in lateral roots. Involved in nitrate signaling which enables the plant root system to detect and exploit nitrate-rich soil patches. Comparing to the wild type, the mutant displays a strong…	AT3G54140
AT3G62820	4	NA	invertase/pectin methylesterase inhibitor family protein; similar to invertase/pectin methylesterase inhibitor family protein [Arabidopsis thaliana] (TAIR:AT2G47670.1); similar to Pectinesterase inhibitor [Medicago truncatula] (GB:ABE84986.1); contains InterPro domain Plant invertase/pectin methylesterase inhibitor; (InterPro:IPR007186); contains InterPro domain Pectinesterase inhibitor; (InterPr…	AT5G62360
AT5G62350	4	NA	invertase/pectin methylesterase inhibitor family protein / DC 1.2 homolog (FL5-2I22); similar to invertase/pectin methylesterase inhibitor family protein [Arabidopsis thaliana] (TAIR:AT3G47380.1); similar to putative ripening-related protein [Vitis vinifera] (GB:CAB85625.1); contains InterPro domain Plant invertase/pectin methylesterase inhibitor; (InterPro:IPR007186); contains InterPro domain Pe…	AT4G25260, AT5G62360
AT4G13000	4	NA	protein kinase family protein; similar to AGC2-1 (OXIDATIVE SIGNAL-INDUCIBLE1), kinase [Arabidopsis thaliana] (TAIR:AT3G25250.1); similar to Os02g0603000 [Oryza sativa (japonica cultivar-group)] (GB:NP_001047362.1); similar to Os04g0488700 [Oryza sativa (japonica cultivar-group)] (GB:NP_001053154.1); similar to putative viroid symptom modulation protein [Oryza sativa (japonica cultivar-group)] (G…	AT1G51170
AT2G01420	4	ATPIN4, PIN4	Encodes a putative auxin efflux carrier that is localized in developing and mature root meristems. It is involved in the maintenance of embryonic auxin gradients. A role for AtPIN4 in generating a sink for auxin below the quiescent center of the root meristem that is essential for auxin distribution and patterning is proposed. In the root, PIN4 is detected around the quiescent center and cells su…	AT1G70940
AT1G51170	4	NA	protein kinase family protein; similar to protein kinase family protein [Arabidopsis thaliana] (TAIR:AT3G20830.1); similar to Os08g0504800 [Oryza sativa (japonica cultivar-group)] (GB:NP_001062182.1); similar to Os02g0603000 [Oryza sativa (japonica cultivar-group)] (GB:NP_001047362.1); similar to G11A protein (GB:AAA33905.1); contains InterPro domain Serine/threonine protein kinase; (InterPro:IPR…	AT4G13000
AT5G56040	4	NA	ATP binding / protein serine/threonine kinase; similar to leucine-rich repeat transmembrane protein kinase, putative [Arabidopsis thaliana] (TAIR:AT3G24240.1); similar to protein kinase family protein [Arabidopsis thaliana] (TAIR:AT4G26540.1); similar to leucine-rich repeat transmembrane protein kinase, putative [Arabidopsis thaliana] (TAIR:AT5G48940.1); similar to putative receptor protein kinas…	AT4G26540
AT4G26150	4	CGA1, GATA22, GNL	zinc finger (GATA type) family protein; Identical to Putative GATA transcription factor 20 [Arabidopsis Thaliana] (GB:Q9SZI6); similar to GNC (GATA, NITRATE-INDUCIBLE, CARBON METABOLISM-INVOLVED), transcription factor [Arabidopsis thaliana] (TAIR:AT5G56860.1); similar to zinc finger protein-like [Oryza sativa (japonica cultivar-group)] (GB:BAD87039.1); similar to Os06g0571800 [Oryza sativa (japon…	AT5G56860
AT1G28610	4	NA	GDSL-motif lipase, putative; similar to carboxylic ester hydrolase [Arabidopsis thaliana] (TAIR:AT1G28600.2); similar to lipase 1 [Brassica napus] (GB:AAX59709.1); contains InterPro domain Lipolytic enzyme, G-D-S-L; (InterPro:IPR001087), GDSL-motif lipase, putative; similar to lipase, putative [Arabidopsis thaliana] (TAIR:AT2G27360.1); similar to lipase 1 [Brassica napus] (GB:AAX59709.1); contain…	AT1G28600, AT1G28570
AT2G28470	4	BGAL8	putative beta-galactosidase (BGAL8 gene)	AT3G52840
AT4G38420	4	sks9	SKS9 (SKU5 Similar 9); copper ion binding / oxidoreductase; similar to SKS6 (SKU5 Similar 6), pectinesterase [Arabidopsis thaliana] (TAIR:AT1G41830.1); similar to SKS8 (SKU5 Similar 8), copper ion binding / oxidoreductase [Arabidopsis thaliana] (TAIR:AT1G21850.1); similar to SKS10 (SKU5 Similar 10), copper ion binding / oxidoreductase [Arabidopsis thaliana] (TAIR:AT4G28090.1); similar to pectines…	AT1G41830
AT5G26000	4	AtTGG1, BGLU38, TGG1	member of Glycoside Hydrolase Family 1. encodes one of two known functional myrosinase enzymes in Arabidopsis. The enzyme catalyzes the hydrolysis of glucosinolates into compounds that are toxic to various microbes and herbivores.	AT5G25980
AT2G36430	4	NA	similar to unknown protein [Arabidopsis thaliana] (TAIR:AT5G22540.1); similar to hypothetical protein [Oryza sativa (japonica cultivar-group)] (GB:BAD45208.1); similar to Os04g0505400 [Oryza sativa (japonica cultivar-group)] (GB:NP_001053253.1); contains InterPro domain Protein of unknown function DUF247, plant; (InterPro:IPR004158)	AT3G47250
AT1G13080	4	CYP71B2	cytochrome P450 monooxygenase	AT3G26180
AT1G65800	4	ARK2, RK2	encodes a putative receptor-like serine/threonine protein kinases that is similar to brassica self-incompatibility (S) locus. expressed in specifically in cotyledons, leaves, and sepals, in correlation with the maturation of these structures.	AT1G11410
AT1G20340	4	DRT112, PETE2	recombination and DNA-damage resistance protein (DRT112)	AT1G76100
AT4G28350	4	NA	lectin protein kinase family protein; similar to lectin protein kinase, putative [Arabidopsis thaliana] (TAIR:AT4G04960.1); similar to putative receptor kinase Lecrk [Oryza sativa (japonica cultivar-group)] (GB:BAC84737.1); similar to putative receptor-like protein kinase [Oryza sativa (japonica cultivar-group)] (GB:BAC57690.1); similar to Os07g0130300 [Oryza sativa (japonica cultivar-group)] (GB…	AT4G02420
AT4G02410	4	NA	lectin protein kinase family protein; similar to lectin protein kinase, putative [Arabidopsis thaliana] (TAIR:AT3G53810.1); similar to RLK (RECEPTOR LECTIN KINASE), kinase [Arabidopsis thaliana] (TAIR:AT2G37710.1); similar to lectin protein kinase, putative [Arabidopsis thaliana] (TAIR:AT4G02420.1); similar to receptor kinase Lecrk [Gossypium hirsutum] (GB:AAP47579.1); similar to lectin-like rece…	AT4G02420
AT1G01340	4	ACBK1, ATCNGC10, CNGC10	member of Cyclic nucleotide gated channel family	AT2G46430
AT1G66350	4	RGL, RGL1	Negative regulator of GA responses, member of GRAS family of transcription factors. Also belongs to the DELLA proteins that restrain the cell proliferation and expansion that drives plant growth.	AT3G03450
AT2G17040	4	NAC036, anac036	ANAC036 (Arabidopsis NAC domain containing protein 36); transcription factor; similar to ANAC034/ANAC035 (Arabidopsis NAC domain containing protein 34, Arabidopsis NAC domain containing protein 35), transcription factor [Arabidopsis thaliana] (TAIR:AT2G02450.2); similar to NAC6 protein [Glycine max] (GB:AAX85983.1); contains InterPro domain No apical meristem (NAM) protein; (InterPro:IPR003441)	AT1G69490
AT1G54040	4	ESP, ESR, TASTY	Epithiospecifier protein, interacts with WRKY53. Involved in pathogen resistance and leaf senescence.	AT5G48180
AT3G21870	4	CYCP2;1	CYCP2;1 (cyclin p2;1); cyclin-dependent protein kinase; similar to CYCP3,1 (cyclin p3,1), cyclin-dependent protein kinase [Arabidopsis thaliana] (TAIR:AT2G45080.1); similar to PREG-like protein [Picea mariana] (GB:AAC32127.1); contains InterPro domain Cyclin, N-terminal; (InterPro:IPR006671); contains InterPro domain Cyclin-like; (InterPro:IPR011028); contains InterPro domain Cyclin-related; (Int…	AT2G44740
AT1G14700	4	ATPAP3, PAP3	ATPAP3/PAP3 (purple acid phosphatase 3); acid phosphatase/ protein serine/threonine phosphatase; similar to PAP8 (PURPLE ACID PHOSPHATASE PRECURSOR), acid phosphatase/ protein serine/threonine phosphatase [Arabidopsis thaliana] (TAIR:AT2G01890.1); similar to purple acid phosphatase 1 [Solanum tuberosum] (GB:AAT37529.1); contains InterPro domain Acid phosphatase, type 5; (InterPro:IPR012007); cont…	AT2G01890
AT5G24150	4	SQE5, SQP1	squalene monooxygenase gene homolog	AT5G24160
AT5G62360	4	NA	invertase/pectin methylesterase inhibitor family protein; similar to invertase/pectin methylesterase inhibitor family protein / DC 1.2 homolog (FL5-2I22) [Arabidopsis thaliana] (TAIR:AT5G62350.1); similar to pectin methylesterase inhibitor isoform [Solanum phureja] (GB:ABG49144.1); contains InterPro domain Plant invertase/pectin methylesterase inhibitor; (InterPro:IPR007186); contains InterPro do…	AT5G62350, AT4G25260
AT4G25260	4	NA	invertase/pectin methylesterase inhibitor family protein; similar to invertase/pectin methylesterase inhibitor family protein / DC 1.2 homolog (FL5-2I22) [Arabidopsis thaliana] (TAIR:AT5G62350.1); similar to putative ripening-related protein [Vitis vinifera] (GB:CAB85625.1); contains InterPro domain Plant invertase/pectin methylesterase inhibitor; (InterPro:IPR007186); contains InterPro domain Pe…	AT5G62350
AT2G29290	4	NA	tropinone reductase, putative / tropine dehydrogenase, putative; similar to SAG13 (Senescence-associated gene 13), oxidoreductase [Arabidopsis thaliana] (TAIR:AT2G29350.1); similar to Tropinone reductase, putative, expressed [Oryza sativa (japonica cultivar-group)] (GB:ABF95188.1); contains InterPro domain Short-chain dehydrogenase/reductase SDR; (InterPro:IPR002198); contains InterPro domain Glu…	AT1G07440
AT1G55850	4	ATCSLE1, CSLE1	encodes a protein similar to cellulose synthase	AT2G32540
AT2G32610	4	ATCSLB01, ATCSLB1, CSLB01	encodes a gene similar to cellulose synthase	AT2G32540
AT3G46770	4	NA	transcriptional factor B3 family protein; similar to transcriptional factor B3 family protein [Arabidopsis thaliana] (TAIR:AT5G60130.1); contains InterPro domain Transcriptional factor B3; (InterPro:IPR003340), transcriptional factor B3 family protein; similar to transcriptional factor B3 family protein [Arabidopsis thaliana] (TAIR:AT5G60140.1); similar to Transcriptional factor B3; Cupredoxin [M…	AT5G60142
AT4G38970	4	FBA2	fructose-bisphosphate aldolase, putative; similar to fructose-bisphosphate aldolase [Arabidopsis thaliana] (TAIR:AT2G21330.2); similar to chloroplast latex aldolase-like protein [Manihot esculenta] (GB:AAV74407.1); contains InterPro domain Fructose-bisphosphate aldolase, class-I; (InterPro:IPR000741), fructose-bisphosphate aldolase, putative; similar to fructose-bisphosphate aldolase, putative [A…	AT2G36460
AT1G28600	4	NA	carboxylic ester hydrolase; similar to GDSL-motif lipase, putative [Arabidopsis thaliana] (TAIR:AT1G28610.2); similar to lipase 1 [Brassica napus] (GB:AAX59709.1); contains InterPro domain Lipolytic enzyme, G-D-S-L; (InterPro:IPR001087), lipase, putative; similar to GDSL-motif lipase, putative [Arabidopsis thaliana] (TAIR:AT1G28610.2); similar to lipase 1 [Brassica napus] (GB:AAX59709.1); contain…	AT1G28610
AT1G28570	4	NA	GDSL-motif lipase, putative; similar to GDSL-motif lipase, putative [Arabidopsis thaliana] (TAIR:AT1G28580.1); similar to lipase 1 [Brassica napus] (GB:AAX59709.1); contains InterPro domain Lipolytic enzyme, G-D-S-L; (InterPro:IPR001087), GDSL-motif lipase, putative; similar to carboxylic ester hydrolase/ lipase [Arabidopsis thaliana] (TAIR:AT1G31550.2); similar to lipase 1 [Brassica napus] (GB:A…	AT1G28610
AT4G01080	4	TBL26	similar to unknown protein [Arabidopsis thaliana] (TAIR:AT1G01430.1); similar to unknown protein Cr17 [Brassica napus] (GB:AAX51387.1); contains InterPro domain Protein of unknown function DUF231, plant; (InterPro:IPR004253)	AT1G70230
AT3G24230	4	NA	pectate lyase family protein; Identical to Putative pectate lyase 9 precursor (EC 4.2.2.2) [Arabidopsis Thaliana] (GB:Q9LRM5); similar to pectate lyase family protein [Arabidopsis thaliana] (TAIR:AT4G13710.1); similar to pectate lyase [Fragaria x ananassa] (GB:AAK66161.1); contains InterPro domain Virulence factor, pectin lyase fold; (InterPro:IPR011050); contains InterPro domain Pectate lyase/Am…	AT1G04680
AT4G03520	4	ATHM2	chloroplast localized thioredoxin, similar to prokaryotic types.	AT3G15360
AT3G23410	4	ATFAO3, FAO3	alcohol oxidase-related; similar to alcohol oxidase-related [Arabidopsis thaliana] (TAIR:AT1G03990.1); similar to alcohol oxidase-related [Arabidopsis thaliana] (TAIR:AT4G28570.1); similar to putative alcohol oxidase [Oryza sativa] (GB:AAL31024.1); similar to Os02g0621800 [Oryza sativa (japonica cultivar-group)] (GB:NP_001047464.1); similar to putative alcohol oxidase [Oryza sativa] (GB:AAL31021.…	AT4G28570
AT5G66570	4	MSP-1, OE33, OEE1, OEE33, PSBO-1, PSBO1	Encodes a protein which is an extrinsic subunit of photosystem II and which has been proposed to play a central role in stabilization of the catalytic manganese cluster. In <i>Arabidopsis thaliana</i> the PsbO proteins are encoded by two genes: <i>psbO1</i> and <i>psbO2</i>. PsbO1 is the major isoform in the wild-type.	AT3G50820
AT5G12890	4	NA	UDP-glucoronosyl/UDP-glucosyl transferase family protein; similar to UDP-glucoronosyl/UDP-glucosyl transferase family protein [Arabidopsis thaliana] (TAIR:AT2G36780.1); similar to cyclo-DOPA 5-O-glucosyltransferase [Mirabilis jalapa] (GB:BAD91803.1); contains InterPro domain UDP-glucuronosyl/UDP-glucosyltransferase; (InterPro:IPR002213)	AT2G36780
AT3G29770	4	ATMES11, MES11	hydrolase, alpha/beta fold family protein; similar to SP1L1 (SPIRAL1-LIKE1), hydrolase [Arabidopsis thaliana] (TAIR:AT1G26360.1); similar to Os08g0110000 [Oryza sativa (japonica cultivar-group)] (GB:NP_001060815.1); similar to Os07g0603600 [Oryza sativa (japonica cultivar-group)] (GB:NP_001060214.1); similar to Avr9/Cf-9 rapidly elicited protein 246 [Nicotiana tabacum] (GB:AAV92904.1); contains I…	AT4G09900
AT4G09900	4	ATMES12, MES12	hydrolase, alpha/beta fold family protein; similar to hydrolase, alpha/beta fold family protein [Arabidopsis thaliana] (TAIR:AT1G33990.1); similar to Os08g0110000 [Oryza sativa (japonica cultivar-group)] (GB:NP_001060815.1); similar to Os07g0603600 [Oryza sativa (japonica cultivar-group)] (GB:NP_001060214.1); similar to Avr9/Cf-9 rapidly elicited protein 246 [Nicotiana tabacum] (GB:AAV92904.1); c…	AT3G29770
AT4G27830	4	BGLU10	glycosyl hydrolase family 1 protein; similar to glycosyl hydrolase family 1 protein [Arabidopsis thaliana] (TAIR:AT4G27820.1); similar to hydrolase, hydrolyzing O-glycosyl compounds [Arabidopsis thaliana] (TAIR:AT3G62750.1); similar to glycosyl hydrolase family 1 protein [Arabidopsis thaliana] (TAIR:AT3G62740.1); similar to Glycoside hydrolase, family 1 [Medicago truncatula] (GB:ABE85054.1); cont…	AT4G27820, AT3G62750
AT1G29395	4	COR413-TM1, COR413IM1, COR414-TM1	encodes a protein similar to the cold acclimation protein WCOR413 in wheat. Expression is induced by short-term cold-treatment, water deprivation, and abscisic acid treatment. Possibly targeted to thylakoid membrane.	AT1G29390
AT1G01560	4	ATMPK11, MPK11	member of MAP Kinase	AT2G46070
AT1G11410	4	NA	S-locus protein kinase, putative; similar to S-locus lectin protein kinase family protein [Arabidopsis thaliana] (TAIR:AT1G11340.1); similar to ARK3 (Arabidopsis Receptor Kinase 3), kinase [Arabidopsis thaliana] (TAIR:AT4G21380.1); similar to ARK2 (Arabidopsis Receptor Kinase 2), kinase [Arabidopsis thaliana] (TAIR:AT1G65800.1); similar to serine/threonine kinase [Brassica oleracea] (GB:CAA73134.…	AT1G65800
AT4G02420	4	NA	lectin protein kinase, putative; similar to lectin protein kinase, putative [Arabidopsis thaliana] (TAIR:AT3G53810.1); similar to lectin protein kinase family protein [Arabidopsis thaliana] (TAIR:AT4G02410.1); similar to RLK (RECEPTOR LECTIN KINASE), kinase [Arabidopsis thaliana] (TAIR:AT2G37710.1); similar to receptor kinase Lecrk [Gossypium hirsutum] (GB:AAP47579.1); similar to lectin-like rece…	AT4G02410
AT4G23130	4	CRK5, RLK6	Encodes a receptor-like protein kinase. Naming convention from Chen et al 2003 (PMID 14756307)	AT4G23180
AT4G23170	4	CRK9, EP1	Induced in response to Salicylic acid.Similar to receptor-like kinase 4 and 5. NPR1, a known positive regulator of the SA signaling pathway is responsible for the SA-dependent induction and constitutive repression of EP1 gene's basal expression.	AT4G23180
AT2G32540	4	ATCSLB04, ATCSLB4, CSLB04	encodes a gene similar to cellulose synthase	AT2G32610
AT1G30170	5	NA	similar to unknown protein [Arabidopsis thaliana] (TAIR:AT1G30160.2); contains InterPro domain Protein of unknown function DUF295; (InterPro:IPR005174)	AT1G05540
AT3G15030	5	MEE35, TCP4	Arabidopsis thaliana TCP family transcription factor	AT2G31070, AT4G18390
AT4G18390	5	TCP2	TCP family transcription factor, putative; similar to TCP24, transcription factor [Arabidopsis thaliana] (TAIR:AT1G30210.2); similar to TCP family transcription factor [Dendrobium hybrid cultivar] (GB:ABF61889.1); contains InterPro domain TCP transcription factor; (InterPro:IPR005333)	AT5G60970, AT2G31070
AT3G26450	5	NA	major latex protein-related / MLP-related; similar to major latex protein-related / MLP-related [Arabidopsis thaliana] (TAIR:AT3G26460.1); similar to ripening-induced protein [Fragaria vesca] (GB:CAA04770.1); contains InterPro domain Bet v I allergen; (InterPro:IPR000916)	AT2G01520, AT4G23680
AT4G23680	5	NA	major latex protein-related / MLP-related; similar to major latex protein-related / MLP-related [Arabidopsis thaliana] (TAIR:AT4G23670.1); similar to major latex protein homologue [Datisca glomerata] (GB:CAD33533.1); contains InterPro domain Bet v I allergen; (InterPro:IPR000916)	AT4G23670, AT2G01520
AT4G23670	5	NA	major latex protein-related / MLP-related; similar to major latex protein-related / MLP-related [Arabidopsis thaliana] (TAIR:AT4G23680.1); similar to major latex protein [Ficus awkeotsang] (GB:AAQ07269.1); contains InterPro domain Bet v I allergen; (InterPro:IPR000916)	AT4G23680, AT2G01520
AT5G10890	5	NA	myosin heavy chain-related; similar to WRKY family transcription factor [Arabidopsis thaliana] (TAIR:AT4G31805.1); similar to Os06g0184200 [Oryza sativa (japonica cultivar-group)] (GB:NP_001056991.1); similar to Os02g0795200 [Oryza sativa (japonica cultivar-group)] (GB:NP_001048383.1); similar to hypothetical protein [Oryza sativa (japonica cultivar-group)] (GB:BAD72515.1)	AT4G31805
AT5G33370	5	NA	GDSL-motif lipase/hydrolase family protein; similar to ATLTL1/LTL1 (LI-TOLERANT LIPASE 1), carboxylic ester hydrolase [Arabidopsis thaliana] (TAIR:AT3G04290.1); similar to GSDL-motif lipase [Agave americana] (GB:AAS75127.1); contains InterPro domain Lipolytic enzyme, G-D-S-L; (InterPro:IPR001087)	AT3G04290
AT4G28560	5	RIC7	encodes a member of a novel protein family that contains contain a CRIB (for Cdc42/Rac-interactive binding) motif required for their specific interaction with GTP-bound Rop1 (plant-specific Rho GTPase). Most similar to RIC6 and RIC8 (subfamily group II). Gene is expressed in all tissues examined.	AT1G80080
AT2G42990	5	NA	GDSL-motif lipase/hydrolase family protein; similar to GDSL-motif lipase/hydrolase family protein [Arabidopsis thaliana] (TAIR:AT2G04570.1); similar to GDSL-motif lipase/hydrolase-like [Oryza sativa (japonica cultivar-group)] (GB:BAD22300.1); similar to Os02g0189300 [Oryza sativa (japonica cultivar-group)] (GB:NP_001046141.1); similar to Os06g0636700 [Oryza sativa (japonica cultivar-group)] (GB:N…	AT2G04570
AT2G24560	5	NA	carboxylic ester hydrolase; similar to RXF26, carboxylic ester hydrolase [Arabidopsis thaliana] (TAIR:AT1G58430.1); similar to Os01g0827700 [Oryza sativa (japonica cultivar-group)] (GB:NP_001044683.1); similar to Lipolytic enzyme, G-D-S-L [Medicago truncatula] (GB:ABE88960.1); contains InterPro domain Lipolytic enzyme, G-D-S-L; (InterPro:IPR001087)	AT1G58430
AT2G40250	5	NA	GDSL-motif lipase/hydrolase family protein; similar to GDSL-motif lipase/hydrolase family protein [Arabidopsis thaliana] (TAIR:AT2G31540.1); similar to Lipolytic enzyme, G-D-S-L [Medicago truncatula] (GB:ABE91411.1); contains InterPro domain Lipolytic enzyme, G-D-S-L; (InterPro:IPR001087)	AT2G24560, AT1G58430
AT2G16210	5	NA	transcriptional factor B3 family protein; similar to transcriptional factor B3 family protein [Arabidopsis thaliana] (TAIR:AT2G35310.1); similar to Transcriptional factor B3; Cupredoxin [Medicago truncatula] (GB:ABE81219.1); contains InterPro domain Transcriptional factor B3; (InterPro:IPR003340), transcriptional factor B3 family protein; similar to transcriptional factor B3 family protein [Arabi…	AT5G09780
AT1G52770	5	NA	phototropic-responsive NPH3 family protein; similar to phototropic-responsive NPH3 family protein [Arabidopsis thaliana] (TAIR:AT3G15570.1); similar to hypothetical protein [Oryza sativa (japonica cultivar-group)] (GB:AAT77355.1); contains InterPro domain NPH3; (InterPro:IPR004249)	AT3G15570
AT3G04290	5	ATLTL1, LTL1	ATLTL1/LTL1 (LI-TOLERANT LIPASE 1); carboxylic ester hydrolase; similar to GDSL-motif lipase/hydrolase family protein [Arabidopsis thaliana] (TAIR:AT5G33370.1); similar to GSDL-motif lipase [Agave americana] (GB:AAS75127.1); contains InterPro domain Lipolytic enzyme, G-D-S-L; (InterPro:IPR001087)	AT5G33370
AT2G04570	5	NA	GDSL-motif lipase/hydrolase family protein; similar to GDSL-motif lipase/hydrolase family protein [Arabidopsis thaliana] (TAIR:AT2G42990.1); similar to GDSL-motif lipase/hydrolase-like [Oryza sativa (japonica cultivar-group)] (GB:BAD22300.1); similar to Os06g0636700 [Oryza sativa (japonica cultivar-group)] (GB:NP_001058145.1); contains InterPro domain Lipolytic enzyme, G-D-S-L; (InterPro:IPR00108…	AT2G42990
AT5G61520	5	NA	hexose transporter, putative; Identical to Sugar transport protein 3 (Hexose transporter 3) (STP3) [Arabidopsis Thaliana] (GB:Q8L7R8;GB:Q9ZS56); similar to glucose transporter, putative [Arabidopsis thaliana] (TAIR:AT4G21480.1); similar to STP1 (SUGAR TRANSPORTER 1), carbohydrate transporter/ sugar porter [Arabidopsis thaliana] (TAIR:AT1G11260.1); similar to Hexose carrier protein HEX6 (GB:Q07423…	AT1G34580
AT1G58430	5	RXF26	Encodes an anther-specific proline-rich protein.	AT2G24560
AT1G01600	5	CYP86A4	Encodes a member of the CYP86A subfamily of cytochrome p450 genes. Expressed significantly at highest level in mature stems and flowers.	AT1G63710
AT1G63710	5	CYP86A7	Encodes a member of the CYP86A subfamily of cytochrome p450 genes. Expressed at highest level in mature stems and flowers.	AT1G01600
AT5G09780	5	NA	transcriptional factor B3 family protein; similar to transcriptional factor B3 family protein [Arabidopsis thaliana] (TAIR:AT2G16210.1); similar to reduced vernalization response 1 [Brassica rapa] (GB:AAR92199.1); contains InterPro domain Transcriptional factor B3; (InterPro:IPR003340)	AT2G16210
AT5G67060	5	HEC1	basic helix-loop-helix (bHLH) family protein; similar to basic helix-loop-helix (bHLH) family protein [Arabidopsis thaliana] (TAIR:AT3G50330.1); similar to Helix-loop-helix DNA-binding [Medicago truncatula] (GB:ABE93563.1); contains InterPro domain Helix-loop-helix DNA-binding; (InterPro:IPR011598); contains InterPro domain Basic helix-loop-helix dimerisation region bHLH; (InterPro:IPR001092)	AT3G50330
AT1G08320	5	TGA9, bZIP21	DNA binding; similar to bZIP family transcription factor [Arabidopsis thaliana] (TAIR:AT5G06839.1); similar to basic leucine zipper protein [Zea mays] (GB:AAC39351.1); similar to Os01g0859500 [Oryza sativa (japonica cultivar-group)] (GB:NP_001044868.1); similar to Os11g0152700 [Oryza sativa (japonica cultivar-group)] (GB:NP_001065772.1); contains InterPro domain bZIP transcription factor, bZIP_1;…	AT5G06839
AT5G47590	5	NA	heat shock protein-related; similar to heat shock protein-related [Arabidopsis thaliana] (TAIR:AT4G16550.1); similar to hypothetical protein 25.t00003 [Brassica oleracea] (GB:ABD64966.1); contains InterPro domain HSP20-like chaperone; (InterPro:IPR008978)	AT2G03020
AT1G48180	5	NA	similar to unknown protein [Arabidopsis thaliana] (TAIR:AT1G51670.1); contains domain Cysteine proteinases (SSF54001)	AT1G51670
AT1G60960	5	ATIRT3, IRT3	member of Fe(II) transporter isolog family	AT4G33020
AT1G51670	5	NA	similar to unknown protein [Arabidopsis thaliana] (TAIR:AT1G48180.1); contains domain Cysteine proteinases (SSF54001)	AT1G48180
AT5G06839	5	TGA10, bZIP65	bZIP family transcription factor; similar to DNA binding [Arabidopsis thaliana] (TAIR:AT1G08320.3); similar to TGA10 transcription factor [Nicotiana tabacum] (GB:AAY15214.1); contains InterPro domain Eukaryotic transcription factor, DNA-binding; (InterPro:IPR008917); contains InterPro domain Basic leucine zipper; (InterPro:IPR011700); contains InterPro domain Basic-leucine zipper (bZIP) transcrip…	AT1G08320
AT2G41340	5	RPB5D	eukaryotic rpb5 RNA polymerase subunit family protein; similar to eukaryotic rpb5 RNA polymerase subunit family protein [Arabidopsis thaliana] (TAIR:AT3G57080.1); similar to RPB5d [Brassica napus] (GB:AAF81222.1); contains InterPro domain RNA polymerase subunit, RPB5/RPB6-like; (InterPro:IPR009026); contains InterPro domain RNA polymerase subunit, RPB5; (InterPro:IPR000783); contains InterPro dom…	AT3G54490
AT2G23690	5	NA	similar to unknown protein [Arabidopsis thaliana] (TAIR:AT4G37240.1); similar to TMV response-related gene product [Nicotiana tabacum] (GB:BAB41200.1); similar to hypothetical protein [Oryza sativa (japonica cultivar-group)] (GB:BAC83793.1)	AT3G50800
AT4G31805	5	NA	WRKY family transcription factor; similar to myosin heavy chain-related [Arabidopsis thaliana] (TAIR:AT5G10890.1); similar to Os06g0184200 [Oryza sativa (japonica cultivar-group)] (GB:NP_001056991.1); similar to Os02g0795200 [Oryza sativa (japonica cultivar-group)] (GB:NP_001048383.1); similar to hypothetical protein [Oryza sativa (japonica cultivar-group)] (GB:BAD72515.1)	AT5G10890
AT1G80080	5	AtRLP17, TMM	Encodes a transmembrane leucine-repeat containing receptor-like protein that is expressed in proliferative postprotodermal cells. Recessive mutation leads to disruption of asymmetric cell division during stomata development.	AT4G28560
AT5G37960	5	NA	oxidoreductase-related; similar to NADP-dependent oxidoreductase, putative [Arabidopsis thaliana] (TAIR:AT3G03080.1); similar to alcohol dehydrogenase-like protein [Ocimum basilicum] (GB:AAX83111.1); contains InterPro domain GroES-like; (InterPro:IPR011032); contains InterPro domain Alcohol dehydrogenase superfamily, zinc-containing; (InterPro:IPR002085)	AT5G37980
AT3G15570	5	NA	phototropic-responsive NPH3 family protein; similar to phototropic-responsive NPH3 family protein [Arabidopsis thaliana] (TAIR:AT1G52770.1); similar to hypothetical protein [Oryza sativa (japonica cultivar-group)] (GB:AAT77355.1); contains InterPro domain NPH3; (InterPro:IPR004249)	AT1G52770
AT3G50800	5	NA	similar to unknown protein [Arabidopsis thaliana] (TAIR:AT5G66580.1); similar to TMV response-related gene product [Nicotiana tabacum] (GB:BAB41200.1)	AT2G23690
AT1G05540	5	NA	similar to unknown protein [Arabidopsis thaliana] (TAIR:AT1G30160.2); contains InterPro domain Protein of unknown function DUF295; (InterPro:IPR005174)	AT1G30170
AT3G54490	5	RPB5E	eukaryotic rpb5 RNA polymerase subunit family protein; similar to eukaryotic rpb5 RNA polymerase subunit family protein [Arabidopsis thaliana] (TAIR:AT3G57080.1); similar to RNA polymerase Rpb5, N-terminal domain containing protein, expressed [Oryza sativa (japonica cultivar-group)] (GB:ABA96407.2); similar to Os12g0139500 [Oryza sativa (japonica cultivar-group)] (GB:NP_001066119.1); contains Int…	AT2G41340
AT1G76620	5	NA	similar to unknown protein [Arabidopsis thaliana] (TAIR:AT1G21060.1); similar to Os09g0493400 [Oryza sativa (japonica cultivar-group)] (GB:NP_001063544.1); similar to Os08g0515700 [Oryza sativa (japonica cultivar-group)] (GB:NP_001062234.1); similar to putative ternary complex factor MIP1 [Antirrhinum majus] (GB:AAO59425.1); contains InterPro domain Protein of unknown function DUF547; (InterPro:I…	AT3G18900
AT3G50330	5	HEC2	basic helix-loop-helix (bHLH) family protein; similar to basic helix-loop-helix (bHLH) family protein [Arabidopsis thaliana] (TAIR:AT5G67060.1); similar to Helix-loop-helix DNA-binding [Medicago truncatula] (GB:ABE93563.1); contains InterPro domain Helix-loop-helix DNA-binding; (InterPro:IPR011598); contains InterPro domain Basic helix-loop-helix dimerisation region bHLH; (InterPro:IPR001092)	AT5G67060
AT5G16030	5	NA	similar to unknown protein [Arabidopsis thaliana] (TAIR:AT3G02500.1); similar to hypothetical protein [Cleome spinosa] (GB:ABD96956.1)	AT3G02500
AT1G18710	5	AtMYB47, MYB47	Member of the R2R3 factor gene family.	AT5G15310, AT3G01140
AT3G01140	5	AtMYB106, MYB106, NOK	Encodes a putative transcription factor (MYB106).	AT5G15310
AT2G34960	5	CAT5	Arabidopsis thaliana amino acid permease family protein (At2g34960)	AT3G10600
AT4G00400	5	AtGPAT8, GPAT8	phospholipid/glycerol acyltransferase family protein; Identical to Probable glycerol-3-phosphate acyltransferase 8 (EC 2.3.1.15) (GPAT8) [Arabidopsis Thaliana] (GB:Q5XF03;GB:O23061;GB:O23062); similar to ATGPAT6/GPAT6 (GLYCEROL-3-PHOSPHATE ACYLTRANSFERASE 6), 1-acylglycerol-3-phosphate O-acyltransferase/ acyltransferase [Arabidopsis thaliana] (TAIR:AT2G38110.1); similar to ATGPAT4/GPAT4 (GLYCEROL…	AT1G01610
AT1G02390	5	ATGPAT2, GPAT2	Encodes a member of a family of proteins with glycerol-3-phosphate acyltransferase activity.	AT1G01610
AT4G32000	5	NA	protein kinase family protein; similar to protein kinase family protein [Arabidopsis thaliana] (TAIR:AT2G25220.1); similar to putative protein kinase 2 [Oryza sativa (japonica cultivar-group)] (GB:BAD25150.1); similar to Os05g0319700 [Oryza sativa (japonica cultivar-group)] (GB:NP_001055185.1); contains InterPro domain Serine/threonine protein kinase; (InterPro:IPR002290); contains InterPro domai…	AT1G54820
AT5G15310	5	ATMIXTA, ATMYB16, MYB16	Member of the R2R3 factor gene family.	AT3G01140
AT4G33020	5	ATZIP9, ZIP9	member of Fe(II) transporter isolog family	AT1G60960
AT3G02500	5	NA	similar to unknown protein [Arabidopsis thaliana] (TAIR:AT5G16030.1); similar to hypothetical protein [Cleome spinosa] (GB:ABD96956.1)	AT5G16030
AT2G31070	5	TCP10	TCP10 (TCP domain protein 10); transcription factor; similar to TCP4 (TCP family transcription factor 4, maternal effect embryo arrest 35), transcription factor [Arabidopsis thaliana] (TAIR:AT3G15030.2); similar to TCP transcription factor [Medicago truncatula] (GB:ABE91915.1); contains InterPro domain TCP transcription factor; (InterPro:IPR005333)	AT3G15030, AT4G18390, AT5G60970
AT5G53210	5	SPCH	DNA binding / transcription factor; similar to basic helix-loop-helix (bHLH) family protein [Arabidopsis thaliana] (TAIR:AT3G06120.1); similar to basic helix-loop-helix-like [Oryza sativa (japonica cultivar-group)] (GB:BAD46113.1); contains InterPro domain Helix-loop-helix DNA-binding; (InterPro:IPR011598); contains InterPro domain Basic helix-loop-helix dimerisation region bHLH; (InterPro:IPR001…	AT3G06120
AT3G18900	5	NA	similar to F-box family protein [Arabidopsis thaliana] (TAIR:AT3G18910.1); similar to putative ternary complex factor MIP1 [Antirrhinum majus] (GB:AAO59425.1); contains InterPro domain F-box associated type 1; (InterPro:IPR006527); contains InterPro domain Protein of unknown function DUF547; (InterPro:IPR006869)	AT1G76620
AT4G37080	5	NA	similar to unknown protein [Arabidopsis thaliana] (TAIR:AT5G42690.2); similar to Os03g0859900 [Oryza sativa (japonica cultivar-group)] (GB:NP_001051971.1); similar to Os09g0463300 [Oryza sativa (japonica cultivar-group)] (GB:NP_001063405.1); similar to unknown protein [Oryza sativa (japonica cultivar-group)] (GB:AAP44737.1); contains InterPro domain Protein of unknown function DUF547; (InterPro:I…	AT1G16750
AT5G60970	5	TCP5	TCP family transcription factor, putative; similar to TCP17 (TCP domain protein 17), transcription factor [Arabidopsis thaliana] (TAIR:AT5G08070.1); similar to TCP family transcription factor [Dendrobium hybrid cultivar] (GB:ABF61889.1); similar to Os05g0513100 [Oryza sativa (japonica cultivar-group)] (GB:NP_001056024.1); similar to Os01g0763200 [Oryza sativa (japonica cultivar-group)] (GB:NP_001…	AT4G18390
AT1G16750	5	NA	similar to transcription factor [Arabidopsis thaliana] (TAIR:AT3G13000.1); similar to Os06g0704100 [Oryza sativa (japonica cultivar-group)] (GB:NP_001058505.1); similar to hypothetical protein 24.t00022 [Brassica oleracea] (GB:ABD64944.1); similar to Os02g0153000 [Oryza sativa (japonica cultivar-group)] (GB:NP_001045923.1); contains InterPro domain Protein of unknown function DUF547; (InterPro:IP…	AT4G37080
AT1G01610	5	ATGPAT4, GPAT4	Encodes a protein with glycerol-3-phosphate acyltransferase activity.	AT4G00400
AT3G10600	5	CAT7	Arabidopsis thaliana amino acid permease family protein (At3g10600)	AT2G34960
AT2G31160	6	LSH3, OBO1	similar to unknown protein [Arabidopsis thaliana] (TAIR:AT3G23290.2); similar to Ribulose bisphosphate carboxylase, large chain [Medicago truncatula] (GB:ABE90860.1); contains InterPro domain Protein of unknown function DUF640; (InterPro:IPR006936)	AT5G58500, AT3G23290, AT2G42610
AT5G62210	6	NA	embryo-specific protein-related; similar to ATS3 (ARABIDOPSIS THALIANA SEED GENE 3) [Arabidopsis thaliana] (TAIR:AT5G07190.2); similar to CAPIP2 [Capsicum annuum] (GB:AAT35533.1); contains InterPro domain Lipase/lipooxygenase, PLAT/LH2; (InterPro:IPR008976); contains InterPro domain Embryo-specific 3; (InterPro:IPR010417)	AT5G07190
AT1G13290	6	DOT5, WIP6	zinc finger (C2H2 type) family protein; similar to zinc finger (C2H2 type) protein (WIP2) [Arabidopsis thaliana] (TAIR:AT3G57670.1); similar to Zinc finger, C2H2-type [Medicago truncatula] (GB:ABE93767.1); contains InterPro domain Zinc finger, C2H2-type; (InterPro:IPR007087)	AT3G20880
AT5G49700	6	NA	DNA-binding protein-related; similar to DNA-binding protein-related [Arabidopsis thaliana] (TAIR:AT1G14490.1); similar to DNA-binding protein-like [Oryza sativa (japonica cultivar-group)] (GB:BAD33958.1); contains InterPro domain Protein of unknown function DUF296; (InterPro:IPR005175)	AT1G14490, AT3G60870
AT3G55560	6	AGF2, AHL15	DNA-binding protein-related; similar to DNA-binding protein-related [Arabidopsis thaliana] (TAIR:AT4G14465.1); similar to HMG-I and HMG-Y, DNA-binding [Medicago truncatula] (GB:ABE83497.1); similar to Os03g0270000 [Oryza sativa (japonica cultivar-group)] (GB:NP_001049682.1); contains InterPro domain Protein of unknown function DUF296; (InterPro:IPR005175)	AT3G60870
AT1G14490	6	NA	DNA-binding protein-related; similar to DNA-binding protein-related [Arabidopsis thaliana] (TAIR:AT5G49700.1); similar to Os02g0820800 [Oryza sativa (japonica cultivar-group)] (GB:NP_001048546.1); similar to DNA-binding protein-like [Oryza sativa (japonica cultivar-group)] (GB:BAD33958.1); contains InterPro domain Protein of unknown function DUF296; (InterPro:IPR005175)	AT5G49700, AT3G60870
AT1G70510	6	ATK1, KNAT2	A member of class I knotted1-like homeobox gene family (together with KNAT1). Similar to the knotted1 (kn1) homeobox gene of maize. KNAT2 acts synergistically with cytokinins and antagonistically with ethylene based on ectopic expression studies in different mutant backgrounds and hormone treatments. In addition, KNAT2 is negatively regulated by AS and YABBY genes. KNAT2 is strongly expressed in …	AT1G23380
AT3G23290	6	LSH4	similar to unknown protein [Arabidopsis thaliana] (TAIR:AT2G31160.1); similar to Ribulose bisphosphate carboxylase, large chain [Medicago truncatula] (GB:ABE90860.1); contains InterPro domain Protein of unknown function DUF640; (InterPro:IPR006936)	AT2G31160, AT5G58500, AT2G42610
AT5G58500	6	LSH5	similar to unknown protein [Arabidopsis thaliana] (TAIR:AT1G07090.1); similar to hypothetical protein [Oryza sativa (japonica cultivar-group)] (GB:BAB68109.1); contains InterPro domain Protein of unknown function DUF640; (InterPro:IPR006936)	AT2G42610, AT2G31160
AT3G21560	6	UGT84A2	Encodes a protein with sinapic acid:UDP-glucose glucosyltransferase activity. Mutants defective in this gene are hyper-fluorescent (which accumulate in their trichomes a compound that is likely to be 3',5'-dimethoxynaringenin chalcone or sinapoyltriacetic acid lactone, potential products of the concerted action of 4-coumarate CoA ligase and chalcone synthase on sinapic acid).	AT4G15500
AT2G24700	6	NA	transcriptional factor B3 family protein; similar to MEE45 (maternal effect embryo arrest 45), DNA binding / transcription factor [Arabidopsis thaliana] (TAIR:AT4G00260.1); similar to reproductive meristem gene 1 [Brassica oleracea var. botrytis] (GB:AAC18082.1); contains InterPro domain Cupredoxin; (InterPro:IPR008972); contains InterPro domain Transcriptional factor B3; (InterPro:IPR003340)	AT1G26680, AT1G26680, AT1G26680
AT4G31615	6	NA	transcriptional factor B3 family protein; similar to transcriptional factor B3 family protein [Arabidopsis thaliana] (TAIR:AT4G31620.1); similar to reproductive meristem gene 1 [Brassica oleracea var. botrytis] (GB:AAC18082.1); contains InterPro domain Cupredoxin; (InterPro:IPR008972); contains InterPro domain Transcriptional factor B3; (InterPro:IPR003340)	AT4G31620, AT4G31680, AT4G31610, AT1G26680
AT4G31620	6	NA	transcriptional factor B3 family protein; similar to transcriptional factor B3 family protein [Arabidopsis thaliana] (TAIR:AT4G31615.1); similar to reproductive meristem gene 1 [Brassica oleracea var. botrytis] (GB:AAC18082.1); contains InterPro domain Transcriptional factor B3; (InterPro:IPR003340)	AT4G31615, AT4G31680, AT4G31610, AT1G26680
AT5G53950	6	ANAC098, ATCUC2, CUC2	Transcriptional activator of the NAC gene family, with CUC1 redundantly required for embryonic apical meristem formation, cotyledon separation and expression of STM. Proper timing of CUC2 expression is required to maintain the phyllotactic pattern initiated in the meristem.	AT3G15170
AT5G55330	6	NA	membrane bound O-acyl transferase (MBOAT) family protein / wax synthase-related; similar to long-chain-alcohol O-fatty-acyltransferase family protein / wax synthase family protein [Arabidopsis thaliana] (TAIR:AT5G55340.1); similar to wax synthase isoform 2 [Vitis vinifera] (GB:AAO18665.1); contains InterPro domain Membrane bound O-acyl transferase, MBOAT; (InterPro:IPR004299)	AT5G55340
AT5G15120	6	NA	similar to unknown protein [Arabidopsis thaliana] (TAIR:AT5G39890.1); similar to unknown protein [Oryza sativa (japonica cultivar-group)] (GB:BAB03364.1); similar to Os01g0185500 [Oryza sativa (japonica cultivar-group)] (GB:NP_001042241.1); contains InterPro domain Protein of unknown function DUF1637; (InterPro:IPR012864); contains InterPro domain Cupin, RmlC-type; (InterPro:IPR011051)	AT5G39890
AT5G58280	6	NA	transcriptional factor B3 family protein; similar to DNA binding [Arabidopsis thaliana] (TAIR:AT3G19184.1); similar to Os05g0481400 [Oryza sativa (japonica cultivar-group)] (GB:NP_001055860.1); similar to Transcriptional factor B3 [Medicago truncatula] (GB:ABE87425.1); contains InterPro domain Transcriptional factor B3; (InterPro:IPR003340)	AT3G19184
AT2G42610	6	LSH10	similar to unknown protein [Arabidopsis thaliana] (TAIR:AT1G07090.1); similar to Protein of unknown function DUF640 [Medicago truncatula] (GB:ABE92798.1); contains InterPro domain Protein of unknown function DUF640; (InterPro:IPR006936)	AT5G58500
AT1G63650	6	ATMYC-2, EGL1, EGL3	Mutant has reduced trichomes, anthocyanin, and seed coat mucilage and abnormally patterned stomates. Encodes a bHLH Transcription Factor 1. The protein is functionally redundant with GL3 and TT8 and interacts with TTG1, the myb proteins GL1, PAP1 and 2, CPC and TRY, and it will form heterodimers with GL3. Expression in N (non-hair cell forming) cell layers is negatively regulated by WER. Expressi…	AT4G00480, AT4G00480
AT5G65510	6	AIL7, PLT7	AIL7 (AINTEGUMENTA-LIKE 7); DNA binding / transcription factor; similar to AIL6 (AINTEGUMENTA-LIKE 6), DNA binding / transcription factor [Arabidopsis thaliana] (TAIR:AT5G10510.1); similar to 117M18_31 [Brassica rapa] (GB:AAZ66950.1); contains InterPro domain Pathogenesis-related transcriptional factor and ERF; (InterPro:IPR001471)	AT5G10510
AT1G23380	6	KNAT6, KNAT6L, KNAT6S	homeodomain transcription factor KNAT6, belonging to class I of KN transcription factor family (which also includes KNAT1 and KNAT2). Expression is increased in as and bop1 leaf mutants.	AT1G70510
AT1G69120	6	AGL7, AP1	Floral homeotic gene encoding a MADS domain protein homologous to SRF transcription factors. Specifies floral meristem and sepal identity. Required for the transcriptional activation of AGAMOUS. Interacts with LEAFY.	AT1G26310
AT5G55340	6	NA	long-chain-alcohol O-fatty-acyltransferase family protein / wax synthase family protein; similar to membrane bound O-acyl transferase (MBOAT) family protein / wax synthase-related [Arabidopsis thaliana] (TAIR:AT5G55350.1); similar to wax synthase isoform 1 [Vitis vinifera] (GB:AAO18664.1)	AT5G55330
AT3G12970	6	NA	similar to unknown protein [Arabidopsis thaliana] (TAIR:AT1G56020.1); similar to Os02g0165500 [Oryza sativa (japonica cultivar-group)] (GB:NP_001045997.1); similar to hypothetical protein LOC_Os12g41660 [Oryza sativa (japonica cultivar-group)] (GB:ABA99365.1); similar to Os06g0675200 [Oryza sativa (japonica cultivar-group)] (GB:NP_001058344.1)	AT1G56020
AT1G26680	6	NA	transcriptional factor B3 family protein; similar to transcriptional factor B3 family protein [Arabidopsis thaliana] (TAIR:AT2G24650.1); similar to reproductive meristem gene 1 [Brassica oleracea var. botrytis] (GB:AAC18082.1); contains InterPro domain Cupredoxin; (InterPro:IPR008972); contains InterPro domain Transcriptional factor B3; (InterPro:IPR003340)	AT2G24700, AT2G24700
AT5G11320	6	YUC4	Belongs to the YUC gene family. Encodes a predicted flavin monooxygenase YUC4 involved in auxin biosynthesis and plant development.	AT4G32540
AT3G61750	6	NA	auxin-responsive protein -related; similar to membrane protein, putative [Arabidopsis thaliana] (TAIR:AT3G07570.1); similar to membrane protein-like [Oryza sativa (japonica cultivar-group)] (GB:BAC01247.1); contains InterPro domain DOMON related; (InterPro:IPR005018); contains InterPro domain Cytochrome b561 / ferric reductase transmembrane; (InterPro:IPR006593); contains InterPro domain DOMON; (…	AT4G17280
AT1G14440	6	AtHB31, HB31, ZHD4	ATHB31; DNA binding / transcription factor; similar to ATHB21/ZFHD4 (ZINC FINGER HOMEODOMAIN 4), DNA binding / transcription factor [Arabidopsis thaliana] (TAIR:AT2G02540.1); similar to Os11g0243300 [Oryza sativa (japonica cultivar-group)] (GB:NP_001067594.1); similar to ZF-HD protein dimerisation re (GB:ABA96146.2); similar to Os12g0208900 [Oryza sativa (japonica cultivar-group)] (GB:NP_00106639…	AT2G02540, AT5G65410
AT2G02540	6	ATHB21, HB21, ZFHD4, ZHD3	Zinc finger homeobox protein. Expressed in vascular tissue.	AT1G14440, AT5G65410
AT3G56100	6	IMK3, MRLK	Protein kinase expressed in meristematic cells. Phosphorylates AGL24.	AT3G51740
AT5G54670	6	ATK3, KATC	Encodes a truncated KatC polypeptide (KatC(207-754)), which includes the carboxyl-terminal region of KatC. This was expressed in Escherichia coli and was shown to possess microtubule-stimulated ATPase activity.	AT4G05190, AT4G21270, AT1G72250
AT4G05190	6	ATK5	ATK5 encodes a kinesin protein involved in microtubule spindle morphogenesis. It acts as a minus-end directed motor as well as a plus-end tracking protein (+TIP). Localizes to mitotic spindle midzones and regions rich in growing plus-ends within phragmoplasts.	AT4G21270, AT5G54670, AT1G72250
AT1G06660	6	NA	similar to unknown protein [Arabidopsis thaliana] (TAIR:AT2G30820.2); similar to hypothetical protein [Oryza sativa (japonica cultivar-group)] (GB:AAM19018.1)	AT2G30820
AT3G11600	6	NA	similar to unknown protein [Arabidopsis thaliana] (TAIR:AT5G06270.1); similar to H0913C04.5 [Oryza sativa (indica cultivar-group)] (GB:CAJ86164.1); similar to Os04g0415000 [Oryza sativa (japonica cultivar-group)] (GB:NP_001052757.1); similar to Os02g0536500 [Oryza sativa (japonica cultivar-group)] (GB:NP_001047044.1)	AT5G06270
AT2G19930	6	NA	RNA-dependent RNA polymerase family protein; similar to RNA-dependent RNA polymerase family protein [Arabidopsis thaliana] (TAIR:AT2G19920.1); similar to RNA-dependent RNA polymerase family protein [Arabidopsis thaliana] (TAIR:AT2G19910.1); similar to Os01g0198000 [Oryza sativa (japonica cultivar-group)] (GB:NP_001042304.1); similar to RNA-directed RNA polymerase [Petunia x hybrida] (GB:CAA09896.…	AT2G19910
AT5G03870	6	NA	glutaredoxin family protein; similar to glutaredoxin family protein [Arabidopsis thaliana] (TAIR:AT4G10630.1); similar to OSIGBa0134P10.4 [Oryza sativa (indica cultivar-group)] (GB:CAH67358.1); similar to hypothetical protein MtrDRAFT_AC139526g15v1 [Medicago truncatula] (GB:ABE80146.1); similar to Os04g0412800 [Oryza sativa (japonica cultivar-group)] (GB:NP_001052743.1); contains InterPro domain …	AT4G10630
AT1G03780	6	TPX2	targeting protein-related; similar to unknown protein [Arabidopsis thaliana] (TAIR:AT4G22860.1); similar to conserved hypothetical protein [Medicago truncatula] (GB:ABE81485.1); similar to Os07g0507200 [Oryza sativa (japonica cultivar-group)] (GB:NP_001059737.1); contains InterPro domain Targeting for Xklp2; (InterPro:IPR009675), targeting protein-related; similar to unknown protein [Arabidopsis …	AT4G22860
AT2G45340	6	NA	leucine-rich repeat transmembrane protein kinase, putative; similar to leucine-rich repeat transmembrane protein kinase, putative [Arabidopsis thaliana] (TAIR:AT4G22730.1); similar to leucine-rich repeat transmembrane protein kinase, putative [Arabidopsis thaliana] (TAIR:AT5G51560.1); similar to Os06g0134700 [Oryza sativa (japonica cultivar-group)] (GB:NP_001056717.1); similar to putative somatic…	AT5G51560
AT4G12620	6	ATORC1B, ORC1B, UNE13	Origin Recognition Complex subunit 1b. Involved in the initiation of DNA replication. Regulated transcriptionally during cell cycle, peaking at G1/S-phase. Target of E2F/DF family of transcription factors. Interacts with ORC2 and ORC5. Highly expressed in proliferating cells. Expression levels are independent of light regime.	AT4G14700
AT5G17160	6	NA	similar to unknown protein [Arabidopsis thaliana] (TAIR:AT3G03130.1); similar to hypothetical protein MtrDRAFT_AC144806g2v1 [Medicago truncatula] (GB:ABE91887.1)	AT3G03130
AT5G07810	6	NA	SNF2 domain-containing protein / helicase domain-containing protein / HNH endonuclease domain-containing protein; similar to SNF2 domain-containing protein / helicase domain-containing protein [Arabidopsis thaliana] (TAIR:AT1G48310.1); similar to Vacuolar H+-ATPase V1 sector, subunit A (ISS) [Ostreococcus tauri] (GB:CAL56267.1); similar to Os07g0598300 [Oryza sativa (japonica cultivar-group)] (GB…	AT5G66750
AT4G26660	6	NA	similar to unknown protein [Arabidopsis thaliana] (TAIR:AT5G55520.2); similar to kinesin related protein [Lycopersicon esculentum] (GB:AAO15358.1); contains InterPro domain Kinesin-related; (InterPro:IPR010544)	AT5G55520, AT3G20150, AT3G23670
AT5G55520	6	NA	similar to unknown protein [Arabidopsis thaliana] (TAIR:AT4G26660.1); similar to kinesin related protein [Lycopersicon esculentum] (GB:AAO15358.1); contains InterPro domain Kinesin-related; (InterPro:IPR010544), similar to unknown protein [Arabidopsis thaliana] (TAIR:AT4G26660.1); similar to kinesin related protein [Lycopersicon esculentum] (GB:AAO15358.1); contains InterPro domain S15/NS1, RNA-b…	AT4G26660, AT3G20150, AT3G23670
AT3G23670	6	KINESIN-12B, PAKRP1L	PAKRP1L; microtubule motor; similar to PAKRP1 (PHRAGMOPLAST-ASSOCIATED KINESIN-RELATED PROTEIN 1), microtubule motor [Arabidopsis thaliana] (TAIR:AT4G14150.1); similar to putative phragmoplast-associated kinesin-related protein 1 [Oryza sativa (japonica cultivar-group)] (GB:BAD21882.1); similar to Os03g0587200 [Oryza sativa (japonica cultivar-group)] (GB:NP_001050576.1); contains InterPro domain …	AT3G20150, AT3G19050, AT3G44050, AT3G17360
AT3G44050	6	NA	kinesin motor protein-related; similar to POK2 (PHRAGMOPLAST ORIENTING KINESIN 2), microtubule motor [Arabidopsis thaliana] (TAIR:AT3G19050.1); similar to Kinesin motor domain containing protein, expressed [Oryza sativa (japonica cultivar-group)] (GB:ABF98896.1); similar to Kinesin, motor re (GB:ABD32417.1); similar to kinesin-like protein [Oryza sativa (japonica cultivar-group)] (GB:AAR87264.1);…	AT3G19050, AT3G17360, AT3G23670, AT3G20150
AT5G66230	6	NA	similar to unknown protein [Arabidopsis thaliana] (TAIR:AT3G51230.1); similar to Sugar transporter superfamily [Medicago truncatula] (GB:ABE81092.1)	AT3G51230
AT1G72670	6	iqd8	IQD8 (IQ-domain 8); calmodulin binding; similar to IQD7 (IQ-domain 7), calmodulin binding [Arabidopsis thaliana] (TAIR:AT1G17480.1); similar to Os01g0194200 [Oryza sativa (japonica cultivar-group)] (GB:NP_001042285.1); similar to IQ calmodulin-binding re (GB:ABD28517.1); contains InterPro domain IQ calmodulin-binding region; (InterPro:IPR000048)	AT1G17480
AT3G43210	6	ATNACK2, NACK2, TES	Required for cytokinesis in pollen. In mutants, all four microspore nuclei remain within the same cytoplasm after meiosis.	AT1G18370
AT5G66940	6	NA	Dof-type zinc finger domain-containing protein; Identical to Hypothetical Dof zinc finger protein DOF5.8 (AtDOF5.8) (DOF5.8) [Arabidopsis Thaliana] (GB:Q9FGD6); similar to OBP1 (OBF BINDING PROTEIN 1), DNA binding / transcription factor [Arabidopsis thaliana] (TAIR:AT3G50410.1); similar to DNA binding with one finger 5 protein [Pisum sativum] (GB:BAC81662.1); contains InterPro domain Zinc finger,…	AT3G50410
AT3G02640	6	NA	similar to unknown protein [Arabidopsis thaliana] (TAIR:AT5G16250.1); similar to conserved hypothetical protein [Medicago truncatula] (GB:ABE78001.1)	AT5G16250
AT4G10265	6	NA	wound-responsive protein, putative; similar to wound-responsive family protein [Arabidopsis thaliana] (TAIR:AT4G10270.1); similar to wound induced protein [Solanum lycopersicum] (GB:CAA42537.1)	AT4G10270
AT3G19050	6	POK2	PHRAGMOPLAST ORIENTING KINESIN 2 is one of the two Arabidopsis homologs isolated in yeast two-hybrid screen for interaction partners of maize gene TANGLED1 (TAN1). Based on sequence homology in their motor domains, POK1 and POK2 belong to the kinesin-12 class which also includes the well-characterized group of phragmoplast-associated kinesins AtPAKRPs. Both kinesins are composed of an N-terminal …	AT3G17360, AT3G17360, AT3G44050, AT3G23670
AT1G12430	6	ARK3, AtKINUa, PAK	Encodes the kinesin-like protein PAK has an Armadillo motif tail and is involved RT in guard cell development in Arabidopsis (from Genbank record AF159052).	AT2G28620, AT3G17360
AT5G60930	6	NA	chromosome-associated kinesin, putative; similar to KICP-02, microtubule motor [Arabidopsis thaliana] (TAIR:AT3G50240.1); similar to FRA1 (FRAGILE FIBER 1), microtubule motor [Arabidopsis thaliana] (TAIR:AT5G47820.2); similar to Os09g0114500 [Oryza sativa (japonica cultivar-group)] (GB:NP_001062580.1); similar to kinesin family member 4A [Xenopus tropicalis] (GB:NP_001006741.1); contains InterPro…	AT2G36200, AT2G28620
AT2G36200	6	NA	kinesin motor protein-related; Identical to Probable 125 kDa kinesin-related protein [Arabidopsis Thaliana] (GB:P82266); similar to kinesin motor protein-related [Arabidopsis thaliana] (TAIR:AT2G37420.1); similar to kinesin motor protein-related [Arabidopsis thaliana] (TAIR:AT2G28620.1); similar to kinesin motor protein-related [Arabidopsis thaliana] (TAIR:AT3G45850.1); similar to 125 kDa kinesin…	AT2G28620, AT5G60930
AT5G53660	6	AtGRF7, GRF7	Growth regulating factor encoding transcription activator. One of the nine members of a GRF gene family, containing nuclear targeting domain. Involved in leaf development and expressed in shoot and flower.	AT4G37740, AT3G13960, AT2G22840
AT3G13960	6	AtGRF5, GRF5	Growth regulating factor encoding transcription activator. One of the nine members of a GRF gene family, containing nuclear targeting domain. Involved in leaf development and expressed in root, shoot and flower.	AT4G37740, AT2G22840
AT4G37740	6	AtGRF2, GRF2	Growth regulating factor encoding transcription activator. One of the nine members of a GRF gene family, containing nuclear targeting domain. Mutants result in smaller leaves indicating the role of the gene in leaf development. Expressed in root, shoot and flower	AT2G22840, AT3G13960, AT5G53660
AT4G15500	6	UGT84A4	Encodes a protein that might have sinapic acid:UDP-glucose glucosyltransferase activity.	AT3G21560
AT2G29570	6	ATPCNA2, PCNA2	PCNA2 (PROLIFERATING CELL NUCLEAR 2); DNA binding / DNA polymerase processivity factor; Identical to Proliferating cell nuclear antigen 2 (PCNA 2) [Arabidopsis Thaliana] (GB:Q9ZW35); similar to PCNA1 (PROLIFERATING CELLULAR NUCLEAR ANTIGEN), DNA binding / DNA polymerase processivity factor [Arabidopsis thaliana] (TAIR:AT1G07370.1); similar to Proliferating cell nuclear antigen (PCNA) (GB:Q43124);…	AT1G07370
AT5G39550	6	ORTH1, VIM3	Encodes a protein similar to VIM1 but is not involved in cytosine methylation. The protein was shown to bind to methylated cytosines of CG, CNG and CNN motifs via its SRA domain but has a preference for the former.	AT1G66050, AT1G57820
AT1G66050	6	ORTH5, VIM2	Encodes a protein similar to VIM1 but is not involved in cytosine methylation.	AT5G39550, AT1G57820
AT4G31690	6	NA	transcriptional factor B3 family protein; similar to transcriptional factor B3 family protein [Arabidopsis thaliana] (TAIR:AT4G31680.1); similar to reproductive meristem gene 1 [Brassica oleracea var. botrytis] (GB:AAC18082.1); contains InterPro domain Cupredoxin; (InterPro:IPR008972); contains InterPro domain Transcriptional factor B3; (InterPro:IPR003340)	AT4G31680
AT4G31610	6	ATREM1, REM1	Expressed specifically in reproductive meristems, member of a moderately sized gene family distantly related to known plant DNA binding proteins	AT4G31615, AT4G31620, AT4G31680, AT4G31690
AT1G07790	6	HTB1	histone H2B, putative; Identical to Histone H2B.1 (HTB1) [Arabidopsis Thaliana] (GB:Q9LQQ4;GB:Q8L950); similar to histone H2B [Arabidopsis thaliana] (TAIR:AT3G45980.1); similar to Histone H2B (GB:O22582); contains InterPro domain Histone-fold; (InterPro:IPR009072); contains InterPro domain Histone core; (InterPro:IPR007125); contains InterPro domain Histone-fold/TFIID-TAF/NF-Y; (InterPro:IPR00712…	AT3G53650
AT2G37470	6	NA	histone H2B, putative; Identical to Histone H2B.4 (HTB5) [Arabidopsis Thaliana] (GB:Q9ZUS0); similar to histone H2B, putative [Arabidopsis thaliana] (TAIR:AT3G53650.1); similar to Probable histone H2B.3 (GB:Q1SU99); contains InterPro domain Histone-fold; (InterPro:IPR009072); contains InterPro domain Histone core; (InterPro:IPR007125); contains InterPro domain Histone-fold/TFIID-TAF/NF-Y; (InterP…	AT3G53650, AT1G07790
AT1G20930	6	CDKB2;2	Cyclin-dependent kinase, expressed in flowers and suspension cell culture, expression peaks during M phase in synchronized cultures.	AT3G54180, AT2G38620
AT3G54180	6	CDC2B, CDKB1;1	Arabidopsis homolog of yeast cdc2, a protein kinase (cyclin-dependent kinase) that plays a central role in control of the mitotic cell cycle., Arabidopsis homolog of yeast cdc2, a protein kinase (cyclin-dependent kinase)that plays a central role in control of the mitotic cell cycle.	AT2G38620, AT1G20930
AT4G21270	6	ATK1, KATA, KATAP	Encodes a kinesin-like motor protein heavy chain. Loss of function mutations have reduced fertility and are defective in spindle formation in male meiosis.	AT4G05190, AT5G54670
AT4G10630	6	NA	glutaredoxin family protein; similar to glutaredoxin family protein [Arabidopsis thaliana] (TAIR:AT1G32760.1); similar to hypothetical protein MtrDRAFT_AC139526g15v1 [Medicago truncatula] (GB:ABE80146.1); contains InterPro domain Thioredoxin-like fold; (InterPro:IPR012336); contains InterPro domain Glutaredoxin; (InterPro:IPR002109); contains InterPro domain Thioredoxin fold; (InterPro:IPR012335)	AT5G03870
AT1G67780	6	NA	similar to unknown protein [Arabidopsis thaliana] (TAIR:AT1G67270.1); similar to PREDICTED: hypothetical protein [Strongylocentrotus purpuratus] (GB:XP_001188312.1); similar to PREDICTED: hypothetical protein, partial [Strongylocentrotus purpuratus] (GB:XP_788723.2); similar to Os05g0300700 [Oryza sativa (japonica cultivar-group)] (GB:NP_001055133.1); contains InterPro domain DDT; (InterPro:IPR00…	AT5G38690, AT2G23530
AT3G46320	6	NA	histone H4; Identical to Histone H4 [Arabidopsis Thaliana] (GB:P59259;GB:P02308); similar to histone H4 [Arabidopsis thaliana] (TAIR:AT5G59690.1); similar to histone H4 [Arabidopsis thaliana] (TAIR:AT5G59970.1); similar to histone H4 [Arabidopsis thaliana] (TAIR:AT3G53730.1); similar to histone H4 [Nicotiana tabacum] (GB:BAF36442.1); similar to Os01g0835900 [Oryza sativa (japonica cultivar-group)…	AT5G59970, AT3G53730, AT3G45930, AT2G28740
AT5G59970	6	NA	histone H4; Identical to Histone H4 [Arabidopsis Thaliana] (GB:P59259;GB:P02308); similar to histone H4 [Arabidopsis thaliana] (TAIR:AT5G59690.1); similar to histone H4 [Arabidopsis thaliana] (TAIR:AT3G45930.1); similar to histone H4 [Arabidopsis thaliana] (TAIR:AT3G53730.1); similar to histone H4 [Nicotiana tabacum] (GB:BAF36442.1); similar to Os01g0835900 [Oryza sativa (japonica cultivar-group)…	AT3G46320, AT3G53730, AT3G45930, AT2G28740
AT2G28740	6	HIS4	histone 4	AT5G59970, AT3G46320, AT3G53730, AT3G45930
AT1G07820	6	NA	histone H4; Identical to Histone H4 [Arabidopsis Thaliana] (GB:P59259;GB:P02308); similar to histone H4 [Arabidopsis thaliana] (TAIR:AT5G59690.1); similar to histone H4 [Arabidopsis thaliana] (TAIR:AT5G59970.1); similar to histone H4 [Arabidopsis thaliana] (TAIR:AT3G53730.1); similar to histone H4 [Nicotiana tabacum] (GB:BAF36442.1); similar to Os01g0835900 [Oryza sativa (japonica cultivar-group)…	AT5G59970, AT3G46320, AT3G53730, AT3G45930
AT3G45930	6	NA	histone H4; Identical to Histone H4 [Arabidopsis Thaliana] (GB:P59259;GB:P02308); similar to histone H4 [Arabidopsis thaliana] (TAIR:AT5G59690.1); similar to histone H4 [Arabidopsis thaliana] (TAIR:AT5G59970.1); similar to histone H4 [Arabidopsis thaliana] (TAIR:AT3G53730.1); similar to histone H4 [Nicotiana tabacum] (GB:BAF36442.1); similar to Os01g0835900 [Oryza sativa (japonica cultivar-group)…	AT5G59970, AT3G46320, AT3G53730, AT2G28740
AT5G60800	6	NA	heavy-metal-associated domain-containing protein; similar to heavy-metal-associated domain-containing protein [Arabidopsis thaliana] (TAIR:AT2G36950.1); similar to heavy metal-associated domain containing protein, expressed [Oryza sativa (japonica cultivar-group)] (GB:AAP53965.1); contains InterPro domain ATPase, P-type, K/Mg/Cd/Cu/Zn/Na/Ca/Na/H-transporter; (InterPro:IPR001757); contains InterPr…	AT5G50740
AT1G07370	6	ATPCNA1, PCNA1	Encodes putative proliferating cell nuclear antigen involved in cell cycle regulation.	AT2G29570
AT5G62410	6	ATCAP-E1, ATSMC4, SMC2, TTN3	SMC2-1 (SMC2)	AT5G48600
AT5G08020	6	ATRPA70B, RPA70B	replication protein, putative; similar to replication protein, putative [Arabidopsis thaliana] (TAIR:AT5G61000.1); similar to Os03g0214100 [Oryza sativa (japonica cultivar-group)] (GB:NP_001049369.1); similar to replication protein A1 [Oryza sativa] (GB:AAB71836.1); similar to replication protein A 70b [Oryza sativa (japonica cultivar-group)] (GB:BAC77529.1); contains InterPro domain Nucleic acid…	AT5G61000, AT4G19130
AT4G19130	6	NA	replication protein-related; similar to replication protein, putative [Arabidopsis thaliana] (TAIR:AT5G45400.1); similar to RPA 70kDa subunit [Pisum sativum] (GB:AAQ23194.1); contains InterPro domain Nucleic acid-binding, OB-fold, subgroup; (InterPro:IPR012340); contains InterPro domain Replication factor-a protein 1 Rpa1; (InterPro:IPR004591); contains InterPro domain Nucleic acid-binding, OB-fo…	AT5G08020, AT5G61000
AT1G30320	6	NA	remorin family protein; similar to remorin family protein [Arabidopsis thaliana] (TAIR:AT2G02170.2); similar to H0714H04.6 [Oryza sativa (indica cultivar-group)] (GB:CAH66979.1); similar to OSJNBa0058K23.18 [Oryza sativa (japonica cultivar-group)] (GB:CAE02153.2); contains InterPro domain Remorin, C-terminal region; (InterPro:IPR005516)	AT1G53860
AT4G36180	6	NA	leucine-rich repeat family protein; similar to leucine-rich repeat family protein / protein kinase family protein [Arabidopsis thaliana] (TAIR:AT1G75640.1); similar to Os04g0576900 [Oryza sativa (japonica cultivar-group)] (GB:NP_001053628.1); similar to H0404F02.1 [Oryza sativa (indica cultivar-group)] (GB:CAH66725.1); similar to OSJNBa0020J04.8 [Oryza sativa (japonica cultivar-group)] (GB:CAD413…	AT1G75640
AT2G28620	6	NA	kinesin motor protein-related; similar to kinesin motor protein-related [Arabidopsis thaliana] (TAIR:AT2G36200.1); similar to kinesin motor protein-related [Arabidopsis thaliana] (TAIR:AT2G37420.1); similar to kinesin motor protein-related [Arabidopsis thaliana] (TAIR:AT3G45850.1); similar to Kinesin, motor re (GB:ABD32308.1); similar to putative kinesin [Oryza sativa (japonica cultivar-group)] (…	AT2G36200, AT2G22610, AT1G59540
AT1G72250	6	NA	kinesin motor protein-related; similar to kinesin motor protein-related [Arabidopsis thaliana] (TAIR:AT2G22610.1); similar to kinesin motor protein, putative, expressed [Oryza sativa (japonica cultivar-group)] (GB:ABA99856.1); contains InterPro domain Kinesin, motor region; (InterPro:IPR001752)	AT2G22610
AT3G20150	6	NA	kinesin motor family protein; similar to PAKRP1L, microtubule motor [Arabidopsis thaliana] (TAIR:AT3G23670.1); similar to Os03g0587200 [Oryza sativa (japonica cultivar-group)] (GB:NP_001050576.1); similar to kinesin related protein [Lycopersicon esculentum] (GB:AAO15358.1); contains InterPro domain Kinesin, motor region; (InterPro:IPR001752); contains InterPro domain Kinesin-related; (InterPro:IP…	AT3G23670, AT4G26660, AT5G55520, AT3G19050
AT3G06220	6	NA	DNA binding / transcription factor; similar to transcriptional factor B3 family protein [Arabidopsis thaliana] (TAIR:AT3G06160.1); similar to Transcriptional factor B3; Cupredoxin [Medicago truncatula] (GB:ABE81219.1); contains InterPro domain Cupredoxin; (InterPro:IPR008972); contains InterPro domain Transcriptional factor B3; (InterPro:IPR003340)	AT4G34400, AT1G16640
AT1G17480	6	IQD7	IQD7 (IQ-domain 7); calmodulin binding; similar to IQD8 (IQ-domain 8), calmodulin binding [Arabidopsis thaliana] (TAIR:AT1G72670.1); similar to IQ calmodulin-binding re (GB:ABD28517.1); contains InterPro domain IQ calmodulin-binding region; (InterPro:IPR000048)	AT1G72670
AT5G06270	6	NA	similar to unknown protein [Arabidopsis thaliana] (TAIR:AT3G11600.1); similar to H0913C04.5 [Oryza sativa (indica cultivar-group)] (GB:CAJ86164.1); similar to Os04g0415000 [Oryza sativa (japonica cultivar-group)] (GB:NP_001052757.1); similar to Os02g0536500 [Oryza sativa (japonica cultivar-group)] (GB:NP_001047044.1)	AT3G11600
AT1G61260	6	NA	similar to unknown protein [Arabidopsis thaliana] (TAIR:AT1G11220.1); similar to cotton fiber expressed protein 1 [Gossypium hirsutum] (GB:AAC33276.1); contains InterPro domain Protein of unknown function DUF761, plant; (InterPro:IPR008480)	AT1G11220
AT5G23910	6	NA	microtubule motor; similar to kinesin motor protein-related [Arabidopsis thaliana] (TAIR:AT5G02370.1); similar to Os05g0459400 [Oryza sativa (japonica cultivar-group)] (GB:NP_001055750.1); similar to Kinesin, motor re (GB:ABE78033.1); contains InterPro domain Kinesin, motor region; (InterPro:IPR001752); contains InterPro domain Helix-hairpin-helix motif; (InterPro:IPR000445); contains InterPro do…	AT1G72250
AT2G22610	6	NA	kinesin motor protein-related; similar to kinesin motor protein-related [Arabidopsis thaliana] (TAIR:AT1G72250.1); similar to Hypothetical protein [Oryza sativa (japonica cultivar-group)] (GB:AAO17019.1); similar to Os03g0114000 [Oryza sativa (japonica cultivar-group)] (GB:NP_001048740.1); contains InterPro domain Kinesin, motor region; (InterPro:IPR001752); contains InterPro domain t-snare; (Int…	AT1G72250
AT3G53730	6	NA	histone H4; Identical to Histone H4 [Arabidopsis Thaliana] (GB:P59259;GB:P02308); similar to histone H4 [Arabidopsis thaliana] (TAIR:AT5G59690.1); similar to histone H4 [Arabidopsis thaliana] (TAIR:AT3G45930.1); similar to histone H4 [Arabidopsis thaliana] (TAIR:AT5G59970.1); similar to histone H4 [Nicotiana tabacum] (GB:BAF36442.1); similar to Os01g0835900 [Oryza sativa (japonica cultivar-group)…	AT5G59970, AT3G46320, AT3G45930, AT2G28740
AT2G16440	6	MCM4	DNA replication licensing factor, putative; similar to minichromosome maintenance family protein / MCM family protein [Arabidopsis thaliana] (TAIR:AT5G44635.1); similar to MCM; Nucleic acid-binding, OB-fold [Medicago truncatula] (GB:ABE88371.1); similar to MCM family protein [Dictyostelium discoideum AX4] (GB:XP_643562.1); similar to putative replication licensing factor MCM4 [Oryza sativa (japon…	AT5G44635, AT2G07690
AT5G44635	6	MCM6	minichromosome maintenance family protein / MCM family protein; similar to DNA replication licensing factor, putative [Arabidopsis thaliana] (TAIR:AT2G16440.1); similar to mini-chromosome maintenance protein MCM6 [Pisum sativum] (GB:AAN73052.2); similar to DNA replication licensing factor, MCM5 component (ISS) [Ostreococcus tauri] (GB:CAL50164.1); similar to minichromosome maintenance protein [Ze…	AT2G16440, AT2G07690
AT5G54970	6	NA	similar to unknown protein [Arabidopsis thaliana] (TAIR:AT4G26960.1); similar to hypothetical protein [Oryza sativa (japonica cultivar-group)] (GB:BAD45481.1)	AT4G26960
AT3G19184	6	NA	DNA binding; similar to transcriptional factor B3 family protein [Arabidopsis thaliana] (TAIR:AT5G42700.1); similar to unknown protein [Oryza sativa (japonica cultivar-group)] (GB:BAD81380.1); similar to Os03g0184500 [Oryza sativa (japonica cultivar-group)] (GB:NP_001049190.1); similar to Os06g0194400 [Oryza sativa (japonica cultivar-group)] (GB:NP_001057046.1); contains InterPro domain Transcrip…	AT5G58280
AT5G16250	6	NA	similar to unknown protein [Arabidopsis thaliana] (TAIR:AT3G02640.1); similar to conserved hypothetical protein [Medicago truncatula] (GB:ABE78001.1)	AT3G02640
AT2G20590	6	NA	reticulon family protein; similar to reticulon family protein [Arabidopsis thaliana] (TAIR:AT4G28430.1); similar to Reticulon [Medicago truncatula] (GB:ABE89005.1); contains InterPro domain Reticulon; (InterPro:IPR003388), reticulon family protein; similar to reticulon family protein [Arabidopsis thaliana] (TAIR:AT4G28430.1); similar to Reticulon [Medicago truncatula] (GB:ABE89005.1); contains In…	AT4G28430
AT2G01818	6	NA	zinc ion binding; similar to zinc-binding protein, putative [Arabidopsis thaliana] (TAIR:AT3G60670.1); similar to putative zinc-binding protein [Cryptomeria japonica] (GB:BAE92295.1); contains InterPro domain Protein of unknown function DUF597; (InterPro:IPR006734); contains InterPro domain Zinc finger, B-box; (InterPro:IPR000315)	AT3G60670
AT5G12910	6	NA	histone H3, putative; Identical to Histone H3-like 4 [Arabidopsis Thaliana] (GB:Q9LXU8); similar to histone H3 [Arabidopsis thaliana] (TAIR:AT5G10390.1); similar to histone H3 [Arabidopsis thaliana] (TAIR:AT5G65360.1); similar to histone H3 [Arabidopsis thaliana] (TAIR:AT5G10400.1); similar to histone H3 [Lilium lon (GB:BAE20249.1); similar to PREDICTED: similar to histone 1, H2ai (predicted) [Ma…	AT5G65360, AT5G10400, AT3G27360
AT5G10400	6	NA	histone H3; Identical to Histone H3.2 (Histone H3.1) (HTR1) [Arabidopsis Thaliana] (GB:P59226); similar to histone H3 [Arabidopsis thaliana] (TAIR:AT5G10390.1); similar to histone H3 [Arabidopsis thaliana] (TAIR:AT5G65360.1); similar to histone H3 [Arabidopsis thaliana] (TAIR:AT3G27360.1); similar to Histone H3.2 (GB:P68427); contains InterPro domain Histone-fold; (InterPro:IPR009072); contains I…	AT5G65360, AT3G27360
AT5G65360	6	NA	histone H3; Identical to Histone H3.2 (Histone H3.1) (HTR1) [Arabidopsis Thaliana] (GB:P59226); similar to histone H3 [Arabidopsis thaliana] (TAIR:AT5G10390.1); similar to histone H3 [Arabidopsis thaliana] (TAIR:AT5G10400.1); similar to histone H3 [Arabidopsis thaliana] (TAIR:AT3G27360.1); similar to Histone H3.2 (GB:P68427); contains InterPro domain Histone-fold; (InterPro:IPR009072); contains I…	AT5G10400, AT3G27360
AT5G65350	6	HTR11	histone H3; Identical to Histone H3-like 5 [Arabidopsis Thaliana] (GB:Q9FKQ3); similar to histone H3 [Arabidopsis thaliana] (TAIR:AT5G10390.1); similar to histone H3 [Arabidopsis thaliana] (TAIR:AT5G65360.1); similar to histone H3 [Arabidopsis thaliana] (TAIR:AT5G10400.1); similar to Histone H3.2 (GB:P68427); contains InterPro domain Histone-fold; (InterPro:IPR009072); contains InterPro domain Hi…	AT5G65360, AT5G10400, AT3G27360
AT1G54690	6	G-H2AX, GAMMA-H2AX, H2AXB, HTA3	histone H2A, putative; Identical to Probable histone H2AXb (HTA3) [Arabidopsis Thaliana] (GB:Q9S9K7); Identical to Probable histone H2AXa (HTA5) [Arabidopsis Thaliana] (GB:O04848;GB:Q8LAC0); similar to histone H2A, putative [Arabidopsis thaliana] (TAIR:AT1G08880.1); similar to Histone H2AX (GB:O65759); contains InterPro domain Histone-fold; (InterPro:IPR009072); contains InterPro domain Histone c…	AT4G27230, AT1G51060, AT3G20670
AT1G51060	6	HTA10	histone H2A, putative; Identical to Probable histone H2A.1 (HTA10) [Arabidopsis Thaliana] (GB:Q9C681); similar to histone H2A, putative [Arabidopsis thaliana] (TAIR:AT3G20670.1); similar to Protein H2A.7 (wcH2A-4) (wcH2A-10) (GB:Q43312); contains InterPro domain Histone-fold; (InterPro:IPR009072); contains InterPro domain Histone core; (InterPro:IPR007125); contains InterPro domain Histone H2A; (…	AT3G20670, AT4G27230, AT1G54690
AT4G27230	6	HTA2	histone H2A, putative; Identical to Probable histone H2A.3 (HTA2) [Arabidopsis Thaliana] (GB:O81826;GB:Q8L8Z9); similar to RAT5 (RESISTANT TO AGROBACTERIUM TRANSFORMATION 5), DNA binding [Arabidopsis thaliana] (TAIR:AT5G54640.1); similar to Protein H2A.7 (wcH2A-4) (wcH2A-10) (GB:Q43312); similar to Os08g0427700 [Oryza sativa (japonica cultivar-group)] (GB:NP_001061844.1); contains InterPro domain…	AT1G51060, AT3G20670, AT1G54690
AT5G05940	6	ATROPGEF5, ROPGEF5	Encodes a member of KPP-like gene family, homolog of KPP (kinase partner protein) gene in tomato. Also a member of the RopGEF (guanine nucleotide exchange factor) family, containing the novel PRONE domain (plant-specific Rop nucleotide exchanger), which is exclusively active towards members of the Rop subfamily.	AT5G02010, AT3G55660
AT5G02010	6	ATROPGEF7, ROPGEF7	Encodes a member of KPP-like gene family, homolog of KPP (kinase partner protein) gene in tomato. Also a member of the RopGEF (guanine nucleotide exchange factor) family, containing the novel PRONE domain (plant-specific Rop nucleotide exchanger), which is exclusively active towards members of the Rop subfamily.	AT5G05940, AT3G55660
AT5G39890	6	NA	similar to unknown protein [Arabidopsis thaliana] (TAIR:AT5G15120.1); similar to unknown protein [Oryza sativa (japonica cultivar-group)] (GB:BAB03364.1); similar to Os01g0185500 [Oryza sativa (japonica cultivar-group)] (GB:NP_001042241.1); contains InterPro domain Protein of unknown function DUF1637; (InterPro:IPR012864); contains InterPro domain Cupin, RmlC-type; (InterPro:IPR011051)	AT5G15120
AT5G07180	6	ERL2	Encodes a receptor-like kinase that, together with ER and ERL1 governs the initial decision of protodermal cells to either divide proliferatively to produce pavement cells or divide asymmetrically to generate stomatal complexes. It is also important for maintaining stomatal stem cell activity and preventing terminal differentiation of the meristemoid into the guard mother cell.	AT5G62230, AT2G26330
AT2G26330	6	ER, QRP1	Homologous to receptor protein kinases. Involved in specification of organs originating from the shoot apical meristem. Contains a cytoplasmic protein kinase catalytic domain, a transmembrane region, and an extracellular leucine-rich repeat. ER has been identified as a quantitative trait locus for transpiration efficiency by influencing epidermal and mesophyll development, stomatal density and po…	AT5G07180, AT5G62230
AT5G22880	6	H2B, HTB2	histone H2B, putative; Identical to Histone H2B.10 (HTB2) [Arabidopsis Thaliana] (GB:Q9FFC0;GB:Q96516); similar to histone H2B, putative [Arabidopsis thaliana] (TAIR:AT3G46030.1); similar to Histone H2B (GB:O22582); contains InterPro domain Histone-fold; (InterPro:IPR009072); contains InterPro domain Histone core; (InterPro:IPR007125); contains InterPro domain Histone-fold/TFIID-TAF/NF-Y; (InterP…	AT1G07790
AT3G53650	6	NA	histone H2B, putative; Identical to Putative histone H2B.8 (HTB6) [Arabidopsis Thaliana] (GB:Q9LFF6); similar to histone H2B, putative [Arabidopsis thaliana] (TAIR:AT2G37470.1); similar to Probable histone H2B.3 (GB:Q1SU99); contains InterPro domain Histone-fold; (InterPro:IPR009072); contains InterPro domain Histone core; (InterPro:IPR007125); contains InterPro domain Histone-fold/TFIID-TAF/NF-Y…	AT2G37470, AT1G07790
AT3G27360	6	NA	histone H3; Identical to Histone H3.2 (Histone H3.1) (HTR1) [Arabidopsis Thaliana] (GB:P59226); similar to histone H3 [Arabidopsis thaliana] (TAIR:AT5G10390.1); similar to histone H3 [Arabidopsis thaliana] (TAIR:AT5G65360.1); similar to histone H3 [Arabidopsis thaliana] (TAIR:AT5G10400.1); similar to Histone H3.2 (GB:P68427); contains InterPro domain Histone-fold; (InterPro:IPR009072); contains I…	AT5G65360, AT5G10400
AT1G11220	6	NA	similar to unknown protein [Arabidopsis thaliana] (TAIR:AT1G11230.1); similar to cotton fiber expressed protein 1 [Gossypium hirsutum] (GB:AAC33276.1); contains InterPro domain Protein of unknown function DUF761, plant; (InterPro:IPR008480)	AT1G61260
AT2G22840	6	AtGRF1, GRF1	Growth regulating factor encoding transcription activator. One of the nine members of a GRF gene family, containing nuclear targeting domain. Mutants result in smaller leaves indicating the role of the gene in leaf development. Expressed in root, shoot and flower	AT4G37740, AT3G13960, AT5G53660
AT3G51230	6	NA	similar to unknown protein [Arabidopsis thaliana] (TAIR:AT5G66230.1); similar to Sugar transporter superfamily [Medicago truncatula] (GB:ABE81092.1)	AT5G66230
AT3G17360	6	POK1	PHRAGMOPLAST ORIENTING KINESIN 1 is one of the two Arabidopsis homologs isolated in yeast two-hybrid screen for interaction partners of maize gene TANGLED1 (TAN1). Based on sequence homology in their motor domains, POK1 and POK2 belong to the kinesin-12 class which also includes the well-characterized group of phragmoplast-associated kinesins AtPAKRPs. Both kinesins are composed of an N-terminal …	AT3G19050, AT3G19050, AT3G44050, AT3G23670
AT2G07690	6	MCM5	minichromosome maintenance family protein / MCM family protein; similar to DNA replication licensing factor, putative [Arabidopsis thaliana] (TAIR:AT2G16440.1); similar to DNA replication licensing factor mcm5-A (Minichromosome maintenance protein 5-A) (xMCM5-A) (CDC46 homolog-A) (xCDC46-A) (CDC46p) (p92) (GB:P55862); similar to DNA replication licensing factor, MCM5 component (ISS) [Ostreococcus…	AT2G16440, AT5G44635
AT5G47380	6	NA	similar to unknown protein [Arabidopsis thaliana] (TAIR:AT5G66600.1); similar to hypothetical protein 24.t00022 [Brassica oleracea] (GB:ABD64944.1); contains InterPro domain Protein of unknown function DUF547; (InterPro:IPR006869)	AT5G66600
AT4G34400	6	NA	DNA binding / transcription factor; similar to transcriptional factor B3 family protein [Arabidopsis thaliana] (TAIR:AT3G06160.1); similar to Transcriptional factor B3; Cupredoxin [Medicago truncatula] (GB:ABE81219.1); contains InterPro domain Transcriptional factor B3; (InterPro:IPR003340)	AT3G06220
AT1G16640	6	NA	transcriptional factor B3 family protein; Identical to Protein At1g16640 [Arabidopsis Thaliana] (GB:Q9FX77); similar to DNA binding / transcription factor [Arabidopsis thaliana] (TAIR:AT3G06220.1); similar to Transcriptional factor B3; Cupredoxin [Medicago truncatula] (GB:ABE81218.1); similar to Os01g0723700 [Oryza sativa (japonica cultivar-group)] (GB:NP_001044109.1); similar to Os11g0197600 [Or…	AT3G06220
AT5G64710	6	NA	similar to unknown protein [Arabidopsis thaliana] (TAIR:AT5G09840.1); similar to 80C09_3 [Brassica rapa subsp. pekinensis] (GB:AAZ41814.1); contains InterPro domain Protein of unknown function DUF537; (InterPro:IPR007491)	AT5G09840
AT3G54560	6	HTA11	histone H2A.F/Z; Identical to Histone H2A variant 1 (H2A.F/Z 1) (HTA11) (H2AvAt) (H2AV) [Arabidopsis Thaliana] (GB:O23628); similar to histone H2A, putative [Arabidopsis thaliana] (TAIR:AT2G38810.2); similar to Os03g0162200 [Oryza sativa (japonica cultivar-group)] (GB:NP_001049049.1); similar to Os10g0418000 [Oryza sativa (japonica cultivar-group)] (GB:NP_001064611.1); similar to H2A protein [Ory…	AT1G54690
AT3G20670	6	HTA13	histone H2A, putative; Identical to Probable histone H2A.2 (HTA13) [Arabidopsis Thaliana] (GB:Q9LHQ5); similar to histone H2A, putative [Arabidopsis thaliana] (TAIR:AT1G51060.1); similar to Protein H2A.7 (wcH2A-4) (wcH2A-10) (GB:Q43312); similar to Os08g0427700 [Oryza sativa (japonica cultivar-group)] (GB:NP_001061844.1); contains InterPro domain Histone-fold; (InterPro:IPR009072); contains Inter…	AT1G51060, AT4G27230, AT1G54690
AT2G38620	6	CDKB1;2	Encodes a member of a plant specific family of cyclin dependent kinases.	AT3G54180, AT1G20930
AT1G56020	6	NA	similar to unknown protein [Arabidopsis thaliana] (TAIR:AT3G12970.1); similar to Os02g0165500 [Oryza sativa (japonica cultivar-group)] (GB:NP_001045997.1); similar to hypothetical protein LOC_Os12g41660 [Oryza sativa (japonica cultivar-group)] (GB:ABA99365.1); similar to Os06g0675200 [Oryza sativa (japonica cultivar-group)] (GB:NP_001058344.1)	AT3G12970
AT2G34670	6	NA	proline-rich family protein; similar to proline-rich family protein [Arabidopsis thaliana] (TAIR:AT1G02110.1); similar to proline-rich family protein [Arabidopsis thaliana] (TAIR:AT3G51290.1); similar to hypothetical protein MA4_106O17.26 [Musa acuminata] (GB:ABF69980.1); contains InterPro domain Protein of unknown function DUF632; (InterPro:IPR006867); contains InterPro domain Protein of unknown…	AT3G51290
AT2G19910	6	NA	RNA-dependent RNA polymerase family protein; similar to RNA-dependent RNA polymerase family protein [Arabidopsis thaliana] (TAIR:AT2G19920.1); similar to RNA-dependent RNA polymerase family protein [Arabidopsis thaliana] (TAIR:AT2G19930.1); similar to Os01g0198000 [Oryza sativa (japonica cultivar-group)] (GB:NP_001042304.1); similar to Os01g0197900 [Oryza sativa (japonica cultivar-group)] (GB:NP_…	AT2G19930
AT1G57820	6	ORTH2, VIM1	Encodes a 645-amino acid methylcytosine-binding protein with a PHD domain, two RING finger domains, and an SRA domain that is involved in centromere heterochromatinization. The protein was shown to bind to methylated cytosines of CG, CNG and CNN motifs via its SRA domain but has a preference for the former., VIM1 (VARIANT IN METHYLATION 1); DNA binding; similar to zinc finger (C3HC4-type RING fin…	AT5G39550, AT1G66050
AT3G51740	6	IMK2	encodes a leucine-repeat receptor kinase expressed in inflorescence meristem. Locus association was made from performing sequence analysis with IMK3 (MRLK) whose locus association was provided by the authors.	AT3G56100, AT3G56100, AT4G36180, AT4G36180, AT4G36180
AT1G21810	6	NA	similar to myosin heavy chain-related [Arabidopsis thaliana] (TAIR:AT1G77580.2); similar to coiled-coil protein [Lycopersicon esculentum] (GB:AAN03605.1); contains InterPro domain Protein of unknown function DUF869, plant; (InterPro:IPR008587)	AT4G36120
AT4G22860	6	NA	similar to unknown protein [Arabidopsis thaliana] (TAIR:AT4G11990.1); similar to conserved hypothetical protein [Medicago truncatula] (GB:ABE81485.1); contains domain FAMILY NOT NAMED (PTHR14326); contains domain gb def: F11M21.29 protein (PTHR14326:SF5)	AT1G03780
AT5G62230	6	ERL1	Encodes a receptor-like kinase that, together with ER and ERL2 governs the initial decision of protodermal cells to either divide proliferatively to produce pavement cells or divide asymmetrically to generate stomatal complexes. It is important for maintaining stomatal stem cell activity and preventing terminal differentiation of the meristemoid into the guard mother cell.	AT5G07180, AT2G26330
AT4G31680	6	NA	transcriptional factor B3 family protein; similar to transcriptional factor B3 family protein [Arabidopsis thaliana] (TAIR:AT4G31690.1); similar to reproductive meristem gene 1 [Brassica oleracea var. botrytis] (GB:AAC18082.1); contains InterPro domain Cupredoxin; (InterPro:IPR008972); contains InterPro domain Transcriptional factor B3; (InterPro:IPR003340)	AT4G31690
AT1G75640	6	NA	leucine-rich repeat family protein / protein kinase family protein; similar to leucine-rich repeat family protein [Arabidopsis thaliana] (TAIR:AT4G36180.1); similar to Os04g0576900 [Oryza sativa (japonica cultivar-group)] (GB:NP_001053628.1); similar to H0404F02.1 [Oryza sativa (indica cultivar-group)] (GB:CAH66725.1); similar to OSJNBa0020J04.8 [Oryza sativa (japonica cultivar-group)] (GB:CAD413…	AT4G36180
AT2G23530	6	NA	similar to protein binding / zinc ion binding [Arabidopsis thaliana] (TAIR:AT4G37110.1); similar to Os11g0568300 [Oryza sativa (japonica cultivar-group)] (GB:NP_001068113.1); similar to unnamed protein product [Ostreococcus tauri] (GB:CAL56615.1); contains domain no description (G3D.3.30.40.10)	AT1G67780
AT5G38690	6	NA	similar to unknown protein [Arabidopsis thaliana] (TAIR:AT1G67780.1); similar to PREDICTED: hypothetical protein [Strongylocentrotus purpuratus] (GB:XP_001188312.1); similar to PREDICTED: hypothetical protein, partial [Strongylocentrotus purpuratus] (GB:XP_788723.2); similar to Os05g0300700 [Oryza sativa (japonica cultivar-group)] (GB:NP_001055133.1); contains InterPro domain DDT; (InterPro:IPR00…	AT1G67780, AT1G67780
AT2G46990	6	IAA20	auxin inducible protein.	AT3G62100
AT1G06180	6	ATMYB13, ATMYBLFGN, MYB13	member of MYB3R- and R2R3- type MYB- encoding genes	AT3G61250
AT5G37010	6	NA	similar to unknown protein [Arabidopsis thaliana] (TAIR:AT1G65710.1); similar to OSIGBa0115K01-H0319F09.22 [Oryza sativa (indica cultivar-group)] (GB:CAH67916.1); similar to Os04g0528600 [Oryza sativa (japonica cultivar-group)] (GB:NP_001053377.1); similar to PREDICTED: hypothetical protein [Rattus norve (GB:XP_001068310.1)	AT1G65710
AT1G53700	6	PK3AT, WAG1	The WAG1 and its homolog, WAG2 each encodes a protein-serine/threonine kinase that are nearly 70% identical to PsPK3 protein. All three together with CsPK3 belong to PsPK3-type kinases. At the N-terminus, all four possess a serine/threonine-rich domain. They are closely related to Arabidopsis kinases PINOID. wag1/wag2 double mutants exhibit a pronounced wavy root phenotype when grown vertically o…	AT2G34650
AT3G50410	6	OBP1	Arabidopsis Dof protein containing a single 51-amino acid zinc finger DNA-binding domain, which may play an important roles in plant growth and development.	AT5G66940
AT4G37490	6	CYC1, CYCB1, CYCB1;1	Cyclin-dependent protein kinase CYCB1;1. Functions as an effector of growth control at G2/M. Regulated by TCP20.	AT5G06150, AT2G26760, AT1G76310
AT1G16330	6	CYCB3;1	core cell cycle genes	AT5G06150, AT1G76310, AT2G26760
AT5G06150	6	CYC1BAT, CYCB1;2	Encodes a cyclin whose expression is reduced in response to high salt.	AT1G34460, AT4G37490, AT2G26760
AT1G34460	6	CYC3, CYCB1;5	A2 type cyclin	AT5G06150, AT4G37490, AT2G26760
AT5G59870	6	HTA6	histone H2A, putative; Identical to Probable histone H2A.7 (HTA6) [Arabidopsis Thaliana] (GB:Q9FJE8); similar to histone H2A, putative [Arabidopsis thaliana] (TAIR:AT5G02560.1); similar to HTA6-sGFP [Gateway adapted binary vector pCGTAG] (GB:ABD16410.1); similar to HTA6-EYFP [Gateway adapted binary vector pFYTAG] (GB:ABD16408.1); contains InterPro domain Histone-fold; (InterPro:IPR009072); contai…	AT4G27230, AT1G51060
AT2G26760	6	CYCB1;4	cyclin-dependent protein kinase regulator; similar to CYC1 (CYCLIN 1), cyclin-dependent protein kinase regulator [Arabidopsis thaliana] (TAIR:AT4G37490.1); similar to B-type cyclin [Nicotiana tabacum] (GB:BAA09368.1); contains InterPro domain Cyclin, N-terminal; (InterPro:IPR006671); contains InterPro domain Cyclin-like; (InterPro:IPR011028); contains InterPro domain Cyclin-related; (InterPro:IPR…	AT4G37490, AT5G06150, AT1G76310
AT1G65710	6	NA	similar to unknown protein [Arabidopsis thaliana] (TAIR:AT5G37010.1); similar to OSIGBa0115K01-H0319F09.22 [Oryza sativa (indica cultivar-group)] (GB:CAH67916.1); similar to Os04g0528600 [Oryza sativa (japonica cultivar-group)] (GB:NP_001053377.1); similar to HMG box family protein [Tetrahymena thermophila SB210] (GB:XP_001009685.1)	AT5G37010
AT5G09840	6	NA	similar to unknown protein [Arabidopsis thaliana] (TAIR:AT5G64710.1); similar to 80C09_3 [Brassica rapa subsp. pekinensis] (GB:AAZ41814.1); similar to Os12g0162900 [Oryza sativa (japonica cultivar-group)] (GB:NP_001066226.1); contains InterPro domain Protein of unknown function DUF537; (InterPro:IPR007491)	AT5G64710
AT4G26960	6	NA	similar to unknown protein [Arabidopsis thaliana] (TAIR:AT5G54970.1)	AT5G54970
AT3G09480	6	NA	histone H2B, putative; Identical to Histone H2B.5 (HTB7) [Arabidopsis Thaliana] (GB:Q9SF55); similar to histone H2B, putative [Arabidopsis thaliana] (TAIR:AT5G02570.1); similar to Probable histone H2B.3 (GB:Q1SU99); contains InterPro domain Histone-fold; (InterPro:IPR009072); contains InterPro domain Histone core; (InterPro:IPR007125); contains InterPro domain Histone-fold/TFIID-TAF/NF-Y; (InterP…	AT2G37470
AT3G03130	6	NA	similar to unknown protein [Arabidopsis thaliana] (TAIR:AT5G17160.1); similar to hypothetical protein MtrDRAFT_AC144806g2v1 [Medicago truncatula] (GB:ABE91887.1)	AT5G17160
AT4G14700	6	ATORC1A, ORC1A	Origin of Replication Complex 1a subunit	AT4G12620
AT1G79630	6	NA	protein phosphatase 2C family protein / PP2C family protein; similar to protein phosphatase 2C family protein / PP2C family protein [Arabidopsis thaliana] (TAIR:AT1G16220.1); similar to Os08g0500300 [Oryza sativa (japonica cultivar-group)] (GB:NP_001062155.1); similar to protein phosphatase 2c [Medicago sativa] (GB:AAV73837.1); similar to Protein phosphatase 2C-like [Medicago truncatula] (GB:ABE8…	AT1G16220
AT3G55660	6	ATROPGEF6, ROPGEF6	Encodes a member of KPP-like gene family, homolog of KPP (kinase partner protein) gene in tomato. Also a member of the RopGEF (guanine nucleotide exchange factor) family, containing the novel PRONE domain (plant-specific Rop nucleotide exchanger), which is exclusively active towards members of the Rop subfamily.	AT5G05940, AT5G02010
AT5G48600	6	ATCAP-C, ATSMC3, ATSMC4, SMC3	member of SMC subfamily	AT5G62410
AT4G10270	6	NA	wound-responsive family protein; similar to wound-responsive protein, putative [Arabidopsis thaliana] (TAIR:AT4G10265.1); similar to putative wound-induced protein [Medicago sativa subsp. x varia] (GB:CAB65284.1); similar to wound induced protein [Solanum lycopersicum] (GB:CAA42537.1)	AT4G10265
AT5G61000	6	ATRPA70D, RPA70D	replication protein, putative; similar to replication protein, putative [Arabidopsis thaliana] (TAIR:AT5G08020.1); similar to Os03g0214100 [Oryza sativa (japonica cultivar-group)] (GB:NP_001049369.1); similar to replication protein A1 [Oryza sativa] (GB:AAB71836.1); similar to replication protein A 70b [Oryza sativa (japonica cultivar-group)] (GB:BAC77529.1); contains InterPro domain Nucleic acid…	AT5G08020, AT4G19130
AT3G15170	6	ANAC054, ATNAC1, CUC1	Encodes a transcription factor involved in shoot apical meristem formation and auxin-mediated lateral root formation. The gene is thought not to be involved in stress responses (NaCl, auxins, ethylene). <i>Cuc</i> mutant was first recognized at the heart stage, where embryos lacking two distinct bulges of cotyledonary primordia were observed.	AT5G53950
AT1G76420	6	ANAC031, CUC3, NAC368	Identified in an enhancer trap line; member of the NAC family of proteins. Expressed at the boundary between the shoot meristem and lateral organs and the polar nuclei in the embryo sac.	AT5G53950
AT1G18370	6	ATNACK1, HIK, NACK1	Mutant has cytokinesis defects; seedling lethal	AT3G43210
AT4G28430	6	NA	reticulon family protein; similar to reticulon family protein [Arabidopsis thaliana] (TAIR:AT2G20590.1); similar to Reticulon [Medicago truncatula] (GB:ABE89005.1); contains InterPro domain Proteinase inhibitor I4, serpin; (InterPro:IPR000215); contains InterPro domain Reticulon; (InterPro:IPR003388)	AT2G20590
AT1G53860	6	NA	remorin family protein; similar to remorin family protein [Arabidopsis thaliana] (TAIR:AT2G02170.2); similar to Remorin, C-terminal re (GB:ABE86453.1); contains InterPro domain Remorin, C-terminal region; (InterPro:IPR005516)	AT1G30320
AT3G58100	6	PDCB5	glycosyl hydrolase family protein 17; Identical to Glucan endo-1,3-beta-glucosidase-like protein 1 precursor [Arabidopsis Thaliana] (GB:Q9M2K6;GB:Q1ECG5;GB:Q8LDH7); similar to unknown protein [Arabidopsis thaliana] (TAIR:AT1G29380.1); similar to conserved hypothetical protein [Medicago truncatula] (GB:ABE91922.1); contains InterPro domain X8; (InterPro:IPR012946)	AT1G66250
AT1G68510	6	LBD42	LOB domain protein 42 / lateral organ boundaries domain protein 42 (LBD42); Identical to LOB domain-containing protein 42 (LBD42) [Arabidopsis Thaliana] (GB:Q9CA30); similar to LOB domain protein 41 / lateral organ boundaries domain protein 41 (LBD41) [Arabidopsis thaliana] (TAIR:AT3G02550.1); similar to hypothetical protein [Cleome spinosa] (GB:ABD96961.1); contains InterPro domain Lateral organ…	AT3G02550
AT3G19300	6	NA	protein kinase family protein; similar to protein kinase family protein [Arabidopsis thaliana] (TAIR:AT1G49730.1); similar to H0814G11.12 [Oryza sativa (indica cultivar-group)] (GB:CAJ86345.1); similar to Os04g0689400 [Oryza sativa (japonica cultivar-group)] (GB:NP_001054345.1); contains InterPro domain Protein kinase-like; (InterPro:IPR011009); contains InterPro domain Protein kinase; (InterPro:…	AT1G49730
AT2G30820	6	NA	similar to unknown protein [Arabidopsis thaliana] (TAIR:AT1G06660.1); similar to hypothetical protein [Oryza sativa (japonica cultivar-group)] (GB:AAM19018.1)	AT1G06660
AT2G34650	6	ABR, PID	Encodes a protein serine/threonine kinase that may act as a positive regulator of cellular auxin efflux, as a a binary switch for PIN polarity, and as a negative regulator of auxin signaling. Recessive mutants exhibit similar phenotypes as pin-formed mutants in flowers and inflorescence but distinct phenotypes in cotyledons and leaves. Expressed in the vascular tissue proximal to root and shoot m…	AT5G40030
AT1G49730	6	NA	protein kinase family protein; similar to protein kinase family protein [Arabidopsis thaliana] (TAIR:AT3G19300.1); similar to H0814G11.12 [Oryza sativa (indica cultivar-group)] (GB:CAJ86345.1); similar to Os04g0689400 [Oryza sativa (japonica cultivar-group)] (GB:NP_001054345.1); contains InterPro domain Protein kinase-like; (InterPro:IPR011009); contains InterPro domain Protein kinase; (InterPro:…	AT3G19300
AT5G65410	6	ATHB25, HB25, ZFHD2, ZHD1	Encodes ZFHD2, a member of the zinc finger homeodomain transcriptional factor family.	AT2G02540, AT1G14440, AT1G69600
AT3G51290	6	NA	proline-rich family protein; similar to proline-rich family protein [Arabidopsis thaliana] (TAIR:AT1G02110.1); similar to unknown [Gossypium hirsutum] (GB:AAN05792.1); contains InterPro domain Protein of unknown function DUF632; (InterPro:IPR006867); contains InterPro domain Protein of unknown function DUF630; (InterPro:IPR006868); contains InterPro domain Steroid nuclear receptor, ligand-binding…	AT2G34670
AT5G20950	6	NA	glycosyl hydrolase family 3 protein; similar to glycosyl hydrolase family 3 protein [Arabidopsis thaliana] (TAIR:AT3G62710.1); similar to glycosyl hydrolase family 3 protein [Arabidopsis thaliana] (TAIR:AT5G20940.1); similar to glycosyl hydrolase family 3 protein [Arabidopsis thaliana] (TAIR:AT5G04885.1); similar to beta-D-glucan exohydrolase [Nicotiana tabacum] (GB:BAA33065.1); similar to beta-D…	AT5G04885
AT1G69600	6	ATHB29, ZFHD1, ZHD11	Encodes ZFHD1, a member of the zinc finger homeodomain transcriptional factor family. Binds to the 62 bp promoter region of ERD1 (early responsive to dehydration stress 1). Expression of ZFHD1 is induced by drought, high salinity and abscisic acid.	AT2G02540
AT4G00480	6	ATMYC1, myc1	MYC-related protein with a basic helix-loop-helix motif at the C-terminus and a region similar to the maize B/R family at the N-terminus	AT1G63650, AT1G63650
AT3G20880	6	WIP4	zinc finger (C2H2 type) protein (WIP4); similar to zinc finger (C2H2 type) protein (WIP5) [Arabidopsis thaliana] (TAIR:AT1G51220.1); similar to Zinc finger, C2H2-type [Medicago truncatula] (GB:ABE93767.1); contains InterPro domain Zinc finger, C2H2-type; (InterPro:IPR007087)	AT1G13290
AT1G16220	6	NA	protein phosphatase 2C family protein / PP2C family protein; similar to protein phosphatase 2C family protein / PP2C family protein [Arabidopsis thaliana] (TAIR:AT1G79630.1); similar to Os08g0500300 [Oryza sativa (japonica cultivar-group)] (GB:NP_001062155.1); similar to protein phosphatase 2c [Medicago sativa] (GB:AAV73837.1); contains InterPro domain Protein phosphatase 2C-like; (InterPro:IPR00…	AT1G79630
AT5G07190	6	ATS3	Gene is expressed preferentially in the embryo and encodes a unique protein of unknown function.	AT5G62210
AT5G04885	6	NA	glycosyl hydrolase family 3 protein; similar to glycosyl hydrolase family 3 protein [Arabidopsis thaliana] (TAIR:AT5G20950.2); similar to glycosyl hydrolase family 3 protein [Arabidopsis thaliana] (TAIR:AT3G47000.1); similar to glycosyl hydrolase family 3 protein [Arabidopsis thaliana] (TAIR:AT5G20940.1); similar to exo-1,3-beta-glucanase [Lilium lon (GB:BAD13764.1); similar to beta-D-glucan exoh…	AT5G20950
AT1G26310	6	AGL10, CAL, CAL1	Floral homeotic gene encoding a MADS domain protein homologous to AP1. Enhances the flower to shoot transformation in ap1 mutants.	AT1G69120
AT2G15790	6	CYP40, SQN	SQN encodes the Arabidopsis homolog of cyclophilin 40 (CyP40). It is specifically required for the vegetative but not the reproductive maturation of the shoot.	AT2G21130
AT5G50740	6	NA	similar to ATFP3 (Arabidopsis thaliana farnesylated protein 3) [Arabidopsis thaliana] (TAIR:AT5G63530.2); similar to OSIGBa0096P03.8 [Oryza sativa (indica cultivar-group)] (GB:CAH66434.1); similar to PPAK motif; Heavy metal transport/detoxification protein [Medicago truncatula] (GB:ABE84491.1); similar to Os04g0390100 [Oryza sativa (japonica cultivar-group)] (GB:NP_001052639.1); contains InterPro…	AT5G60800
AT5G51560	6	NA	leucine-rich repeat transmembrane protein kinase, putative; similar to leucine-rich repeat transmembrane protein kinase, putative [Arabidopsis thaliana] (TAIR:AT2G45340.1); similar to leucine-rich repeat transmembrane protein kinase, putative [Arabidopsis thaliana] (TAIR:AT4G22730.1); similar to Os06g0134700 [Oryza sativa (japonica cultivar-group)] (GB:NP_001056717.1); similar to putative somatic…	AT2G45340
AT3G62100	6	IAA30	Belongs to Auxin inducible protein gene family.	AT2G46990
AT5G10510	6	AIL6, PLT3	AIL6 (AINTEGUMENTA-LIKE 6); DNA binding / transcription factor; similar to AIL7 (AINTEGUMENTA-LIKE 7), DNA binding / transcription factor [Arabidopsis thaliana] (TAIR:AT5G65510.1); similar to 117M18_31 [Brassica rapa] (GB:AAZ66950.1); contains InterPro domain Pathogenesis-related transcriptional factor and ERF; (InterPro:IPR001471)	AT5G65510
AT3G02550	6	LBD41	LOB domain protein 41 / lateral organ boundaries domain protein 41 (LBD41); Identical to LOB domain-containing protein 41 (LBD41) [Arabidopsis Thaliana] (GB:Q9M886); similar to LOB domain protein 40 / lateral organ boundaries domain protein 40 (LBD40) [Arabidopsis thaliana] (TAIR:AT1G67100.1); similar to seed specific protein Bn15D17A [Brassica napus] (GB:AAP37970.1); contains InterPro domain Lat…	AT1G68510
AT4G32540	6	YUC, YUC1	Mutant has elevated levels of free IAA in dominant mutant allele; Flavin Monooxygenase-Like Enzyme; Auxin Biosynthesis	AT5G11320
AT3G60670	6	NA	zinc-binding protein, putative; similar to unknown protein [Arabidopsis thaliana] (TAIR:AT2G12646.1); similar to Protein of unknown function DUF597 [Medicago truncatula] (GB:ABE87372.1); contains InterPro domain Protein of unknown function DUF597; (InterPro:IPR006734); contains InterPro domain Zinc finger, B-box; (InterPro:IPR000315)	AT2G01818
AT3G04510	7	LSH2	similar to LSH1 (LIGHT-DEPENDENT SHORT HYPOCOTYLS 1) [Arabidopsis thaliana] (TAIR:AT5G28490.1); similar to Ribulose bisphosphate carboxylase, large chain [Medicago truncatula] (GB:ABE90860.1); contains InterPro domain Protein of unknown function DUF640; (InterPro:IPR006936)	AT5G28490
AT4G00210	7	LBD31	LOB domain protein 31 / lateral organ boundaries domain protein 31 (LBD31); Identical to LOB domain-containing protein 31 (LBD31) [Arabidopsis Thaliana] (GB:O81322); similar to LOB domain protein 19 / lateral organ boundaries domain protein 19 (LBD19) [Arabidopsis thaliana] (TAIR:AT2G45410.1); similar to Unknown protein [Oryza sativa (japonica cultivar-group)] (GB:AAL77143.1); contains InterPro d…	AT2G45410, AT2G45420, AT4G00220
AT2G45410	7	LBD19	LOB domain protein 19 / lateral organ boundaries domain protein 19 (LBD19); Identical to LOB domain-containing protein 19 (LBD19) [Arabidopsis Thaliana] (GB:O22132); similar to LOB domain protein 18 / lateral organ boundaries domain protein 18 (LBD18) [Arabidopsis thaliana] (TAIR:AT2G45420.1); similar to Unknown protein [Oryza sativa (japonica cultivar-group)] (GB:AAL77143.1); similar to Os03g024…	AT4G00210, AT2G45420, AT4G00220
AT2G45420	7	LBD18	LOB domain protein 18 / lateral organ boundaries domain protein 18 (LBD18); Identical to LOB domain-containing protein 18 (LBD18) [Arabidopsis Thaliana] (GB:O22131;GB:Q8W1D7); similar to LOB domain protein 30 / lateral organ boundaries domain protein 30 (LBD30) [Arabidopsis thaliana] (TAIR:AT4G00220.1); similar to Unknown protein [Oryza sativa (japonica cultivar-group)] (GB:AAL77143.1); similar t…	AT4G00220, AT4G00210, AT2G45410
AT3G30210	7	ATMYB121, MYB121	Encodes a putative transcription factor, member of the R2R3 factor gene family (MYB121).	AT1G68320, AT3G46130
AT5G28490	7	LSH1, OBO2	LSH1 (LIGHT-DEPENDENT SHORT HYPOCOTYLS 1); similar to unknown protein [Arabidopsis thaliana] (TAIR:AT3G04510.1); similar to Ribulose bisphosphate carboxylase, large chain [Medicago truncatula] (GB:ABE90860.1); contains InterPro domain Protein of unknown function DUF640; (InterPro:IPR006936)	AT3G04510
AT2G35700	7	ATERF38, ERF38	encodes a member of the DREB subfamily A-4 of ERF/AP2 transcription factor family. The protein contains one AP2 domain. There are 17 members in this subfamily including TINY.	AT4G32800
AT4G08150	7	BP, BP1, KNAT1	A member of class I knotted1-like homeobox gene family (together with KNAT2). Similar to the knotted1 (kn1) homeobox gene of maize. Normally expressed in the peripheral and rib zone of shoot apical meristem but not in the leaf primordia. It is also expressed in the fourth floral whorl, in the region that would become style, particularly in the cell surrounding the transmitting tissue. No expressi…	AT1G62360
AT1G47786	7	NA	acyl-protein thioesterase-related; similar to acyl-protein thioesterase-related [Arabidopsis thaliana] (TAIR:AT1G47780.1); similar to biostress-resistance-related protein [Triticum aestivum] (GB:AAM29178.1); contains InterPro domain Phospholipase/Carboxylesterase; (InterPro:IPR003140)	AT3G15650
AT4G24540	7	AGL24	A MADS-box gene. Binds with IMK3 kinase domain. Phosphorylated by IMK3; likely to be a target for IMK3 kinase domain.	AT2G22540, AT5G51870, AT2G45660
AT5G51870	7	AGL71	AGL71; transcription factor; similar to MADS-box protein (AGL72) [Arabidopsis thaliana] (TAIR:AT5G51860.2); similar to MADS-box transcription factor FBP22 [Petunia x hybrida] (GB:AAK21253.1); contains InterPro domain Transcription factor, MADS-box; (InterPro:IPR002100); contains InterPro domain Transcription factor, K-box; (InterPro:IPR002487)	AT5G51860, AT5G62165, AT2G45660
AT5G62165	7	AGL42	Encodes a MADS box transcription factor. Expressed in quiescent center.	AT2G45660, AT5G51870, AT5G51860
AT2G45660	7	AGL20, ATSOC1, SOC1	Controls flowering and is required for CO to promote flowering. It acts downstream of FT. Overexpression of (SOC1) AGL20 suppresses not only the late flowering of plants that have functional FRI and FLC alleles but also the delayed phase transitions during the vegetative stages of	AT5G62165, AT5G51870, AT5G51860
AT1G62360	7	BUM, BUM1, SHL, STM, WAM, WAM1	Class I knotted-like homeodomain protein that is required for shoot apical meristem (SAM) formation during embryogenesis and for SAM function throughout the lifetime of the plant. Functions by preventing incorporation of cells in the meristem center into differentiating organ primordia.	AT4G08150
AT5G51860	7	AGL72	MADS-box protein (AGL72); similar to AGL71, transcription factor [Arabidopsis thaliana] (TAIR:AT5G51870.1); similar to MADS-box transcription factor FBP22 [Petunia x hybrida] (GB:AAK21253.1); contains InterPro domain Transcription factor, MADS-box; (InterPro:IPR002100); contains InterPro domain Transcription factor, K-box; (InterPro:IPR002487)	AT5G51870, AT5G62165, AT2G45660
AT2G22540	7	AGL22, SVP	Encodes a nuclear protein that acts as a floral repressor and that functions within the thermosensory pathway. It represses FT expression via direct binding to the vCArG III motif in the FT promoter.	AT4G24540, AT2G14210
AT4G00220	7	JLO, LBD30	LOB domain protein 30 / lateral organ boundaries domain protein 30 (LBD30); Identical to LOB domain-containing protein 30 (LBD30) [Arabidopsis Thaliana] (GB:O81323); similar to LOB domain protein 18 / lateral organ boundaries domain protein 18 (LBD18) [Arabidopsis thaliana] (TAIR:AT2G45420.1); similar to Unknown protein [Oryza sativa (japonica cultivar-group)] (GB:AAL77143.1); similar to Os03g024…	AT2G45420, AT4G00210, AT2G45410
AT2G03980	7	NA	GDSL-motif lipase/hydrolase family protein; similar to GDSL-motif lipase/hydrolase family protein [Arabidopsis thaliana] (TAIR:AT2G04020.1); similar to GDSL-like Lipase/Acylhydrolase [Medicago truncatula] (GB:ABE91416.1); contains InterPro domain Lipolytic enzyme, G-D-S-L; (InterPro:IPR001087)	AT1G71691
AT2G36610	7	ATHB22, HB22	Encodes a homeodomain leucine zipper class I (HD-Zip I) protein.	AT5G15150
AT5G07930	7	MCT2	a member of mei2-like gene family; phylogenetic analysis revealed that it belongs to the fourth clade of mei2-like proteins, with conserved C-terminal RNA recognition motif (RRM) only.	AT3G26120
AT4G38540	7	NA	monooxygenase, putative (MO2); similar to monooxygenase, putative (MO3) [Arabidopsis thaliana] (TAIR:AT5G05320.1); similar to monooxygenase [Solanum tuberosum] (GB:BAC23045.1); similar to Os03g0154100 [Oryza sativa (japonica cultivar-group)] (GB:NP_001049002.1); similar to Os03g0153900 [Oryza sativa (japonica cultivar-group)] (GB:NP_001049000.1); contains InterPro domain FAD dependent oxidoreduct…	AT4G15760
AT5G24290	7	NA	integral membrane family protein; similar to integral membrane family protein [Arabidopsis thaliana] (TAIR:AT4G27870.1); similar to Os06g0103800 [Oryza sativa (japonica cultivar-group)] (GB:NP_001056545.1); similar to integral membrane protein-like [Oryza sativa (japonica cultivar-group)] (GB:BAD67955.1); contains InterPro domain Protein of unknown function DUF125, transmembrane; (InterPro:IPR008…	AT4G27860
AT2G41660	7	MIZ1	Essential for hydrotropism in roots. Mutant roots are defective in hydrotropism, and have slightly reduced phototropism and modified wavy growth response. Has normal gravitropism and root elongation.	AT3G25640
AT4G23340	7	NA	oxidoreductase, 2OG-Fe(II) oxygenase family protein; similar to gibberellin 20-oxidase-related [Arabidopsis thaliana] (TAIR:AT5G51310.1); similar to 2OG-Fe(II) oxygenase [Medicago truncatula] (GB:ABD32837.1); contains InterPro domain Isopenicillin N synthase; (InterPro:IPR002283); contains InterPro domain 2OG-Fe(II) oxygenase; (InterPro:IPR005123)	AT4G25420
AT4G27860	7	NA	integral membrane family protein; similar to integral membrane family protein [Arabidopsis thaliana] (TAIR:AT4G27870.1); similar to Os06g0103800 [Oryza sativa (japonica cultivar-group)] (GB:NP_001056545.1); similar to integral membrane protein-like [Oryza sativa (japonica cultivar-group)] (GB:BAD67955.1); contains InterPro domain Protein of unknown function DUF125, transmembrane; (InterPro:IPR008…	AT5G24290
AT5G66700	7	ATHB53, HB-8, HB53	Encodes a homeodomain protein. Member of HD-ZIP 1 family, most closely related to HB5. AtHB53 is auxin-inducible and it's induction is inhibited by cytokinin, especially in roots therefore may be involved in root development.	AT2G18550
AT4G15760	7	MO1	monooxygenase, putative (MO1); similar to monooxygenase, putative (MO2) [Arabidopsis thaliana] (TAIR:AT4G38540.1); similar to putative monooxygenase 1 [Oryza sativa (japonica cultivar-group)] (GB:BAD16528.1); contains InterPro domain Aromatic-ring hydroxylase; (InterPro:IPR003042); contains InterPro domain Monooxygenase, FAD-binding; (InterPro:IPR002938)	AT4G38540
AT2G35920	7	NA	helicase domain-containing protein; similar to ATP binding / helicase/ nucleic acid binding [Arabidopsis thaliana] (TAIR:AT5G04895.1); similar to ATP binding / helicase/ nucleic acid binding [Arabidopsis thaliana] (TAIR:AT2G01130.1); similar to helicase domain-containing protein [Arabidopsis thaliana] (TAIR:AT1G48650.1); similar to putative helicase [Oryza sativa] (GB:AAL58955.1); similar to puta…	AT1G58050
AT4G39410	7	ATWRKY13, WRKY13	member of WRKY Transcription Factor; Group II-c	AT2G44745
AT4G28490	7	HAE, RLK5	member of Receptor kinase-like protein family	AT5G25930
AT5G65140	7	TPPJ	trehalose-6-phosphate phosphatase, putative; similar to trehalose-6-phosphate phosphatase, putative [Arabidopsis thaliana] (TAIR:AT5G10100.1); similar to 117M18_9 [Brassica rapa] (GB:AAZ66928.1); contains InterPro domain Trehalose-phosphatase; (InterPro:IPR003337); contains InterPro domain HAD-superfamily hydrolase subfamily IIB; (InterPro:IPR006379)	AT5G10100
AT1G09970	7	LRR, RLK7	leucine-rich repeat transmembrane protein kinase, putative; similar to IKU2 (HAIKU2), ATP binding / protein kinase [Arabidopsis thaliana] (TAIR:AT3G19700.1); similar to leucine-rich repeat transmembrane protein kinase, putative [Arabidopsis thaliana] (TAIR:AT5G49660.1); similar to HSL1 (HAESA-LIKE 1), ATP binding / kinase/ protein serine/threonine kinase [Arabidopsis thaliana] (TAIR:AT1G28440.1);…	AT4G28490
AT5G10100	7	TPPI	trehalose-6-phosphate phosphatase, putative; similar to trehalose-6-phosphate phosphatase, putative [Arabidopsis thaliana] (TAIR:AT5G65140.1); similar to 117M18_9 [Brassica rapa] (GB:AAZ66928.1); contains InterPro domain Trehalose-phosphatase; (InterPro:IPR003337); contains InterPro domain HAD-superfamily hydrolase subfamily IIB; (InterPro:IPR006379)	AT5G65140
AT1G58050	7	NA	helicase domain-containing protein; similar to helicase domain-containing protein [Arabidopsis thaliana] (TAIR:AT1G58060.1); similar to Os04g0432200 [Oryza sativa (japonica cultivar-group)] (GB:NP_001052829.1); similar to PREDICTED: similar to DEAH (Asp-Glu-Ala-His) box polypeptide 29 [Canis familiaris] (GB:XP_535238.2); contains InterPro domain Helicase-associated region; (InterPro:IPR007502); c…	AT2G35920
AT1G12980	7	DRN, ESR1	Encodes an AP2/ERF protein, is expressed in a subdomain of meristem stem cells, in lateral organ anlagen, and transiently in the distal domain of organ primordia. It is a member of the ERF (ethylene response factor) subfamily B-1 of ERF/AP2 transcription factor family (ESR1). The protein contains one AP2 domain. There are 15 members in this subfamily including ATERF-3, ATERF-4, ATERF-7, and leafy…	AT5G18560
AT3G19500	7	NA	ethylene-responsive protein -related; similar to ethylene-responsive protein -related [Arabidopsis thaliana] (TAIR:AT1G49830.1); similar to Os03g0759700 [Oryza sativa (japonica cultivar-group)] (GB:NP_001051340.1); similar to bHLH transcription factor-like protein [Oryza sativa (japonica cultivar-group)] (GB:BAD53363.1); contains InterPro domain Helix-loop-helix DNA-binding; (InterPro:IPR011598);…	AT1G49830
AT3G15650	7	NA	phospholipase/carboxylesterase family protein; similar to phospholipase/carboxylesterase family protein [Arabidopsis thaliana] (TAIR:AT1G52700.1); similar to putative lysophospholipase 2 [Oryza sativa (japonica cultivar-group)] (GB:BAB62566.1); contains InterPro domain Phospholipase/Carboxylesterase; (InterPro:IPR003140)	AT1G47786
AT2G18550	7	ATHB21, HB-2, HB21	Encodes a homeodomain leucine zipper class I (HD-Zip I) protein.	AT5G66700
AT5G18560	7	PUCHI	encodes a member of the ERF (ethylene response factor) subfamily B-1 of ERF/AP2 transcription factor family. The protein contains one AP2 domain. There are 15 members in this subfamily including ATERF-3, ATERF-4, ATERF-7, and leafy petiole.	AT1G12980
AT1G75520	7	SRS5	A member of SHI gene family. Arabidopsis thaliana has ten members that encode proteins with a RING finger-like zinc finger motif. Despite being highly divergent in sequence, many of the SHI-related genes are partially redundant in function and synergistically promote gynoecium, stamen and leaf development in Arabidopsis.	AT1G19790
AT1G24625	7	ZFP7	Encodes a zinc finger protein containing only a single zinc finger.	AT1G66140
AT3G25640	7	NA	similar to unknown protein [Arabidopsis thaliana] (TAIR:AT5G23100.1); similar to Os05g0577100 [Oryza sativa (japonica cultivar-group)] (GB:NP_001056405.1); similar to hypothetical protein [Oryza sativa (japonica cultivar-group)] (GB:BAB90468.1); contains InterPro domain Protein of unknown function DUF617, plant; (InterPro:IPR006460)	AT2G41660
AT3G46130	7	ATMYB48, ATMYB48-1, ATMYB48-2, ATMYB48-3, MYB48	Encodes a putative transcription factor (MYB48).	AT3G30210
AT2G44745	7	NA	WRKY family transcription factor; Identical to Probable WRKY transcription factor 12 (WRKY DNA-binding protein 12) (WRKY12) [Arabidopsis Thaliana] (GB:Q93WY4;GB:Q8S8S5); similar to WRKY13 (WRKY DNA-binding protein 13), transcription factor [Arabidopsis thaliana] (TAIR:AT4G39410.1); similar to WRKY-like DNA-binding protein [Oryza sativa] (GB:CAC39034.1); contains InterPro domain DNA-binding WRKY; …	AT4G39410
AT1G19790	7	SRS7	A member of SHI gene family. Arabidopsis thaliana has ten members that encode proteins with a RING finger-like zinc finger motif. Despite being highly divergent in sequence, many of the SHI-related genes are partially redundant in function and synergistically promote gynoecium, stamen and leaf development in Arabidopsis.	AT1G75520
AT1G49830	7	NA	ethylene-responsive protein -related; similar to ethylene-responsive protein -related [Arabidopsis thaliana] (TAIR:AT3G19500.1); similar to ER33 protein [Lycopersicon esculentum] (GB:AAD46413.1); similar to Os03g0759700 [Oryza sativa (japonica cultivar-group)] (GB:NP_001051340.1); contains InterPro domain Helix-loop-helix DNA-binding; (InterPro:IPR011598)	AT3G19500
AT1G66140	7	ZFP4	Encodes a zinc finger protein containing only a single zinc finger.	AT1G24625
AT4G01970	8	AtSTS, RS4, STS	Encodes a putative stachyose synthetase.	AT3G57520, AT3G57520
AT1G44100	8	AAP5	amino acid permease 5	AT5G63850
AT1G01780	8	PLIM2b	LIM domain-containing protein; similar to LIM domain-containing protein [Arabidopsis thaliana] (TAIR:AT2G45800.1); similar to LIM domain protein PLIM2a [Populus tremula x Populus alba] (GB:ABK58466.1); contains InterPro domain LIM, zinc-binding; (InterPro:IPR001781)	AT3G61230
AT4G35180	8	LHT7	LHT7 (LYS/HIS TRANSPORTER 7); amino acid permease; similar to amino acid transporter family protein [Arabidopsis thaliana] (TAIR:AT1G47670.1); similar to ORF [Lilium lon (GB:BAA04838.1); contains InterPro domain Amino acid/polyamine transporter II; (InterPro:IPR002422); contains InterPro domain Amino acid transporter, transmembrane; (InterPro:IPR013057)	AT5G40780
AT2G45570	8	CYP76C2	member of CYP76C	AT2G45560
AT1G22640	8	ATMYB3, MYB3	MYB-type transcription factor (MYB3) that represses phenylpropanoid biosynthesis gene expression	AT4G09460
AT5G17450	8	HIPP21	heavy-metal-associated domain-containing protein / copper chaperone (CCH)-related; similar to heavy-metal-associated domain-containing protein / copper chaperone (CCH)-related [Arabidopsis thaliana] (TAIR:AT1G71050.1); similar to Heavy metal transport/detoxification protein [Medicago truncatula] (GB:ABE84676.1); contains InterPro domain ATPase, P-type, K/Mg/Cd/Cu/Zn/Na/Ca/Na/H-transporter; (Inter…	AT1G22990
AT5G08240	8	NA	similar to unknown protein [Arabidopsis thaliana] (TAIR:AT5G23160.1)	AT5G23160
AT4G05330	8	AGD13	A member of ARF GAP domain (AGD), A thaliana has 15 members, grouped into four classes.	AT1G70790
AT5G25360	8	NA	similar to unknown protein [Arabidopsis thaliana] (TAIR:AT1G15350.1); similar to hypothetical protein [Glycine max] (GB:AAN03467.1)	AT1G15350
AT5G61690	8	ABCA11, ATATH15, ATH15	member of ATH subfamily	AT5G61730
AT5G25460	8	NA	similar to unknown protein [Arabidopsis thaliana] (TAIR:AT5G11420.1); similar to unknown [Ricinus communis] (GB:CAB02653.1); contains InterPro domain Galactose-binding like; (InterPro:IPR008979); contains InterPro domain Protein of unknown function DUF642; (InterPro:IPR006946)	AT5G11420
AT3G52800	8	NA	zinc finger (AN1-like) family protein; Identical to Zinc finger A20 and AN1 domain-containing stress-associated protein 6 (AtSAP6) (SAP6) [Arabidopsis Thaliana] (GB:Q94B40;GB:Q9LXI5); similar to zinc finger (AN1-like) family protein [Arabidopsis thaliana] (TAIR:AT2G36320.1); similar to Zinc finger, AN1-type; Zinc finger, A20-type; Antihaemostatic protein [Medicago truncatula] (GB:ABE93196.1); con…	AT2G36320
AT1G29440	8	NA	auxin-responsive family protein; similar to auxin-responsive family protein [Arabidopsis thaliana] (TAIR:AT1G29430.1); similar to auxin-induced SAUR-like protein [Capsicum annuum] (GB:AAM12781.1); contains InterPro domain Auxin responsive SAUR protein; (InterPro:IPR003676)	AT1G29510
AT2G37010	8	ATNAP12, NAP12	member of NAP subfamily	AT5G60740
AT1G74010	8	NA	strictosidine synthase family protein; similar to SS2 (STRICTOSIDINE SYNTHASE 2), strictosidine synthase [Arabidopsis thaliana] (TAIR:AT1G74020.1); similar to strictosidine synthase (GB:AAB40593.1); contains InterPro domain Strictosidine synthase; (InterPro:IPR004141)	AT1G74020, AT1G74000
AT1G74000	8	SS3	encodes a protein similar to strictosidine synthase, which is involved in the production of monoterpene indole alkaloids. This gene belongs to a family of 13 members in Arabidopsis.	AT1G74020, AT1G74010
AT3G57790	8	NA	glycoside hydrolase family 28 protein / polygalacturonase (pectinase) family protein; similar to glycoside hydrolase family 28 protein / polygalacturonase (pectinase) family protein [Arabidopsis thaliana] (TAIR:AT5G41870.1); similar to Parallel beta-helix repeat [Medicago truncatula] (GB:ABE94662.1); similar to Os09g0487600 [Oryza sativa (japonica cultivar-group)] (GB:NP_001063526.1); contains In…	AT3G48950
AT3G50310	8	MAPKKK20	member of MEKK subfamily	AT2G32510
AT2G38530	8	LP2, LTP2, cdf3	Involved in lipid transfer between membranes. Belongs to a family of Lipid transfer proteins. Sequence similarity to other plant/Arabidopsis LPT genes but highest similarity to LPT1. Stress and pathogen-inducible motifs found in the upstream region.Expressed in flower, leaves and siliques but absent in roots.	AT5G59320, AT5G59310
AT5G59320	8	LTP3	lipid transfer protein 3	AT5G59310, AT2G38530
AT5G24240	8	NA	phosphatidylinositol 3- and 4-kinase family protein / ubiquitin family protein; similar to phosphatidylinositol 3- and 4-kinase family protein / ubiquitin family protein [Arabidopsis thaliana] (TAIR:AT2G46500.2); similar to Phosphatidylinositol 3- and 4-kinase, catalytic; Ubiquitin [Medicago truncatula] (GB:ABE80823.1); contains InterPro domain Phosphatidylinositol 3- and 4-kinase, catalytic; (In…	AT2G40850
AT5G18050	8	NA	auxin-responsive protein, putative; similar to auxin-responsive protein, putative [Arabidopsis thaliana] (TAIR:AT5G18080.1); similar to auxin-responsive protein, putative [Arabidopsis thaliana] (TAIR:AT5G18020.1); similar to SAUR [Raphanus sativus] (GB:BAA25434.1); contains InterPro domain Auxin responsive SAUR protein; (InterPro:IPR003676)	AT5G18060
AT3G03850	8	NA	auxin-responsive protein, putative; similar to auxin-responsive protein, putative [Arabidopsis thaliana] (TAIR:AT3G03830.1); similar to SAUR [Raphanus sativus] (GB:BAA25434.1); contains InterPro domain Auxin responsive SAUR protein; (InterPro:IPR003676)	AT5G18060
AT2G20560	8	NA	DNAJ heat shock family protein; similar to DNAJ heat shock family protein [Arabidopsis thaliana] (TAIR:AT4G28480.1); similar to Heat shock protein DnaJ [Medicago truncatula] (GB:ABE89016.1); contains InterPro domain HSP40/DnaJ peptide-binding; (InterPro:IPR008971); contains InterPro domain Chaperone DnaJ, C-terminal; (InterPro:IPR002939); contains InterPro domain Heat shock protein DnaJ; (InterPr…	AT5G25530
AT1G20450	8	ERD10, LTI29, LTI45	Encodes a gene induced by low temperature and dehydration. Inhibits e.coli growth while overexpressed. Belongs to the dehydrin protein family, which contains highly conserved stretches of 7-17 residues that are repetitively scattered in their sequences, the K-, S-, Y- and lysine rich segments. LTI29 and LTI30 double overexpressors confer cold tolerance. Localized to membranes and cytoplasm.	AT1G20440
AT3G49220	8	NA	pectinesterase family protein; similar to pectinesterase family protein [Arabidopsis thaliana] (TAIR:AT5G53370.1); similar to pectinesterase inhibitor [Lycoris aurea] (GB:ABJ99595.1); similar to Pectinesterase; Pectinesterase inhibitor [Medicago truncatula] (GB:ABE82757.1); similar to Pectinesterase; Pectinesterase inhibitor [Medicago truncatula] (GB:ABE80825.1); contains InterPro domain Virulenc…	AT3G43270
AT1G23200	8	NA	pectinesterase family protein; similar to pectinesterase family protein [Arabidopsis thaliana] (TAIR:AT2G45220.1); similar to putative pectin methylesterase [Populus tremula x Populus tremuloides] (GB:CAC01624.1); similar to Os01g0312500 [Oryza sativa (japonica cultivar-group)] (GB:NP_001042866.1); contains InterPro domain Virulence factor, pectin lyase fold; (InterPro:IPR011050); contains InterP…	AT3G43270
AT1G65240	8	NA	aspartyl protease family protein; Identical to Aspartic proteinase-like protein 2 precursor (EC 3.4.23.-) [Arabidopsis Thaliana] (GB:Q9S9K4); similar to aspartyl protease family protein [Arabidopsis thaliana] (TAIR:AT5G36260.1); similar to Os02g0473200 [Oryza sativa (japonica cultivar-group)] (GB:NP_001046837.1); similar to Eukaryotic aspartyl protease [Medicago truncatula] (GB:ABE89788.1); simil…	AT5G36260
AT1G74020	8	SS2	Encodes AtSS-2 strictosidine synthase.	AT1G74010, AT1G74000
AT1G60410	8	NA	F-box family protein; similar to unknown protein [Arabidopsis thaliana] (TAIR:AT1G80470.1); similar to F-box family protein [Arabidopsis thaliana] (TAIR:AT1G60400.1); similar to Cyclin-like F-box [Medicago truncatula] (GB:ABE93832.1); contains InterPro domain Cyclin-like F-box; (InterPro:IPR001810); contains InterPro domain FBD; (InterPro:IPR013596); contains InterPro domain Leucine-rich repeat 2…	AT1G80470
AT1G04500	8	NA	zinc finger CONSTANS-related; similar to unknown protein [Arabidopsis thaliana] (TAIR:AT2G33350.2); similar to CCT motif family protein, expressed [Oryza sativa (japonica cultivar-group)] (GB:ABF93890.1); contains InterPro domain CCT; (InterPro:IPR010402)	AT2G33350
AT2G32510	8	MAPKKK17	member of MEKK subfamily	AT3G50310
AT3G47960	8	NA	proton-dependent oligopeptide transport (POT) family protein; similar to proton-dependent oligopeptide transport (POT) family protein [Arabidopsis thaliana] (TAIR:AT1G18880.1); similar to proton-dependent oligopeptide transport (POT) family protein [Arabidopsis thaliana] (TAIR:AT5G62680.1); similar to nitrate transporter NRT1-1 [Glycine max] (GB:BAB19756.1); similar to nitrate transporter NRT1-5 …	AT5G62680
AT5G58670	8	ATPLC, ATPLC1, PLC1	phosphatidylinositol-specific phospholipase C is induced to a significant extent under various environmental stresses, such as dehydration, salinity, and low temperature. May play a role in secondary ABA response. There are two genes called ATPLC1, one corresponding to AT4g38530 and one corresponding ot AT5g58670 (this one).	AT2G40116
AT2G41480	8	NA	peroxidase; Identical to Peroxidase 25 precursor (EC 1.11.1.7) (Atperox P25) (PER25) [Arabidopsis Thaliana] (GB:O80822;GB:Q8L728); similar to peroxidase, putative [Arabidopsis thaliana] (TAIR:AT5G64120.1); similar to putative peroxidase [Oryza sativa (japonica cultivar-group)] (GB:BAD68110.1); contains InterPro domain Haem peroxidase; (InterPro:IPR010255); contains InterPro domain Haem peroxidase…	AT5G64120
AT1G80470	8	NA	similar to F-box family protein [Arabidopsis thaliana] (TAIR:AT1G16930.1); similar to Cyclin-like F-box; FBD [Medicago truncatula] (GB:ABE80758.1); contains InterPro domain FBD-like; (InterPro:IPR006566); contains InterPro domain Cyclin-like F-box; (InterPro:IPR001810); contains InterPro domain FBD; (InterPro:IPR013596); contains InterPro domain Leucine-rich repeat 2; (InterPro:IPR013101)	AT1G60410
AT3G57530	8	ATCPK32, CDPK32, CPK32	Calcium-dependent Protein Kinase. ABA signaling component that regulates the ABA-responsive gene expression via ABF4. AtCPK32 has autophosphorylation activity and can phosphorylate ABF4 in vitro	AT2G41860
AT3G49780	8	ATPSK3, ATPSK4, PSK4	Phytosulfokine 3 precursor, coding for a unique plant peptide growth factor. Plants overexpressing this gene (under a 35S promoter), develop normal cotyledons and hypocotyls but their growth, in particular that of their roots, was faster than that of wildtype.	AT5G65870
AT4G14580	8	CIPK4, SnRK3.3	CBL-interacting protein kinase	AT3G23000, AT5G25110, AT1G29230
AT3G23000	8	ATSR2, ATSRPK1, CIPK7, PKS7, SnRK3.10	Encodes a serine/threonine protein kinase with similarities to CBL-interacting protein kinases, SNF1 and SOS2.	AT4G14580, AT1G29230, AT5G25110
AT4G27350	8	NA	similar to unknown protein [Arabidopsis thaliana] (TAIR:AT5G54240.1); similar to membrane lipoprotein lipid attachment site-containing protein -like [Oryza sativa (japonica cultivar-group)] (GB:BAC84042.1); contains InterPro domain Protein of unknown function DUF1223; (InterPro:IPR010634)	AT5G54240
AT4G08300	8	NA	nodulin MtN21 family protein; similar to nodulin MtN21 family protein [Arabidopsis thaliana] (TAIR:AT1G44800.1); similar to unknown protein [Oryza sativa (japonica cultivar-group)] (GB:AAT58856.1); contains InterPro domain Protein of unknown function DUF6, transmembrane; (InterPro:IPR000620)	AT4G08290
AT4G30430	8	TET9	Member of TETRASPANIN family	AT3G45600, AT3G12090
AT1G71710	8	NA	inositol polyphosphate 5-phosphatase, putative; similar to IP5PI (INOSITOL POLYPHOSPHATE 5-PHOSPHATASE I), inositol-polyphosphate 5-phosphatase [Arabidopsis thaliana] (TAIR:AT1G34120.1); similar to Os01g0716800 [Oryza sativa (japonica cultivar-group)] (GB:NP_001044072.1); similar to putative inositol-1,4,5-trisphosphate 5-phosphatase [Oryza sativa (japonica cultivar-group)] (GB:AAS75232.1); simil…	AT4G18010, AT4G18010
AT5G59090	8	ATSBT4.12, SBT4.12	subtilase; similar to subtilase family protein [Arabidopsis thaliana] (TAIR:AT5G59120.1); similar to subtilase family protein [Arabidopsis thaliana] (TAIR:AT5G58820.1); similar to subtilase family protein [Arabidopsis thaliana] (TAIR:AT5G58840.1); similar to subtilisin-like protease C1 [Glycine max] (GB:AAN12272.1); similar to Peptidase S8 and S53, subtilisin, kexin, sedolisin; Protease-associate…	AT5G59120
AT1G22990	8	HIPP22	heavy-metal-associated domain-containing protein / copper chaperone (CCH)-related; similar to heavy-metal-associated domain-containing protein / copper chaperone (CCH)-related [Arabidopsis thaliana] (TAIR:AT1G71050.1); similar to putative farnesylated protein [Brassica rapa subsp. pekinensis] (GB:AAN23108.2); contains InterPro domain Heavy metal transport/detoxification protein; (InterPro:IPR0061…	AT5G17450
AT5G18060	8	NA	auxin-responsive protein, putative; similar to auxin-responsive protein, putative [Arabidopsis thaliana] (TAIR:AT5G18050.1); similar to SAUR [Raphanus sativus] (GB:BAA25434.1); contains InterPro domain Auxin responsive SAUR protein; (InterPro:IPR003676)	AT5G18050
AT4G13790	8	NA	auxin-responsive protein, putative; similar to SAUR_AC1 (SMALL AUXIN UP RNA 1 FROM ARABIDOPSIS THALIANA ECOTYPE COLUMBIA) [Arabidopsis thaliana] (TAIR:AT4G38850.1); similar to SAUR [Raphanus sativus] (GB:BAA25434.1); contains InterPro domain Auxin responsive SAUR protein; (InterPro:IPR003676)	AT5G18050
AT5G15500	8	NA	ankyrin repeat family protein; similar to ankyrin repeat family protein [Arabidopsis thaliana] (TAIR:AT4G10720.1); similar to Ankyrin [Medicago truncatula] (GB:ABE83785.1); contains InterPro domain Ankyrin; (InterPro:IPR002110)	AT5G54610
AT4G36770	8	NA	UDP-glucoronosyl/UDP-glucosyl transferase family protein; similar to UGT72E1 (UDP-glucosyl transferase 72E1), UDP-glycosyltransferase/ coniferyl-alcohol glucosyltransferase/ transferase, transferring glycosyl groups [Arabidopsis thaliana] (TAIR:AT3G50740.1); similar to Anthocyanidin 3-O-glucosyltransferase (Flavonol 3-O-glucosyltransferase 5) (UDP-glucose flavonoid 3-O-glucosyltransferase 5) (GB:…	AT2G18570
AT1G22400	8	ATUGT85A1, UGT85A1	UGT85A1 (UDP-glucosyl transferase 85A1); UDP-glycosyltransferase/ transferase, transferring glycosyl groups / transferase, transferring hexosyl groups; Identical to Cytokinin-O-glucosyltransferase 2 (EC 2.4.1.-) (Zeatin O- glucosyltransferase 2) (UGT85A1) [Arabidopsis Thaliana] (GB:Q9SK82); similar to UDP-glucoronosyl/UDP-glucosyl transferase family protein [Arabidopsis thaliana] (TAIR:AT1G22360.…	AT1G22380
AT3G07830	8	NA	polygalacturonase, putative / pectinase, putative; similar to polygalacturonase 3 (PGA3) / pectinase [Arabidopsis thaliana] (TAIR:AT3G07820.1); similar to polygalacturonase, putative / pectinase, putative [Arabidopsis thaliana] (TAIR:AT3G07840.1); similar to polygalacturonase, putative / pectinase, putative [Arabidopsis thaliana] (TAIR:AT5G48140.1); similar to pollen-expressed protein MF9c [Brass…	AT3G07820
AT3G61230	8	PLIM2c	LIM domain-containing protein; similar to LIM domain-containing protein [Arabidopsis thaliana] (TAIR:AT2G45800.1); similar to LIM domain protein PLIM2a [Populus tremula x Populus alba] (GB:ABK58466.1); contains InterPro domain LIM, zinc-binding; (InterPro:IPR001781)	AT1G01780
AT3G43270	8	NA	pectinesterase family protein; similar to pectinesterase family protein [Arabidopsis thaliana] (TAIR:AT4G33220.1); similar to Pectinesterase PPE8B precursor (Pectin methylesterase) (PE) (GB:Q43062); similar to pectin methylesterase PME1 [Vitis vinifera] (GB:AAK81875.1); contains InterPro domain Virulence factor, pectin lyase fold; (InterPro:IPR011050); contains InterPro domain Plant invertase/pec…	AT3G49220, AT1G11580
AT3G52400	8	ATSYP122, SYP122	syntaxin protein, involved in the negative regulation of defense pathways such as programmed cell death, salicylic acid signalling pathway, jasmonic acid signalling pathway, syntaxin protein	AT3G03800
AT1G52580	8	ATRBL5, RBL5	rhomboid family protein; similar to ATRBL1 (ARABIDOPSIS THALIANA RHOMBOID-LIKE 1) [Arabidopsis thaliana] (TAIR:AT2G29050.1); similar to Rhomboid-like protein [Medicago truncatula] (GB:ABD28718.1); contains InterPro domain Rhomboid-like protein; (InterPro:IPR002610)	AT5G07250
AT5G64120	8	NA	encodes a cell wall bound peroxidase that is induced by hypo-osmolarity	AT2G41480
AT3G60690	8	NA	auxin-responsive family protein; similar to auxin-responsive protein-related [Arabidopsis thaliana] (TAIR:AT2G45210.1); similar to Auxin responsive SAUR protein [Medicago truncatula] (GB:ABE93517.1); similar to Os04g0537100 [Oryza sativa (japonica cultivar-group)] (GB:NP_001053425.1); similar to OSJNBa0091D06.3 [Oryza sativa (japonica cultivar-group)] (GB:CAE03018.3); contains InterPro domain Ann…	AT2G45210
AT1G20440	8	AtCOR47, COR47, RD17	Belongs to the dehydrin protein family, which contains highly conserved stretches of 7-17 residues that are repetitively scattered in their sequences, the K-, S-, Y- and lysine rich segments. Cold regulated gene, amino acid sequence homology with Group II LEA (late embryogenesis abundant) proteins. Also responds to osmotic stress, ABA, dehydration and inhibits e.coli growth while overexpressed. C…	AT1G20450, AT1G76180
AT5G20690	8	NA	leucine-rich repeat transmembrane protein kinase, putative; similar to leucine-rich repeat transmembrane protein kinase, putative [Arabidopsis thaliana] (TAIR:AT3G42880.1); similar to Sugar transporter superfamily [Medicago truncatula] (GB:ABE78229.1); contains InterPro domain Protein kinase-like; (InterPro:IPR011009); contains InterPro domain Leucine-rich repeat; (InterPro:IPR001611); contains I…	AT2G07040
AT5G59310	8	LTP4	Encodes a member of the lipid transfer protein family. Proteins of this family are generally small (~9 kD), basic, expressed abundantly and contain eight Cys residues. The proteins can bind fatty acids and acylCoA esters and can transfer several different phospholipids. They are localized to the cell wall. The mRNA is present in flowers and siliques, and is strongly up-regulated by abscisic acid.	AT5G59320, AT2G38530
AT2G15480	8	UGT73B5	UGT73B5 (UDP-glucosyl transferase 73B5); UDP-glycosyltransferase/ transferase, transferring glycosyl groups; similar to UGT73B4, UDP-glycosyltransferase/ transferase, transferring glycosyl groups [Arabidopsis thaliana] (TAIR:AT2G15490.1); similar to UGT73B2, UDP-glucosyltransferase/ UDP-glycosyltransferase/ flavonol 3-O-glucosyltransferase [Arabidopsis thaliana] (TAIR:AT4G34135.1); similar to UGT…	AT4G34135
AT3G57260	8	BG2, BGL2, PR-2, PR2	beta 1,3-glucanase	AT5G20330
AT1G02305	8	NA	cathepsin B-like cysteine protease, putative; similar to cathepsin B-like cysteine protease, putative [Arabidopsis thaliana] (TAIR:AT1G02300.1); similar to Peptidase C1A, papain; Somatotropin hormone [Medicago truncatula] (GB:ABD32840.1); contains InterPro domain Peptidase, cysteine peptidase active site; (InterPro:IPR000169); contains InterPro domain Peptidase C1A, papain; (InterPro:IPR013128); …	AT5G60360
AT3G25600	8	NA	calmodulin, putative; similar to calmodulin, putative [Arabidopsis thaliana] (TAIR:AT1G18530.1); similar to Os05g0577500 [Oryza sativa (japonica cultivar-group)] (GB:NP_001056407.1); similar to Os01g0604500 [Oryza sativa (japonica cultivar-group)] (GB:NP_001043511.1); similar to EF-Hand type [Medicago truncatula] (GB:ABE85120.1); contains InterPro domain EF-Hand type; (InterPro:IPR011992); contai…	AT3G03000
AT3G16370	8	NA	GDSL-motif lipase/hydrolase family protein; similar to GDSL-motif lipase, putative [Arabidopsis thaliana] (TAIR:AT5G22810.1); similar to Lipolytic enzyme, G-D-S-L [Medicago truncatula] (GB:ABE90349.1); contains InterPro domain Lipolytic enzyme, G-D-S-L; (InterPro:IPR001087)	AT5G42170
AT5G61730	8	ABCA9, ATATH11, ATH11	member of ATH subfamily	AT5G61690
AT3G59900	8	ARGOS	Auxin-inducible gene ARGOS controls lateral organ size	AT2G44080
AT3G57540	8	NA	remorin family protein; similar to remorin family protein [Arabidopsis thaliana] (TAIR:AT2G41870.1); similar to remorin-related [Musa acuminata] (GB:ABF70164.1); contains InterPro domain Remorin, C-terminal region; (InterPro:IPR005516)	AT2G41870
AT3G07820	8	NA	polygalacturonase 3 (PGA3) / pectinase; similar to polygalacturonase, putative / pectinase, putative [Arabidopsis thaliana] (TAIR:AT3G07840.1); similar to polygalacturonase, putative / pectinase, putative [Arabidopsis thaliana] (TAIR:AT3G07830.1); similar to polygalacturonase, putative / pectinase, putative [Arabidopsis thaliana] (TAIR:AT5G48140.1); similar to pollen-expressed protein MF9c [Brass…	AT3G07830
AT3G11840	8	PUB24	U-box domain-containing protein; similar to U-box domain-containing protein [Arabidopsis thaliana] (TAIR:AT2G35930.1); similar to hypothetical protein [Nicotiana benthamiana] (GB:BAF02552.1); contains InterPro domain Armadillo-like helical; (InterPro:IPR011989); contains InterPro domain U box; (InterPro:IPR003613)	AT3G19380
AT4G34380	8	NA	transducin family protein / WD-40 repeat family protein; similar to transducin family protein / WD-40 repeat family protein [Arabidopsis thaliana] (TAIR:AT3G18950.1); similar to WD-40 repeat family protein [Musa acuminata] (GB:ABF70017.1); contains InterPro domain WD-40 repeat; (InterPro:IPR001680); contains InterPro domain WD40-like; (InterPro:IPR011046)	AT3G50390
AT3G61460	8	BRH1	Encodes a novel ring finger protein and forms an N-terminal hydrophobic domain and a C-terminal RING-H2 signature. Expression is down regulated by brassinolide.	AT1G63840, AT5G41400
AT5G41400	8	NA	zinc finger (C3HC4-type RING finger) family protein; similar to zinc finger (C3HC4-type RING finger) family protein [Arabidopsis thaliana] (TAIR:AT1G63840.1); similar to Os02g0681200 [Oryza sativa (japonica cultivar-group)] (GB:NP_001047745.1); similar to Zinc finger, RING-type; RINGv [Medicago truncatula] (GB:ABD28706.1); similar to Os04g0579200 [Oryza sativa (japonica cultivar-group)] (GB:NP_00…	AT1G63840, AT3G61460
AT2G33320	8	NA	C2 domain-containing protein; similar to C2 domain-containing protein [Arabidopsis thaliana] (TAIR:AT1G04540.1); similar to C2 calcium/lipid-binding re (GB:ABE92950.1); contains InterPro domain C2; (InterPro:IPR000008); contains InterPro domain C2 calcium/lipid-binding region, CaLB; (InterPro:IPR008973)	AT2G13350, AT2G13350
AT2G47030	8	VGDH1	pectinesterase family protein; Identical to Pectinesterase-4 precursor (EC 3.1.1.11) (Pectin methylesterase 4) (PE 4) (VANGUARD1-like protein 1) (VGD1-like protein 1) (AtPME4) (PME4) [Arabidopsis Thaliana] (GB:O80722;GB:Q5MFV7;GB:Q8H194;GB:Q9T0P8); similar to VGD1 (VANGUARD1), pectinesterase [Arabidopsis thaliana] (TAIR:AT2G47040.1); similar to VGDH2 (VANGUARD 1 HOMOLOG 2), pectinesterase [Arabid…	AT5G49180
AT2G43870	8	NA	polygalacturonase, putative / pectinase, putative; similar to polygalacturonase, putative / pectinase, putative [Arabidopsis thaliana] (TAIR:AT3G59850.1); similar to polygalacturonase [Pyrus communis] (GB:CAH18935.1); contains InterPro domain Virulence factor, pectin lyase fold; (InterPro:IPR011050); contains InterPro domain Glycoside hydrolase, family 28; (InterPro:IPR000743); contains InterPro …	AT3G59850
AT4G08290	8	NA	nodulin MtN21 family protein; similar to nodulin MtN21 family protein [Arabidopsis thaliana] (TAIR:AT2G39510.1); similar to Os10g0210500 [Oryza sativa (japonica cultivar-group)] (GB:NP_001064323.1); similar to nodulin MtN21 family protein, putative, expressed [Oryza sativa (japonica cultivar-group)] (GB:ABB47055.1); contains InterPro domain Protein of unknown function DUF6, transmembrane; (InterP…	AT4G08300
AT3G59350	8	NA	serine/threonine protein kinase, putative; similar to serine/threonine protein kinase, putative [Arabidopsis thaliana] (TAIR:AT2G43230.1); similar to protein kinase Pti1 [Glycine max] (GB:AAO92595.1); contains InterPro domain Protein kinase-like; (InterPro:IPR011009); contains InterPro domain Protein kinase; (InterPro:IPR000719); contains InterPro domain Tyrosine protein kinase, active site; (Int…	AT2G43230
AT3G50280	8	NA	transferase family protein; similar to transferase family protein [Arabidopsis thaliana] (TAIR:AT3G50300.1); similar to anthranilate N-hydroxycinnamoyl/benzoyltransferase [Malus x domestica] (GB:AAV50009.1); contains InterPro domain Transferase; (InterPro:IPR003480)	AT5G38130
AT3G12090	8	TET6	Member of TETRASPANIN family	AT4G30430, AT3G45600
AT3G45600	8	TET3	Member of TETRASPANIN family	AT4G30430
AT1G63840	8	NA	zinc finger (C3HC4-type RING finger) family protein; similar to zinc finger (C3HC4-type RING finger) family protein [Arabidopsis thaliana] (TAIR:AT5G41400.1); similar to Zinc finger, RING-type; RINGv [Medicago truncatula] (GB:ABD28706.1); contains InterPro domain Zinc finger, RING-type; (InterPro:IPR001841)	AT5G41400, AT3G61460
AT5G38130	8	NA	transferase family protein; similar to transferase family protein [Arabidopsis thaliana] (TAIR:AT3G50300.1); similar to anthranilate N-hydroxycinnamoyl/benzoyltransferase [Malus x domestica] (GB:AAV50009.1); contains InterPro domain Transferase; (InterPro:IPR003480)	AT3G50280
AT1G06430	8	FTSH8	encodes a FtsH protease that is localized to the chloroplast	AT5G15250
AT2G30520	8	RPT2	light inducible root phototropism 2 encoding a signal transducer of the phototropic response in Arabidopsis	AT1G03010
AT1G22380	8	AtUGT85A3, UGT85A3	transcription factor/ transferase, transferring glycosyl groups; similar to UDP-glucoronosyl/UDP-glucosyl transferase family protein [Arabidopsis thaliana] (TAIR:AT1G22360.1); similar to UDP-glucoronosyl/UDP-glucosyl transferase family protein [Arabidopsis thaliana] (TAIR:AT1G22340.1); similar to UGT85A1 (UDP-glucosyl transferase 85A1), UDP-glycosyltransferase/ transferase, transferring glycosyl …	AT1G22400
AT5G54610	8	ANK	Induced in response to Salicylic acid. Belongs to the ankyrin repeat protein family.	AT5G15500
AT1G18300	8	NUDT4, atnudt4	ATNUDT4 (Arabidopsis thaliana Nudix hydrolase homolog 4); hydrolase; Identical to Nudix hydrolase 4 (EC 3.6.1.-) (AtNUDT4) (ADP-ribose pyrophosphatase) (EC 3.6.1.13) (NADH pyrophosphatase) (EC 3.6.1.22) (NUDT4) [Arabidopsis Thaliana] (GB:Q9LE73); similar to ATNUDT21 (Arabidopsis thaliana Nudix hydrolase homolog 21), hydrolase [Arabidopsis thaliana] (TAIR:AT1G73540.1); similar to MutT-like protein…	AT1G73540
AT3G50390	8	NA	transducin family protein / WD-40 repeat family protein; similar to transducin family protein / WD-40 repeat family protein [Arabidopsis thaliana] (TAIR:AT4G34380.1); similar to transducin family protein / WD-40 repeat family protein [Arabidopsis thaliana] (TAIR:AT2G26490.1); similar to WD-40 repeat family protein [Musa acuminata] (GB:ABF70017.1); contains InterPro domain Quinonprotein alcohol de…	AT4G34380
AT3G59850	8	NA	polygalacturonase, putative / pectinase, putative; similar to polygalacturonase, putative / pectinase, putative [Arabidopsis thaliana] (TAIR:AT2G43870.1); similar to polygalacturonase [Pyrus communis] (GB:CAH18935.1); contains InterPro domain Virulence factor, pectin lyase fold; (InterPro:IPR011050); contains InterPro domain Glycoside hydrolase, family 28; (InterPro:IPR000743); contains InterPro …	AT2G43870
[truncated: 560 more rows]
